# Supplementary material for: Individual identifiability following Procrustes alignment of functional gradients: effect of subspace dimensionality
Source: Commun Biol. 2026 Jan 10;9:231. doi: 10.1038/s42003-025-09509-3 (PMC12901060; doi:10.1038/s42003-025-09509-3)
Supplement: Supplementary file 3 — Supplementary Data 1 [file 42003_2025_9509_MOESM3_ESM.xlsx]

## Sheet: classification
dataset	session	model	n_components	test_accuracy	test_balanced_accuracy	test_roc_auc	repeat	fold
hcp_ya_ica_fix	REST1_RL	rbf_svm	16	0.583333	0.584821	0.642857	0	0
hcp_ya_ica_fix	REST1_RL	rbf_svm	16	0.508475	0.509793	0.552995	0	1
hcp_ya_ica_fix	REST1_RL	rbf_svm	16	0.59322	0.59735	0.626728	0	2
hcp_ya_ica_fix	REST1_RL	rbf_svm	16	0.542373	0.546296	0.623843	0	3
hcp_ya_ica_fix	REST1_RL	rbf_svm	16	0.559322	0.554724	0.591014	0	4
hcp_ya_ica_fix	REST1_RL	rbf_svm	16	0.433333	0.4375	0.410714	1	0
hcp_ya_ica_fix	REST1_RL	rbf_svm	16	0.525424	0.527011	0.543678	1	1
hcp_ya_ica_fix	REST1_RL	rbf_svm	16	0.677966	0.678161	0.74023	1	2
hcp_ya_ica_fix	REST1_RL	rbf_svm	16	0.474576	0.475806	0.497696	1	3
hcp_ya_ica_fix	REST1_RL	rbf_svm	16	0.576271	0.577586	0.649425	1	4
hcp_ya_ica_fix	REST1_RL	rbf_svm	16	0.533333	0.542088	0.592593	2	0
hcp_ya_ica_fix	REST1_RL	rbf_svm	16	0.474576	0.479263	0.50576	2	1
hcp_ya_ica_fix	REST1_RL	rbf_svm	16	0.610169	0.610345	0.652874	2	2
hcp_ya_ica_fix	REST1_RL	rbf_svm	16	0.457627	0.456221	0.443548	2	3
hcp_ya_ica_fix	REST1_RL	rbf_svm	16	0.559322	0.57619	0.628571	2	4
hcp_ya_ica_fix	REST1_RL	rbf_svm	16	0.616667	0.618304	0.609375	3	0
hcp_ya_ica_fix	REST1_RL	rbf_svm	16	0.491525	0.558824	0.612941	3	1
hcp_ya_ica_fix	REST1_RL	rbf_svm	16	0.542373	0.560588	0.596471	3	2
hcp_ya_ica_fix	REST1_RL	rbf_svm	16	0.474576	0.480991	0.474654	3	3
hcp_ya_ica_fix	REST1_RL	rbf_svm	16	0.508475	0.506322	0.53908	3	4
hcp_ya_ica_fix	REST1_RL	rbf_svm	16	0.4	0.407407	0.420875	4	0
hcp_ya_ica_fix	REST1_RL	rbf_svm	16	0.508475	0.506336	0.589862	4	1
hcp_ya_ica_fix	REST1_RL	rbf_svm	16	0.610169	0.618881	0.635198	4	2
hcp_ya_ica_fix	REST1_RL	rbf_svm	16	0.576271	0.577546	0.643519	4	3
hcp_ya_ica_fix	REST1_RL	rbf_svm	16	0.559322	0.556452	0.687788	4	4
hcp_ya_ica_fix	REST1_RL	rbf_svm	16	0.616667	0.639835	0.645123	5	0
hcp_ya_ica_fix	REST1_RL	rbf_svm	16	0.559322	0.569347	0.623543	5	1
hcp_ya_ica_fix	REST1_RL	rbf_svm	16	0.491525	0.488345	0.543124	5	2
hcp_ya_ica_fix	REST1_RL	rbf_svm	16	0.694915	0.694124	0.668203	5	3
hcp_ya_ica_fix	REST1_RL	rbf_svm	16	0.508475	0.513249	0.572581	5	4
hcp_ya_ica_fix	REST1_RL	rbf_svm	16	0.483333	0.482143	0.535714	6	0
hcp_ya_ica_fix	REST1_RL	rbf_svm	16	0.508475	0.531176	0.618824	6	1
hcp_ya_ica_fix	REST1_RL	rbf_svm	16	0.559322	0.57	0.628235	6	2
hcp_ya_ica_fix	REST1_RL	rbf_svm	16	0.423729	0.41958	0.473193	6	3
hcp_ya_ica_fix	REST1_RL	rbf_svm	16	0.59322	0.593894	0.630184	6	4
hcp_ya_ica_fix	REST1_RL	rbf_svm	16	0.433333	0.433036	0.430804	7	0
hcp_ya_ica_fix	REST1_RL	rbf_svm	16	0.694915	0.690668	0.766129	7	1
hcp_ya_ica_fix	REST1_RL	rbf_svm	16	0.491525	0.507488	0.482719	7	2
hcp_ya_ica_fix	REST1_RL	rbf_svm	16	0.508475	0.52662	0.591435	7	3
hcp_ya_ica_fix	REST1_RL	rbf_svm	16	0.610169	0.615207	0.664747	7	4
hcp_ya_ica_fix	REST1_RL	rbf_svm	16	0.516667	0.515573	0.516129	8	0
hcp_ya_ica_fix	REST1_RL	rbf_svm	16	0.525424	0.527778	0.524306	8	1
hcp_ya_ica_fix	REST1_RL	rbf_svm	16	0.627119	0.644676	0.6875	8	2
hcp_ya_ica_fix	REST1_RL	rbf_svm	16	0.627119	0.628736	0.668966	8	3
hcp_ya_ica_fix	REST1_RL	rbf_svm	16	0.525424	0.52765	0.547235	8	4
hcp_ya_ica_fix	REST1_RL	rbf_svm	16	0.55	0.555556	0.621528	9	0
hcp_ya_ica_fix	REST1_RL	rbf_svm	16	0.508475	0.494118	0.555294	9	1
hcp_ya_ica_fix	REST1_RL	rbf_svm	16	0.59322	0.594253	0.677011	9	2
hcp_ya_ica_fix	REST1_RL	rbf_svm	16	0.644068	0.657343	0.703963	9	3
hcp_ya_ica_fix	REST1_RL	rbf_svm	16	0.491525	0.490741	0.489583	9	4
hcp_ya_ica_fix	REST2_LR	rf	15	0.483333	0.48109	0.490545	0	0
hcp_ya_ica_fix	REST2_LR	rf	15	0.491525	0.521765	0.501176	0	1
hcp_ya_ica_fix	REST2_LR	rf	15	0.491525	0.490207	0.437212	0	2
hcp_ya_ica_fix	REST2_LR	rf	15	0.508475	0.508621	0.596552	0	3
hcp_ya_ica_fix	REST2_LR	rf	15	0.59322	0.590278	0.561343	0	4
hcp_ya_ica_fix	REST2_LR	rf	15	0.466667	0.46875	0.457589	1	0
hcp_ya_ica_fix	REST2_LR	rf	15	0.576271	0.573563	0.696552	1	1
hcp_ya_ica_fix	REST2_LR	rf	15	0.440678	0.440092	0.453917	1	2
hcp_ya_ica_fix	REST2_LR	rf	15	0.491525	0.490207	0.538018	1	3
hcp_ya_ica_fix	REST2_LR	rf	15	0.491525	0.491379	0.528736	1	4
hcp_ya_ica_fix	REST2_LR	rf	15	0.6	0.598443	0.576196	2	0
hcp_ya_ica_fix	REST2_LR	rf	15	0.610169	0.62037	0.609954	2	1
hcp_ya_ica_fix	REST2_LR	rf	15	0.423729	0.425347	0.422454	2	2
hcp_ya_ica_fix	REST2_LR	rf	15	0.40678	0.404429	0.391608	2	3
hcp_ya_ica_fix	REST2_LR	rf	15	0.525424	0.556471	0.622941	2	4
hcp_ya_ica_fix	REST2_LR	rf	15	0.566667	0.571429	0.536	3	0
hcp_ya_ica_fix	REST2_LR	rf	15	0.559322	0.57	0.619412	3	1
hcp_ya_ica_fix	REST2_LR	rf	15	0.508475	0.511494	0.534483	3	2
hcp_ya_ica_fix	REST2_LR	rf	15	0.542373	0.543103	0.554023	3	3
hcp_ya_ica_fix	REST2_LR	rf	15	0.491525	0.491379	0.518391	3	4
hcp_ya_ica_fix	REST2_LR	rf	15	0.6	0.602694	0.568462	4	0
hcp_ya_ica_fix	REST2_LR	rf	15	0.457627	0.478438	0.503497	4	1
hcp_ya_ica_fix	REST2_LR	rf	15	0.542373	0.542529	0.647701	4	2
hcp_ya_ica_fix	REST2_LR	rf	15	0.474576	0.535012	0.518428	4	3
hcp_ya_ica_fix	REST2_LR	rf	15	0.440678	0.480344	0.487715	4	4
hcp_ya_ica_fix	REST2_LR	rf	15	0.55	0.55	0.577222	5	0
hcp_ya_ica_fix	REST2_LR	rf	15	0.508475	0.512153	0.523148	5	1
hcp_ya_ica_fix	REST2_LR	rf	15	0.525424	0.527778	0.546875	5	2
hcp_ya_ica_fix	REST2_LR	rf	15	0.508475	0.50977	0.566667	5	3
hcp_ya_ica_fix	REST2_LR	rf	15	0.389831	0.38908	0.385632	5	4
hcp_ya_ica_fix	REST2_LR	rf	15	0.55	0.553167	0.528846	6	0
hcp_ya_ica_fix	REST2_LR	rf	15	0.542373	0.561425	0.578624	6	1
hcp_ya_ica_fix	REST2_LR	rf	15	0.457627	0.470833	0.508333	6	2
hcp_ya_ica_fix	REST2_LR	rf	15	0.508475	0.515046	0.494213	6	3
hcp_ya_ica_fix	REST2_LR	rf	15	0.559322	0.569347	0.588578	6	4
hcp_ya_ica_fix	REST2_LR	rf	15	0.45	0.450893	0.516741	7	0
hcp_ya_ica_fix	REST2_LR	rf	15	0.457627	0.459491	0.503472	7	1
hcp_ya_ica_fix	REST2_LR	rf	15	0.491525	0.491954	0.528161	7	2
hcp_ya_ica_fix	REST2_LR	rf	15	0.525424	0.53	0.532353	7	3
hcp_ya_ica_fix	REST2_LR	rf	15	0.525424	0.547619	0.470833	7	4
hcp_ya_ica_fix	REST2_LR	rf	15	0.55	0.545606	0.586763	8	0
hcp_ya_ica_fix	REST2_LR	rf	15	0.508475	0.506897	0.456322	8	1
hcp_ya_ica_fix	REST2_LR	rf	15	0.610169	0.609195	0.601149	8	2
hcp_ya_ica_fix	REST2_LR	rf	15	0.423729	0.472826	0.614734	8	3
hcp_ya_ica_fix	REST2_LR	rf	15	0.355932	0.39372	0.4843	8	4
hcp_ya_ica_fix	REST2_LR	rf	15	0.5	0.538278	0.464713	9	0
hcp_ya_ica_fix	REST2_LR	rf	15	0.440678	0.455128	0.456294	9	1
hcp_ya_ica_fix	REST2_LR	rf	15	0.474576	0.477273	0.539627	9	2
hcp_ya_ica_fix	REST2_LR	rf	15	0.457627	0.455294	0.499412	9	3
hcp_ya_ica_fix	REST2_LR	rf	15	0.474576	0.469114	0.495338	9	4
aomic_piop1	restingstate	rf	3	0.407407	0.428977	0.517045	0	0
aomic_piop1	restingstate	rf	3	0.653846	0.64881	0.514881	0	1
aomic_piop1	restingstate	rf	3	0.423077	0.506536	0.624183	0	2
aomic_piop1	restingstate	rf	3	0.5	0.494048	0.464286	0	3
aomic_piop1	restingstate	rf	3	0.461538	0.576389	0.465278	0	4
aomic_piop1	restingstate	rf	3	0.481481	0.526471	0.485294	1	0
aomic_piop1	restingstate	rf	3	0.5	0.506061	0.475758	1	1
aomic_piop1	restingstate	rf	3	0.423077	0.415152	0.436364	1	2
aomic_piop1	restingstate	rf	3	0.461538	0.49697	0.490909	1	3
aomic_piop1	restingstate	rf	3	0.576923	0.577381	0.526786	1	4
aomic_piop1	restingstate	rf	3	0.444444	0.45	0.294444	2	0
aomic_piop1	restingstate	rf	3	0.5	0.52381	0.6875	2	1
aomic_piop1	restingstate	rf	3	0.576923	0.577381	0.619048	2	2
aomic_piop1	restingstate	rf	3	0.423077	0.439394	0.463636	2	3
aomic_piop1	restingstate	rf	3	0.538462	0.56875	0.5625	2	4
aomic_piop1	restingstate	rf	3	0.407407	0.425	0.472222	3	0
aomic_piop1	restingstate	rf	3	0.346154	0.35625	0.453125	3	1
aomic_piop1	restingstate	rf	3	0.576923	0.584848	0.515152	3	2
aomic_piop1	restingstate	rf	3	0.423077	0.41875	0.45625	3	3
aomic_piop1	restingstate	rf	3	0.5	0.542424	0.415152	3	4
aomic_piop1	restingstate	rf	3	0.407407	0.426471	0.405882	4	0
aomic_piop1	restingstate	rf	3	0.5	0.51875	0.4875	4	1
aomic_piop1	restingstate	rf	3	0.5	0.481818	0.493939	4	2
aomic_piop1	restingstate	rf	3	0.384615	0.381818	0.406061	4	3
aomic_piop1	restingstate	rf	3	0.538462	0.529762	0.517857	4	4
aomic_piop1	restingstate	rf	3	0.444444	0.445055	0.467033	5	0
aomic_piop1	restingstate	rf	3	0.461538	0.470238	0.60119	5	1
aomic_piop1	restingstate	rf	3	0.384615	0.380952	0.297619	5	2
aomic_piop1	restingstate	rf	3	0.538462	0.529762	0.497024	5	3
aomic_piop1	restingstate	rf	3	0.538462	0.547619	0.577381	5	4
aomic_piop1	restingstate	rf	3	0.555556	0.558333	0.525	6	0
aomic_piop1	restingstate	rf	3	0.5	0.5	0.405325	6	1
aomic_piop1	restingstate	rf	3	0.538462	0.553571	0.505952	6	2
aomic_piop1	restingstate	rf	3	0.5	0.591503	0.51634	6	3
aomic_piop1	restingstate	rf	3	0.461538	0.562092	0.51634	6	4
aomic_piop1	restingstate	rf	3	0.481481	0.483333	0.458333	7	0
aomic_piop1	restingstate	rf	3	0.423077	0.463636	0.315152	7	1
aomic_piop1	restingstate	rf	3	0.384615	0.45098	0.359477	7	2
aomic_piop1	restingstate	rf	3	0.461538	0.4875	0.596875	7	3
aomic_piop1	restingstate	rf	3	0.423077	0.415152	0.315152	7	4
aomic_piop1	restingstate	rf	3	0.37037	0.376471	0.370588	8	0
aomic_piop1	restingstate	rf	3	0.538462	0.547619	0.556548	8	1
aomic_piop1	restingstate	rf	3	0.461538	0.49697	0.457576	8	2
aomic_piop1	restingstate	rf	3	0.461538	0.4875	0.51875	8	3
aomic_piop1	restingstate	rf	3	0.538462	0.55	0.53125	8	4
aomic_piop1	restingstate	rf	3	0.407407	0.416667	0.430556	9	0
aomic_piop1	restingstate	rf	3	0.461538	0.461538	0.505917	9	1
aomic_piop1	restingstate	rf	3	0.692308	0.696429	0.598214	9	2
aomic_piop1	restingstate	rf	3	0.461538	0.509091	0.572727	9	3
aomic_piop1	restingstate	rf	3	0.615385	0.630952	0.473214	9	4
aomic_piop2	restingstate	rbf_svm	5	0.5	0.5	0.546875	0	0
aomic_piop2	restingstate	rbf_svm	5	0.6875	0.724696	0.611336	0	1
aomic_piop2	restingstate	rbf_svm	5	0.53125	0.535294	0.447059	0	2
aomic_piop2	restingstate	rbf_svm	5	0.677419	0.729545	0.781818	0	3
aomic_piop2	restingstate	rbf_svm	5	0.451613	0.458333	0.5375	0	4
aomic_piop2	restingstate	rbf_svm	5	0.53125	0.535294	0.611765	1	0
aomic_piop2	restingstate	rbf_svm	5	0.53125	0.527451	0.498039	1	1
aomic_piop2	restingstate	rbf_svm	5	0.59375	0.594118	0.647059	1	2
aomic_piop2	restingstate	rbf_svm	5	0.548387	0.547917	0.645833	1	3
aomic_piop2	restingstate	rbf_svm	5	0.548387	0.547917	0.566667	1	4
aomic_piop2	restingstate	rbf_svm	5	0.5	0.52381	0.59127	2	0
aomic_piop2	restingstate	rbf_svm	5	0.59375	0.59375	0.714844	2	1
aomic_piop2	restingstate	rbf_svm	5	0.4375	0.444444	0.472222	2	2
aomic_piop2	restingstate	rbf_svm	5	0.612903	0.60625	0.745833	2	3
aomic_piop2	restingstate	rbf_svm	5	0.516129	0.522917	0.6125	2	4
aomic_piop2	restingstate	rbf_svm	5	0.4375	0.4375	0.472656	3	0
aomic_piop2	restingstate	rbf_svm	5	0.53125	0.543651	0.638889	3	1
aomic_piop2	restingstate	rbf_svm	5	0.3125	0.5	0.65	3	2
aomic_piop2	restingstate	rbf_svm	5	0.451613	0.463675	0.397436	3	3
aomic_piop2	restingstate	rbf_svm	5	0.580645	0.579832	0.701681	3	4
aomic_piop2	restingstate	rbf_svm	5	0.3125	0.5	0.754545	4	0
aomic_piop2	restingstate	rbf_svm	5	0.625	0.639216	0.678431	4	1
aomic_piop2	restingstate	rbf_svm	5	0.4375	0.481818	0.454545	4	2
aomic_piop2	restingstate	rbf_svm	5	0.580645	0.579832	0.579832	4	3
aomic_piop2	restingstate	rbf_svm	5	0.516129	0.519231	0.529915	4	4
aomic_piop2	restingstate	rbf_svm	5	0.28125	0.28125	0.320312	5	0
aomic_piop2	restingstate	rbf_svm	5	0.375	0.5	0.683333	5	1
aomic_piop2	restingstate	rbf_svm	5	0.5625	0.5625	0.632812	5	2
aomic_piop2	restingstate	rbf_svm	5	0.709677	0.739316	0.735043	5	3
aomic_piop2	restingstate	rbf_svm	5	0.483871	0.491597	0.596639	5	4
aomic_piop2	restingstate	rbf_svm	5	0.5	0.506073	0.57085	6	0
aomic_piop2	restingstate	rbf_svm	5	0.53125	0.523529	0.576471	6	1
aomic_piop2	restingstate	rbf_svm	5	0.65625	0.664706	0.705882	6	2
aomic_piop2	restingstate	rbf_svm	5	0.580645	0.574786	0.581197	6	3
aomic_piop2	restingstate	rbf_svm	5	0.451613	0.454167	0.529167	6	4
aomic_piop2	restingstate	rbf_svm	5	0.59375	0.605882	0.686275	7	0
aomic_piop2	restingstate	rbf_svm	5	0.53125	0.531373	0.584314	7	1
aomic_piop2	restingstate	rbf_svm	5	0.5	0.5	0.546875	7	2
aomic_piop2	restingstate	rbf_svm	5	0.483871	0.485417	0.541667	7	3
aomic_piop2	restingstate	rbf_svm	5	0.741935	0.74375	0.741667	7	4
aomic_piop2	restingstate	rbf_svm	5	0.5625	0.54902	0.552941	8	0
aomic_piop2	restingstate	rbf_svm	5	0.5625	0.556863	0.592157	8	1
aomic_piop2	restingstate	rbf_svm	5	0.625	0.625	0.644531	8	2
aomic_piop2	restingstate	rbf_svm	5	0.516129	0.5125	0.466667	8	3
aomic_piop2	restingstate	rbf_svm	5	0.645161	0.645833	0.595833	8	4
aomic_piop2	restingstate	rbf_svm	5	0.5	0.5	0.480159	9	0
aomic_piop2	restingstate	rbf_svm	5	0.53125	0.523529	0.580392	9	1
aomic_piop2	restingstate	rbf_svm	5	0.53125	0.531373	0.584314	9	2
aomic_piop2	restingstate	rbf_svm	5	0.516129	0.502101	0.567227	9	3
aomic_piop2	restingstate	rbf_svm	5	0.580645	0.579167	0.604167	9	4
aomic_piop1	restingstate	rf	8	0.444444	0.460227	0.508523	0	0
aomic_piop1	restingstate	rf	8	0.538462	0.535714	0.511905	0	1
aomic_piop1	restingstate	rf	8	0.5	0.565359	0.526144	0	2
aomic_piop1	restingstate	rf	8	0.5	0.5	0.482143	0	3
aomic_piop1	restingstate	rf	8	0.461538	0.541667	0.392361	0	4
aomic_piop1	restingstate	rf	8	0.296296	0.358824	0.379412	1	0
aomic_piop1	restingstate	rf	8	0.5	0.481818	0.606061	1	1
aomic_piop1	restingstate	rf	8	0.5	0.493939	0.490909	1	2
aomic_piop1	restingstate	rf	8	0.346154	0.39697	0.569697	1	3
aomic_piop1	restingstate	rf	8	0.653846	0.660714	0.58631	1	4
aomic_piop1	restingstate	rf	8	0.518519	0.508333	0.469444	2	0
aomic_piop1	restingstate	rf	8	0.653846	0.672619	0.720238	2	1
aomic_piop1	restingstate	rf	8	0.5	0.517857	0.553571	2	2
aomic_piop1	restingstate	rf	8	0.346154	0.384848	0.421212	2	3
aomic_piop1	restingstate	rf	8	0.384615	0.40625	0.4875	2	4
aomic_piop1	restingstate	rf	8	0.592593	0.591667	0.580556	3	0
aomic_piop1	restingstate	rf	8	0.307692	0.3625	0.515625	3	1
aomic_piop1	restingstate	rf	8	0.576923	0.59697	0.6	3	2
aomic_piop1	restingstate	rf	8	0.5	0.48125	0.5875	3	3
aomic_piop1	restingstate	rf	8	0.576923	0.59697	0.581818	3	4
aomic_piop1	restingstate	rf	8	0.518519	0.576471	0.641176	4	0
aomic_piop1	restingstate	rf	8	0.538462	0.53125	0.55625	4	1
aomic_piop1	restingstate	rf	8	0.5	0.493939	0.457576	4	2
aomic_piop1	restingstate	rf	8	0.5	0.481818	0.375758	4	3
aomic_piop1	restingstate	rf	8	0.615385	0.613095	0.511905	4	4
aomic_piop1	restingstate	rf	8	0.518519	0.516484	0.552198	5	0
aomic_piop1	restingstate	rf	8	0.576923	0.583333	0.625	5	1
aomic_piop1	restingstate	rf	8	0.5	0.482143	0.497024	5	2
aomic_piop1	restingstate	rf	8	0.538462	0.547619	0.526786	5	3
aomic_piop1	restingstate	rf	8	0.346154	0.345238	0.449405	5	4
aomic_piop1	restingstate	rf	8	0.481481	0.491667	0.438889	6	0
aomic_piop1	restingstate	rf	8	0.384615	0.384615	0.331361	6	1
aomic_piop1	restingstate	rf	8	0.5	0.511905	0.455357	6	2
aomic_piop1	restingstate	rf	8	0.5	0.591503	0.51634	6	3
aomic_piop1	restingstate	rf	8	0.461538	0.535948	0.568627	6	4
aomic_piop1	restingstate	rf	8	0.444444	0.441667	0.416667	7	0
aomic_piop1	restingstate	rf	8	0.384615	0.406061	0.39697	7	1
aomic_piop1	restingstate	rf	8	0.423077	0.53268	0.617647	7	2
aomic_piop1	restingstate	rf	8	0.5	0.5375	0.471875	7	3
aomic_piop1	restingstate	rf	8	0.423077	0.427273	0.406061	7	4
aomic_piop1	restingstate	rf	8	0.481481	0.464706	0.447059	8	0
aomic_piop1	restingstate	rf	8	0.538462	0.529762	0.482143	8	1
aomic_piop1	restingstate	rf	8	0.538462	0.563636	0.581818	8	2
aomic_piop1	restingstate	rf	8	0.384615	0.40625	0.50625	8	3
aomic_piop1	restingstate	rf	8	0.5	0.5	0.503125	8	4
aomic_piop1	restingstate	rf	8	0.407407	0.425	0.358333	9	0
aomic_piop1	restingstate	rf	8	0.461538	0.461538	0.505917	9	1
aomic_piop1	restingstate	rf	8	0.538462	0.541667	0.613095	9	2
aomic_piop1	restingstate	rf	8	0.576923	0.621212	0.721212	9	3
aomic_piop1	restingstate	rf	8	0.461538	0.470238	0.428571	9	4
hcp_ya_ica_fix	REST1_RL	ridge	10	0.55	0.549107	0.648438	0	0
hcp_ya_ica_fix	REST1_RL	ridge	10	0.525424	0.52765	0.534562	0	1
hcp_ya_ica_fix	REST1_RL	ridge	10	0.542373	0.547235	0.637097	0	2
hcp_ya_ica_fix	REST1_RL	ridge	10	0.576271	0.577546	0.640046	0	3
hcp_ya_ica_fix	REST1_RL	ridge	10	0.525424	0.520737	0.579493	0	4
hcp_ya_ica_fix	REST1_RL	ridge	10	0.433333	0.439732	0.428571	1	0
hcp_ya_ica_fix	REST1_RL	ridge	10	0.59322	0.594253	0.606897	1	1
hcp_ya_ica_fix	REST1_RL	ridge	10	0.661017	0.661494	0.737931	1	2
hcp_ya_ica_fix	REST1_RL	ridge	10	0.491525	0.491935	0.539171	1	3
hcp_ya_ica_fix	REST1_RL	ridge	10	0.559322	0.56092	0.647126	1	4
hcp_ya_ica_fix	REST1_RL	ridge	10	0.5	0.505051	0.615039	2	0
hcp_ya_ica_fix	REST1_RL	ridge	10	0.474576	0.479263	0.535714	2	1
hcp_ya_ica_fix	REST1_RL	ridge	10	0.59322	0.594253	0.655172	2	2
hcp_ya_ica_fix	REST1_RL	ridge	10	0.423729	0.423963	0.412442	2	3
hcp_ya_ica_fix	REST1_RL	ridge	10	0.576271	0.590476	0.644048	2	4
hcp_ya_ica_fix	REST1_RL	ridge	10	0.55	0.551339	0.56808	3	0
hcp_ya_ica_fix	REST1_RL	ridge	10	0.423729	0.5	0.663529	3	1
hcp_ya_ica_fix	REST1_RL	ridge	10	0.576271	0.595294	0.585882	3	2
hcp_ya_ica_fix	REST1_RL	ridge	10	0.491525	0.493664	0.529954	3	3
hcp_ya_ica_fix	REST1_RL	ridge	10	0.525424	0.523563	0.529885	3	4
hcp_ya_ica_fix	REST1_RL	ridge	10	0.4	0.410774	0.434343	4	0
hcp_ya_ica_fix	REST1_RL	ridge	10	0.559322	0.55818	0.60023	4	1
hcp_ya_ica_fix	REST1_RL	ridge	10	0.542373	0.558275	0.685315	4	2
hcp_ya_ica_fix	REST1_RL	ridge	10	0.559322	0.556134	0.583333	4	3
hcp_ya_ica_fix	REST1_RL	ridge	10	0.559322	0.55818	0.667051	4	4
hcp_ya_ica_fix	REST1_RL	ridge	10	0.383333	0.5	0.675676	5	0
hcp_ya_ica_fix	REST1_RL	ridge	10	0.542373	0.546037	0.575758	5	1
hcp_ya_ica_fix	REST1_RL	ridge	10	0.423729	0.42366	0.531469	5	2
hcp_ya_ica_fix	REST1_RL	ridge	10	0.627119	0.622696	0.679724	5	3
hcp_ya_ica_fix	REST1_RL	ridge	10	0.491525	0.488479	0.525346	5	4
hcp_ya_ica_fix	REST1_RL	ridge	10	0.55	0.549107	0.541295	6	0
hcp_ya_ica_fix	REST1_RL	ridge	10	0.474576	0.507059	0.596471	6	1
hcp_ya_ica_fix	REST1_RL	ridge	10	0.457627	0.465882	0.544706	6	2
hcp_ya_ica_fix	REST1_RL	ridge	10	0.40678	0.39627	0.470862	6	3
hcp_ya_ica_fix	REST1_RL	ridge	10	0.627119	0.62788	0.660138	6	4
hcp_ya_ica_fix	REST1_RL	ridge	10	0.416667	0.424107	0.504464	7	0
hcp_ya_ica_fix	REST1_RL	ridge	10	0.491525	0.516129	0.760369	7	1
hcp_ya_ica_fix	REST1_RL	ridge	10	0.542373	0.547235	0.544931	7	2
hcp_ya_ica_fix	REST1_RL	ridge	10	0.542373	0.563657	0.58912	7	3
hcp_ya_ica_fix	REST1_RL	ridge	10	0.627119	0.633065	0.702765	7	4
hcp_ya_ica_fix	REST1_RL	ridge	10	0.5	0.498331	0.487208	8	0
hcp_ya_ica_fix	REST1_RL	ridge	10	0.525424	0.530671	0.520833	8	1
hcp_ya_ica_fix	REST1_RL	ridge	10	0.627119	0.647569	0.680556	8	2
hcp_ya_ica_fix	REST1_RL	ridge	10	0.576271	0.577011	0.671264	8	3
hcp_ya_ica_fix	REST1_RL	ridge	10	0.559322	0.559908	0.582949	8	4
hcp_ya_ica_fix	REST1_RL	ridge	10	0.55	0.548611	0.576389	9	0
hcp_ya_ica_fix	REST1_RL	ridge	10	0.525424	0.524706	0.569412	9	1
hcp_ya_ica_fix	REST1_RL	ridge	10	0.59322	0.595402	0.67931	9	2
hcp_ya_ica_fix	REST1_RL	ridge	10	0.644068	0.661422	0.68648	9	3
hcp_ya_ica_fix	REST1_RL	ridge	10	0.525424	0.527778	0.497685	9	4
aomic_piop2	restingstate	rf	17	0.53125	0.53125	0.570312	0	0
aomic_piop2	restingstate	rf	17	0.46875	0.504049	0.45749	0	1
aomic_piop2	restingstate	rf	17	0.5625	0.568627	0.509804	0	2
aomic_piop2	restingstate	rf	17	0.645161	0.704545	0.690909	0	3
aomic_piop2	restingstate	rf	17	0.548387	0.55625	0.629167	0	4
aomic_piop2	restingstate	rf	17	0.6875	0.682353	0.596078	1	0
aomic_piop2	restingstate	rf	17	0.53125	0.531373	0.564706	1	1
aomic_piop2	restingstate	rf	17	0.6875	0.678431	0.647059	1	2
aomic_piop2	restingstate	rf	17	0.677419	0.679167	0.670833	1	3
aomic_piop2	restingstate	rf	17	0.580645	0.58125	0.610417	1	4
aomic_piop2	restingstate	rf	17	0.5	0.507937	0.559524	2	0
aomic_piop2	restingstate	rf	17	0.75	0.75	0.765625	2	1
aomic_piop2	restingstate	rf	17	0.5625	0.563492	0.545635	2	2
aomic_piop2	restingstate	rf	17	0.580645	0.577083	0.675	2	3
aomic_piop2	restingstate	rf	17	0.483871	0.485417	0.53125	2	4
aomic_piop2	restingstate	rf	17	0.46875	0.46875	0.476562	3	0
aomic_piop2	restingstate	rf	17	0.46875	0.488095	0.478175	3	1
aomic_piop2	restingstate	rf	17	0.5	0.554545	0.529545	3	2
aomic_piop2	restingstate	rf	17	0.516129	0.519231	0.504274	3	3
aomic_piop2	restingstate	rf	17	0.677419	0.680672	0.64916	3	4
aomic_piop2	restingstate	rf	17	0.625	0.727273	0.761364	4	0
aomic_piop2	restingstate	rf	17	0.65625	0.660784	0.709804	4	1
aomic_piop2	restingstate	rf	17	0.375	0.518182	0.622727	4	2
aomic_piop2	restingstate	rf	17	0.516129	0.514706	0.607143	4	3
aomic_piop2	restingstate	rf	17	0.483871	0.491453	0.594017	4	4
aomic_piop2	restingstate	rf	17	0.4375	0.4375	0.363281	5	0
aomic_piop2	restingstate	rf	17	0.59375	0.608333	0.5875	5	1
aomic_piop2	restingstate	rf	17	0.625	0.625	0.667969	5	2
aomic_piop2	restingstate	rf	17	0.516129	0.529915	0.568376	5	3
aomic_piop2	restingstate	rf	17	0.580645	0.573529	0.598739	5	4
aomic_piop2	restingstate	rf	17	0.53125	0.520243	0.536437	6	0
aomic_piop2	restingstate	rf	17	0.5	0.494118	0.539216	6	1
aomic_piop2	restingstate	rf	17	0.65625	0.664706	0.678431	6	2
aomic_piop2	restingstate	rf	17	0.516129	0.540598	0.649573	6	3
aomic_piop2	restingstate	rf	17	0.516129	0.516667	0.483333	6	4
aomic_piop2	restingstate	rf	17	0.625	0.635294	0.735294	7	0
aomic_piop2	restingstate	rf	17	0.46875	0.476471	0.484314	7	1
aomic_piop2	restingstate	rf	17	0.53125	0.53125	0.560547	7	2
aomic_piop2	restingstate	rf	17	0.516129	0.520833	0.514583	7	3
aomic_piop2	restingstate	rf	17	0.677419	0.68125	0.654167	7	4
aomic_piop2	restingstate	rf	17	0.53125	0.527451	0.486275	8	0
aomic_piop2	restingstate	rf	17	0.53125	0.527451	0.498039	8	1
aomic_piop2	restingstate	rf	17	0.625	0.625	0.59375	8	2
aomic_piop2	restingstate	rf	17	0.516129	0.5125	0.541667	8	3
aomic_piop2	restingstate	rf	17	0.612903	0.616667	0.685417	8	4
aomic_piop2	restingstate	rf	17	0.5	0.492063	0.623016	9	0
aomic_piop2	restingstate	rf	17	0.5625	0.556863	0.592157	9	1
aomic_piop2	restingstate	rf	17	0.5625	0.572549	0.603922	9	2
aomic_piop2	restingstate	rf	17	0.419355	0.413866	0.392857	9	3
aomic_piop2	restingstate	rf	17	0.483871	0.483333	0.470833	9	4
aomic_piop2	restingstate	ridge	1	0.5	0.5	0.539062	0	0
aomic_piop2	restingstate	ridge	1	0.625	0.635628	0.639676	0	1
aomic_piop2	restingstate	ridge	1	0.5	0.505882	0.513725	0	2
aomic_piop2	restingstate	ridge	1	0.580645	0.613636	0.668182	0	3
aomic_piop2	restingstate	ridge	1	0.451613	0.45625	0.45	0	4
aomic_piop2	restingstate	ridge	1	0.5625	0.556863	0.537255	1	0
aomic_piop2	restingstate	ridge	1	0.5	0.505882	0.505882	1	1
aomic_piop2	restingstate	ridge	1	0.5625	0.556863	0.572549	1	2
aomic_piop2	restingstate	ridge	1	0.645161	0.64375	0.6	1	3
aomic_piop2	restingstate	ridge	1	0.483871	0.48125	0.529167	1	4
aomic_piop2	restingstate	ridge	1	0.46875	0.488095	0.515873	2	0
aomic_piop2	restingstate	ridge	1	0.6875	0.6875	0.703125	2	1
aomic_piop2	restingstate	ridge	1	0.5625	0.571429	0.496032	2	2
aomic_piop2	restingstate	ridge	1	0.709677	0.714583	0.658333	2	3
aomic_piop2	restingstate	ridge	1	0.612903	0.614583	0.6	2	4
aomic_piop2	restingstate	ridge	1	0.5	0.5	0.589844	3	0
aomic_piop2	restingstate	ridge	1	0.59375	0.607143	0.626984	3	1
aomic_piop2	restingstate	ridge	1	0.53125	0.577273	0.636364	3	2
aomic_piop2	restingstate	ridge	1	0.258065	0.264957	0.324786	3	3
aomic_piop2	restingstate	ridge	1	0.548387	0.55042	0.537815	3	4
aomic_piop2	restingstate	ridge	1	0.3125	0.5	0.745455	4	0
aomic_piop2	restingstate	ridge	1	0.65625	0.660784	0.568627	4	1
aomic_piop2	restingstate	ridge	1	0.4375	0.509091	0.504545	4	2
aomic_piop2	restingstate	ridge	1	0.483871	0.485294	0.571429	4	3
aomic_piop2	restingstate	ridge	1	0.419355	0.41453	0.512821	4	4
aomic_piop2	restingstate	ridge	1	0.4375	0.4375	0.429688	5	0
aomic_piop2	restingstate	ridge	1	0.375	0.5	0.4375	5	1
aomic_piop2	restingstate	ridge	1	0.625	0.625	0.601562	5	2
aomic_piop2	restingstate	ridge	1	0.645161	0.662393	0.641026	5	3
aomic_piop2	restingstate	ridge	1	0.548387	0.55042	0.567227	5	4
aomic_piop2	restingstate	ridge	1	0.5	0.518219	0.522267	6	0
aomic_piop2	restingstate	ridge	1	0.53125	0.527451	0.541176	6	1
aomic_piop2	restingstate	ridge	1	0.53125	0.523529	0.54902	6	2
aomic_piop2	restingstate	ridge	1	0.516129	0.519231	0.423077	6	3
aomic_piop2	restingstate	ridge	1	0.645161	0.647917	0.654167	6	4
aomic_piop2	restingstate	ridge	1	0.5625	0.568627	0.6	7	0
aomic_piop2	restingstate	ridge	1	0.53125	0.539216	0.556863	7	1
aomic_piop2	restingstate	ridge	1	0.5	0.5	0.496094	7	2
aomic_piop2	restingstate	ridge	1	0.548387	0.552083	0.6625	7	3
aomic_piop2	restingstate	ridge	1	0.580645	0.579167	0.608333	7	4
aomic_piop2	restingstate	ridge	1	0.59375	0.586275	0.552941	8	0
aomic_piop2	restingstate	ridge	1	0.625	0.627451	0.611765	8	1
aomic_piop2	restingstate	ridge	1	0.40625	0.40625	0.425781	8	2
aomic_piop2	restingstate	ridge	1	0.516129	0.508333	0.4625	8	3
aomic_piop2	restingstate	ridge	1	0.645161	0.645833	0.6875	8	4
aomic_piop2	restingstate	ridge	1	0.5	0.5	0.420635	9	0
aomic_piop2	restingstate	ridge	1	0.5	0.490196	0.431373	9	1
aomic_piop2	restingstate	ridge	1	0.59375	0.601961	0.678431	9	2
aomic_piop2	restingstate	ridge	1	0.548387	0.537815	0.512605	9	3
aomic_piop2	restingstate	ridge	1	0.677419	0.677083	0.733333	9	4
hcp_ya_ica_fix	REST2_LR	ridge	5	0.483333	0.484427	0.497219	0	0
hcp_ya_ica_fix	REST2_LR	ridge	5	0.423729	0.5	0.577647	0	1
hcp_ya_ica_fix	REST2_LR	ridge	5	0.508475	0.513249	0.549539	0	2
hcp_ya_ica_fix	REST2_LR	ridge	5	0.423729	0.422414	0.488506	0	3
hcp_ya_ica_fix	REST2_LR	ridge	5	0.59322	0.581597	0.596065	0	4
hcp_ya_ica_fix	REST2_LR	ridge	5	0.5	0.5	0.478795	1	0
hcp_ya_ica_fix	REST2_LR	ridge	5	0.576271	0.576437	0.573563	1	1
hcp_ya_ica_fix	REST2_LR	ridge	5	0.389831	0.393433	0.383641	1	2
hcp_ya_ica_fix	REST2_LR	ridge	5	0.542373	0.536866	0.523041	1	3
hcp_ya_ica_fix	REST2_LR	ridge	5	0.508475	0.507471	0.521839	1	4
hcp_ya_ica_fix	REST2_LR	ridge	5	0.55	0.548943	0.595106	2	0
hcp_ya_ica_fix	REST2_LR	ridge	5	0.525424	0.521991	0.543981	2	1
hcp_ya_ica_fix	REST2_LR	ridge	5	0.508475	0.509259	0.552083	2	2
hcp_ya_ica_fix	REST2_LR	ridge	5	0.576271	0.588578	0.558275	2	3
hcp_ya_ica_fix	REST2_LR	ridge	5	0.525424	0.551176	0.605882	2	4
hcp_ya_ica_fix	REST2_LR	ridge	5	0.383333	0.368571	0.426286	3	0
hcp_ya_ica_fix	REST2_LR	ridge	5	0.423729	0.5	0.585882	3	1
hcp_ya_ica_fix	REST2_LR	ridge	5	0.610169	0.612069	0.636782	3	2
hcp_ya_ica_fix	REST2_LR	ridge	5	0.474576	0.47069	0.463218	3	3
hcp_ya_ica_fix	REST2_LR	ridge	5	0.40678	0.404598	0.425287	3	4
hcp_ya_ica_fix	REST2_LR	ridge	5	0.616667	0.621212	0.615039	4	0
hcp_ya_ica_fix	REST2_LR	ridge	5	0.508475	0.511655	0.579254	4	1
hcp_ya_ica_fix	REST2_LR	ridge	5	0.525424	0.527011	0.577011	4	2
hcp_ya_ica_fix	REST2_LR	ridge	5	0.474576	0.488943	0.536855	4	3
hcp_ya_ica_fix	REST2_LR	ridge	5	0.372881	0.5	0.468059	4	4
hcp_ya_ica_fix	REST2_LR	ridge	5	0.5	0.5	0.506667	5	0
hcp_ya_ica_fix	REST2_LR	ridge	5	0.474576	0.472222	0.494213	5	1
hcp_ya_ica_fix	REST2_LR	ridge	5	0.576271	0.58044	0.575231	5	2
hcp_ya_ica_fix	REST2_LR	ridge	5	0.576271	0.577011	0.614943	5	3
hcp_ya_ica_fix	REST2_LR	ridge	5	0.372881	0.374138	0.404598	5	4
hcp_ya_ica_fix	REST2_LR	ridge	5	0.433333	0.5	0.589367	6	0
hcp_ya_ica_fix	REST2_LR	ridge	5	0.423729	0.540541	0.502457	6	1
hcp_ya_ica_fix	REST2_LR	ridge	5	0.525424	0.567262	0.508333	6	2
hcp_ya_ica_fix	REST2_LR	ridge	5	0.559322	0.564815	0.591435	6	3
hcp_ya_ica_fix	REST2_LR	ridge	5	0.525424	0.522727	0.532634	6	4
hcp_ya_ica_fix	REST2_LR	ridge	5	0.5	0.493304	0.507812	7	0
hcp_ya_ica_fix	REST2_LR	ridge	5	0.59322	0.596065	0.638889	7	1
hcp_ya_ica_fix	REST2_LR	ridge	5	0.457627	0.458621	0.464368	7	2
hcp_ya_ica_fix	REST2_LR	ridge	5	0.491525	0.495294	0.545882	7	3
hcp_ya_ica_fix	REST2_LR	ridge	5	0.491525	0.499405	0.539286	7	4
hcp_ya_ica_fix	REST2_LR	ridge	5	0.483333	0.479978	0.53059	8	0
hcp_ya_ica_fix	REST2_LR	ridge	5	0.389831	0.390805	0.370115	8	1
hcp_ya_ica_fix	REST2_LR	ridge	5	0.525424	0.525862	0.545977	8	2
hcp_ya_ica_fix	REST2_LR	ridge	5	0.440678	0.518116	0.536232	8	3
hcp_ya_ica_fix	REST2_LR	ridge	5	0.389831	0.5	0.444444	8	4
hcp_ya_ica_fix	REST2_LR	ridge	5	0.533333	0.545455	0.582536	9	0
hcp_ya_ica_fix	REST2_LR	ridge	5	0.474576	0.473193	0.467366	9	1
hcp_ya_ica_fix	REST2_LR	ridge	5	0.576271	0.57634	0.550117	9	2
hcp_ya_ica_fix	REST2_LR	ridge	5	0.423729	0.431176	0.432941	9	3
hcp_ya_ica_fix	REST2_LR	ridge	5	0.525424	0.530886	0.498834	9	4
hcp_ya_ica_fix	REST1_RL	rbf_svm	14	0.583333	0.584821	0.639509	0	0
hcp_ya_ica_fix	REST1_RL	rbf_svm	14	0.508475	0.509793	0.552995	0	1
hcp_ya_ica_fix	REST1_RL	rbf_svm	14	0.59322	0.59735	0.62788	0	2
hcp_ya_ica_fix	REST1_RL	rbf_svm	14	0.59322	0.596065	0.641204	0	3
hcp_ya_ica_fix	REST1_RL	rbf_svm	14	0.559322	0.554724	0.589862	0	4
hcp_ya_ica_fix	REST1_RL	rbf_svm	14	0.433333	0.4375	0.409598	1	0
hcp_ya_ica_fix	REST1_RL	rbf_svm	14	0.508475	0.50977	0.535632	1	1
hcp_ya_ica_fix	REST1_RL	rbf_svm	14	0.677966	0.678161	0.73908	1	2
hcp_ya_ica_fix	REST1_RL	rbf_svm	14	0.491525	0.491935	0.497696	1	3
hcp_ya_ica_fix	REST1_RL	rbf_svm	14	0.576271	0.577586	0.648276	1	4
hcp_ya_ica_fix	REST1_RL	rbf_svm	14	0.533333	0.542088	0.592593	2	0
hcp_ya_ica_fix	REST1_RL	rbf_svm	14	0.491525	0.495392	0.503456	2	1
hcp_ya_ica_fix	REST1_RL	rbf_svm	14	0.627119	0.627011	0.654023	2	2
hcp_ya_ica_fix	REST1_RL	rbf_svm	14	0.474576	0.47235	0.447005	2	3
hcp_ya_ica_fix	REST1_RL	rbf_svm	14	0.559322	0.57619	0.627381	2	4
hcp_ya_ica_fix	REST1_RL	rbf_svm	14	0.616667	0.618304	0.608259	3	0
hcp_ya_ica_fix	REST1_RL	rbf_svm	14	0.491525	0.558824	0.610588	3	1
hcp_ya_ica_fix	REST1_RL	rbf_svm	14	0.542373	0.560588	0.592941	3	2
hcp_ya_ica_fix	REST1_RL	rbf_svm	14	0.491525	0.49712	0.475806	3	3
hcp_ya_ica_fix	REST1_RL	rbf_svm	14	0.525424	0.522989	0.53908	3	4
hcp_ya_ica_fix	REST1_RL	rbf_svm	14	0.4	0.407407	0.419753	4	0
hcp_ya_ica_fix	REST1_RL	rbf_svm	14	0.508475	0.506336	0.58871	4	1
hcp_ya_ica_fix	REST1_RL	rbf_svm	14	0.627119	0.634033	0.634033	4	2
hcp_ya_ica_fix	REST1_RL	rbf_svm	14	0.59322	0.593171	0.643519	4	3
hcp_ya_ica_fix	REST1_RL	rbf_svm	14	0.559322	0.556452	0.68894	4	4
hcp_ya_ica_fix	REST1_RL	rbf_svm	14	0.633333	0.645123	0.67215	5	0
hcp_ya_ica_fix	REST1_RL	rbf_svm	14	0.559322	0.569347	0.624709	5	1
hcp_ya_ica_fix	REST1_RL	rbf_svm	14	0.491525	0.488345	0.545455	5	2
hcp_ya_ica_fix	REST1_RL	rbf_svm	14	0.644068	0.640553	0.669355	5	3
hcp_ya_ica_fix	REST1_RL	rbf_svm	14	0.508475	0.513249	0.571429	5	4
hcp_ya_ica_fix	REST1_RL	rbf_svm	14	0.483333	0.482143	0.535714	6	0
hcp_ya_ica_fix	REST1_RL	rbf_svm	14	0.491525	0.516471	0.62	6	1
hcp_ya_ica_fix	REST1_RL	rbf_svm	14	0.559322	0.57	0.630588	6	2
hcp_ya_ica_fix	REST1_RL	rbf_svm	14	0.508475	0.503497	0.522145	6	3
hcp_ya_ica_fix	REST1_RL	rbf_svm	14	0.610169	0.611751	0.629032	6	4
hcp_ya_ica_fix	REST1_RL	rbf_svm	14	0.45	0.448661	0.430804	7	0
hcp_ya_ica_fix	REST1_RL	rbf_svm	14	0.694915	0.692396	0.778802	7	1
hcp_ya_ica_fix	REST1_RL	rbf_svm	14	0.559322	0.563364	0.539171	7	2
hcp_ya_ica_fix	REST1_RL	rbf_svm	14	0.508475	0.52662	0.590278	7	3
hcp_ya_ica_fix	REST1_RL	rbf_svm	14	0.627119	0.631336	0.665899	7	4
hcp_ya_ica_fix	REST1_RL	rbf_svm	14	0.516667	0.515573	0.519466	8	0
hcp_ya_ica_fix	REST1_RL	rbf_svm	14	0.508475	0.509259	0.521991	8	1
hcp_ya_ica_fix	REST1_RL	rbf_svm	14	0.627119	0.644676	0.685185	8	2
hcp_ya_ica_fix	REST1_RL	rbf_svm	14	0.627119	0.628736	0.673563	8	3
hcp_ya_ica_fix	REST1_RL	rbf_svm	14	0.525424	0.52765	0.544931	8	4
hcp_ya_ica_fix	REST1_RL	rbf_svm	14	0.55	0.555556	0.622685	9	0
hcp_ya_ica_fix	REST1_RL	rbf_svm	14	0.491525	0.479412	0.548235	9	1
hcp_ya_ica_fix	REST1_RL	rbf_svm	14	0.59322	0.594253	0.675862	9	2
hcp_ya_ica_fix	REST1_RL	rbf_svm	14	0.644068	0.657343	0.708625	9	3
hcp_ya_ica_fix	REST1_RL	rbf_svm	14	0.491525	0.490741	0.487269	9	4
hcp_ya_ica_fix	REST1_LR	rf	16	0.633333	0.633333	0.671111	0	0
hcp_ya_ica_fix	REST1_LR	rf	16	0.661017	0.656682	0.652074	0	1
hcp_ya_ica_fix	REST1_LR	rf	16	0.576271	0.604895	0.644522	0	2
hcp_ya_ica_fix	REST1_LR	rf	16	0.59322	0.587413	0.637529	0	3
hcp_ya_ica_fix	REST1_LR	rf	16	0.525424	0.52765	0.52765	0	4
hcp_ya_ica_fix	REST1_LR	rf	16	0.583333	0.596154	0.660068	1	0
hcp_ya_ica_fix	REST1_LR	rf	16	0.525424	0.572353	0.547059	1	1
hcp_ya_ica_fix	REST1_LR	rf	16	0.694915	0.706876	0.768648	1	2
hcp_ya_ica_fix	REST1_LR	rf	16	0.610169	0.61092	0.613793	1	3
hcp_ya_ica_fix	REST1_LR	rf	16	0.576271	0.590476	0.68869	1	4
hcp_ya_ica_fix	REST1_LR	rf	16	0.616667	0.618304	0.648996	2	0
hcp_ya_ica_fix	REST1_LR	rf	16	0.559322	0.560345	0.616667	2	1
hcp_ya_ica_fix	REST1_LR	rf	16	0.59322	0.611888	0.666667	2	2
hcp_ya_ica_fix	REST1_LR	rf	16	0.508475	0.509195	0.508046	2	3
hcp_ya_ica_fix	REST1_LR	rf	16	0.644068	0.661232	0.703502	2	4
hcp_ya_ica_fix	REST1_LR	rf	16	0.533333	0.574163	0.607656	3	0
hcp_ya_ica_fix	REST1_LR	rf	16	0.661017	0.668415	0.7331	3	1
hcp_ya_ica_fix	REST1_LR	rf	16	0.440678	0.441954	0.453448	3	2
hcp_ya_ica_fix	REST1_LR	rf	16	0.508475	0.519814	0.548951	3	3
hcp_ya_ica_fix	REST1_LR	rf	16	0.491525	0.539312	0.586609	3	4
hcp_ya_ica_fix	REST1_LR	rf	16	0.6	0.628571	0.646857	4	0
hcp_ya_ica_fix	REST1_LR	rf	16	0.423729	0.42069	0.462069	4	1
hcp_ya_ica_fix	REST1_LR	rf	16	0.491525	0.49	0.567647	4	2
hcp_ya_ica_fix	REST1_LR	rf	16	0.542373	0.542529	0.589655	4	3
hcp_ya_ica_fix	REST1_LR	rf	16	0.559322	0.560345	0.660345	4	4
hcp_ya_ica_fix	REST1_LR	rf	16	0.55	0.55	0.545556	5	0
hcp_ya_ica_fix	REST1_LR	rf	16	0.474576	0.475287	0.55	5	1
hcp_ya_ica_fix	REST1_LR	rf	16	0.559322	0.585664	0.585082	5	2
hcp_ya_ica_fix	REST1_LR	rf	16	0.576271	0.574118	0.584118	5	3
hcp_ya_ica_fix	REST1_LR	rf	16	0.694915	0.695402	0.736782	5	4
hcp_ya_ica_fix	REST1_LR	rf	16	0.516667	0.511429	0.497143	6	0
hcp_ya_ica_fix	REST1_LR	rf	16	0.457627	0.464862	0.497696	6	1
hcp_ya_ica_fix	REST1_LR	rf	16	0.576271	0.583333	0.635995	6	2
hcp_ya_ica_fix	REST1_LR	rf	16	0.59322	0.584491	0.678241	6	3
hcp_ya_ica_fix	REST1_LR	rf	16	0.59322	0.585253	0.596198	6	4
hcp_ya_ica_fix	REST1_LR	rf	16	0.566667	0.581448	0.634615	7	0
hcp_ya_ica_fix	REST1_LR	rf	16	0.474576	0.491176	0.532941	7	1
hcp_ya_ica_fix	REST1_LR	rf	16	0.576271	0.578736	0.56092	7	2
hcp_ya_ica_fix	REST1_LR	rf	16	0.627119	0.62788	0.656682	7	3
hcp_ya_ica_fix	REST1_LR	rf	16	0.542373	0.545507	0.543779	7	4
hcp_ya_ica_fix	REST1_LR	rf	16	0.583333	0.583333	0.646111	8	0
hcp_ya_ica_fix	REST1_LR	rf	16	0.457627	0.456221	0.46659	8	1
hcp_ya_ica_fix	REST1_LR	rf	16	0.440678	0.44182	0.498848	8	2
hcp_ya_ica_fix	REST1_LR	rf	16	0.525424	0.536458	0.536458	8	3
hcp_ya_ica_fix	REST1_LR	rf	16	0.559322	0.562644	0.662069	8	4
hcp_ya_ica_fix	REST1_LR	rf	16	0.433333	0.457143	0.456	9	0
hcp_ya_ica_fix	REST1_LR	rf	16	0.610169	0.625604	0.743357	9	1
hcp_ya_ica_fix	REST1_LR	rf	16	0.542373	0.542051	0.525922	9	2
hcp_ya_ica_fix	REST1_LR	rf	16	0.610169	0.617477	0.652778	9	3
hcp_ya_ica_fix	REST1_LR	rf	16	0.508475	0.51092	0.601149	9	4
hcp_ya_ica_fix	REST2_RL	rbf_svm	2	0.55	0.558036	0.532366	0	0
hcp_ya_ica_fix	REST2_RL	rbf_svm	2	0.491525	0.495294	0.489412	0	1
hcp_ya_ica_fix	REST2_RL	rbf_svm	2	0.576271	0.588578	0.689977	0	2
hcp_ya_ica_fix	REST2_RL	rbf_svm	2	0.525424	0.525922	0.546083	0	3
hcp_ya_ica_fix	REST2_RL	rbf_svm	2	0.576271	0.577011	0.587356	0	4
hcp_ya_ica_fix	REST2_RL	rbf_svm	2	0.666667	0.667411	0.629464	1	0
hcp_ya_ica_fix	REST2_RL	rbf_svm	2	0.40678	0.40265	0.403226	1	1
hcp_ya_ica_fix	REST2_RL	rbf_svm	2	0.610169	0.602564	0.581585	1	2
hcp_ya_ica_fix	REST2_RL	rbf_svm	2	0.525424	0.526437	0.557471	1	3
hcp_ya_ica_fix	REST2_RL	rbf_svm	2	0.644068	0.636946	0.637529	1	4
hcp_ya_ica_fix	REST2_RL	rbf_svm	2	0.533333	0.533333	0.577778	2	0
hcp_ya_ica_fix	REST2_RL	rbf_svm	2	0.59322	0.598214	0.640476	2	1
hcp_ya_ica_fix	REST2_RL	rbf_svm	2	0.508475	0.520588	0.568235	2	2
hcp_ya_ica_fix	REST2_RL	rbf_svm	2	0.440678	0.498771	0.551597	2	3
hcp_ya_ica_fix	REST2_RL	rbf_svm	2	0.491525	0.493634	0.530093	2	4
hcp_ya_ica_fix	REST2_RL	rbf_svm	2	0.483333	0.475528	0.47386	3	0
hcp_ya_ica_fix	REST2_RL	rbf_svm	2	0.491525	0.484266	0.52331	3	1
hcp_ya_ica_fix	REST2_RL	rbf_svm	2	0.559322	0.563095	0.614286	3	2
hcp_ya_ica_fix	REST2_RL	rbf_svm	2	0.610169	0.608796	0.604167	3	3
hcp_ya_ica_fix	REST2_RL	rbf_svm	2	0.627119	0.631336	0.602535	3	4
hcp_ya_ica_fix	REST2_RL	rbf_svm	2	0.55	0.550505	0.514029	4	0
hcp_ya_ica_fix	REST2_RL	rbf_svm	2	0.542373	0.543403	0.533565	4	1
hcp_ya_ica_fix	REST2_RL	rbf_svm	2	0.508475	0.519814	0.543124	4	2
hcp_ya_ica_fix	REST2_RL	rbf_svm	2	0.644068	0.654118	0.655294	4	3
hcp_ya_ica_fix	REST2_RL	rbf_svm	2	0.474576	0.467166	0.407834	4	4
hcp_ya_ica_fix	REST2_RL	rbf_svm	2	0.366667	0.394286	0.424	5	0
hcp_ya_ica_fix	REST2_RL	rbf_svm	2	0.627119	0.635995	0.634259	5	1
hcp_ya_ica_fix	REST2_RL	rbf_svm	2	0.474576	0.517857	0.514286	5	2
hcp_ya_ica_fix	REST2_RL	rbf_svm	2	0.59322	0.591379	0.587356	5	3
hcp_ya_ica_fix	REST2_RL	rbf_svm	2	0.610169	0.606567	0.634793	5	4
hcp_ya_ica_fix	REST2_RL	rbf_svm	2	0.6	0.617143	0.667429	6	0
hcp_ya_ica_fix	REST2_RL	rbf_svm	2	0.542373	0.545977	0.594253	6	1
hcp_ya_ica_fix	REST2_RL	rbf_svm	2	0.576271	0.576037	0.549539	6	2
hcp_ya_ica_fix	REST2_RL	rbf_svm	2	0.576271	0.584706	0.623529	6	3
hcp_ya_ica_fix	REST2_RL	rbf_svm	2	0.542373	0.542051	0.581797	6	4
hcp_ya_ica_fix	REST2_RL	rbf_svm	2	0.433333	0.457143	0.498286	7	0
hcp_ya_ica_fix	REST2_RL	rbf_svm	2	0.661017	0.667051	0.692396	7	1
hcp_ya_ica_fix	REST2_RL	rbf_svm	2	0.508475	0.509195	0.503448	7	2
hcp_ya_ica_fix	REST2_RL	rbf_svm	2	0.508475	0.506897	0.495402	7	3
hcp_ya_ica_fix	REST2_RL	rbf_svm	2	0.59322	0.599412	0.58	7	4
hcp_ya_ica_fix	REST2_RL	rbf_svm	2	0.516667	0.516667	0.578889	8	0
hcp_ya_ica_fix	REST2_RL	rbf_svm	2	0.491525	0.493678	0.435632	8	1
hcp_ya_ica_fix	REST2_RL	rbf_svm	2	0.508475	0.506897	0.535632	8	2
hcp_ya_ica_fix	REST2_RL	rbf_svm	2	0.677966	0.678161	0.67931	8	3
hcp_ya_ica_fix	REST2_RL	rbf_svm	2	0.576271	0.577586	0.626437	8	4
hcp_ya_ica_fix	REST2_RL	rbf_svm	2	0.533333	0.534722	0.553241	9	0
hcp_ya_ica_fix	REST2_RL	rbf_svm	2	0.525424	0.525862	0.52069	9	1
hcp_ya_ica_fix	REST2_RL	rbf_svm	2	0.440678	0.442529	0.483908	9	2
hcp_ya_ica_fix	REST2_RL	rbf_svm	2	0.559322	0.557471	0.603448	9	3
hcp_ya_ica_fix	REST2_RL	rbf_svm	2	0.491525	0.495294	0.497647	9	4
hcp_ya_ica_fix	REST2_LR	ridge	18	0.4	0.399333	0.476085	0	0
hcp_ya_ica_fix	REST2_LR	ridge	18	0.440678	0.514706	0.6	0	1
hcp_ya_ica_fix	REST2_LR	ridge	18	0.559322	0.559908	0.562212	0	2
hcp_ya_ica_fix	REST2_LR	ridge	18	0.474576	0.473563	0.562069	0	3
hcp_ya_ica_fix	REST2_LR	ridge	18	0.610169	0.600116	0.606481	0	4
hcp_ya_ica_fix	REST2_LR	ridge	18	0.466667	0.466518	0.465402	1	0
hcp_ya_ica_fix	REST2_LR	ridge	18	0.576271	0.575287	0.551724	1	1
hcp_ya_ica_fix	REST2_LR	ridge	18	0.355932	0.359447	0.380184	1	2
hcp_ya_ica_fix	REST2_LR	ridge	18	0.457627	0.451037	0.458525	1	3
hcp_ya_ica_fix	REST2_LR	ridge	18	0.457627	0.455747	0.482759	1	4
hcp_ya_ica_fix	REST2_LR	ridge	18	0.533333	0.532814	0.568409	2	0
hcp_ya_ica_fix	REST2_LR	ridge	18	0.491525	0.490741	0.548611	2	1
hcp_ya_ica_fix	REST2_LR	ridge	18	0.508475	0.506366	0.476852	2	2
hcp_ya_ica_fix	REST2_LR	ridge	18	0.508475	0.523893	0.543124	2	3
hcp_ya_ica_fix	REST2_LR	ridge	18	0.508475	0.536471	0.6	2	4
hcp_ya_ica_fix	REST2_LR	ridge	18	0.483333	0.471429	0.422857	3	0
hcp_ya_ica_fix	REST2_LR	ridge	18	0.423729	0.5	0.612941	3	1
hcp_ya_ica_fix	REST2_LR	ridge	18	0.525424	0.527011	0.603448	3	2
hcp_ya_ica_fix	REST2_LR	ridge	18	0.457627	0.453448	0.447126	3	3
hcp_ya_ica_fix	REST2_LR	ridge	18	0.389831	0.387356	0.422989	3	4
hcp_ya_ica_fix	REST2_LR	ridge	18	0.616667	0.614478	0.598204	4	0
hcp_ya_ica_fix	REST2_LR	ridge	18	0.491525	0.508741	0.560606	4	1
hcp_ya_ica_fix	REST2_LR	ridge	18	0.508475	0.510345	0.532184	4	2
hcp_ya_ica_fix	REST2_LR	ridge	18	0.525424	0.538698	0.518428	4	3
hcp_ya_ica_fix	REST2_LR	ridge	18	0.372881	0.5	0.495086	4	4
hcp_ya_ica_fix	REST2_LR	ridge	18	0.533333	0.533333	0.547778	5	0
hcp_ya_ica_fix	REST2_LR	ridge	18	0.525424	0.51331	0.474537	5	1
hcp_ya_ica_fix	REST2_LR	ridge	18	0.457627	0.5	0.552083	5	2
hcp_ya_ica_fix	REST2_LR	ridge	18	0.559322	0.55977	0.601149	5	3
hcp_ya_ica_fix	REST2_LR	ridge	18	0.389831	0.391379	0.41954	5	4
hcp_ya_ica_fix	REST2_LR	ridge	18	0.433333	0.5	0.621041	6	0
hcp_ya_ica_fix	REST2_LR	ridge	18	0.372881	0.5	0.493857	6	1
hcp_ya_ica_fix	REST2_LR	ridge	18	0.508475	0.474405	0.471429	6	2
hcp_ya_ica_fix	REST2_LR	ridge	18	0.559322	0.567708	0.591435	6	3
hcp_ya_ica_fix	REST2_LR	ridge	18	0.576271	0.568182	0.571096	6	4
hcp_ya_ica_fix	REST2_LR	ridge	18	0.516667	0.511161	0.496652	7	0
hcp_ya_ica_fix	REST2_LR	ridge	18	0.542373	0.54919	0.605324	7	1
hcp_ya_ica_fix	REST2_LR	ridge	18	0.491525	0.491954	0.498851	7	2
hcp_ya_ica_fix	REST2_LR	ridge	18	0.508475	0.51	0.551765	7	3
hcp_ya_ica_fix	REST2_LR	ridge	18	0.491525	0.499405	0.515476	7	4
hcp_ya_ica_fix	REST2_LR	ridge	18	0.483333	0.48109	0.542825	8	0
hcp_ya_ica_fix	REST2_LR	ridge	18	0.40678	0.408046	0.387356	8	1
hcp_ya_ica_fix	REST2_LR	ridge	18	0.491525	0.491954	0.535632	8	2
hcp_ya_ica_fix	REST2_LR	ridge	18	0.389831	0.5	0.504831	8	3
hcp_ya_ica_fix	REST2_LR	ridge	18	0.389831	0.5	0.456522	8	4
hcp_ya_ica_fix	REST2_LR	ridge	18	0.566667	0.58134	0.553828	9	0
hcp_ya_ica_fix	REST2_LR	ridge	18	0.440678	0.438811	0.467366	9	1
hcp_ya_ica_fix	REST2_LR	ridge	18	0.508475	0.515734	0.531469	9	2
hcp_ya_ica_fix	REST2_LR	ridge	18	0.40678	0.405882	0.430588	9	3
hcp_ya_ica_fix	REST2_LR	ridge	18	0.440678	0.5	0.51049	9	4
aomic_piop2	restingstate	rbf_svm	7	0.46875	0.46875	0.539062	0	0
aomic_piop2	restingstate	rbf_svm	7	0.65625	0.698381	0.623482	0	1
aomic_piop2	restingstate	rbf_svm	7	0.53125	0.539216	0.431373	0	2
aomic_piop2	restingstate	rbf_svm	7	0.548387	0.609091	0.672727	0	3
aomic_piop2	restingstate	rbf_svm	7	0.483871	0.491667	0.570833	0	4
aomic_piop2	restingstate	rbf_svm	7	0.65625	0.664706	0.647059	1	0
aomic_piop2	restingstate	rbf_svm	7	0.5625	0.560784	0.513725	1	1
aomic_piop2	restingstate	rbf_svm	7	0.59375	0.590196	0.627451	1	2
aomic_piop2	restingstate	rbf_svm	7	0.548387	0.547917	0.6375	1	3
aomic_piop2	restingstate	rbf_svm	7	0.580645	0.58125	0.575	1	4
aomic_piop2	restingstate	rbf_svm	7	0.53125	0.543651	0.619048	2	0
aomic_piop2	restingstate	rbf_svm	7	0.625	0.625	0.691406	2	1
aomic_piop2	restingstate	rbf_svm	7	0.4375	0.452381	0.472222	2	2
aomic_piop2	restingstate	rbf_svm	7	0.612903	0.608333	0.725	2	3
aomic_piop2	restingstate	rbf_svm	7	0.516129	0.520833	0.570833	2	4
aomic_piop2	restingstate	rbf_svm	7	0.4375	0.4375	0.472656	3	0
aomic_piop2	restingstate	rbf_svm	7	0.625	0.634921	0.630952	3	1
aomic_piop2	restingstate	rbf_svm	7	0.3125	0.5	0.640909	3	2
aomic_piop2	restingstate	rbf_svm	7	0.483871	0.502137	0.405983	3	3
aomic_piop2	restingstate	rbf_svm	7	0.645161	0.651261	0.676471	3	4
aomic_piop2	restingstate	rbf_svm	7	0.3125	0.5	0.7	4	0
aomic_piop2	restingstate	rbf_svm	7	0.59375	0.609804	0.65098	4	1
aomic_piop2	restingstate	rbf_svm	7	0.4375	0.509091	0.468182	4	2
aomic_piop2	restingstate	rbf_svm	7	0.548387	0.544118	0.563025	4	3
aomic_piop2	restingstate	rbf_svm	7	0.548387	0.557692	0.547009	4	4
aomic_piop2	restingstate	rbf_svm	7	0.28125	0.28125	0.320312	5	0
aomic_piop2	restingstate	rbf_svm	7	0.375	0.5	0.683333	5	1
aomic_piop2	restingstate	rbf_svm	7	0.5	0.5	0.546875	5	2
aomic_piop2	restingstate	rbf_svm	7	0.580645	0.628205	0.722222	5	3
aomic_piop2	restingstate	rbf_svm	7	0.516129	0.521008	0.588235	5	4
aomic_piop2	restingstate	rbf_svm	7	0.46875	0.491903	0.574899	6	0
aomic_piop2	restingstate	rbf_svm	7	0.5625	0.556863	0.529412	6	1
aomic_piop2	restingstate	rbf_svm	7	0.625	0.631373	0.678431	6	2
aomic_piop2	restingstate	rbf_svm	7	0.516129	0.519231	0.555556	6	3
aomic_piop2	restingstate	rbf_svm	7	0.483871	0.485417	0.529167	6	4
aomic_piop2	restingstate	rbf_svm	7	0.59375	0.605882	0.698039	7	0
aomic_piop2	restingstate	rbf_svm	7	0.4375	0.439216	0.517647	7	1
aomic_piop2	restingstate	rbf_svm	7	0.53125	0.53125	0.558594	7	2
aomic_piop2	restingstate	rbf_svm	7	0.516129	0.516667	0.55	7	3
aomic_piop2	restingstate	rbf_svm	7	0.677419	0.679167	0.7125	7	4
aomic_piop2	restingstate	rbf_svm	7	0.5625	0.552941	0.517647	8	0
aomic_piop2	restingstate	rbf_svm	7	0.5	0.490196	0.572549	8	1
aomic_piop2	restingstate	rbf_svm	7	0.59375	0.59375	0.617188	8	2
aomic_piop2	restingstate	rbf_svm	7	0.580645	0.575	0.45	8	3
aomic_piop2	restingstate	rbf_svm	7	0.612903	0.6125	0.608333	8	4
aomic_piop2	restingstate	rbf_svm	7	0.46875	0.472222	0.488095	9	0
aomic_piop2	restingstate	rbf_svm	7	0.5	0.486275	0.572549	9	1
aomic_piop2	restingstate	rbf_svm	7	0.53125	0.531373	0.584314	9	2
aomic_piop2	restingstate	rbf_svm	7	0.548387	0.537815	0.558824	9	3
aomic_piop2	restingstate	rbf_svm	7	0.645161	0.64375	0.6375	9	4
hcp_ya_ica_fix	REST1_RL	ridge	7	0.566667	0.560268	0.655134	0	0
hcp_ya_ica_fix	REST1_RL	ridge	7	0.525424	0.52765	0.538018	0	1
hcp_ya_ica_fix	REST1_RL	ridge	7	0.576271	0.579493	0.638249	0	2
hcp_ya_ica_fix	REST1_RL	ridge	7	0.542373	0.54919	0.618056	0	3
hcp_ya_ica_fix	REST1_RL	ridge	7	0.525424	0.520737	0.586406	0	4
hcp_ya_ica_fix	REST1_RL	ridge	7	0.433333	0.439732	0.426339	1	0
hcp_ya_ica_fix	REST1_RL	ridge	7	0.559322	0.560345	0.583908	1	1
hcp_ya_ica_fix	REST1_RL	ridge	7	0.644068	0.644253	0.735632	1	2
hcp_ya_ica_fix	REST1_RL	ridge	7	0.474576	0.475806	0.53341	1	3
hcp_ya_ica_fix	REST1_RL	ridge	7	0.559322	0.56092	0.64023	1	4
hcp_ya_ica_fix	REST1_RL	ridge	7	0.5	0.508418	0.613917	2	0
hcp_ya_ica_fix	REST1_RL	ridge	7	0.508475	0.511521	0.546083	2	1
hcp_ya_ica_fix	REST1_RL	ridge	7	0.59322	0.594253	0.654023	2	2
hcp_ya_ica_fix	REST1_RL	ridge	7	0.423729	0.423963	0.380184	2	3
hcp_ya_ica_fix	REST1_RL	ridge	7	0.59322	0.604762	0.638095	2	4
hcp_ya_ica_fix	REST1_RL	ridge	7	0.6	0.598214	0.647321	3	0
hcp_ya_ica_fix	REST1_RL	ridge	7	0.423729	0.5	0.665882	3	1
hcp_ya_ica_fix	REST1_RL	ridge	7	0.491525	0.521765	0.532941	3	2
hcp_ya_ica_fix	REST1_RL	ridge	7	0.491525	0.493664	0.523041	3	3
hcp_ya_ica_fix	REST1_RL	ridge	7	0.508475	0.506897	0.532184	3	4
hcp_ya_ica_fix	REST1_RL	ridge	7	0.4	0.410774	0.443322	4	0
hcp_ya_ica_fix	REST1_RL	ridge	7	0.576271	0.574309	0.592166	4	1
hcp_ya_ica_fix	REST1_RL	ridge	7	0.542373	0.558275	0.671329	4	2
hcp_ya_ica_fix	REST1_RL	ridge	7	0.474576	0.478009	0.510417	4	3
hcp_ya_ica_fix	REST1_RL	ridge	7	0.542373	0.542051	0.669355	4	4
hcp_ya_ica_fix	REST1_RL	ridge	7	0.383333	0.5	0.6698	5	0
hcp_ya_ica_fix	REST1_RL	ridge	7	0.508475	0.507576	0.541958	5	1
hcp_ya_ica_fix	REST1_RL	ridge	7	0.423729	0.42366	0.532634	5	2
hcp_ya_ica_fix	REST1_RL	ridge	7	0.644068	0.638825	0.684332	5	3
hcp_ya_ica_fix	REST1_RL	ridge	7	0.491525	0.488479	0.513825	5	4
hcp_ya_ica_fix	REST1_RL	ridge	7	0.516667	0.515625	0.546875	6	0
hcp_ya_ica_fix	REST1_RL	ridge	7	0.491525	0.516471	0.603529	6	1
hcp_ya_ica_fix	REST1_RL	ridge	7	0.508475	0.525882	0.611765	6	2
hcp_ya_ica_fix	REST1_RL	ridge	7	0.440678	0.430653	0.481352	6	3
hcp_ya_ica_fix	REST1_RL	ridge	7	0.576271	0.579493	0.678571	6	4
hcp_ya_ica_fix	REST1_RL	ridge	7	0.45	0.457589	0.496652	7	0
hcp_ya_ica_fix	REST1_RL	ridge	7	0.491525	0.516129	0.766129	7	1
hcp_ya_ica_fix	REST1_RL	ridge	7	0.610169	0.618664	0.564516	7	2
hcp_ya_ica_fix	REST1_RL	ridge	7	0.508475	0.52662	0.577546	7	3
hcp_ya_ica_fix	REST1_RL	ridge	7	0.627119	0.633065	0.699309	7	4
hcp_ya_ica_fix	REST1_RL	ridge	7	0.466667	0.468298	0.517241	8	0
hcp_ya_ica_fix	REST1_RL	ridge	7	0.508475	0.512153	0.512731	8	1
hcp_ya_ica_fix	REST1_RL	ridge	7	0.627119	0.644676	0.700231	8	2
hcp_ya_ica_fix	REST1_RL	ridge	7	0.542373	0.543678	0.616092	8	3
hcp_ya_ica_fix	REST1_RL	ridge	7	0.559322	0.561636	0.582949	8	4
hcp_ya_ica_fix	REST1_RL	ridge	7	0.533333	0.527778	0.52662	9	0
hcp_ya_ica_fix	REST1_RL	ridge	7	0.525424	0.519412	0.567059	9	1
hcp_ya_ica_fix	REST1_RL	ridge	7	0.59322	0.595402	0.694253	9	2
hcp_ya_ica_fix	REST1_RL	ridge	7	0.644068	0.657343	0.681818	9	3
hcp_ya_ica_fix	REST1_RL	ridge	7	0.491525	0.490741	0.487269	9	4
camcan	rest	rf	8	0.670213	0.676015	0.731874	0	0
camcan	rest	rf	8	0.595745	0.595745	0.660254	0	1
camcan	rest	rf	8	0.617021	0.651019	0.700332	0	2
camcan	rest	rf	8	0.585106	0.572344	0.57326	0	3
camcan	rest	rf	8	0.659574	0.658967	0.715127	0	4
camcan	rest	rf	8	0.670213	0.667347	0.702721	1	0
camcan	rest	rf	8	0.531915	0.535796	0.632011	1	1
camcan	rest	rf	8	0.606383	0.616758	0.64011	1	2
camcan	rest	rf	8	0.606383	0.607337	0.63587	1	3
camcan	rest	rf	8	0.680851	0.680851	0.689	1	4
camcan	rest	rf	8	0.648936	0.657509	0.689103	2	0
camcan	rest	rf	8	0.659574	0.656818	0.681136	2	1
camcan	rest	rf	8	0.574468	0.583636	0.640455	2	2
camcan	rest	rf	8	0.670213	0.674451	0.705586	2	3
camcan	rest	rf	8	0.617021	0.617021	0.629244	2	4
camcan	rest	rf	8	0.659574	0.65942	0.651495	3	0
camcan	rest	rf	8	0.574468	0.580909	0.654091	3	1
camcan	rest	rf	8	0.638298	0.639946	0.726902	3	2
camcan	rest	rf	8	0.617021	0.621795	0.682463	3	3
camcan	rest	rf	8	0.595745	0.595918	0.648526	3	4
camcan	rest	rf	8	0.648936	0.64966	0.692517	4	0
camcan	rest	rf	8	0.585106	0.58	0.635227	4	1
camcan	rest	rf	8	0.595745	0.599185	0.61481	4	2
camcan	rest	rf	8	0.62766	0.626359	0.643116	4	3
camcan	rest	rf	8	0.648936	0.648352	0.664835	4	4
camcan	rest	rf	8	0.574468	0.583985	0.677635	5	0
camcan	rest	rf	8	0.638298	0.636735	0.702494	5	1
camcan	rest	rf	8	0.585106	0.58837	0.639652	5	2
camcan	rest	rf	8	0.62766	0.628182	0.7	5	3
camcan	rest	rf	8	0.648936	0.654583	0.731418	5	4
camcan	rest	rf	8	0.659574	0.665	0.728636	6	0
camcan	rest	rf	8	0.638298	0.638549	0.663946	6	1
camcan	rest	rf	8	0.670213	0.670213	0.737664	6	2
camcan	rest	rf	8	0.574468	0.574468	0.581711	6	3
camcan	rest	rf	8	0.648936	0.659799	0.688416	6	4
camcan	rest	rf	8	0.62766	0.629121	0.684982	7	0
camcan	rest	rf	8	0.659574	0.659873	0.703578	7	1
camcan	rest	rf	8	0.585106	0.585145	0.701993	7	2
camcan	rest	rf	8	0.617021	0.610676	0.617119	7	3
camcan	rest	rf	8	0.670213	0.673007	0.662138	7	4
camcan	rest	rf	8	0.62766	0.634975	0.68901	8	0
camcan	rest	rf	8	0.734043	0.737727	0.782273	8	1
camcan	rest	rf	8	0.638298	0.643991	0.706122	8	2
camcan	rest	rf	8	0.531915	0.5375	0.62338	8	3
camcan	rest	rf	8	0.648936	0.646032	0.688435	8	4
camcan	rest	rf	8	0.56383	0.581481	0.558565	9	0
camcan	rest	rf	8	0.62766	0.626832	0.660714	9	1
camcan	rest	rf	8	0.638298	0.644779	0.71409	9	2
camcan	rest	rf	8	0.691489	0.692029	0.729846	9	3
camcan	rest	rf	8	0.723404	0.724638	0.755435	9	4
camcan	rest	rf	3	0.648936	0.650935	0.660283	0	0
camcan	rest	rf	3	0.585106	0.585106	0.638751	0	1
camcan	rest	rf	3	0.638298	0.678046	0.750119	0	2
camcan	rest	rf	3	0.56383	0.553114	0.555861	0	3
camcan	rest	rf	3	0.585106	0.586051	0.620471	0	4
camcan	rest	rf	3	0.617021	0.616327	0.70839	1	0
camcan	rest	rf	3	0.606383	0.613543	0.672595	1	1
camcan	rest	rf	3	0.62766	0.63141	0.665293	1	2
camcan	rest	rf	3	0.595745	0.597826	0.641304	1	3
camcan	rest	rf	3	0.638298	0.638298	0.692168	1	4
camcan	rest	rf	3	0.574468	0.581044	0.649954	2	0
camcan	rest	rf	3	0.62766	0.626818	0.673182	2	1
camcan	rest	rf	3	0.648936	0.655	0.608636	2	2
camcan	rest	rf	3	0.62766	0.629121	0.706502	2	3
camcan	rest	rf	3	0.542553	0.542553	0.633771	2	4
camcan	rest	rf	3	0.56383	0.563859	0.640399	3	0
camcan	rest	rf	3	0.606383	0.608182	0.645	3	1
camcan	rest	rf	3	0.638298	0.639946	0.728261	3	2
camcan	rest	rf	3	0.638298	0.631868	0.699405	3	3
camcan	rest	rf	3	0.659574	0.660771	0.628345	3	4
camcan	rest	rf	3	0.670213	0.671882	0.702494	4	0
camcan	rest	rf	3	0.659574	0.652727	0.673182	4	1
camcan	rest	rf	3	0.648936	0.651721	0.593297	4	2
camcan	rest	rf	3	0.648936	0.649004	0.681159	4	3
camcan	rest	rf	3	0.638298	0.636447	0.713828	4	4
camcan	rest	rf	3	0.606383	0.626093	0.664059	5	0
camcan	rest	rf	3	0.702128	0.70068	0.711565	5	1
camcan	rest	rf	3	0.595745	0.593407	0.667125	5	2
camcan	rest	rf	3	0.691489	0.690909	0.703864	5	3
camcan	rest	rf	3	0.62766	0.627679	0.661651	5	4
camcan	rest	rf	3	0.648936	0.648182	0.759318	6	0
camcan	rest	rf	3	0.62766	0.628345	0.698866	6	1
camcan	rest	rf	3	0.617021	0.617021	0.6933	6	2
camcan	rest	rf	3	0.606383	0.606383	0.636487	6	3
camcan	rest	rf	3	0.617021	0.630952	0.675137	6	4
camcan	rest	rf	3	0.595745	0.600275	0.646749	7	0
camcan	rest	rf	3	0.670213	0.669384	0.718976	7	1
camcan	rest	rf	3	0.585106	0.586504	0.665761	7	2
camcan	rest	rf	3	0.595745	0.59457	0.650023	7	3
camcan	rest	rf	3	0.638298	0.639493	0.66712	7	4
camcan	rest	rf	3	0.638298	0.639307	0.663931	8	0
camcan	rest	rf	3	0.574468	0.578182	0.629091	8	1
camcan	rest	rf	3	0.638298	0.644898	0.710658	8	2
camcan	rest	rf	3	0.542553	0.543519	0.57662	8	3
camcan	rest	rf	3	0.617021	0.616327	0.684354	8	4
camcan	rest	rf	3	0.595745	0.615741	0.57037	9	0
camcan	rest	rf	3	0.638298	0.643315	0.705128	9	1
camcan	rest	rf	3	0.659574	0.664387	0.691974	9	2
camcan	rest	rf	3	0.62766	0.628623	0.699275	9	3
camcan	rest	rf	3	0.659574	0.660779	0.686821	9	4
aomic_piop2	restingstate	rf	7	0.5	0.5	0.548828	0	0
aomic_piop2	restingstate	rf	7	0.5	0.506073	0.504049	0	1
aomic_piop2	restingstate	rf	7	0.5625	0.556863	0.454902	0	2
aomic_piop2	restingstate	rf	7	0.709677	0.775	0.845455	0	3
aomic_piop2	restingstate	rf	7	0.516129	0.520833	0.489583	0	4
aomic_piop2	restingstate	rf	7	0.625	0.619608	0.584314	1	0
aomic_piop2	restingstate	rf	7	0.5625	0.564706	0.57451	1	1
aomic_piop2	restingstate	rf	7	0.5625	0.560784	0.582353	1	2
aomic_piop2	restingstate	rf	7	0.580645	0.585417	0.6125	1	3
aomic_piop2	restingstate	rf	7	0.516129	0.516667	0.622917	1	4
aomic_piop2	restingstate	rf	7	0.59375	0.59127	0.575397	2	0
aomic_piop2	restingstate	rf	7	0.5625	0.5625	0.677734	2	1
aomic_piop2	restingstate	rf	7	0.5	0.5	0.444444	2	2
aomic_piop2	restingstate	rf	7	0.548387	0.547917	0.627083	2	3
aomic_piop2	restingstate	rf	7	0.548387	0.552083	0.55625	2	4
aomic_piop2	restingstate	rf	7	0.59375	0.59375	0.65625	3	0
aomic_piop2	restingstate	rf	7	0.5	0.515873	0.507937	3	1
aomic_piop2	restingstate	rf	7	0.53125	0.577273	0.545455	3	2
aomic_piop2	restingstate	rf	7	0.451613	0.452991	0.474359	3	3
aomic_piop2	restingstate	rf	7	0.516129	0.514706	0.636555	3	4
aomic_piop2	restingstate	rf	7	0.5	0.609091	0.568182	4	0
aomic_piop2	restingstate	rf	7	0.5625	0.560784	0.696078	4	1
aomic_piop2	restingstate	rf	7	0.34375	0.495455	0.493182	4	2
aomic_piop2	restingstate	rf	7	0.645161	0.657563	0.653361	4	3
aomic_piop2	restingstate	rf	7	0.483871	0.491453	0.551282	4	4
aomic_piop2	restingstate	rf	7	0.46875	0.46875	0.410156	5	0
aomic_piop2	restingstate	rf	7	0.5	0.533333	0.483333	5	1
aomic_piop2	restingstate	rf	7	0.6875	0.6875	0.621094	5	2
aomic_piop2	restingstate	rf	7	0.548387	0.557692	0.606838	5	3
aomic_piop2	restingstate	rf	7	0.548387	0.544118	0.64916	5	4
aomic_piop2	restingstate	rf	7	0.5625	0.558704	0.560729	6	0
aomic_piop2	restingstate	rf	7	0.5	0.498039	0.52549	6	1
aomic_piop2	restingstate	rf	7	0.5	0.509804	0.556863	6	2
aomic_piop2	restingstate	rf	7	0.645161	0.673077	0.698718	6	3
aomic_piop2	restingstate	rf	7	0.451613	0.458333	0.495833	6	4
aomic_piop2	restingstate	rf	7	0.59375	0.601961	0.72549	7	0
aomic_piop2	restingstate	rf	7	0.5	0.505882	0.5	7	1
aomic_piop2	restingstate	rf	7	0.53125	0.53125	0.494141	7	2
aomic_piop2	restingstate	rf	7	0.483871	0.485417	0.464583	7	3
aomic_piop2	restingstate	rf	7	0.774194	0.775	0.7375	7	4
aomic_piop2	restingstate	rf	7	0.5	0.494118	0.580392	8	0
aomic_piop2	restingstate	rf	7	0.59375	0.590196	0.562745	8	1
aomic_piop2	restingstate	rf	7	0.5625	0.5625	0.53125	8	2
aomic_piop2	restingstate	rf	7	0.451613	0.45	0.445833	8	3
aomic_piop2	restingstate	rf	7	0.677419	0.679167	0.658333	8	4
aomic_piop2	restingstate	rf	7	0.59375	0.59127	0.636905	9	0
aomic_piop2	restingstate	rf	7	0.625	0.627451	0.678431	9	1
aomic_piop2	restingstate	rf	7	0.46875	0.480392	0.572549	9	2
aomic_piop2	restingstate	rf	7	0.548387	0.537815	0.462185	9	3
aomic_piop2	restingstate	rf	7	0.483871	0.483333	0.529167	9	4
camcan	rest	ridge	14	0.617021	0.619699	0.713634	0	0
camcan	rest	ridge	14	0.606383	0.606383	0.651426	0	1
camcan	rest	ridge	14	0.617021	0.641536	0.72973	0	2
camcan	rest	ridge	14	0.585106	0.586081	0.589744	0	3
camcan	rest	ridge	14	0.680851	0.680254	0.677083	0	4
camcan	rest	ridge	14	0.62766	0.629252	0.688889	1	0
camcan	rest	ridge	14	0.553191	0.557228	0.586411	1	1
camcan	rest	ridge	14	0.606383	0.616758	0.678571	1	2
camcan	rest	ridge	14	0.606383	0.605978	0.632699	1	3
camcan	rest	ridge	14	0.648936	0.648936	0.708013	1	4
camcan	rest	ridge	14	0.606383	0.621337	0.678114	2	0
camcan	rest	ridge	14	0.659574	0.658182	0.68	2	1
camcan	rest	ridge	14	0.62766	0.632273	0.676818	2	2
camcan	rest	ridge	14	0.659574	0.664835	0.710165	2	3
camcan	rest	ridge	14	0.585106	0.585106	0.631507	2	4
camcan	rest	ridge	14	0.648936	0.650362	0.64538	3	0
camcan	rest	ridge	14	0.574468	0.578182	0.655909	3	1
camcan	rest	ridge	14	0.680851	0.681159	0.733243	3	2
camcan	rest	ridge	14	0.648936	0.657509	0.718407	3	3
camcan	rest	ridge	14	0.585106	0.586621	0.599093	3	4
camcan	rest	ridge	14	0.648936	0.653288	0.736508	4	0
camcan	rest	ridge	14	0.553191	0.551364	0.571818	4	1
camcan	rest	ridge	14	0.606383	0.609601	0.627717	4	2
camcan	rest	ridge	14	0.606383	0.606884	0.660326	4	3
camcan	rest	ridge	14	0.659574	0.664835	0.716117	4	4
camcan	rest	ridge	14	0.617021	0.630005	0.681086	5	0
camcan	rest	ridge	14	0.670213	0.670068	0.697959	5	1
camcan	rest	ridge	14	0.638298	0.634158	0.6163	5	2
camcan	rest	ridge	14	0.638298	0.640909	0.734545	5	3
camcan	rest	ridge	14	0.680851	0.680347	0.737346	5	4
camcan	rest	ridge	14	0.638298	0.636818	0.706818	6	0
camcan	rest	ridge	14	0.606383	0.607029	0.664853	6	1
camcan	rest	ridge	14	0.680851	0.680851	0.720235	6	2
camcan	rest	ridge	14	0.574468	0.574468	0.590765	6	3
camcan	rest	ridge	14	0.648936	0.65522	0.712454	6	4
camcan	rest	ridge	14	0.638298	0.638736	0.668956	7	0
camcan	rest	ridge	14	0.606383	0.606884	0.675272	7	1
camcan	rest	ridge	14	0.62766	0.627717	0.70154	7	2
camcan	rest	ridge	14	0.542553	0.552922	0.644731	7	3
camcan	rest	ridge	14	0.617021	0.619112	0.639493	7	4
camcan	rest	ridge	14	0.56383	0.568855	0.621979	8	0
camcan	rest	ridge	14	0.62766	0.626818	0.7	8	1
camcan	rest	ridge	14	0.595745	0.597732	0.687982	8	2
camcan	rest	ridge	14	0.553191	0.5625	0.62037	8	3
camcan	rest	ridge	14	0.585106	0.582993	0.634467	8	4
camcan	rest	ridge	14	0.531915	0.534259	0.541667	9	0
camcan	rest	ridge	14	0.638298	0.638736	0.700549	9	1
camcan	rest	ridge	14	0.585106	0.592111	0.68901	9	2
camcan	rest	ridge	14	0.5	0.499094	0.579257	9	3
camcan	rest	ridge	14	0.712766	0.712409	0.774909	9	4
aomic_piop2	restingstate	rbf_svm	1	0.53125	0.53125	0.597656	0	0
aomic_piop2	restingstate	rbf_svm	1	0.59375	0.58502	0.659919	0	1
aomic_piop2	restingstate	rbf_svm	1	0.625	0.619608	0.517647	0	2
aomic_piop2	restingstate	rbf_svm	1	0.580645	0.675	0.636364	0	3
aomic_piop2	restingstate	rbf_svm	1	0.419355	0.427083	0.4	0	4
aomic_piop2	restingstate	rbf_svm	1	0.5625	0.560784	0.545098	1	0
aomic_piop2	restingstate	rbf_svm	1	0.5	0.505882	0.52549	1	1
aomic_piop2	restingstate	rbf_svm	1	0.5625	0.556863	0.556863	1	2
aomic_piop2	restingstate	rbf_svm	1	0.645161	0.641667	0.604167	1	3
aomic_piop2	restingstate	rbf_svm	1	0.548387	0.54375	0.495833	1	4
aomic_piop2	restingstate	rbf_svm	1	0.46875	0.488095	0.527778	2	0
aomic_piop2	restingstate	rbf_svm	1	0.6875	0.6875	0.703125	2	1
aomic_piop2	restingstate	rbf_svm	1	0.5	0.5	0.52381	2	2
aomic_piop2	restingstate	rbf_svm	1	0.677419	0.683333	0.7125	2	3
aomic_piop2	restingstate	rbf_svm	1	0.548387	0.554167	0.604167	2	4
aomic_piop2	restingstate	rbf_svm	1	0.59375	0.59375	0.589844	3	0
aomic_piop2	restingstate	rbf_svm	1	0.625	0.634921	0.630952	3	1
aomic_piop2	restingstate	rbf_svm	1	0.59375	0.622727	0.6	3	2
aomic_piop2	restingstate	rbf_svm	1	0.322581	0.320513	0.307692	3	3
aomic_piop2	restingstate	rbf_svm	1	0.548387	0.544118	0.571429	3	4
aomic_piop2	restingstate	rbf_svm	1	0.3125	0.5	0.759091	4	0
aomic_piop2	restingstate	rbf_svm	1	0.625	0.627451	0.568627	4	1
aomic_piop2	restingstate	rbf_svm	1	0.40625	0.513636	0.531818	4	2
aomic_piop2	restingstate	rbf_svm	1	0.516129	0.514706	0.579832	4	3
aomic_piop2	restingstate	rbf_svm	1	0.516129	0.508547	0.529915	4	4
aomic_piop2	restingstate	rbf_svm	1	0.4375	0.4375	0.425781	5	0
aomic_piop2	restingstate	rbf_svm	1	0.375	0.5	0.4625	5	1
aomic_piop2	restingstate	rbf_svm	1	0.5	0.5	0.507812	5	2
aomic_piop2	restingstate	rbf_svm	1	0.677419	0.690171	0.688034	5	3
aomic_piop2	restingstate	rbf_svm	1	0.645161	0.638655	0.57563	5	4
aomic_piop2	restingstate	rbf_svm	1	0.5625	0.582996	0.546559	6	0
aomic_piop2	restingstate	rbf_svm	1	0.53125	0.523529	0.560784	6	1
aomic_piop2	restingstate	rbf_svm	1	0.5	0.494118	0.529412	6	2
aomic_piop2	restingstate	rbf_svm	1	0.451613	0.452991	0.423077	6	3
aomic_piop2	restingstate	rbf_svm	1	0.548387	0.552083	0.670833	6	4
aomic_piop2	restingstate	rbf_svm	1	0.53125	0.539216	0.623529	7	0
aomic_piop2	restingstate	rbf_svm	1	0.5	0.505882	0.501961	7	1
aomic_piop2	restingstate	rbf_svm	1	0.53125	0.53125	0.527344	7	2
aomic_piop2	restingstate	rbf_svm	1	0.548387	0.552083	0.633333	7	3
aomic_piop2	restingstate	rbf_svm	1	0.612903	0.610417	0.708333	7	4
aomic_piop2	restingstate	rbf_svm	1	0.53125	0.519608	0.54902	8	0
aomic_piop2	restingstate	rbf_svm	1	0.5625	0.560784	0.607843	8	1
aomic_piop2	restingstate	rbf_svm	1	0.625	0.625	0.605469	8	2
aomic_piop2	restingstate	rbf_svm	1	0.483871	0.48125	0.483333	8	3
aomic_piop2	restingstate	rbf_svm	1	0.677419	0.677083	0.7125	8	4
aomic_piop2	restingstate	rbf_svm	1	0.4375	0.436508	0.376984	9	0
aomic_piop2	restingstate	rbf_svm	1	0.46875	0.456863	0.337255	9	1
aomic_piop2	restingstate	rbf_svm	1	0.65625	0.660784	0.67451	9	2
aomic_piop2	restingstate	rbf_svm	1	0.580645	0.573529	0.57563	9	3
aomic_piop2	restingstate	rbf_svm	1	0.645161	0.645833	0.758333	9	4
hcp_ya_ica_fix	REST2_RL	ridge	1	0.533333	0.53125	0.521205	0	0
hcp_ya_ica_fix	REST2_RL	ridge	1	0.423729	0.420588	0.458824	0	1
hcp_ya_ica_fix	REST2_RL	ridge	1	0.491525	0.488345	0.494172	0	2
hcp_ya_ica_fix	REST2_RL	ridge	1	0.627119	0.626152	0.599078	0	3
hcp_ya_ica_fix	REST2_RL	ridge	1	0.508475	0.506322	0.496552	0	4
hcp_ya_ica_fix	REST2_RL	ridge	1	0.55	0.551339	0.518973	1	0
hcp_ya_ica_fix	REST2_RL	ridge	1	0.423729	0.429147	0.482719	1	1
hcp_ya_ica_fix	REST2_RL	ridge	1	0.508475	0.495338	0.433566	1	2
hcp_ya_ica_fix	REST2_RL	ridge	1	0.627119	0.627586	0.611494	1	3
hcp_ya_ica_fix	REST2_RL	ridge	1	0.559322	0.55303	0.589744	1	4
hcp_ya_ica_fix	REST2_RL	ridge	1	0.516667	0.516667	0.528889	2	0
hcp_ya_ica_fix	REST2_RL	ridge	1	0.576271	0.590476	0.609524	2	1
hcp_ya_ica_fix	REST2_RL	ridge	1	0.525424	0.535294	0.516471	2	2
hcp_ya_ica_fix	REST2_RL	ridge	1	0.491525	0.511671	0.517199	2	3
hcp_ya_ica_fix	REST2_RL	ridge	1	0.508475	0.503472	0.569444	2	4
hcp_ya_ica_fix	REST2_RL	ridge	1	0.633333	0.637375	0.618465	3	0
hcp_ya_ica_fix	REST2_RL	ridge	1	0.40678	0.432984	0.491841	3	1
hcp_ya_ica_fix	REST2_RL	ridge	1	0.508475	0.526786	0.594048	3	2
hcp_ya_ica_fix	REST2_RL	ridge	1	0.610169	0.605903	0.644676	3	3
hcp_ya_ica_fix	REST2_RL	ridge	1	0.491525	0.493664	0.490783	3	4
hcp_ya_ica_fix	REST2_RL	ridge	1	0.55	0.547138	0.560045	4	0
hcp_ya_ica_fix	REST2_RL	ridge	1	0.508475	0.51794	0.478009	4	1
hcp_ya_ica_fix	REST2_RL	ridge	1	0.661017	0.660256	0.667832	4	2
hcp_ya_ica_fix	REST2_RL	ridge	1	0.627119	0.644706	0.674118	4	3
hcp_ya_ica_fix	REST2_RL	ridge	1	0.440678	0.44182	0.491935	4	4
hcp_ya_ica_fix	REST2_RL	ridge	1	0.516667	0.528571	0.500571	5	0
hcp_ya_ica_fix	REST2_RL	ridge	1	0.627119	0.624421	0.642361	5	1
hcp_ya_ica_fix	REST2_RL	ridge	1	0.40678	0.434524	0.370238	5	2
hcp_ya_ica_fix	REST2_RL	ridge	1	0.525424	0.522989	0.571264	5	3
hcp_ya_ica_fix	REST2_RL	ridge	1	0.576271	0.577765	0.667051	5	4
hcp_ya_ica_fix	REST2_RL	ridge	1	0.466667	0.525714	0.52	6	0
hcp_ya_ica_fix	REST2_RL	ridge	1	0.508475	0.50977	0.535632	6	1
hcp_ya_ica_fix	REST2_RL	ridge	1	0.559322	0.561636	0.517281	6	2
hcp_ya_ica_fix	REST2_RL	ridge	1	0.508475	0.531176	0.583529	6	3
hcp_ya_ica_fix	REST2_RL	ridge	1	0.576271	0.570853	0.587558	6	4
hcp_ya_ica_fix	REST2_RL	ridge	1	0.5	0.508571	0.461714	7	0
hcp_ya_ica_fix	REST2_RL	ridge	1	0.423729	0.441244	0.540323	7	1
hcp_ya_ica_fix	REST2_RL	ridge	1	0.576271	0.577011	0.532184	7	2
hcp_ya_ica_fix	REST2_RL	ridge	1	0.508475	0.506322	0.518391	7	3
hcp_ya_ica_fix	REST2_RL	ridge	1	0.576271	0.574118	0.557647	7	4
hcp_ya_ica_fix	REST2_RL	ridge	1	0.5	0.5	0.485556	8	0
hcp_ya_ica_fix	REST2_RL	ridge	1	0.508475	0.50977	0.497701	8	1
hcp_ya_ica_fix	REST2_RL	ridge	1	0.491525	0.489655	0.524138	8	2
hcp_ya_ica_fix	REST2_RL	ridge	1	0.627119	0.625862	0.578161	8	3
hcp_ya_ica_fix	REST2_RL	ridge	1	0.576271	0.577586	0.629885	8	4
hcp_ya_ica_fix	REST2_RL	ridge	1	0.483333	0.506944	0.550926	9	0
hcp_ya_ica_fix	REST2_RL	ridge	1	0.610169	0.608621	0.635632	9	1
hcp_ya_ica_fix	REST2_RL	ridge	1	0.542373	0.543103	0.53908	9	2
hcp_ya_ica_fix	REST2_RL	ridge	1	0.525424	0.523563	0.563218	9	3
hcp_ya_ica_fix	REST2_RL	ridge	1	0.508475	0.51	0.556471	9	4
hcp_ya_ica_fix	REST2_LR	rf	7	0.516667	0.520022	0.546162	0	0
hcp_ya_ica_fix	REST2_LR	rf	7	0.525424	0.53	0.610588	0	1
hcp_ya_ica_fix	REST2_LR	rf	7	0.525424	0.52765	0.515553	0	2
hcp_ya_ica_fix	REST2_LR	rf	7	0.644068	0.644253	0.68046	0	3
hcp_ya_ica_fix	REST2_LR	rf	7	0.576271	0.577546	0.569444	0	4
hcp_ya_ica_fix	REST2_LR	rf	7	0.383333	0.386161	0.421317	1	0
hcp_ya_ica_fix	REST2_LR	rf	7	0.491525	0.489655	0.598851	1	1
hcp_ya_ica_fix	REST2_LR	rf	7	0.508475	0.508065	0.450461	1	2
hcp_ya_ica_fix	REST2_LR	rf	7	0.559322	0.563364	0.53629	1	3
hcp_ya_ica_fix	REST2_LR	rf	7	0.457627	0.457471	0.468966	1	4
hcp_ya_ica_fix	REST2_LR	rf	7	0.483333	0.482202	0.465517	2	0
hcp_ya_ica_fix	REST2_LR	rf	7	0.610169	0.623264	0.73669	2	1
hcp_ya_ica_fix	REST2_LR	rf	7	0.423729	0.425347	0.391204	2	2
hcp_ya_ica_fix	REST2_LR	rf	7	0.440678	0.451049	0.538462	2	3
hcp_ya_ica_fix	REST2_LR	rf	7	0.644068	0.664706	0.632941	2	4
hcp_ya_ica_fix	REST2_LR	rf	7	0.466667	0.468571	0.592	3	0
hcp_ya_ica_fix	REST2_LR	rf	7	0.559322	0.580588	0.608824	3	1
hcp_ya_ica_fix	REST2_LR	rf	7	0.627119	0.628161	0.636782	3	2
hcp_ya_ica_fix	REST2_LR	rf	7	0.423729	0.425287	0.424138	3	3
hcp_ya_ica_fix	REST2_LR	rf	7	0.542373	0.541954	0.555172	3	4
hcp_ya_ica_fix	REST2_LR	rf	7	0.466667	0.474747	0.501122	4	0
hcp_ya_ica_fix	REST2_LR	rf	7	0.542373	0.558275	0.562937	4	1
hcp_ya_ica_fix	REST2_LR	rf	7	0.59322	0.595402	0.610345	4	2
hcp_ya_ica_fix	REST2_LR	rf	7	0.525424	0.575553	0.562654	4	3
hcp_ya_ica_fix	REST2_LR	rf	7	0.389831	0.449017	0.437346	4	4
hcp_ya_ica_fix	REST2_LR	rf	7	0.516667	0.516667	0.552222	5	0
hcp_ya_ica_fix	REST2_LR	rf	7	0.542373	0.546296	0.533565	5	1
hcp_ya_ica_fix	REST2_LR	rf	7	0.525424	0.527778	0.583333	5	2
hcp_ya_ica_fix	REST2_LR	rf	7	0.59322	0.594253	0.64023	5	3
hcp_ya_ica_fix	REST2_LR	rf	7	0.491525	0.491379	0.473563	5	4
hcp_ya_ica_fix	REST2_LR	rf	7	0.466667	0.461538	0.566742	6	0
hcp_ya_ica_fix	REST2_LR	rf	7	0.440678	0.452703	0.546683	6	1
hcp_ya_ica_fix	REST2_LR	rf	7	0.457627	0.457738	0.491667	6	2
hcp_ya_ica_fix	REST2_LR	rf	7	0.491525	0.493634	0.549769	6	3
hcp_ya_ica_fix	REST2_LR	rf	7	0.508475	0.519814	0.498834	6	4
hcp_ya_ica_fix	REST2_LR	rf	7	0.516667	0.517857	0.585938	7	0
hcp_ya_ica_fix	REST2_LR	rf	7	0.677966	0.694444	0.730324	7	1
hcp_ya_ica_fix	REST2_LR	rf	7	0.576271	0.575287	0.58046	7	2
hcp_ya_ica_fix	REST2_LR	rf	7	0.677966	0.683529	0.659412	7	3
hcp_ya_ica_fix	REST2_LR	rf	7	0.457627	0.497024	0.536905	7	4
hcp_ya_ica_fix	REST2_LR	rf	7	0.433333	0.431591	0.453838	8	0
hcp_ya_ica_fix	REST2_LR	rf	7	0.542373	0.542529	0.529885	8	1
hcp_ya_ica_fix	REST2_LR	rf	7	0.457627	0.456897	0.434483	8	2
hcp_ya_ica_fix	REST2_LR	rf	7	0.508475	0.550121	0.628019	8	3
hcp_ya_ica_fix	REST2_LR	rf	7	0.491525	0.512681	0.533816	8	4
hcp_ya_ica_fix	REST2_LR	rf	7	0.4	0.421053	0.41866	9	0
hcp_ya_ica_fix	REST2_LR	rf	7	0.610169	0.631119	0.614219	9	1
hcp_ya_ica_fix	REST2_LR	rf	7	0.40678	0.408508	0.457459	9	2
hcp_ya_ica_fix	REST2_LR	rf	7	0.508475	0.499412	0.478824	9	3
hcp_ya_ica_fix	REST2_LR	rf	7	0.576271	0.572261	0.581585	9	4
hcp_ya_ica_fix	REST1_RL	rbf_svm	12	0.583333	0.584821	0.642857	0	0
hcp_ya_ica_fix	REST1_RL	rbf_svm	12	0.508475	0.509793	0.552995	0	1
hcp_ya_ica_fix	REST1_RL	rbf_svm	12	0.576271	0.579493	0.629032	0	2
hcp_ya_ica_fix	REST1_RL	rbf_svm	12	0.576271	0.583333	0.635417	0	3
hcp_ya_ica_fix	REST1_RL	rbf_svm	12	0.542373	0.536866	0.58871	0	4
hcp_ya_ica_fix	REST1_RL	rbf_svm	12	0.45	0.453125	0.414062	1	0
hcp_ya_ica_fix	REST1_RL	rbf_svm	12	0.508475	0.50977	0.547126	1	1
hcp_ya_ica_fix	REST1_RL	rbf_svm	12	0.677966	0.678161	0.735632	1	2
hcp_ya_ica_fix	REST1_RL	rbf_svm	12	0.491525	0.491935	0.498848	1	3
hcp_ya_ica_fix	REST1_RL	rbf_svm	12	0.525424	0.528161	0.610345	1	4
hcp_ya_ica_fix	REST1_RL	rbf_svm	12	0.533333	0.542088	0.593715	2	0
hcp_ya_ica_fix	REST1_RL	rbf_svm	12	0.491525	0.495392	0.508065	2	1
hcp_ya_ica_fix	REST1_RL	rbf_svm	12	0.627119	0.627011	0.650575	2	2
hcp_ya_ica_fix	REST1_RL	rbf_svm	12	0.508475	0.508065	0.445853	2	3
hcp_ya_ica_fix	REST1_RL	rbf_svm	12	0.559322	0.57619	0.639286	2	4
hcp_ya_ica_fix	REST1_RL	rbf_svm	12	0.616667	0.618304	0.607143	3	0
hcp_ya_ica_fix	REST1_RL	rbf_svm	12	0.474576	0.544118	0.610588	3	1
hcp_ya_ica_fix	REST1_RL	rbf_svm	12	0.559322	0.580588	0.594118	3	2
hcp_ya_ica_fix	REST1_RL	rbf_svm	12	0.474576	0.480991	0.474654	3	3
hcp_ya_ica_fix	REST1_RL	rbf_svm	12	0.508475	0.506322	0.537931	3	4
hcp_ya_ica_fix	REST1_RL	rbf_svm	12	0.4	0.407407	0.419753	4	0
hcp_ya_ica_fix	REST1_RL	rbf_svm	12	0.508475	0.506336	0.589862	4	1
hcp_ya_ica_fix	REST1_RL	rbf_svm	12	0.644068	0.653263	0.638695	4	2
hcp_ya_ica_fix	REST1_RL	rbf_svm	12	0.59322	0.593171	0.642361	4	3
hcp_ya_ica_fix	REST1_RL	rbf_svm	12	0.559322	0.556452	0.685484	4	4
hcp_ya_ica_fix	REST1_RL	rbf_svm	12	0.633333	0.645123	0.66745	5	0
hcp_ya_ica_fix	REST1_RL	rbf_svm	12	0.542373	0.554196	0.62704	5	1
hcp_ya_ica_fix	REST1_RL	rbf_svm	12	0.491525	0.488345	0.548951	5	2
hcp_ya_ica_fix	REST1_RL	rbf_svm	12	0.694915	0.694124	0.670507	5	3
hcp_ya_ica_fix	REST1_RL	rbf_svm	12	0.508475	0.513249	0.574885	5	4
hcp_ya_ica_fix	REST1_RL	rbf_svm	12	0.483333	0.482143	0.541295	6	0
hcp_ya_ica_fix	REST1_RL	rbf_svm	12	0.491525	0.516471	0.62	6	1
hcp_ya_ica_fix	REST1_RL	rbf_svm	12	0.525424	0.561765	0.627059	6	2
hcp_ya_ica_fix	REST1_RL	rbf_svm	12	0.508475	0.503497	0.524476	6	3
hcp_ya_ica_fix	REST1_RL	rbf_svm	12	0.59322	0.593894	0.630184	6	4
hcp_ya_ica_fix	REST1_RL	rbf_svm	12	0.45	0.448661	0.467634	7	0
hcp_ya_ica_fix	REST1_RL	rbf_svm	12	0.677966	0.674539	0.782258	7	1
hcp_ya_ica_fix	REST1_RL	rbf_svm	12	0.576271	0.582949	0.554147	7	2
hcp_ya_ica_fix	REST1_RL	rbf_svm	12	0.508475	0.52662	0.58912	7	3
hcp_ya_ica_fix	REST1_RL	rbf_svm	12	0.610169	0.615207	0.664747	7	4
hcp_ya_ica_fix	REST1_RL	rbf_svm	12	0.516667	0.515573	0.521691	8	0
hcp_ya_ica_fix	REST1_RL	rbf_svm	12	0.491525	0.490741	0.520833	8	1
hcp_ya_ica_fix	REST1_RL	rbf_svm	12	0.627119	0.644676	0.684028	8	2
hcp_ya_ica_fix	REST1_RL	rbf_svm	12	0.627119	0.628736	0.673563	8	3
hcp_ya_ica_fix	REST1_RL	rbf_svm	12	0.542373	0.543779	0.552995	8	4
hcp_ya_ica_fix	REST1_RL	rbf_svm	12	0.6	0.604167	0.614583	9	0
hcp_ya_ica_fix	REST1_RL	rbf_svm	12	0.491525	0.479412	0.550588	9	1
hcp_ya_ica_fix	REST1_RL	rbf_svm	12	0.59322	0.594253	0.678161	9	2
hcp_ya_ica_fix	REST1_RL	rbf_svm	12	0.644068	0.657343	0.706294	9	3
hcp_ya_ica_fix	REST1_RL	rbf_svm	12	0.491525	0.490741	0.489583	9	4
hcp_ya_ica_fix	REST2_RL	rbf_svm	4	0.566667	0.573661	0.590402	0	0
hcp_ya_ica_fix	REST2_RL	rbf_svm	4	0.491525	0.49	0.435294	0	1
hcp_ya_ica_fix	REST2_RL	rbf_svm	4	0.610169	0.635198	0.652681	0	2
hcp_ya_ica_fix	REST2_RL	rbf_svm	4	0.542373	0.540323	0.599078	0	3
hcp_ya_ica_fix	REST2_RL	rbf_svm	4	0.59322	0.592529	0.597701	0	4
hcp_ya_ica_fix	REST2_RL	rbf_svm	4	0.533333	0.537946	0.541295	1	0
hcp_ya_ica_fix	REST2_RL	rbf_svm	4	0.508475	0.499424	0.452765	1	1
hcp_ya_ica_fix	REST2_RL	rbf_svm	4	0.508475	0.515734	0.525641	1	2
hcp_ya_ica_fix	REST2_RL	rbf_svm	4	0.491525	0.492529	0.542529	1	3
hcp_ya_ica_fix	REST2_RL	rbf_svm	4	0.542373	0.537879	0.588578	1	4
hcp_ya_ica_fix	REST2_RL	rbf_svm	4	0.566667	0.566667	0.574444	2	0
hcp_ya_ica_fix	REST2_RL	rbf_svm	4	0.491525	0.5125	0.553571	2	1
hcp_ya_ica_fix	REST2_RL	rbf_svm	4	0.525424	0.524706	0.494118	2	2
hcp_ya_ica_fix	REST2_RL	rbf_svm	4	0.440678	0.517199	0.550369	2	3
hcp_ya_ica_fix	REST2_RL	rbf_svm	4	0.508475	0.506366	0.539352	2	4
hcp_ya_ica_fix	REST2_RL	rbf_svm	4	0.566667	0.566185	0.562848	3	0
hcp_ya_ica_fix	REST2_RL	rbf_svm	4	0.59322	0.579254	0.614219	3	1
hcp_ya_ica_fix	REST2_RL	rbf_svm	4	0.59322	0.585119	0.62619	3	2
hcp_ya_ica_fix	REST2_RL	rbf_svm	4	0.559322	0.550347	0.520833	3	3
hcp_ya_ica_fix	REST2_RL	rbf_svm	4	0.661017	0.668779	0.678571	3	4
hcp_ya_ica_fix	REST2_RL	rbf_svm	4	0.516667	0.520202	0.519641	4	0
hcp_ya_ica_fix	REST2_RL	rbf_svm	4	0.491525	0.499421	0.505787	4	1
hcp_ya_ica_fix	REST2_RL	rbf_svm	4	0.576271	0.58042	0.540793	4	2
hcp_ya_ica_fix	REST2_RL	rbf_svm	4	0.474576	0.544118	0.643529	4	3
hcp_ya_ica_fix	REST2_RL	rbf_svm	4	0.474576	0.470622	0.496544	4	4
hcp_ya_ica_fix	REST2_RL	rbf_svm	4	0.45	0.488571	0.500571	5	0
hcp_ya_ica_fix	REST2_RL	rbf_svm	4	0.525424	0.536458	0.601852	5	1
hcp_ya_ica_fix	REST2_RL	rbf_svm	4	0.508475	0.546429	0.545238	5	2
hcp_ya_ica_fix	REST2_RL	rbf_svm	4	0.559322	0.557471	0.578161	5	3
hcp_ya_ica_fix	REST2_RL	rbf_svm	4	0.542373	0.543779	0.630184	5	4
hcp_ya_ica_fix	REST2_RL	rbf_svm	4	0.433333	0.514286	0.513143	6	0
hcp_ya_ica_fix	REST2_RL	rbf_svm	4	0.559322	0.562644	0.633333	6	1
hcp_ya_ica_fix	REST2_RL	rbf_svm	4	0.525424	0.522465	0.520737	6	2
hcp_ya_ica_fix	REST2_RL	rbf_svm	4	0.627119	0.655294	0.676471	6	3
hcp_ya_ica_fix	REST2_RL	rbf_svm	4	0.610169	0.610023	0.629032	6	4
hcp_ya_ica_fix	REST2_RL	rbf_svm	4	0.433333	0.468571	0.533714	7	0
hcp_ya_ica_fix	REST2_RL	rbf_svm	4	0.576271	0.593318	0.64977	7	1
hcp_ya_ica_fix	REST2_RL	rbf_svm	4	0.559322	0.558621	0.578161	7	2
hcp_ya_ica_fix	REST2_RL	rbf_svm	4	0.508475	0.508621	0.483908	7	3
hcp_ya_ica_fix	REST2_RL	rbf_svm	4	0.508475	0.51	0.482353	7	4
hcp_ya_ica_fix	REST2_RL	rbf_svm	4	0.6	0.6	0.647778	8	0
hcp_ya_ica_fix	REST2_RL	rbf_svm	4	0.440678	0.441379	0.462069	8	1
hcp_ya_ica_fix	REST2_RL	rbf_svm	4	0.525424	0.524713	0.511494	8	2
hcp_ya_ica_fix	REST2_RL	rbf_svm	4	0.576271	0.575862	0.627586	8	3
hcp_ya_ica_fix	REST2_RL	rbf_svm	4	0.610169	0.613218	0.617241	8	4
hcp_ya_ica_fix	REST2_RL	rbf_svm	4	0.583333	0.611111	0.611111	9	0
hcp_ya_ica_fix	REST2_RL	rbf_svm	4	0.576271	0.574713	0.543678	9	1
hcp_ya_ica_fix	REST2_RL	rbf_svm	4	0.525424	0.526437	0.511494	9	2
hcp_ya_ica_fix	REST2_RL	rbf_svm	4	0.491525	0.487931	0.54023	9	3
hcp_ya_ica_fix	REST2_RL	rbf_svm	4	0.559322	0.580588	0.562353	9	4
aomic_piop1	restingstate	rbf_svm	20	0.555556	0.568182	0.5625	0	0
aomic_piop1	restingstate	rbf_svm	20	0.461538	0.5	0.440476	0	1
aomic_piop1	restingstate	rbf_svm	20	0.576923	0.624183	0.581699	0	2
aomic_piop1	restingstate	rbf_svm	20	0.346154	0.327381	0.214286	0	3
aomic_piop1	restingstate	rbf_svm	20	0.423077	0.513889	0.583333	0	4
aomic_piop1	restingstate	rbf_svm	20	0.481481	0.547059	0.482353	1	0
aomic_piop1	restingstate	rbf_svm	20	0.384615	0.357576	0.345455	1	1
aomic_piop1	restingstate	rbf_svm	20	0.423077	0.427273	0.381818	1	2
aomic_piop1	restingstate	rbf_svm	20	0.423077	0.5	0.627273	1	3
aomic_piop1	restingstate	rbf_svm	20	0.461538	0.452381	0.589286	1	4
aomic_piop1	restingstate	rbf_svm	20	0.444444	0.45	0.411111	2	0
aomic_piop1	restingstate	rbf_svm	20	0.346154	0.357143	0.380952	2	1
aomic_piop1	restingstate	rbf_svm	20	0.5	0.511905	0.565476	2	2
aomic_piop1	restingstate	rbf_svm	20	0.423077	0.487879	0.381818	2	3
aomic_piop1	restingstate	rbf_svm	20	0.461538	0.525	0.525	2	4
aomic_piop1	restingstate	rbf_svm	20	0.518519	0.508333	0.544444	3	0
aomic_piop1	restingstate	rbf_svm	20	0.384615	0.5	0.475	3	1
aomic_piop1	restingstate	rbf_svm	20	0.615385	0.630303	0.660606	3	2
aomic_piop1	restingstate	rbf_svm	20	0.384615	0.5	0.38125	3	3
aomic_piop1	restingstate	rbf_svm	20	0.384615	0.418182	0.363636	3	4
aomic_piop1	restingstate	rbf_svm	20	0.37037	0.5	0.423529	4	0
aomic_piop1	restingstate	rbf_svm	20	0.384615	0.5	0.5	4	1
aomic_piop1	restingstate	rbf_svm	20	0.423077	0.5	0.466667	4	2
aomic_piop1	restingstate	rbf_svm	20	0.269231	0.257576	0.151515	4	3
aomic_piop1	restingstate	rbf_svm	20	0.461538	0.5	0.380952	4	4
aomic_piop1	restingstate	rbf_svm	20	0.37037	0.373626	0.445055	5	0
aomic_piop1	restingstate	rbf_svm	20	0.5	0.488095	0.571429	5	1
aomic_piop1	restingstate	rbf_svm	20	0.307692	0.303571	0.321429	5	2
aomic_piop1	restingstate	rbf_svm	20	0.461538	0.452381	0.488095	5	3
aomic_piop1	restingstate	rbf_svm	20	0.423077	0.410714	0.494048	5	4
aomic_piop1	restingstate	rbf_svm	20	0.518519	0.516667	0.472222	6	0
aomic_piop1	restingstate	rbf_svm	20	0.576923	0.576923	0.443787	6	1
aomic_piop1	restingstate	rbf_svm	20	0.461538	0.5	0.333333	6	2
aomic_piop1	restingstate	rbf_svm	20	0.384615	0.45098	0.385621	6	3
aomic_piop1	restingstate	rbf_svm	20	0.346154	0.5	0.444444	6	4
aomic_piop1	restingstate	rbf_svm	20	0.37037	0.366667	0.294444	7	0
aomic_piop1	restingstate	rbf_svm	20	0.269231	0.257576	0.218182	7	1
aomic_piop1	restingstate	rbf_svm	20	0.384615	0.529412	0.379085	7	2
aomic_piop1	restingstate	rbf_svm	20	0.384615	0.5	0.5125	7	3
aomic_piop1	restingstate	rbf_svm	20	0.423077	0.439394	0.381818	7	4
aomic_piop1	restingstate	rbf_svm	20	0.37037	0.5	0.447059	8	0
aomic_piop1	restingstate	rbf_svm	20	0.423077	0.440476	0.410714	8	1
aomic_piop1	restingstate	rbf_svm	20	0.423077	0.5	0.521212	8	2
aomic_piop1	restingstate	rbf_svm	20	0.384615	0.5	0.45	8	3
aomic_piop1	restingstate	rbf_svm	20	0.384615	0.5	0.7	8	4
aomic_piop1	restingstate	rbf_svm	20	0.444444	0.5	0.5	9	0
aomic_piop1	restingstate	rbf_svm	20	0.461538	0.461538	0.461538	9	1
aomic_piop1	restingstate	rbf_svm	20	0.5	0.488095	0.392857	9	2
aomic_piop1	restingstate	rbf_svm	20	0.5	0.506061	0.50303	9	3
aomic_piop1	restingstate	rbf_svm	20	0.346154	0.369048	0.369048	9	4
hcp_ya_ica_fix	REST1_LR	ridge	3	0.65	0.65	0.705556	0	0
hcp_ya_ica_fix	REST1_LR	ridge	3	0.610169	0.608295	0.644009	0	1
hcp_ya_ica_fix	REST1_LR	ridge	3	0.542373	0.558275	0.574592	0	2
hcp_ya_ica_fix	REST1_LR	ridge	3	0.576271	0.58042	0.66317	0	3
hcp_ya_ica_fix	REST1_LR	ridge	3	0.59322	0.592166	0.567972	0	4
hcp_ya_ica_fix	REST1_LR	ridge	3	0.6	0.615385	0.644796	1	0
hcp_ya_ica_fix	REST1_LR	ridge	3	0.508475	0.541765	0.534118	1	1
hcp_ya_ica_fix	REST1_LR	ridge	3	0.677966	0.691725	0.701632	1	2
hcp_ya_ica_fix	REST1_LR	ridge	3	0.542373	0.543103	0.613793	1	3
hcp_ya_ica_fix	REST1_LR	ridge	3	0.491525	0.5125	0.605952	1	4
hcp_ya_ica_fix	REST1_LR	ridge	3	0.566667	0.582589	0.607143	2	0
hcp_ya_ica_fix	REST1_LR	ridge	3	0.491525	0.491954	0.548276	2	1
hcp_ya_ica_fix	REST1_LR	ridge	3	0.576271	0.588578	0.662005	2	2
hcp_ya_ica_fix	REST1_LR	ridge	3	0.508475	0.509195	0.529885	2	3
hcp_ya_ica_fix	REST1_LR	ridge	3	0.576271	0.566425	0.571256	2	4
hcp_ya_ica_fix	REST1_LR	ridge	3	0.616667	0.639952	0.657895	3	0
hcp_ya_ica_fix	REST1_LR	ridge	3	0.610169	0.62296	0.699301	3	1
hcp_ya_ica_fix	REST1_LR	ridge	3	0.491525	0.490805	0.488506	3	2
hcp_ya_ica_fix	REST1_LR	ridge	3	0.576271	0.588578	0.595571	3	3
hcp_ya_ica_fix	REST1_LR	ridge	3	0.474576	0.535012	0.578624	3	4
hcp_ya_ica_fix	REST1_LR	ridge	3	0.6	0.628571	0.672	4	0
hcp_ya_ica_fix	REST1_LR	ridge	3	0.457627	0.454598	0.426437	4	1
hcp_ya_ica_fix	REST1_LR	ridge	3	0.559322	0.585882	0.667059	4	2
hcp_ya_ica_fix	REST1_LR	ridge	3	0.576271	0.578736	0.587356	4	3
hcp_ya_ica_fix	REST1_LR	ridge	3	0.661017	0.662069	0.712644	4	4
hcp_ya_ica_fix	REST1_LR	ridge	3	0.533333	0.533333	0.578889	5	0
hcp_ya_ica_fix	REST1_LR	ridge	3	0.491525	0.491954	0.590805	5	1
hcp_ya_ica_fix	REST1_LR	ridge	3	0.559322	0.577506	0.550117	5	2
hcp_ya_ica_fix	REST1_LR	ridge	3	0.559322	0.548824	0.576471	5	3
hcp_ya_ica_fix	REST1_LR	ridge	3	0.627119	0.626437	0.675862	5	4
hcp_ya_ica_fix	REST1_LR	ridge	3	0.533333	0.537143	0.558857	6	0
hcp_ya_ica_fix	REST1_LR	ridge	3	0.627119	0.634793	0.640553	6	1
hcp_ya_ica_fix	REST1_LR	ridge	3	0.525424	0.533565	0.550926	6	2
hcp_ya_ica_fix	REST1_LR	ridge	3	0.644068	0.640046	0.666667	6	3
hcp_ya_ica_fix	REST1_LR	ridge	3	0.457627	0.457949	0.496544	6	4
hcp_ya_ica_fix	REST1_LR	ridge	3	0.516667	0.514706	0.559955	7	0
hcp_ya_ica_fix	REST1_LR	ridge	3	0.559322	0.575294	0.577647	7	1
hcp_ya_ica_fix	REST1_LR	ridge	3	0.644068	0.645402	0.705747	7	2
hcp_ya_ica_fix	REST1_LR	ridge	3	0.610169	0.611751	0.656682	7	3
hcp_ya_ica_fix	REST1_LR	ridge	3	0.559322	0.55818	0.574885	7	4
hcp_ya_ica_fix	REST1_LR	ridge	3	0.55	0.55	0.674444	8	0
hcp_ya_ica_fix	REST1_LR	ridge	3	0.457627	0.454493	0.43318	8	1
hcp_ya_ica_fix	REST1_LR	ridge	3	0.474576	0.480991	0.573733	8	2
hcp_ya_ica_fix	REST1_LR	ridge	3	0.627119	0.641782	0.685185	8	3
hcp_ya_ica_fix	REST1_LR	ridge	3	0.559322	0.560345	0.593103	8	4
hcp_ya_ica_fix	REST1_LR	ridge	3	0.45	0.46	0.450286	9	0
hcp_ya_ica_fix	REST1_LR	ridge	3	0.59322	0.611715	0.625604	9	1
hcp_ya_ica_fix	REST1_LR	ridge	3	0.661017	0.656682	0.650922	9	2
hcp_ya_ica_fix	REST1_LR	ridge	3	0.627119	0.630208	0.637731	9	3
hcp_ya_ica_fix	REST1_LR	ridge	3	0.576271	0.578736	0.583908	9	4
aomic_piop1	restingstate	rbf_svm	8	0.555556	0.568182	0.636364	0	0
aomic_piop1	restingstate	rbf_svm	8	0.461538	0.5	0.392857	0	1
aomic_piop1	restingstate	rbf_svm	8	0.576923	0.624183	0.588235	0	2
aomic_piop1	restingstate	rbf_svm	8	0.307692	0.297619	0.196429	0	3
aomic_piop1	restingstate	rbf_svm	8	0.423077	0.583333	0.527778	0	4
aomic_piop1	restingstate	rbf_svm	8	0.407407	0.447059	0.458824	1	0
aomic_piop1	restingstate	rbf_svm	8	0.346154	0.324242	0.363636	1	1
aomic_piop1	restingstate	rbf_svm	8	0.384615	0.393939	0.393939	1	2
aomic_piop1	restingstate	rbf_svm	8	0.423077	0.5	0.606061	1	3
aomic_piop1	restingstate	rbf_svm	8	0.538462	0.535714	0.60119	1	4
aomic_piop1	restingstate	rbf_svm	8	0.444444	0.45	0.394444	2	0
aomic_piop1	restingstate	rbf_svm	8	0.384615	0.392857	0.39881	2	1
aomic_piop1	restingstate	rbf_svm	8	0.461538	0.470238	0.547619	2	2
aomic_piop1	restingstate	rbf_svm	8	0.423077	0.5	0.40303	2	3
aomic_piop1	restingstate	rbf_svm	8	0.423077	0.475	0.51875	2	4
aomic_piop1	restingstate	rbf_svm	8	0.518519	0.5	0.555556	3	0
aomic_piop1	restingstate	rbf_svm	8	0.384615	0.5	0.48125	3	1
aomic_piop1	restingstate	rbf_svm	8	0.653846	0.675758	0.678788	3	2
aomic_piop1	restingstate	rbf_svm	8	0.384615	0.5	0.375	3	3
aomic_piop1	restingstate	rbf_svm	8	0.461538	0.484848	0.387879	3	4
aomic_piop1	restingstate	rbf_svm	8	0.37037	0.5	0.411765	4	0
aomic_piop1	restingstate	rbf_svm	8	0.576923	0.54375	0.5125	4	1
aomic_piop1	restingstate	rbf_svm	8	0.346154	0.336364	0.315152	4	2
aomic_piop1	restingstate	rbf_svm	8	0.384615	0.369697	0.236364	4	3
aomic_piop1	restingstate	rbf_svm	8	0.461538	0.5	0.380952	4	4
aomic_piop1	restingstate	rbf_svm	8	0.37037	0.376374	0.406593	5	0
aomic_piop1	restingstate	rbf_svm	8	0.461538	0.452381	0.553571	5	1
aomic_piop1	restingstate	rbf_svm	8	0.461538	0.5	0.369048	5	2
aomic_piop1	restingstate	rbf_svm	8	0.5	0.494048	0.511905	5	3
aomic_piop1	restingstate	rbf_svm	8	0.461538	0.452381	0.505952	5	4
aomic_piop1	restingstate	rbf_svm	8	0.481481	0.483333	0.45	6	0
aomic_piop1	restingstate	rbf_svm	8	0.461538	0.461538	0.384615	6	1
aomic_piop1	restingstate	rbf_svm	8	0.423077	0.458333	0.345238	6	2
aomic_piop1	restingstate	rbf_svm	8	0.384615	0.45098	0.398693	6	3
aomic_piop1	restingstate	rbf_svm	8	0.346154	0.5	0.457516	6	4
aomic_piop1	restingstate	rbf_svm	8	0.37037	0.366667	0.283333	7	0
aomic_piop1	restingstate	rbf_svm	8	0.307692	0.290909	0.236364	7	1
aomic_piop1	restingstate	rbf_svm	8	0.461538	0.535948	0.346405	7	2
aomic_piop1	restingstate	rbf_svm	8	0.384615	0.5	0.5	7	3
aomic_piop1	restingstate	rbf_svm	8	0.346154	0.372727	0.321212	7	4
aomic_piop1	restingstate	rbf_svm	8	0.37037	0.5	0.464706	8	0
aomic_piop1	restingstate	rbf_svm	8	0.5	0.505952	0.482143	8	1
aomic_piop1	restingstate	rbf_svm	8	0.423077	0.5	0.50303	8	2
aomic_piop1	restingstate	rbf_svm	8	0.384615	0.5	0.4625	8	3
aomic_piop1	restingstate	rbf_svm	8	0.384615	0.5	0.66875	8	4
aomic_piop1	restingstate	rbf_svm	8	0.444444	0.5	0.461111	9	0
aomic_piop1	restingstate	rbf_svm	8	0.384615	0.384615	0.366864	9	1
aomic_piop1	restingstate	rbf_svm	8	0.461538	0.5	0.452381	9	2
aomic_piop1	restingstate	rbf_svm	8	0.461538	0.472727	0.49697	9	3
aomic_piop1	restingstate	rbf_svm	8	0.384615	0.404762	0.386905	9	4
aomic_piop2	restingstate	rbf_svm	3	0.5625	0.5625	0.59375	0	0
aomic_piop2	restingstate	rbf_svm	3	0.6875	0.724696	0.631579	0	1
aomic_piop2	restingstate	rbf_svm	3	0.46875	0.472549	0.454902	0	2
aomic_piop2	restingstate	rbf_svm	3	0.548387	0.609091	0.640909	0	3
aomic_piop2	restingstate	rbf_svm	3	0.387097	0.391667	0.395833	0	4
aomic_piop2	restingstate	rbf_svm	3	0.59375	0.598039	0.662745	1	0
aomic_piop2	restingstate	rbf_svm	3	0.53125	0.535294	0.537255	1	1
aomic_piop2	restingstate	rbf_svm	3	0.625	0.631373	0.682353	1	2
aomic_piop2	restingstate	rbf_svm	3	0.548387	0.547917	0.633333	1	3
aomic_piop2	restingstate	rbf_svm	3	0.612903	0.610417	0.695833	1	4
aomic_piop2	restingstate	rbf_svm	3	0.40625	0.43254	0.551587	2	0
aomic_piop2	restingstate	rbf_svm	3	0.6875	0.6875	0.722656	2	1
aomic_piop2	restingstate	rbf_svm	3	0.5	0.5	0.428571	2	2
aomic_piop2	restingstate	rbf_svm	3	0.677419	0.675	0.775	2	3
aomic_piop2	restingstate	rbf_svm	3	0.580645	0.58125	0.691667	2	4
aomic_piop2	restingstate	rbf_svm	3	0.53125	0.53125	0.539062	3	0
aomic_piop2	restingstate	rbf_svm	3	0.59375	0.599206	0.68254	3	1
aomic_piop2	restingstate	rbf_svm	3	0.375	0.545455	0.686364	3	2
aomic_piop2	restingstate	rbf_svm	3	0.354839	0.348291	0.324786	3	3
aomic_piop2	restingstate	rbf_svm	3	0.580645	0.573529	0.655462	3	4
aomic_piop2	restingstate	rbf_svm	3	0.3125	0.5	0.772727	4	0
aomic_piop2	restingstate	rbf_svm	3	0.59375	0.605882	0.694118	4	1
aomic_piop2	restingstate	rbf_svm	3	0.375	0.490909	0.513636	4	2
aomic_piop2	restingstate	rbf_svm	3	0.516129	0.514706	0.579832	4	3
aomic_piop2	restingstate	rbf_svm	3	0.580645	0.58547	0.594017	4	4
aomic_piop2	restingstate	rbf_svm	3	0.375	0.375	0.316406	5	0
aomic_piop2	restingstate	rbf_svm	3	0.375	0.5	0.645833	5	1
aomic_piop2	restingstate	rbf_svm	3	0.5	0.5	0.527344	5	2
aomic_piop2	restingstate	rbf_svm	3	0.677419	0.700855	0.74359	5	3
aomic_piop2	restingstate	rbf_svm	3	0.483871	0.485294	0.634454	5	4
aomic_piop2	restingstate	rbf_svm	3	0.5625	0.57085	0.574899	6	0
aomic_piop2	restingstate	rbf_svm	3	0.59375	0.594118	0.639216	6	1
aomic_piop2	restingstate	rbf_svm	3	0.6875	0.694118	0.741176	6	2
aomic_piop2	restingstate	rbf_svm	3	0.580645	0.628205	0.752137	6	3
aomic_piop2	restingstate	rbf_svm	3	0.419355	0.422917	0.320833	6	4
aomic_piop2	restingstate	rbf_svm	3	0.5625	0.568627	0.698039	7	0
aomic_piop2	restingstate	rbf_svm	3	0.59375	0.613725	0.639216	7	1
aomic_piop2	restingstate	rbf_svm	3	0.5625	0.5625	0.535156	7	2
aomic_piop2	restingstate	rbf_svm	3	0.516129	0.51875	0.591667	7	3
aomic_piop2	restingstate	rbf_svm	3	0.516129	0.514583	0.520833	7	4
aomic_piop2	restingstate	rbf_svm	3	0.59375	0.586275	0.592157	8	0
aomic_piop2	restingstate	rbf_svm	3	0.59375	0.586275	0.694118	8	1
aomic_piop2	restingstate	rbf_svm	3	0.4375	0.4375	0.398438	8	2
aomic_piop2	restingstate	rbf_svm	3	0.516129	0.5125	0.533333	8	3
aomic_piop2	restingstate	rbf_svm	3	0.580645	0.58125	0.641667	8	4
aomic_piop2	restingstate	rbf_svm	3	0.4375	0.444444	0.388889	9	0
aomic_piop2	restingstate	rbf_svm	3	0.59375	0.594118	0.588235	9	1
aomic_piop2	restingstate	rbf_svm	3	0.59375	0.605882	0.631373	9	2
aomic_piop2	restingstate	rbf_svm	3	0.516129	0.502101	0.592437	9	3
aomic_piop2	restingstate	rbf_svm	3	0.612903	0.614583	0.595833	9	4
hcp_ya_ica_fix	REST2_RL	ridge	15	0.533333	0.537946	0.554688	0	0
hcp_ya_ica_fix	REST2_RL	ridge	15	0.457627	0.45	0.472941	0	1
hcp_ya_ica_fix	REST2_RL	ridge	15	0.474576	0.481352	0.615385	0	2
hcp_ya_ica_fix	REST2_RL	ridge	15	0.576271	0.581221	0.585253	0	3
hcp_ya_ica_fix	REST2_RL	ridge	15	0.627119	0.627586	0.622989	0	4
hcp_ya_ica_fix	REST2_RL	ridge	15	0.533333	0.537946	0.492188	1	0
hcp_ya_ica_fix	REST2_RL	ridge	15	0.508475	0.504608	0.450461	1	1
hcp_ya_ica_fix	REST2_RL	ridge	15	0.542373	0.52972	0.55711	1	2
hcp_ya_ica_fix	REST2_RL	ridge	15	0.576271	0.577011	0.537931	1	3
hcp_ya_ica_fix	REST2_RL	ridge	15	0.508475	0.503497	0.516317	1	4
hcp_ya_ica_fix	REST2_RL	ridge	15	0.533333	0.533333	0.564444	2	0
hcp_ya_ica_fix	REST2_RL	ridge	15	0.491525	0.499405	0.57619	2	1
hcp_ya_ica_fix	REST2_RL	ridge	15	0.491525	0.49	0.495294	2	2
hcp_ya_ica_fix	REST2_RL	ridge	15	0.508475	0.506757	0.574939	2	3
hcp_ya_ica_fix	REST2_RL	ridge	15	0.508475	0.51794	0.47338	2	4
hcp_ya_ica_fix	REST2_RL	ridge	15	0.45	0.448832	0.450501	3	0
hcp_ya_ica_fix	REST2_RL	ridge	15	0.59322	0.591492	0.592075	3	1
hcp_ya_ica_fix	REST2_RL	ridge	15	0.59322	0.585119	0.59881	3	2
hcp_ya_ica_fix	REST2_RL	ridge	15	0.525424	0.516204	0.525463	3	3
hcp_ya_ica_fix	REST2_RL	ridge	15	0.59322	0.593894	0.665899	3	4
hcp_ya_ica_fix	REST2_RL	ridge	15	0.483333	0.489899	0.493827	4	0
hcp_ya_ica_fix	REST2_RL	ridge	15	0.508475	0.506366	0.539352	4	1
hcp_ya_ica_fix	REST2_RL	ridge	15	0.508475	0.515734	0.504662	4	2
hcp_ya_ica_fix	REST2_RL	ridge	15	0.525424	0.577647	0.636471	4	3
hcp_ya_ica_fix	REST2_RL	ridge	15	0.474576	0.475806	0.536866	4	4
hcp_ya_ica_fix	REST2_RL	ridge	15	0.45	0.431429	0.482286	5	0
hcp_ya_ica_fix	REST2_RL	ridge	15	0.525424	0.533565	0.577546	5	1
hcp_ya_ica_fix	REST2_RL	ridge	15	0.491525	0.525595	0.528571	5	2
hcp_ya_ica_fix	REST2_RL	ridge	15	0.542373	0.54023	0.552874	5	3
hcp_ya_ica_fix	REST2_RL	ridge	15	0.610169	0.608295	0.572581	5	4
hcp_ya_ica_fix	REST2_RL	ridge	15	0.533333	0.554286	0.619429	6	0
hcp_ya_ica_fix	REST2_RL	ridge	15	0.525424	0.528161	0.574713	6	1
hcp_ya_ica_fix	REST2_RL	ridge	15	0.508475	0.509793	0.556452	6	2
hcp_ya_ica_fix	REST2_RL	ridge	15	0.559322	0.559412	0.636471	6	3
hcp_ya_ica_fix	REST2_RL	ridge	15	0.610169	0.606567	0.663594	6	4
hcp_ya_ica_fix	REST2_RL	ridge	15	0.466667	0.485714	0.500571	7	0
hcp_ya_ica_fix	REST2_RL	ridge	15	0.508475	0.508065	0.573733	7	1
hcp_ya_ica_fix	REST2_RL	ridge	15	0.559322	0.558621	0.567816	7	2
hcp_ya_ica_fix	REST2_RL	ridge	15	0.525424	0.525287	0.508046	7	3
hcp_ya_ica_fix	REST2_RL	ridge	15	0.542373	0.539412	0.514118	7	4
hcp_ya_ica_fix	REST2_RL	ridge	15	0.483333	0.483333	0.566667	8	0
hcp_ya_ica_fix	REST2_RL	ridge	15	0.440678	0.440805	0.444828	8	1
hcp_ya_ica_fix	REST2_RL	ridge	15	0.576271	0.576437	0.518391	8	2
hcp_ya_ica_fix	REST2_RL	ridge	15	0.610169	0.610345	0.664368	8	3
hcp_ya_ica_fix	REST2_RL	ridge	15	0.542373	0.543678	0.57931	8	4
hcp_ya_ica_fix	REST2_RL	ridge	15	0.55	0.548611	0.542824	9	0
hcp_ya_ica_fix	REST2_RL	ridge	15	0.508475	0.508046	0.555172	9	1
hcp_ya_ica_fix	REST2_RL	ridge	15	0.474576	0.475862	0.5	9	2
hcp_ya_ica_fix	REST2_RL	ridge	15	0.508475	0.506322	0.531034	9	3
hcp_ya_ica_fix	REST2_RL	ridge	15	0.59322	0.583529	0.584706	9	4
hcp_ya_ica_fix	REST1_RL	rf	3	0.516667	0.517857	0.535714	0	0
hcp_ya_ica_fix	REST1_RL	rf	3	0.525424	0.522465	0.563364	0	1
hcp_ya_ica_fix	REST1_RL	rf	3	0.508475	0.514977	0.58871	0	2
hcp_ya_ica_fix	REST1_RL	rf	3	0.542373	0.543403	0.590278	0	3
hcp_ya_ica_fix	REST1_RL	rf	3	0.542373	0.542051	0.595046	0	4
hcp_ya_ica_fix	REST1_RL	rf	3	0.416667	0.426339	0.414621	1	0
hcp_ya_ica_fix	REST1_RL	rf	3	0.491525	0.494253	0.55	1	1
hcp_ya_ica_fix	REST1_RL	rf	3	0.59322	0.593678	0.658621	1	2
hcp_ya_ica_fix	REST1_RL	rf	3	0.610169	0.610023	0.661866	1	3
hcp_ya_ica_fix	REST1_RL	rf	3	0.59322	0.594828	0.667816	1	4
hcp_ya_ica_fix	REST1_RL	rf	3	0.483333	0.503367	0.553311	2	0
hcp_ya_ica_fix	REST1_RL	rf	3	0.474576	0.482719	0.525346	2	1
hcp_ya_ica_fix	REST1_RL	rf	3	0.610169	0.610345	0.674713	2	2
hcp_ya_ica_fix	REST1_RL	rf	3	0.525424	0.529378	0.587558	2	3
hcp_ya_ica_fix	REST1_RL	rf	3	0.491525	0.519048	0.632143	2	4
hcp_ya_ica_fix	REST1_RL	rf	3	0.65	0.649554	0.670201	3	0
hcp_ya_ica_fix	REST1_RL	rf	3	0.610169	0.63	0.632941	3	1
hcp_ya_ica_fix	REST1_RL	rf	3	0.508475	0.536471	0.531765	3	2
hcp_ya_ica_fix	REST1_RL	rf	3	0.423729	0.423963	0.434332	3	3
hcp_ya_ica_fix	REST1_RL	rf	3	0.525424	0.524138	0.526437	3	4
hcp_ya_ica_fix	REST1_RL	rf	3	0.45	0.456229	0.382716	4	0
hcp_ya_ica_fix	REST1_RL	rf	3	0.59322	0.590438	0.642857	4	1
hcp_ya_ica_fix	REST1_RL	rf	3	0.525424	0.530886	0.522727	4	2
hcp_ya_ica_fix	REST1_RL	rf	3	0.576271	0.565972	0.565972	4	3
hcp_ya_ica_fix	REST1_RL	rf	3	0.59322	0.590438	0.639977	4	4
hcp_ya_ica_fix	REST1_RL	rf	3	0.616667	0.639835	0.721504	5	0
hcp_ya_ica_fix	REST1_RL	rf	3	0.559322	0.55711	0.513986	5	1
hcp_ya_ica_fix	REST1_RL	rf	3	0.491525	0.496503	0.470862	5	2
hcp_ya_ica_fix	REST1_RL	rf	3	0.474576	0.477535	0.587558	5	3
hcp_ya_ica_fix	REST1_RL	rf	3	0.491525	0.495392	0.543779	5	4
hcp_ya_ica_fix	REST1_RL	rf	3	0.433333	0.441964	0.530134	6	0
hcp_ya_ica_fix	REST1_RL	rf	3	0.542373	0.571176	0.591765	6	1
hcp_ya_ica_fix	REST1_RL	rf	3	0.627119	0.639412	0.743529	6	2
hcp_ya_ica_fix	REST1_RL	rf	3	0.423729	0.41958	0.518065	6	3
hcp_ya_ica_fix	REST1_RL	rf	3	0.525424	0.524194	0.571429	6	4
hcp_ya_ica_fix	REST1_RL	rf	3	0.533333	0.546875	0.545759	7	0
hcp_ya_ica_fix	REST1_RL	rf	3	0.59322	0.590438	0.630184	7	1
hcp_ya_ica_fix	REST1_RL	rf	3	0.525424	0.524194	0.580069	7	2
hcp_ya_ica_fix	REST1_RL	rf	3	0.576271	0.586227	0.490741	7	3
hcp_ya_ica_fix	REST1_RL	rf	3	0.627119	0.631336	0.701613	7	4
hcp_ya_ica_fix	REST1_RL	rf	3	0.416667	0.419911	0.426029	8	0
hcp_ya_ica_fix	REST1_RL	rf	3	0.542373	0.540509	0.549769	8	1
hcp_ya_ica_fix	REST1_RL	rf	3	0.610169	0.629051	0.62037	8	2
hcp_ya_ica_fix	REST1_RL	rf	3	0.627119	0.628736	0.645977	8	3
hcp_ya_ica_fix	REST1_RL	rf	3	0.627119	0.631336	0.62788	8	4
hcp_ya_ica_fix	REST1_RL	rf	3	0.6	0.631944	0.637731	9	0
hcp_ya_ica_fix	REST1_RL	rf	3	0.508475	0.531176	0.625882	9	1
hcp_ya_ica_fix	REST1_RL	rf	3	0.491525	0.493103	0.521839	9	2
hcp_ya_ica_fix	REST1_RL	rf	3	0.559322	0.561189	0.632867	9	3
hcp_ya_ica_fix	REST1_RL	rf	3	0.508475	0.506366	0.475694	9	4
aomic_piop1	restingstate	rf	10	0.555556	0.582386	0.477273	0	0
aomic_piop1	restingstate	rf	10	0.576923	0.577381	0.494048	0	1
aomic_piop1	restingstate	rf	10	0.461538	0.562092	0.571895	0	2
aomic_piop1	restingstate	rf	10	0.5	0.488095	0.467262	0	3
aomic_piop1	restingstate	rf	10	0.230769	0.340278	0.385417	0	4
aomic_piop1	restingstate	rf	10	0.333333	0.408824	0.411765	1	0
aomic_piop1	restingstate	rf	10	0.461538	0.460606	0.536364	1	1
aomic_piop1	restingstate	rf	10	0.5	0.493939	0.493939	1	2
aomic_piop1	restingstate	rf	10	0.576923	0.621212	0.690909	1	3
aomic_piop1	restingstate	rf	10	0.576923	0.583333	0.553571	1	4
aomic_piop1	restingstate	rf	10	0.444444	0.433333	0.45	2	0
aomic_piop1	restingstate	rf	10	0.423077	0.422619	0.485119	2	1
aomic_piop1	restingstate	rf	10	0.653846	0.672619	0.666667	2	2
aomic_piop1	restingstate	rf	10	0.346154	0.384848	0.357576	2	3
aomic_piop1	restingstate	rf	10	0.423077	0.49375	0.625	2	4
aomic_piop1	restingstate	rf	10	0.444444	0.441667	0.530556	3	0
aomic_piop1	restingstate	rf	10	0.576923	0.61875	0.60625	3	1
aomic_piop1	restingstate	rf	10	0.615385	0.642424	0.593939	3	2
aomic_piop1	restingstate	rf	10	0.5	0.48125	0.56875	3	3
aomic_piop1	restingstate	rf	10	0.538462	0.551515	0.551515	3	4
aomic_piop1	restingstate	rf	10	0.592593	0.655882	0.579412	4	0
aomic_piop1	restingstate	rf	10	0.538462	0.53125	0.53125	4	1
aomic_piop1	restingstate	rf	10	0.423077	0.40303	0.4	4	2
aomic_piop1	restingstate	rf	10	0.346154	0.336364	0.345455	4	3
aomic_piop1	restingstate	rf	10	0.538462	0.529762	0.497024	4	4
aomic_piop1	restingstate	rf	10	0.666667	0.667582	0.626374	5	0
aomic_piop1	restingstate	rf	10	0.5	0.511905	0.64881	5	1
aomic_piop1	restingstate	rf	10	0.346154	0.339286	0.345238	5	2
aomic_piop1	restingstate	rf	10	0.5	0.494048	0.47619	5	3
aomic_piop1	restingstate	rf	10	0.423077	0.422619	0.440476	5	4
aomic_piop1	restingstate	rf	10	0.407407	0.416667	0.480556	6	0
aomic_piop1	restingstate	rf	10	0.384615	0.384615	0.405325	6	1
aomic_piop1	restingstate	rf	10	0.5	0.511905	0.517857	6	2
aomic_piop1	restingstate	rf	10	0.5	0.591503	0.565359	6	3
aomic_piop1	restingstate	rf	10	0.384615	0.398693	0.369281	6	4
aomic_piop1	restingstate	rf	10	0.518519	0.508333	0.469444	7	0
aomic_piop1	restingstate	rf	10	0.538462	0.575758	0.509091	7	1
aomic_piop1	restingstate	rf	10	0.423077	0.53268	0.575163	7	2
aomic_piop1	restingstate	rf	10	0.461538	0.50625	0.56875	7	3
aomic_piop1	restingstate	rf	10	0.5	0.518182	0.393939	7	4
aomic_piop1	restingstate	rf	10	0.555556	0.564706	0.511765	8	0
aomic_piop1	restingstate	rf	10	0.461538	0.464286	0.494048	8	1
aomic_piop1	restingstate	rf	10	0.5	0.518182	0.490909	8	2
aomic_piop1	restingstate	rf	10	0.384615	0.40625	0.41875	8	3
aomic_piop1	restingstate	rf	10	0.461538	0.45	0.525	8	4
aomic_piop1	restingstate	rf	10	0.518519	0.55	0.519444	9	0
aomic_piop1	restingstate	rf	10	0.538462	0.538462	0.585799	9	1
aomic_piop1	restingstate	rf	10	0.653846	0.660714	0.535714	9	2
aomic_piop1	restingstate	rf	10	0.384615	0.418182	0.509091	9	3
aomic_piop1	restingstate	rf	10	0.538462	0.547619	0.494048	9	4
hcp_ya_ica_fix	REST1_RL	rf	8	0.55	0.544643	0.627232	0	0
hcp_ya_ica_fix	REST1_RL	rf	8	0.474576	0.474078	0.517857	0	1
hcp_ya_ica_fix	REST1_RL	rf	8	0.542373	0.543779	0.584101	0	2
hcp_ya_ica_fix	REST1_RL	rf	8	0.559322	0.556134	0.608796	0	3
hcp_ya_ica_fix	REST1_RL	rf	8	0.542373	0.543779	0.620968	0	4
hcp_ya_ica_fix	REST1_RL	rf	8	0.416667	0.426339	0.426339	1	0
hcp_ya_ica_fix	REST1_RL	rf	8	0.542373	0.543678	0.613793	1	1
hcp_ya_ica_fix	REST1_RL	rf	8	0.644068	0.644253	0.621264	1	2
hcp_ya_ica_fix	REST1_RL	rf	8	0.610169	0.610023	0.673963	1	3
hcp_ya_ica_fix	REST1_RL	rf	8	0.627119	0.627586	0.714368	1	4
hcp_ya_ica_fix	REST1_RL	rf	8	0.566667	0.579125	0.603816	2	0
hcp_ya_ica_fix	REST1_RL	rf	8	0.576271	0.582949	0.557604	2	1
hcp_ya_ica_fix	REST1_RL	rf	8	0.627119	0.627011	0.671264	2	2
hcp_ya_ica_fix	REST1_RL	rf	8	0.559322	0.565092	0.501152	2	3
hcp_ya_ica_fix	REST1_RL	rf	8	0.491525	0.5125	0.583333	2	4
hcp_ya_ica_fix	REST1_RL	rf	8	0.616667	0.620536	0.642857	3	0
hcp_ya_ica_fix	REST1_RL	rf	8	0.661017	0.674118	0.717059	3	1
hcp_ya_ica_fix	REST1_RL	rf	8	0.559322	0.57	0.597059	3	2
hcp_ya_ica_fix	REST1_RL	rf	8	0.423729	0.420507	0.394009	3	3
hcp_ya_ica_fix	REST1_RL	rf	8	0.508475	0.507471	0.499425	3	4
hcp_ya_ica_fix	REST1_RL	rf	8	0.433333	0.43771	0.424242	4	0
hcp_ya_ica_fix	REST1_RL	rf	8	0.627119	0.62788	0.644009	4	1
hcp_ya_ica_fix	REST1_RL	rf	8	0.491525	0.504662	0.598485	4	2
hcp_ya_ica_fix	REST1_RL	rf	8	0.661017	0.661458	0.709491	4	3
hcp_ya_ica_fix	REST1_RL	rf	8	0.661017	0.661866	0.702765	4	4
hcp_ya_ica_fix	REST1_RL	rf	8	0.6	0.609871	0.691539	5	0
hcp_ya_ica_fix	REST1_RL	rf	8	0.576271	0.58042	0.560606	5	1
hcp_ya_ica_fix	REST1_RL	rf	8	0.474576	0.465035	0.507576	5	2
hcp_ya_ica_fix	REST1_RL	rf	8	0.627119	0.631336	0.662442	5	3
hcp_ya_ica_fix	REST1_RL	rf	8	0.542373	0.548963	0.637097	5	4
hcp_ya_ica_fix	REST1_RL	rf	8	0.483333	0.482143	0.583147	6	0
hcp_ya_ica_fix	REST1_RL	rf	8	0.542373	0.565882	0.577647	6	1
hcp_ya_ica_fix	REST1_RL	rf	8	0.559322	0.57	0.611765	6	2
hcp_ya_ica_fix	REST1_RL	rf	8	0.491525	0.484266	0.525058	6	3
hcp_ya_ica_fix	REST1_RL	rf	8	0.644068	0.647465	0.660138	6	4
hcp_ya_ica_fix	REST1_RL	rf	8	0.583333	0.591518	0.609375	7	0
hcp_ya_ica_fix	REST1_RL	rf	8	0.627119	0.622696	0.650922	7	1
hcp_ya_ica_fix	REST1_RL	rf	8	0.559322	0.559908	0.543779	7	2
hcp_ya_ica_fix	REST1_RL	rf	8	0.457627	0.462384	0.532986	7	3
hcp_ya_ica_fix	REST1_RL	rf	8	0.59322	0.592166	0.667627	7	4
hcp_ya_ica_fix	REST1_RL	rf	8	0.583333	0.585651	0.546162	8	0
hcp_ya_ica_fix	REST1_RL	rf	8	0.542373	0.543403	0.601852	8	1
hcp_ya_ica_fix	REST1_RL	rf	8	0.59322	0.601852	0.679977	8	2
hcp_ya_ica_fix	REST1_RL	rf	8	0.610169	0.61092	0.664368	8	3
hcp_ya_ica_fix	REST1_RL	rf	8	0.576271	0.582949	0.623272	8	4
hcp_ya_ica_fix	REST1_RL	rf	8	0.516667	0.534722	0.608218	9	0
hcp_ya_ica_fix	REST1_RL	rf	8	0.542373	0.560588	0.634118	9	1
hcp_ya_ica_fix	REST1_RL	rf	8	0.525424	0.528161	0.549425	9	2
hcp_ya_ica_fix	REST1_RL	rf	8	0.644068	0.641026	0.661422	9	3
hcp_ya_ica_fix	REST1_RL	rf	8	0.508475	0.512153	0.493056	9	4
aomic_piop1	restingstate	ridge	14	0.481481	0.5625	0.517045	0	0
aomic_piop1	restingstate	ridge	14	0.5	0.52381	0.541667	0	1
aomic_piop1	restingstate	ridge	14	0.5	0.565359	0.477124	0	2
aomic_piop1	restingstate	ridge	14	0.346154	0.345238	0.190476	0	3
aomic_piop1	restingstate	ridge	14	0.423077	0.583333	0.541667	0	4
aomic_piop1	restingstate	ridge	14	0.518519	0.576471	0.458824	1	0
aomic_piop1	restingstate	ridge	14	0.384615	0.406061	0.357576	1	1
aomic_piop1	restingstate	ridge	14	0.346154	0.360606	0.424242	1	2
aomic_piop1	restingstate	ridge	14	0.423077	0.5	0.654545	1	3
aomic_piop1	restingstate	ridge	14	0.5	0.494048	0.595238	1	4
aomic_piop1	restingstate	ridge	14	0.407407	0.416667	0.438889	2	0
aomic_piop1	restingstate	ridge	14	0.307692	0.315476	0.386905	2	1
aomic_piop1	restingstate	ridge	14	0.576923	0.583333	0.535714	2	2
aomic_piop1	restingstate	ridge	14	0.423077	0.487879	0.387879	2	3
aomic_piop1	restingstate	ridge	14	0.461538	0.4875	0.475	2	4
aomic_piop1	restingstate	ridge	14	0.481481	0.466667	0.527778	3	0
aomic_piop1	restingstate	ridge	14	0.346154	0.3375	0.33125	3	1
aomic_piop1	restingstate	ridge	14	0.615385	0.630303	0.660606	3	2
aomic_piop1	restingstate	ridge	14	0.384615	0.5	0.5	3	3
aomic_piop1	restingstate	ridge	14	0.384615	0.406061	0.406061	3	4
aomic_piop1	restingstate	ridge	14	0.37037	0.5	0.452941	4	0
aomic_piop1	restingstate	ridge	14	0.538462	0.5125	0.53125	4	1
aomic_piop1	restingstate	ridge	14	0.384615	0.369697	0.29697	4	2
aomic_piop1	restingstate	ridge	14	0.269231	0.257576	0.236364	4	3
aomic_piop1	restingstate	ridge	14	0.384615	0.410714	0.404762	4	4
aomic_piop1	restingstate	ridge	14	0.481481	0.480769	0.461538	5	0
aomic_piop1	restingstate	ridge	14	0.5	0.494048	0.547619	5	1
aomic_piop1	restingstate	ridge	14	0.346154	0.35119	0.357143	5	2
aomic_piop1	restingstate	ridge	14	0.423077	0.422619	0.458333	5	3
aomic_piop1	restingstate	ridge	14	0.423077	0.416667	0.464286	5	4
aomic_piop1	restingstate	ridge	14	0.518519	0.516667	0.427778	6	0
aomic_piop1	restingstate	ridge	14	0.653846	0.653846	0.461538	6	1
aomic_piop1	restingstate	ridge	14	0.461538	0.494048	0.327381	6	2
aomic_piop1	restingstate	ridge	14	0.307692	0.366013	0.346405	6	3
aomic_piop1	restingstate	ridge	14	0.346154	0.5	0.509804	6	4
aomic_piop1	restingstate	ridge	14	0.444444	0.45	0.338889	7	0
aomic_piop1	restingstate	ridge	14	0.307692	0.290909	0.266667	7	1
aomic_piop1	restingstate	ridge	14	0.423077	0.53268	0.346405	7	2
aomic_piop1	restingstate	ridge	14	0.384615	0.5	0.55	7	3
aomic_piop1	restingstate	ridge	14	0.423077	0.451515	0.363636	7	4
aomic_piop1	restingstate	ridge	14	0.37037	0.5	0.441176	8	0
aomic_piop1	restingstate	ridge	14	0.5	0.511905	0.541667	8	1
aomic_piop1	restingstate	ridge	14	0.423077	0.5	0.521212	8	2
aomic_piop1	restingstate	ridge	14	0.346154	0.375	0.41875	8	3
aomic_piop1	restingstate	ridge	14	0.5	0.48125	0.4375	8	4
aomic_piop1	restingstate	ridge	14	0.481481	0.516667	0.466667	9	0
aomic_piop1	restingstate	ridge	14	0.461538	0.461538	0.47929	9	1
aomic_piop1	restingstate	ridge	14	0.461538	0.47619	0.535714	9	2
aomic_piop1	restingstate	ridge	14	0.5	0.493939	0.490909	9	3
aomic_piop1	restingstate	ridge	14	0.346154	0.369048	0.386905	9	4
camcan	rest	rf	11	0.62766	0.625855	0.708846	0	0
camcan	rest	rf	11	0.606383	0.606383	0.619285	0	1
camcan	rest	rf	11	0.659574	0.700332	0.703888	0	2
camcan	rest	rf	11	0.574468	0.565018	0.572115	0	3
camcan	rest	rf	11	0.659574	0.65942	0.69837	0	4
camcan	rest	rf	11	0.62766	0.625624	0.635828	1	0
camcan	rest	rf	11	0.595745	0.596443	0.657091	1	1
camcan	rest	rf	11	0.62766	0.635989	0.652473	1	2
camcan	rest	rf	11	0.542553	0.54212	0.591259	1	3
camcan	rest	rf	11	0.680851	0.680851	0.729742	1	4
camcan	rest	rf	11	0.617021	0.621795	0.653846	2	0
camcan	rest	rf	11	0.648936	0.645455	0.683409	2	1
camcan	rest	rf	11	0.595745	0.603636	0.626818	2	2
camcan	rest	rf	11	0.638298	0.645604	0.695971	2	3
camcan	rest	rf	11	0.574468	0.574468	0.587144	2	4
camcan	rest	rf	11	0.617021	0.617301	0.649457	3	0
camcan	rest	rf	11	0.56383	0.568182	0.630227	3	1
camcan	rest	rf	11	0.702128	0.702899	0.75317	3	2
camcan	rest	rf	11	0.638298	0.643315	0.67674	3	3
camcan	rest	rf	11	0.56383	0.565306	0.626757	3	4
camcan	rest	rf	11	0.62766	0.630159	0.704762	4	0
camcan	rest	rf	11	0.62766	0.625455	0.698864	4	1
camcan	rest	rf	11	0.638298	0.642663	0.647645	4	2
camcan	rest	rf	11	0.648936	0.649909	0.652627	4	3
camcan	rest	rf	11	0.680851	0.681777	0.690018	4	4
camcan	rest	rf	11	0.617021	0.638288	0.660838	5	0
camcan	rest	rf	11	0.648936	0.64966	0.65102	5	1
camcan	rest	rf	11	0.62766	0.626832	0.630952	5	2
camcan	rest	rf	11	0.595745	0.594091	0.693636	5	3
camcan	rest	rf	11	0.617021	0.616051	0.698586	5	4
camcan	rest	rf	11	0.680851	0.680909	0.771364	6	0
camcan	rest	rf	11	0.542553	0.543084	0.595238	6	1
camcan	rest	rf	11	0.659574	0.659574	0.655048	6	2
camcan	rest	rf	11	0.617021	0.617021	0.59914	6	3
camcan	rest	rf	11	0.62766	0.645147	0.690018	6	4
camcan	rest	rf	11	0.617021	0.626374	0.65957	7	0
camcan	rest	rf	11	0.638298	0.637681	0.716938	7	1
camcan	rest	rf	11	0.648936	0.650362	0.699275	7	2
camcan	rest	rf	11	0.574468	0.572941	0.579383	7	3
camcan	rest	rf	11	0.638298	0.640399	0.662817	7	4
camcan	rest	rf	11	0.617021	0.626995	0.664387	8	0
camcan	rest	rf	11	0.723404	0.726364	0.720455	8	1
camcan	rest	rf	11	0.659574	0.662585	0.686168	8	2
camcan	rest	rf	11	0.585106	0.587037	0.623611	8	3
camcan	rest	rf	11	0.638298	0.635828	0.684354	8	4
camcan	rest	rf	11	0.5	0.503241	0.534028	9	0
camcan	rest	rf	11	0.680851	0.665751	0.717491	9	1
camcan	rest	rf	11	0.585106	0.592111	0.675331	9	2
camcan	rest	rf	11	0.659574	0.659873	0.703125	9	3
camcan	rest	rf	11	0.702128	0.702446	0.751585	9	4
hcp_ya_ica_fix	REST1_RL	rbf_svm	10	0.583333	0.584821	0.636161	0	0
hcp_ya_ica_fix	REST1_RL	rbf_svm	10	0.508475	0.509793	0.5553	0	1
hcp_ya_ica_fix	REST1_RL	rbf_svm	10	0.576271	0.579493	0.625576	0	2
hcp_ya_ica_fix	REST1_RL	rbf_svm	10	0.576271	0.58044	0.641204	0	3
hcp_ya_ica_fix	REST1_RL	rbf_svm	10	0.559322	0.554724	0.586406	0	4
hcp_ya_ica_fix	REST1_RL	rbf_svm	10	0.45	0.455357	0.40625	1	0
hcp_ya_ica_fix	REST1_RL	rbf_svm	10	0.508475	0.50977	0.547126	1	1
hcp_ya_ica_fix	REST1_RL	rbf_svm	10	0.661017	0.66092	0.733333	1	2
hcp_ya_ica_fix	REST1_RL	rbf_svm	10	0.491525	0.491935	0.506912	1	3
hcp_ya_ica_fix	REST1_RL	rbf_svm	10	0.576271	0.577586	0.644828	1	4
hcp_ya_ica_fix	REST1_RL	rbf_svm	10	0.533333	0.542088	0.597082	2	0
hcp_ya_ica_fix	REST1_RL	rbf_svm	10	0.491525	0.495392	0.502304	2	1
hcp_ya_ica_fix	REST1_RL	rbf_svm	10	0.627119	0.627011	0.656322	2	2
hcp_ya_ica_fix	REST1_RL	rbf_svm	10	0.508475	0.508065	0.443548	2	3
hcp_ya_ica_fix	REST1_RL	rbf_svm	10	0.559322	0.57619	0.640476	2	4
hcp_ya_ica_fix	REST1_RL	rbf_svm	10	0.633333	0.633929	0.59933	3	0
hcp_ya_ica_fix	REST1_RL	rbf_svm	10	0.474576	0.544118	0.614118	3	1
hcp_ya_ica_fix	REST1_RL	rbf_svm	10	0.559322	0.585882	0.597647	3	2
hcp_ya_ica_fix	REST1_RL	rbf_svm	10	0.491525	0.49712	0.468894	3	3
hcp_ya_ica_fix	REST1_RL	rbf_svm	10	0.525424	0.522989	0.543678	3	4
hcp_ya_ica_fix	REST1_RL	rbf_svm	10	0.4	0.407407	0.416386	4	0
hcp_ya_ica_fix	REST1_RL	rbf_svm	10	0.508475	0.506336	0.585253	4	1
hcp_ya_ica_fix	REST1_RL	rbf_svm	10	0.627119	0.634033	0.641026	4	2
hcp_ya_ica_fix	REST1_RL	rbf_svm	10	0.576271	0.574653	0.643519	4	3
hcp_ya_ica_fix	REST1_RL	rbf_svm	10	0.559322	0.556452	0.679724	4	4
hcp_ya_ica_fix	REST1_RL	rbf_svm	10	0.633333	0.645123	0.659224	5	0
hcp_ya_ica_fix	REST1_RL	rbf_svm	10	0.559322	0.569347	0.628205	5	1
hcp_ya_ica_fix	REST1_RL	rbf_svm	10	0.491525	0.492424	0.562937	5	2
hcp_ya_ica_fix	REST1_RL	rbf_svm	10	0.627119	0.624424	0.658986	5	3
hcp_ya_ica_fix	REST1_RL	rbf_svm	10	0.508475	0.513249	0.572581	5	4
hcp_ya_ica_fix	REST1_RL	rbf_svm	10	0.483333	0.482143	0.537946	6	0
hcp_ya_ica_fix	REST1_RL	rbf_svm	10	0.491525	0.516471	0.617647	6	1
hcp_ya_ica_fix	REST1_RL	rbf_svm	10	0.525424	0.561765	0.624706	6	2
hcp_ya_ica_fix	REST1_RL	rbf_svm	10	0.440678	0.430653	0.474359	6	3
hcp_ya_ica_fix	REST1_RL	rbf_svm	10	0.576271	0.577765	0.624424	6	4
hcp_ya_ica_fix	REST1_RL	rbf_svm	10	0.433333	0.433036	0.430804	7	0
hcp_ya_ica_fix	REST1_RL	rbf_svm	10	0.661017	0.660138	0.646313	7	1
hcp_ya_ica_fix	REST1_RL	rbf_svm	10	0.559322	0.563364	0.538018	7	2
hcp_ya_ica_fix	REST1_RL	rbf_svm	10	0.508475	0.52662	0.59375	7	3
hcp_ya_ica_fix	REST1_RL	rbf_svm	10	0.627119	0.631336	0.662442	7	4
hcp_ya_ica_fix	REST1_RL	rbf_svm	10	0.533333	0.532814	0.518354	8	0
hcp_ya_ica_fix	REST1_RL	rbf_svm	10	0.491525	0.490741	0.519676	8	1
hcp_ya_ica_fix	REST1_RL	rbf_svm	10	0.59322	0.610532	0.681713	8	2
hcp_ya_ica_fix	REST1_RL	rbf_svm	10	0.627119	0.628736	0.674713	8	3
hcp_ya_ica_fix	REST1_RL	rbf_svm	10	0.542373	0.543779	0.548387	8	4
hcp_ya_ica_fix	REST1_RL	rbf_svm	10	0.55	0.548611	0.628472	9	0
hcp_ya_ica_fix	REST1_RL	rbf_svm	10	0.491525	0.479412	0.557647	9	1
hcp_ya_ica_fix	REST1_RL	rbf_svm	10	0.59322	0.594253	0.674713	9	2
hcp_ya_ica_fix	REST1_RL	rbf_svm	10	0.644068	0.657343	0.703963	9	3
hcp_ya_ica_fix	REST1_RL	rbf_svm	10	0.491525	0.490741	0.488426	9	4
camcan	rest	rbf_svm	20	0.617021	0.625171	0.676243	0	0
camcan	rest	rbf_svm	20	0.56383	0.56383	0.638298	0	1
camcan	rest	rbf_svm	20	0.585106	0.619962	0.728781	0	2
camcan	rest	rbf_svm	20	0.574468	0.567308	0.594322	0	3
camcan	rest	rbf_svm	20	0.702128	0.701993	0.703351	0	4
camcan	rest	rbf_svm	20	0.670213	0.669161	0.688889	1	0
camcan	rest	rbf_svm	20	0.574468	0.580483	0.563155	1	1
camcan	rest	rbf_svm	20	0.585106	0.595238	0.684982	1	2
camcan	rest	rbf_svm	20	0.553191	0.556159	0.541667	1	3
camcan	rest	rbf_svm	20	0.62766	0.62766	0.698506	1	4
camcan	rest	rbf_svm	20	0.606383	0.619048	0.685897	2	0
camcan	rest	rbf_svm	20	0.542553	0.537273	0.630455	2	1
camcan	rest	rbf_svm	20	0.595745	0.611818	0.647273	2	2
camcan	rest	rbf_svm	20	0.638298	0.647894	0.704212	2	3
camcan	rest	rbf_svm	20	0.553191	0.553191	0.638298	2	4
camcan	rest	rbf_svm	20	0.585106	0.585145	0.634964	3	0
camcan	rest	rbf_svm	20	0.585106	0.585455	0.623636	3	1
camcan	rest	rbf_svm	20	0.680851	0.681159	0.739583	3	2
camcan	rest	rbf_svm	20	0.617021	0.617216	0.63141	3	3
camcan	rest	rbf_svm	20	0.606383	0.608844	0.601361	3	4
camcan	rest	rbf_svm	20	0.648936	0.64966	0.759637	4	0
camcan	rest	rbf_svm	20	0.617021	0.61	0.650909	4	1
camcan	rest	rbf_svm	20	0.553191	0.556612	0.619565	4	2
camcan	rest	rbf_svm	20	0.62766	0.628623	0.674366	4	3
camcan	rest	rbf_svm	20	0.638298	0.641026	0.728022	4	4
camcan	rest	rbf_svm	20	0.617021	0.635527	0.697653	5	0
camcan	rest	rbf_svm	20	0.659574	0.658957	0.668481	5	1
camcan	rest	rbf_svm	20	0.595745	0.595696	0.562729	5	2
camcan	rest	rbf_svm	20	0.62766	0.628182	0.740909	5	3
camcan	rest	rbf_svm	20	0.691489	0.69927	0.756042	5	4
camcan	rest	rbf_svm	20	0.595745	0.594091	0.679545	6	0
camcan	rest	rbf_svm	20	0.62766	0.625624	0.656236	6	1
camcan	rest	rbf_svm	20	0.680851	0.680851	0.692168	6	2
camcan	rest	rbf_svm	20	0.56383	0.56383	0.591218	6	3
camcan	rest	rbf_svm	20	0.617021	0.628663	0.724817	6	4
camcan	rest	rbf_svm	20	0.574468	0.576465	0.662546	7	0
camcan	rest	rbf_svm	20	0.606383	0.606431	0.656703	7	1
camcan	rest	rbf_svm	20	0.56383	0.564312	0.696105	7	2
camcan	rest	rbf_svm	20	0.542553	0.541878	0.624022	7	3
camcan	rest	rbf_svm	20	0.62766	0.630888	0.658062	7	4
camcan	rest	rbf_svm	20	0.56383	0.565207	0.621523	8	0
camcan	rest	rbf_svm	20	0.617021	0.620909	0.684091	8	1
camcan	rest	rbf_svm	20	0.585106	0.588435	0.688435	8	2
camcan	rest	rbf_svm	20	0.531915	0.5375	0.599074	8	3
camcan	rest	rbf_svm	20	0.553191	0.54966	0.596372	8	4
camcan	rest	rbf_svm	20	0.553191	0.5625	0.538426	9	0
camcan	rest	rbf_svm	20	0.648936	0.646062	0.703755	9	1
camcan	rest	rbf_svm	20	0.585106	0.592111	0.662107	9	2
camcan	rest	rbf_svm	20	0.56383	0.564764	0.613678	9	3
camcan	rest	rbf_svm	20	0.680851	0.680707	0.762681	9	4
hcp_ya_ica_fix	REST2_RL	rbf_svm	6	0.583333	0.589286	0.578125	0	0
hcp_ya_ica_fix	REST2_RL	rbf_svm	6	0.508475	0.51	0.483529	0	1
hcp_ya_ica_fix	REST2_RL	rbf_svm	6	0.610169	0.635198	0.685315	0	2
hcp_ya_ica_fix	REST2_RL	rbf_svm	6	0.525424	0.531106	0.58871	0	3
hcp_ya_ica_fix	REST2_RL	rbf_svm	6	0.542373	0.542529	0.567816	0	4
hcp_ya_ica_fix	REST2_RL	rbf_svm	6	0.483333	0.488839	0.537946	1	0
hcp_ya_ica_fix	REST2_RL	rbf_svm	6	0.508475	0.50288	0.448157	1	1
hcp_ya_ica_fix	REST2_RL	rbf_svm	6	0.491525	0.476107	0.501166	1	2
hcp_ya_ica_fix	REST2_RL	rbf_svm	6	0.474576	0.476437	0.544828	1	3
hcp_ya_ica_fix	REST2_RL	rbf_svm	6	0.542373	0.537879	0.529138	1	4
hcp_ya_ica_fix	REST2_RL	rbf_svm	6	0.583333	0.583333	0.587778	2	0
hcp_ya_ica_fix	REST2_RL	rbf_svm	6	0.525424	0.547619	0.536905	2	1
hcp_ya_ica_fix	REST2_RL	rbf_svm	6	0.474576	0.480588	0.5	2	2
hcp_ya_ica_fix	REST2_RL	rbf_svm	6	0.491525	0.576167	0.567568	2	3
hcp_ya_ica_fix	REST2_RL	rbf_svm	6	0.508475	0.506366	0.52662	2	4
hcp_ya_ica_fix	REST2_RL	rbf_svm	6	0.416667	0.416574	0.458287	3	0
hcp_ya_ica_fix	REST2_RL	rbf_svm	6	0.559322	0.55711	0.579254	3	1
hcp_ya_ica_fix	REST2_RL	rbf_svm	6	0.576271	0.570833	0.641667	3	2
hcp_ya_ica_fix	REST2_RL	rbf_svm	6	0.559322	0.550347	0.521991	3	3
hcp_ya_ica_fix	REST2_RL	rbf_svm	6	0.627119	0.633065	0.675115	3	4
hcp_ya_ica_fix	REST2_RL	rbf_svm	6	0.5	0.508418	0.500561	4	0
hcp_ya_ica_fix	REST2_RL	rbf_svm	6	0.542373	0.534722	0.564815	4	1
hcp_ya_ica_fix	REST2_RL	rbf_svm	6	0.40678	0.416667	0.506993	4	2
hcp_ya_ica_fix	REST2_RL	rbf_svm	6	0.559322	0.585882	0.667059	4	3
hcp_ya_ica_fix	REST2_RL	rbf_svm	6	0.508475	0.501152	0.461982	4	4
hcp_ya_ica_fix	REST2_RL	rbf_svm	6	0.433333	0.474286	0.531429	5	0
hcp_ya_ica_fix	REST2_RL	rbf_svm	6	0.576271	0.583333	0.634259	5	1
hcp_ya_ica_fix	REST2_RL	rbf_svm	6	0.457627	0.497024	0.507143	5	2
hcp_ya_ica_fix	REST2_RL	rbf_svm	6	0.491525	0.49023	0.562069	5	3
hcp_ya_ica_fix	REST2_RL	rbf_svm	6	0.576271	0.576037	0.589862	5	4
hcp_ya_ica_fix	REST2_RL	rbf_svm	6	0.533333	0.537143	0.627429	6	0
hcp_ya_ica_fix	REST2_RL	rbf_svm	6	0.59322	0.595977	0.616092	6	1
hcp_ya_ica_fix	REST2_RL	rbf_svm	6	0.525424	0.524194	0.540323	6	2
hcp_ya_ica_fix	REST2_RL	rbf_svm	6	0.610169	0.635294	0.662353	6	3
hcp_ya_ica_fix	REST2_RL	rbf_svm	6	0.576271	0.570853	0.618664	6	4
hcp_ya_ica_fix	REST2_RL	rbf_svm	6	0.5	0.52	0.517714	7	0
hcp_ya_ica_fix	REST2_RL	rbf_svm	6	0.610169	0.627304	0.657834	7	1
hcp_ya_ica_fix	REST2_RL	rbf_svm	6	0.576271	0.576437	0.570115	7	2
hcp_ya_ica_fix	REST2_RL	rbf_svm	6	0.440678	0.440805	0.488506	7	3
hcp_ya_ica_fix	REST2_RL	rbf_svm	6	0.525424	0.524706	0.491765	7	4
hcp_ya_ica_fix	REST2_RL	rbf_svm	6	0.55	0.55	0.624444	8	0
hcp_ya_ica_fix	REST2_RL	rbf_svm	6	0.525424	0.527011	0.509195	8	1
hcp_ya_ica_fix	REST2_RL	rbf_svm	6	0.559322	0.558046	0.558621	8	2
hcp_ya_ica_fix	REST2_RL	rbf_svm	6	0.59322	0.593103	0.65977	8	3
hcp_ya_ica_fix	REST2_RL	rbf_svm	6	0.542373	0.543678	0.567816	8	4
hcp_ya_ica_fix	REST2_RL	rbf_svm	6	0.483333	0.486111	0.476852	9	0
hcp_ya_ica_fix	REST2_RL	rbf_svm	6	0.491525	0.495977	0.514943	9	1
hcp_ya_ica_fix	REST2_RL	rbf_svm	6	0.525424	0.525862	0.514943	9	2
hcp_ya_ica_fix	REST2_RL	rbf_svm	6	0.491525	0.488506	0.562069	9	3
hcp_ya_ica_fix	REST2_RL	rbf_svm	6	0.576271	0.59	0.644706	9	4
aomic_piop1	restingstate	rbf_svm	6	0.518519	0.551136	0.528409	0	0
aomic_piop1	restingstate	rbf_svm	6	0.461538	0.5	0.434524	0	1
aomic_piop1	restingstate	rbf_svm	6	0.576923	0.598039	0.588235	0	2
aomic_piop1	restingstate	rbf_svm	6	0.346154	0.339286	0.184524	0	3
aomic_piop1	restingstate	rbf_svm	6	0.307692	0.5	0.506944	0	4
aomic_piop1	restingstate	rbf_svm	6	0.407407	0.467647	0.417647	1	0
aomic_piop1	restingstate	rbf_svm	6	0.384615	0.418182	0.4	1	1
aomic_piop1	restingstate	rbf_svm	6	0.384615	0.393939	0.418182	1	2
aomic_piop1	restingstate	rbf_svm	6	0.423077	0.5	0.709091	1	3
aomic_piop1	restingstate	rbf_svm	6	0.5	0.494048	0.559524	1	4
aomic_piop1	restingstate	rbf_svm	6	0.444444	0.45	0.422222	2	0
aomic_piop1	restingstate	rbf_svm	6	0.307692	0.315476	0.39881	2	1
aomic_piop1	restingstate	rbf_svm	6	0.5	0.505952	0.589286	2	2
aomic_piop1	restingstate	rbf_svm	6	0.423077	0.5	0.387879	2	3
aomic_piop1	restingstate	rbf_svm	6	0.423077	0.475	0.5	2	4
aomic_piop1	restingstate	rbf_svm	6	0.481481	0.475	0.5	3	0
aomic_piop1	restingstate	rbf_svm	6	0.384615	0.5	0.45625	3	1
aomic_piop1	restingstate	rbf_svm	6	0.692308	0.709091	0.684848	3	2
aomic_piop1	restingstate	rbf_svm	6	0.384615	0.5	0.38125	3	3
aomic_piop1	restingstate	rbf_svm	6	0.423077	0.5	0.339394	3	4
aomic_piop1	restingstate	rbf_svm	6	0.37037	0.5	0.411765	4	0
aomic_piop1	restingstate	rbf_svm	6	0.384615	0.5	0.53125	4	1
aomic_piop1	restingstate	rbf_svm	6	0.346154	0.336364	0.321212	4	2
aomic_piop1	restingstate	rbf_svm	6	0.230769	0.224242	0.187879	4	3
aomic_piop1	restingstate	rbf_svm	6	0.461538	0.5	0.5	4	4
aomic_piop1	restingstate	rbf_svm	6	0.407407	0.409341	0.423077	5	0
aomic_piop1	restingstate	rbf_svm	6	0.538462	0.529762	0.589286	5	1
aomic_piop1	restingstate	rbf_svm	6	0.384615	0.380952	0.35119	5	2
aomic_piop1	restingstate	rbf_svm	6	0.423077	0.416667	0.511905	5	3
aomic_piop1	restingstate	rbf_svm	6	0.346154	0.339286	0.470238	5	4
aomic_piop1	restingstate	rbf_svm	6	0.444444	0.5	0.555556	6	0
aomic_piop1	restingstate	rbf_svm	6	0.538462	0.538462	0.43787	6	1
aomic_piop1	restingstate	rbf_svm	6	0.461538	0.5	0.380952	6	2
aomic_piop1	restingstate	rbf_svm	6	0.307692	0.366013	0.359477	6	3
aomic_piop1	restingstate	rbf_svm	6	0.346154	0.5	0.490196	6	4
aomic_piop1	restingstate	rbf_svm	6	0.444444	0.441667	0.305556	7	0
aomic_piop1	restingstate	rbf_svm	6	0.307692	0.30303	0.242424	7	1
aomic_piop1	restingstate	rbf_svm	6	0.346154	0.421569	0.392157	7	2
aomic_piop1	restingstate	rbf_svm	6	0.384615	0.5	0.5125	7	3
aomic_piop1	restingstate	rbf_svm	6	0.423077	0.439394	0.339394	7	4
aomic_piop1	restingstate	rbf_svm	6	0.37037	0.5	0.464706	8	0
aomic_piop1	restingstate	rbf_svm	6	0.423077	0.428571	0.422619	8	1
aomic_piop1	restingstate	rbf_svm	6	0.423077	0.5	0.515152	8	2
aomic_piop1	restingstate	rbf_svm	6	0.384615	0.48125	0.40625	8	3
aomic_piop1	restingstate	rbf_svm	6	0.384615	0.5	0.68125	8	4
aomic_piop1	restingstate	rbf_svm	6	0.444444	0.5	0.461111	9	0
aomic_piop1	restingstate	rbf_svm	6	0.384615	0.384615	0.366864	9	1
aomic_piop1	restingstate	rbf_svm	6	0.461538	0.458333	0.428571	9	2
aomic_piop1	restingstate	rbf_svm	6	0.5	0.506061	0.466667	9	3
aomic_piop1	restingstate	rbf_svm	6	0.423077	0.446429	0.404762	9	4
aomic_piop2	restingstate	ridge	2	0.53125	0.53125	0.601562	0	0
aomic_piop2	restingstate	ridge	2	0.6875	0.712551	0.668016	0	1
aomic_piop2	restingstate	ridge	2	0.53125	0.535294	0.462745	0	2
aomic_piop2	restingstate	ridge	2	0.548387	0.547727	0.627273	0	3
aomic_piop2	restingstate	ridge	2	0.483871	0.4875	0.5	0	4
aomic_piop2	restingstate	ridge	2	0.65625	0.664706	0.627451	1	0
aomic_piop2	restingstate	ridge	2	0.5625	0.564706	0.521569	1	1
aomic_piop2	restingstate	ridge	2	0.6875	0.694118	0.658824	1	2
aomic_piop2	restingstate	ridge	2	0.548387	0.55	0.675	1	3
aomic_piop2	restingstate	ridge	2	0.548387	0.547917	0.65	1	4
aomic_piop2	restingstate	ridge	2	0.4375	0.460317	0.559524	2	0
aomic_piop2	restingstate	ridge	2	0.59375	0.59375	0.746094	2	1
aomic_piop2	restingstate	ridge	2	0.53125	0.535714	0.47619	2	2
aomic_piop2	restingstate	ridge	2	0.612903	0.6125	0.683333	2	3
aomic_piop2	restingstate	ridge	2	0.645161	0.647917	0.6375	2	4
aomic_piop2	restingstate	ridge	2	0.4375	0.4375	0.488281	3	0
aomic_piop2	restingstate	ridge	2	0.625	0.634921	0.662698	3	1
aomic_piop2	restingstate	ridge	2	0.5625	0.654545	0.686364	3	2
aomic_piop2	restingstate	ridge	2	0.483871	0.470085	0.457265	3	3
aomic_piop2	restingstate	ridge	2	0.645161	0.651261	0.680672	3	4
aomic_piop2	restingstate	ridge	2	0.4375	0.590909	0.781818	4	0
aomic_piop2	restingstate	ridge	2	0.53125	0.535294	0.65098	4	1
aomic_piop2	restingstate	ridge	2	0.46875	0.504545	0.472727	4	2
aomic_piop2	restingstate	ridge	2	0.516129	0.514706	0.563025	4	3
aomic_piop2	restingstate	ridge	2	0.580645	0.58547	0.628205	4	4
aomic_piop2	restingstate	ridge	2	0.40625	0.40625	0.398438	5	0
aomic_piop2	restingstate	ridge	2	0.375	0.5	0.6	5	1
aomic_piop2	restingstate	ridge	2	0.6875	0.6875	0.675781	5	2
aomic_piop2	restingstate	ridge	2	0.677419	0.700855	0.705128	5	3
aomic_piop2	restingstate	ridge	2	0.580645	0.579832	0.613445	5	4
aomic_piop2	restingstate	ridge	2	0.5	0.493927	0.574899	6	0
aomic_piop2	restingstate	ridge	2	0.625	0.623529	0.607843	6	1
aomic_piop2	restingstate	ridge	2	0.5625	0.564706	0.686275	6	2
aomic_piop2	restingstate	ridge	2	0.580645	0.58547	0.58547	6	3
aomic_piop2	restingstate	ridge	2	0.516129	0.51875	0.504167	6	4
aomic_piop2	restingstate	ridge	2	0.59375	0.605882	0.627451	7	0
aomic_piop2	restingstate	ridge	2	0.53125	0.543137	0.619608	7	1
aomic_piop2	restingstate	ridge	2	0.40625	0.40625	0.386719	7	2
aomic_piop2	restingstate	ridge	2	0.516129	0.51875	0.604167	7	3
aomic_piop2	restingstate	ridge	2	0.741935	0.741667	0.725	7	4
aomic_piop2	restingstate	ridge	2	0.5	0.490196	0.537255	8	0
aomic_piop2	restingstate	ridge	2	0.65625	0.652941	0.639216	8	1
aomic_piop2	restingstate	ridge	2	0.5	0.5	0.515625	8	2
aomic_piop2	restingstate	ridge	2	0.548387	0.541667	0.554167	8	3
aomic_piop2	restingstate	ridge	2	0.612903	0.614583	0.675	8	4
aomic_piop2	restingstate	ridge	2	0.5	0.492063	0.43254	9	0
aomic_piop2	restingstate	ridge	2	0.625	0.619608	0.662745	9	1
aomic_piop2	restingstate	ridge	2	0.5	0.513725	0.568627	9	2
aomic_piop2	restingstate	ridge	2	0.483871	0.466387	0.571429	9	3
aomic_piop2	restingstate	ridge	2	0.548387	0.552083	0.654167	9	4
hcp_ya_ica_fix	REST2_RL	rf	10	0.483333	0.488839	0.52846	0	0
hcp_ya_ica_fix	REST2_RL	rf	10	0.491525	0.500588	0.511176	0	1
hcp_ya_ica_fix	REST2_RL	rf	10	0.627119	0.629953	0.677156	0	2
hcp_ya_ica_fix	REST2_RL	rf	10	0.491525	0.490207	0.5553	0	3
hcp_ya_ica_fix	REST2_RL	rf	10	0.40678	0.407471	0.413793	0	4
hcp_ya_ica_fix	REST2_RL	rf	10	0.566667	0.569196	0.607143	1	0
hcp_ya_ica_fix	REST2_RL	rf	10	0.491525	0.490207	0.451613	1	1
hcp_ya_ica_fix	REST2_RL	rf	10	0.576271	0.592657	0.641026	1	2
hcp_ya_ica_fix	REST2_RL	rf	10	0.440678	0.441379	0.525287	1	3
hcp_ya_ica_fix	REST2_RL	rf	10	0.576271	0.572261	0.579254	1	4
hcp_ya_ica_fix	REST2_RL	rf	10	0.516667	0.516667	0.516667	2	0
hcp_ya_ica_fix	REST2_RL	rf	10	0.525424	0.57381	0.665476	2	1
hcp_ya_ica_fix	REST2_RL	rf	10	0.508475	0.520588	0.496471	2	2
hcp_ya_ica_fix	REST2_RL	rf	10	0.491525	0.539312	0.657862	2	3
hcp_ya_ica_fix	REST2_RL	rf	10	0.610169	0.62037	0.598958	2	4
hcp_ya_ica_fix	REST2_RL	rf	10	0.4	0.39822	0.437152	3	0
hcp_ya_ica_fix	REST2_RL	rf	10	0.576271	0.584499	0.618881	3	1
hcp_ya_ica_fix	REST2_RL	rf	10	0.610169	0.619048	0.580952	3	2
hcp_ya_ica_fix	REST2_RL	rf	10	0.542373	0.531829	0.548032	3	3
hcp_ya_ica_fix	REST2_RL	rf	10	0.59322	0.595622	0.615207	3	4
hcp_ya_ica_fix	REST2_RL	rf	10	0.566667	0.565657	0.662177	4	0
hcp_ya_ica_fix	REST2_RL	rf	10	0.491525	0.499421	0.53588	4	1
hcp_ya_ica_fix	REST2_RL	rf	10	0.542373	0.546037	0.60373	4	2
hcp_ya_ica_fix	REST2_RL	rf	10	0.559322	0.575294	0.616471	4	3
hcp_ya_ica_fix	REST2_RL	rf	10	0.491525	0.491935	0.460829	4	4
hcp_ya_ica_fix	REST2_RL	rf	10	0.416667	0.454286	0.473714	5	0
hcp_ya_ica_fix	REST2_RL	rf	10	0.610169	0.62037	0.653935	5	1
hcp_ya_ica_fix	REST2_RL	rf	10	0.474576	0.491667	0.540476	5	2
hcp_ya_ica_fix	REST2_RL	rf	10	0.440678	0.44023	0.424138	5	3
hcp_ya_ica_fix	REST2_RL	rf	10	0.525424	0.525922	0.620968	5	4
hcp_ya_ica_fix	REST2_RL	rf	10	0.583333	0.585714	0.624	6	0
hcp_ya_ica_fix	REST2_RL	rf	10	0.542373	0.542529	0.61954	6	1
hcp_ya_ica_fix	REST2_RL	rf	10	0.508475	0.513249	0.549539	6	2
hcp_ya_ica_fix	REST2_RL	rf	10	0.474576	0.501765	0.485882	6	3
hcp_ya_ica_fix	REST2_RL	rf	10	0.610169	0.603111	0.642857	6	4
hcp_ya_ica_fix	REST2_RL	rf	10	0.533333	0.554286	0.532571	7	0
hcp_ya_ica_fix	REST2_RL	rf	10	0.559322	0.561636	0.689516	7	1
hcp_ya_ica_fix	REST2_RL	rf	10	0.542373	0.544253	0.59023	7	2
hcp_ya_ica_fix	REST2_RL	rf	10	0.559322	0.559195	0.568966	7	3
hcp_ya_ica_fix	REST2_RL	rf	10	0.491525	0.495294	0.470588	7	4
hcp_ya_ica_fix	REST2_RL	rf	10	0.583333	0.583333	0.619444	8	0
hcp_ya_ica_fix	REST2_RL	rf	10	0.542373	0.543103	0.558046	8	1
hcp_ya_ica_fix	REST2_RL	rf	10	0.474576	0.473563	0.481609	8	2
hcp_ya_ica_fix	REST2_RL	rf	10	0.576271	0.576437	0.595402	8	3
hcp_ya_ica_fix	REST2_RL	rf	10	0.576271	0.577011	0.643103	8	4
hcp_ya_ica_fix	REST2_RL	rf	10	0.616667	0.659722	0.667824	9	0
hcp_ya_ica_fix	REST2_RL	rf	10	0.423729	0.424138	0.502299	9	1
hcp_ya_ica_fix	REST2_RL	rf	10	0.491525	0.493103	0.5	9	2
hcp_ya_ica_fix	REST2_RL	rf	10	0.457627	0.455747	0.536207	9	3
[truncated: 19,001 more rows]

## Sheet: identification
icafix	n_components	IAcc_REST1_LR_REST1_RL	IAcc_REST1_RL_REST1_LR	REST1_LR_REST1_RL_mean_within_subject_correlation	REST1_LR_REST1_RL_mean_between_subject_correlation	REST1_LR_REST1_RL_IDiff	REST1_LR_REST1_RL_IDiff_r_to_z	IAcc_REST1_LR_REST2_LR	IAcc_REST2_LR_REST1_LR	REST1_LR_REST2_LR_mean_within_subject_correlation	REST1_LR_REST2_LR_mean_between_subject_correlation	REST1_LR_REST2_LR_IDiff	REST1_LR_REST2_LR_IDiff_r_to_z	IAcc_REST1_LR_REST2_RL	IAcc_REST2_RL_REST1_LR	REST1_LR_REST2_RL_mean_within_subject_correlation	REST1_LR_REST2_RL_mean_between_subject_correlation	REST1_LR_REST2_RL_IDiff	REST1_LR_REST2_RL_IDiff_r_to_z	IAcc_REST1_RL_REST2_LR	IAcc_REST2_LR_REST1_RL	REST1_RL_REST2_LR_mean_within_subject_correlation	REST1_RL_REST2_LR_mean_between_subject_correlation	REST1_RL_REST2_LR_IDiff	REST1_RL_REST2_LR_IDiff_r_to_z	IAcc_REST1_RL_REST2_RL	IAcc_REST2_RL_REST1_RL	REST1_RL_REST2_RL_mean_within_subject_correlation	REST1_RL_REST2_RL_mean_between_subject_correlation	REST1_RL_REST2_RL_IDiff	REST1_RL_REST2_RL_IDiff_r_to_z	IAcc_REST2_LR_REST2_RL	IAcc_REST2_RL_REST2_LR	REST2_LR_REST2_RL_mean_within_subject_correlation	REST2_LR_REST2_RL_mean_between_subject_correlation	REST2_LR_REST2_RL_IDiff	REST2_LR_REST2_RL_IDiff_r_to_z
FALSE	1	0.344595	0.351351	0.649813	0.502573	14.7239	29.6517	0.297297	0.304054	0.655396	0.523628	13.1768	27.4659	0.226351	0.236486	0.588214	0.481177	10.7037	21.7739	0.283784	0.280405	0.633453	0.51149	12.1963	25.1106	0.189189	0.189189	0.558153	0.471123	8.70294	18.2983	0.337838	0.375	0.634627	0.488736	14.5891	29.5555
TRUE	35	0.861486	0.861486	0.90762	0.804483	10.3137	39.93	0.837838	0.834459	0.910059	0.811919	9.814	39.9575	0.783784	0.787162	0.902344	0.807219	9.51253	36.8839	0.777027	0.766892	0.900196	0.8055	9.46969	36.3115	0.756757	0.760135	0.897919	0.805234	9.26848	35.992	0.831081	0.851351	0.908315	0.807936	10.0379	39.4708
TRUE	25	0.858108	0.861486	0.907498	0.804243	10.3255	39.927	0.837838	0.834459	0.909958	0.811709	9.82491	39.9582	0.783784	0.790541	0.902217	0.806989	9.52277	36.8817	0.783784	0.763514	0.900079	0.805264	9.48144	36.3177	0.756757	0.760135	0.897767	0.804981	9.27854	35.9903	0.831081	0.851351	0.908181	0.807709	10.0472	39.4613
TRUE	15	0.861486	0.864865	0.90693	0.803165	10.3765	39.9221	0.834459	0.831081	0.909336	0.810595	9.87414	39.9252	0.780405	0.793919	0.901572	0.805856	9.57155	36.8726	0.780405	0.763514	0.899422	0.80416	9.5262	36.2982	0.756757	0.739865	0.897045	0.803849	9.31959	35.9469	0.827703	0.844595	0.907577	0.806556	10.1021	39.4614
FALSE	15	0.746622	0.689189	0.877818	0.780167	9.76514	34.2636	0.695946	0.668919	0.879624	0.784075	9.55486	34.9694	0.550676	0.625	0.860239	0.773188	8.70508	29.8202	0.662162	0.695946	0.876144	0.786336	8.98073	31.7215	0.584459	0.601351	0.867558	0.78001	8.75488	30.4848	0.682432	0.706081	0.876122	0.779341	9.67802	33.9087
FALSE	5	0.699324	0.641892	0.859623	0.755692	10.3932	33.5409	0.652027	0.618243	0.861897	0.760797	10.11	34.1111	0.506757	0.554054	0.840316	0.747103	9.32138	29.2216	0.621622	0.662162	0.858367	0.764194	9.41738	30.6793	0.527027	0.550676	0.847156	0.755063	9.20931	29.2125	0.601351	0.672297	0.859818	0.755567	10.4251	33.4052
TRUE	45	0.861486	0.861486	0.907674	0.804573	10.3101	39.9352	0.837838	0.834459	0.910102	0.811996	9.81065	39.9607	0.783784	0.787162	0.902386	0.807303	9.50831	36.8837	0.777027	0.766892	0.90024	0.805589	9.46517	36.3108	0.756757	0.756757	0.897965	0.805327	9.26388	35.9916	0.831081	0.851351	0.90836	0.808019	10.0341	39.4707
FALSE	10	0.739865	0.695946	0.875113	0.776317	9.87962	34.1496	0.702703	0.672297	0.877179	0.780516	9.66623	34.8147	0.550676	0.628378	0.857531	0.769156	8.83748	29.758	0.655405	0.692568	0.87383	0.782979	9.08512	31.6242	0.581081	0.60473	0.864721	0.77622	8.85012	30.3091	0.675676	0.706081	0.873768	0.775786	9.79827	33.7924
TRUE	5	0.817568	0.820946	0.894727	0.782587	11.2141	39.3794	0.780405	0.783784	0.896142	0.791292	10.485	38.6872	0.72973	0.743243	0.887709	0.785679	10.203	35.8663	0.726351	0.699324	0.884753	0.783829	10.0924	35.1398	0.699324	0.685811	0.881177	0.782364	9.88131	34.7698	0.787162	0.77027	0.896031	0.786515	10.9516	38.9734
TRUE	20	0.858108	0.861486	0.907351	0.803945	10.3405	39.9278	0.841216	0.834459	0.909765	0.811392	9.83732	39.9414	0.787162	0.787162	0.902057	0.806696	9.53616	36.8856	0.777027	0.766892	0.899891	0.804944	9.49469	36.3087	0.756757	0.756757	0.897582	0.804678	9.2904	35.9762	0.831081	0.851351	0.908027	0.807394	10.0633	39.4633
FALSE	40	0.746622	0.692568	0.879171	0.782329	9.68422	34.299	0.695946	0.672297	0.881277	0.786303	9.49739	35.0453	0.554054	0.631757	0.86201	0.775567	8.64432	29.8976	0.658784	0.699324	0.87761	0.788463	8.91478	31.7628	0.584459	0.608108	0.869147	0.782234	8.69132	30.5268	0.685811	0.716216	0.877757	0.781691	9.60657	33.9673
TRUE	30	0.861486	0.861486	0.907584	0.804391	10.3193	39.9318	0.837838	0.834459	0.910017	0.811846	9.81718	39.9535	0.783784	0.787162	0.902295	0.807134	9.51612	36.8815	0.780405	0.766892	0.900157	0.80541	9.4747	36.3166	0.756757	0.760135	0.897867	0.805134	9.27335	35.9965	0.831081	0.851351	0.908271	0.807855	10.0416	39.4685
FALSE	20	0.75	0.692568	0.878553	0.781327	9.7226	34.2929	0.695946	0.672297	0.880528	0.785254	9.52741	35.0208	0.550676	0.628378	0.861276	0.774479	8.67969	29.891	0.658784	0.695946	0.876873	0.787452	8.94209	31.7352	0.581081	0.60473	0.868423	0.781217	8.72064	30.5051	0.685811	0.709459	0.876984	0.780595	9.63896	33.9437
TRUE	10	0.851351	0.858108	0.905129	0.800301	10.4828	39.8046	0.824324	0.827703	0.907425	0.807783	9.96417	39.7088	0.780405	0.790541	0.899712	0.803047	9.66647	36.7269	0.777027	0.763514	0.897459	0.801368	9.60909	36.124	0.743243	0.733108	0.895006	0.801048	9.39578	35.753	0.824324	0.841216	0.905902	0.803821	10.2081	39.3485
FALSE	35	0.746622	0.692568	0.879117	0.782254	9.68624	34.2969	0.695946	0.672297	0.881226	0.786224	9.50023	35.0457	0.550676	0.631757	0.861941	0.775473	8.64685	29.896	0.658784	0.699324	0.877559	0.788395	8.91646	31.7602	0.581081	0.608108	0.869097	0.782157	8.69407	30.528	0.685811	0.716216	0.87769	0.781604	9.60868	33.9652
TRUE	1	0.422297	0.418919	0.719685	0.569816	14.9869	33.6651	0.371622	0.368243	0.710533	0.582801	12.7732	29.8905	0.358108	0.358108	0.684989	0.56701	11.7979	27.9997	0.391892	0.361486	0.725558	0.583006	14.2552	30.9272	0.297297	0.290541	0.678105	0.569285	10.882	24.4441	0.402027	0.408784	0.706889	0.579337	12.7552	30.3412
FALSE	50	0.746622	0.692568	0.879241	0.78243	9.68101	34.3033	0.695946	0.672297	0.881337	0.786397	9.49402	35.0477	0.554054	0.631757	0.86208	0.775665	8.64148	29.8989	0.658784	0.699324	0.877682	0.78857	8.91124	31.7655	0.584459	0.608108	0.869215	0.78234	8.6875	30.527	0.685811	0.716216	0.87782	0.781796	9.60241	33.9682
FALSE	45	0.75	0.692568	0.879213	0.782389	9.68243	34.3014	0.695946	0.672297	0.881308	0.78636	9.49483	35.0453	0.547297	0.631757	0.862052	0.775624	8.64287	29.9001	0.658784	0.699324	0.877658	0.78853	8.91273	31.7655	0.584459	0.608108	0.869188	0.782298	8.68897	30.5253	0.685811	0.716216	0.877793	0.781756	9.60364	33.9668
TRUE	50	0.861486	0.861486	0.907686	0.804598	10.3089	39.9354	0.837838	0.834459	0.910118	0.812021	9.80967	39.9621	0.783784	0.787162	0.902398	0.807326	9.50719	36.8836	0.777027	0.763514	0.900256	0.805617	9.46383	36.3098	0.753378	0.756757	0.897975	0.805351	9.26238	35.9897	0.831081	0.851351	0.908376	0.808046	10.0331	39.4718
FALSE	25	0.746622	0.692568	0.878877	0.781873	9.70042	34.2928	0.695946	0.672297	0.880897	0.785784	9.51137	35.0311	0.547297	0.631757	0.861648	0.77504	8.66083	29.8923	0.658784	0.699324	0.877249	0.787989	8.92603	31.7494	0.584459	0.60473	0.868831	0.781771	8.70592	30.523	0.685811	0.712838	0.877368	0.781147	9.62205	33.958
TRUE	40	0.861486	0.861486	0.907646	0.804528	10.3117	39.9315	0.837838	0.834459	0.910082	0.811962	9.81193	39.9583	0.783784	0.787162	0.902363	0.807266	9.50973	36.8809	0.777027	0.766892	0.900215	0.805547	9.46682	36.3099	0.756757	0.756757	0.897938	0.805283	9.26548	35.9902	0.831081	0.851351	0.908342	0.807985	10.0357	39.471
FALSE	30	0.746622	0.692568	0.879046	0.782114	9.69316	34.2966	0.695946	0.672297	0.881127	0.786075	9.50523	35.0416	0.547297	0.628378	0.861829	0.775326	8.65027	29.8908	0.658784	0.699324	0.877463	0.788256	8.92078	31.7594	0.584459	0.60473	0.869004	0.782023	8.69806	30.5247	0.685811	0.712838	0.877599	0.781459	9.61396	33.9628

## Sheet: regression_intelligence
dataset	session	target	model	confounds	n_components	test_r2	repeat	fold
hcp_ya_ica_fix	REST2_RL	PMAT24_A_CR	linear_svm	FD+Age	6	-0.0133446	0	0
hcp_ya_ica_fix	REST2_RL	PMAT24_A_CR	linear_svm	FD+Age	6	-0.0502539	0	1
hcp_ya_ica_fix	REST2_RL	PMAT24_A_CR	linear_svm	FD+Age	6	0.00182275	0	2
hcp_ya_ica_fix	REST2_RL	PMAT24_A_CR	linear_svm	FD+Age	6	-0.064344	0	3
hcp_ya_ica_fix	REST2_RL	PMAT24_A_CR	linear_svm	FD+Age	6	0.0060939	0	4
hcp_ya_ica_fix	REST2_RL	PMAT24_A_CR	linear_svm	FD+Age	6	-0.00741897	1	0
hcp_ya_ica_fix	REST2_RL	PMAT24_A_CR	linear_svm	FD+Age	6	-0.0663486	1	1
hcp_ya_ica_fix	REST2_RL	PMAT24_A_CR	linear_svm	FD+Age	6	-0.0274533	1	2
hcp_ya_ica_fix	REST2_RL	PMAT24_A_CR	linear_svm	FD+Age	6	-0.066464	1	3
hcp_ya_ica_fix	REST2_RL	PMAT24_A_CR	linear_svm	FD+Age	6	-0.0121628	1	4
hcp_ya_ica_fix	REST2_RL	PMAT24_A_CR	linear_svm	FD+Age	6	-0.092116	2	0
hcp_ya_ica_fix	REST2_RL	PMAT24_A_CR	linear_svm	FD+Age	6	0.00638632	2	1
hcp_ya_ica_fix	REST2_RL	PMAT24_A_CR	linear_svm	FD+Age	6	0.00355463	2	2
hcp_ya_ica_fix	REST2_RL	PMAT24_A_CR	linear_svm	FD+Age	6	-0.126959	2	3
hcp_ya_ica_fix	REST2_RL	PMAT24_A_CR	linear_svm	FD+Age	6	-0.028994	2	4
hcp_ya_ica_fix	REST2_RL	PMAT24_A_CR	linear_svm	FD+Age	6	-0.000730978	3	0
hcp_ya_ica_fix	REST2_RL	PMAT24_A_CR	linear_svm	FD+Age	6	-0.0430391	3	1
hcp_ya_ica_fix	REST2_RL	PMAT24_A_CR	linear_svm	FD+Age	6	0.000145619	3	2
hcp_ya_ica_fix	REST2_RL	PMAT24_A_CR	linear_svm	FD+Age	6	-0.000978072	3	3
hcp_ya_ica_fix	REST2_RL	PMAT24_A_CR	linear_svm	FD+Age	6	-0.18325	3	4
hcp_ya_ica_fix	REST2_RL	PMAT24_A_CR	linear_svm	FD+Age	6	-0.10448	4	0
hcp_ya_ica_fix	REST2_RL	PMAT24_A_CR	linear_svm	FD+Age	6	-0.0679444	4	1
hcp_ya_ica_fix	REST2_RL	PMAT24_A_CR	linear_svm	FD+Age	6	-0.0450009	4	2
hcp_ya_ica_fix	REST2_RL	PMAT24_A_CR	linear_svm	FD+Age	6	-0.0194616	4	3
hcp_ya_ica_fix	REST2_RL	PMAT24_A_CR	linear_svm	FD+Age	6	-0.114452	4	4
hcp_ya_ica_fix	REST2_RL	PMAT24_A_CR	linear_svm	FD+Age	6	-0.032012	5	0
hcp_ya_ica_fix	REST2_RL	PMAT24_A_CR	linear_svm	FD+Age	6	-0.0640996	5	1
hcp_ya_ica_fix	REST2_RL	PMAT24_A_CR	linear_svm	FD+Age	6	-0.00848099	5	2
hcp_ya_ica_fix	REST2_RL	PMAT24_A_CR	linear_svm	FD+Age	6	-0.0312391	5	3
hcp_ya_ica_fix	REST2_RL	PMAT24_A_CR	linear_svm	FD+Age	6	1.68987e-06	5	4
hcp_ya_ica_fix	REST2_RL	PMAT24_A_CR	linear_svm	FD+Age	6	-0.314078	6	0
hcp_ya_ica_fix	REST2_RL	PMAT24_A_CR	linear_svm	FD+Age	6	0.00371378	6	1
hcp_ya_ica_fix	REST2_RL	PMAT24_A_CR	linear_svm	FD+Age	6	-0.00240653	6	2
hcp_ya_ica_fix	REST2_RL	PMAT24_A_CR	linear_svm	FD+Age	6	-0.0106321	6	3
hcp_ya_ica_fix	REST2_RL	PMAT24_A_CR	linear_svm	FD+Age	6	-0.0444396	6	4
hcp_ya_ica_fix	REST2_RL	PMAT24_A_CR	linear_svm	FD+Age	6	-0.023468	7	0
hcp_ya_ica_fix	REST2_RL	PMAT24_A_CR	linear_svm	FD+Age	6	-0.0155936	7	1
hcp_ya_ica_fix	REST2_RL	PMAT24_A_CR	linear_svm	FD+Age	6	-0.209944	7	2
hcp_ya_ica_fix	REST2_RL	PMAT24_A_CR	linear_svm	FD+Age	6	-0.0115932	7	3
hcp_ya_ica_fix	REST2_RL	PMAT24_A_CR	linear_svm	FD+Age	6	-0.0552453	7	4
hcp_ya_ica_fix	REST2_RL	PMAT24_A_CR	linear_svm	FD+Age	6	0.0320204	8	0
hcp_ya_ica_fix	REST2_RL	PMAT24_A_CR	linear_svm	FD+Age	6	-0.144928	8	1
hcp_ya_ica_fix	REST2_RL	PMAT24_A_CR	linear_svm	FD+Age	6	-0.0809366	8	2
hcp_ya_ica_fix	REST2_RL	PMAT24_A_CR	linear_svm	FD+Age	6	-0.0190211	8	3
hcp_ya_ica_fix	REST2_RL	PMAT24_A_CR	linear_svm	FD+Age	6	-0.0987262	8	4
hcp_ya_ica_fix	REST2_RL	PMAT24_A_CR	linear_svm	FD+Age	6	-0.0033005	9	0
hcp_ya_ica_fix	REST2_RL	PMAT24_A_CR	linear_svm	FD+Age	6	0.007786	9	1
hcp_ya_ica_fix	REST2_RL	PMAT24_A_CR	linear_svm	FD+Age	6	-0.0268289	9	2
hcp_ya_ica_fix	REST2_RL	PMAT24_A_CR	linear_svm	FD+Age	6	-0.204538	9	3
hcp_ya_ica_fix	REST2_RL	PMAT24_A_CR	linear_svm	FD+Age	6	0.0109771	9	4
hcp_ya_ica_fix	REST2_LR	PMAT24_A_CR	ridge	FD	13	0.0723825	0	0
hcp_ya_ica_fix	REST2_LR	PMAT24_A_CR	ridge	FD	13	0.0738758	0	1
hcp_ya_ica_fix	REST2_LR	PMAT24_A_CR	ridge	FD	13	0.056532	0	2
hcp_ya_ica_fix	REST2_LR	PMAT24_A_CR	ridge	FD	13	0.0296873	0	3
hcp_ya_ica_fix	REST2_LR	PMAT24_A_CR	ridge	FD	13	0.00478001	0	4
hcp_ya_ica_fix	REST2_LR	PMAT24_A_CR	ridge	FD	13	-0.125842	1	0
hcp_ya_ica_fix	REST2_LR	PMAT24_A_CR	ridge	FD	13	-0.0976611	1	1
hcp_ya_ica_fix	REST2_LR	PMAT24_A_CR	ridge	FD	13	-0.012204	1	2
hcp_ya_ica_fix	REST2_LR	PMAT24_A_CR	ridge	FD	13	0.0473256	1	3
hcp_ya_ica_fix	REST2_LR	PMAT24_A_CR	ridge	FD	13	0.0851648	1	4
hcp_ya_ica_fix	REST2_LR	PMAT24_A_CR	ridge	FD	13	-0.0657168	2	0
hcp_ya_ica_fix	REST2_LR	PMAT24_A_CR	ridge	FD	13	0.0301893	2	1
hcp_ya_ica_fix	REST2_LR	PMAT24_A_CR	ridge	FD	13	0.0220245	2	2
hcp_ya_ica_fix	REST2_LR	PMAT24_A_CR	ridge	FD	13	0.0498574	2	3
hcp_ya_ica_fix	REST2_LR	PMAT24_A_CR	ridge	FD	13	0.109127	2	4
hcp_ya_ica_fix	REST2_LR	PMAT24_A_CR	ridge	FD	13	0.0719076	3	0
hcp_ya_ica_fix	REST2_LR	PMAT24_A_CR	ridge	FD	13	0.0682392	3	1
hcp_ya_ica_fix	REST2_LR	PMAT24_A_CR	ridge	FD	13	0.0800963	3	2
hcp_ya_ica_fix	REST2_LR	PMAT24_A_CR	ridge	FD	13	-0.00491992	3	3
hcp_ya_ica_fix	REST2_LR	PMAT24_A_CR	ridge	FD	13	0.086395	3	4
hcp_ya_ica_fix	REST2_LR	PMAT24_A_CR	ridge	FD	13	0.0889293	4	0
hcp_ya_ica_fix	REST2_LR	PMAT24_A_CR	ridge	FD	13	-0.0873472	4	1
hcp_ya_ica_fix	REST2_LR	PMAT24_A_CR	ridge	FD	13	0.010341	4	2
hcp_ya_ica_fix	REST2_LR	PMAT24_A_CR	ridge	FD	13	0.0314367	4	3
hcp_ya_ica_fix	REST2_LR	PMAT24_A_CR	ridge	FD	13	-0.0549043	4	4
hcp_ya_ica_fix	REST2_LR	PMAT24_A_CR	ridge	FD	13	-0.128213	5	0
hcp_ya_ica_fix	REST2_LR	PMAT24_A_CR	ridge	FD	13	-0.0461448	5	1
hcp_ya_ica_fix	REST2_LR	PMAT24_A_CR	ridge	FD	13	0.0423729	5	2
hcp_ya_ica_fix	REST2_LR	PMAT24_A_CR	ridge	FD	13	0.0446	5	3
hcp_ya_ica_fix	REST2_LR	PMAT24_A_CR	ridge	FD	13	0.0225614	5	4
hcp_ya_ica_fix	REST2_LR	PMAT24_A_CR	ridge	FD	13	-0.00364142	6	0
hcp_ya_ica_fix	REST2_LR	PMAT24_A_CR	ridge	FD	13	0.0570116	6	1
hcp_ya_ica_fix	REST2_LR	PMAT24_A_CR	ridge	FD	13	-0.0180258	6	2
hcp_ya_ica_fix	REST2_LR	PMAT24_A_CR	ridge	FD	13	0.0438505	6	3
hcp_ya_ica_fix	REST2_LR	PMAT24_A_CR	ridge	FD	13	0.0478624	6	4
hcp_ya_ica_fix	REST2_LR	PMAT24_A_CR	ridge	FD	13	0.0670247	7	0
hcp_ya_ica_fix	REST2_LR	PMAT24_A_CR	ridge	FD	13	0.0750087	7	1
hcp_ya_ica_fix	REST2_LR	PMAT24_A_CR	ridge	FD	13	-0.0650137	7	2
hcp_ya_ica_fix	REST2_LR	PMAT24_A_CR	ridge	FD	13	0.0812652	7	3
hcp_ya_ica_fix	REST2_LR	PMAT24_A_CR	ridge	FD	13	0.113927	7	4
hcp_ya_ica_fix	REST2_LR	PMAT24_A_CR	ridge	FD	13	0.156542	8	0
hcp_ya_ica_fix	REST2_LR	PMAT24_A_CR	ridge	FD	13	-0.279612	8	1
hcp_ya_ica_fix	REST2_LR	PMAT24_A_CR	ridge	FD	13	-0.0810165	8	2
hcp_ya_ica_fix	REST2_LR	PMAT24_A_CR	ridge	FD	13	0.0393169	8	3
hcp_ya_ica_fix	REST2_LR	PMAT24_A_CR	ridge	FD	13	0.072597	8	4
hcp_ya_ica_fix	REST2_LR	PMAT24_A_CR	ridge	FD	13	0.00637573	9	0
hcp_ya_ica_fix	REST2_LR	PMAT24_A_CR	ridge	FD	13	0.0420755	9	1
hcp_ya_ica_fix	REST2_LR	PMAT24_A_CR	ridge	FD	13	-0.0759692	9	2
hcp_ya_ica_fix	REST2_LR	PMAT24_A_CR	ridge	FD	13	0.0872874	9	3
hcp_ya_ica_fix	REST2_LR	PMAT24_A_CR	ridge	FD	13	0.0404382	9	4
aomic_piop2	restingstate	raven_score	ridge		5	0.011892	0	0
aomic_piop2	restingstate	raven_score	ridge		5	-0.098756	0	1
aomic_piop2	restingstate	raven_score	ridge		5	0.0294694	0	2
aomic_piop2	restingstate	raven_score	ridge		5	-0.0737531	0	3
aomic_piop2	restingstate	raven_score	ridge		5	-0.0743781	0	4
aomic_piop2	restingstate	raven_score	ridge		5	-0.0339423	1	0
aomic_piop2	restingstate	raven_score	ridge		5	-0.175383	1	1
aomic_piop2	restingstate	raven_score	ridge		5	-0.00608011	1	2
aomic_piop2	restingstate	raven_score	ridge		5	-0.220318	1	3
aomic_piop2	restingstate	raven_score	ridge		5	0.0320317	1	4
aomic_piop2	restingstate	raven_score	ridge		5	0.0174898	2	0
aomic_piop2	restingstate	raven_score	ridge		5	-0.0340658	2	1
aomic_piop2	restingstate	raven_score	ridge		5	-0.0754833	2	2
aomic_piop2	restingstate	raven_score	ridge		5	-0.0114153	2	3
aomic_piop2	restingstate	raven_score	ridge		5	-0.131716	2	4
aomic_piop2	restingstate	raven_score	ridge		5	0.0386299	3	0
aomic_piop2	restingstate	raven_score	ridge		5	0.0139523	3	1
aomic_piop2	restingstate	raven_score	ridge		5	-0.0856993	3	2
aomic_piop2	restingstate	raven_score	ridge		5	-0.101198	3	3
aomic_piop2	restingstate	raven_score	ridge		5	-0.00548481	3	4
aomic_piop2	restingstate	raven_score	ridge		5	-0.153518	4	0
aomic_piop2	restingstate	raven_score	ridge		5	-0.0219265	4	1
aomic_piop2	restingstate	raven_score	ridge		5	-0.0551084	4	2
aomic_piop2	restingstate	raven_score	ridge		5	2.38529e-05	4	3
aomic_piop2	restingstate	raven_score	ridge		5	0.078394	4	4
aomic_piop2	restingstate	raven_score	ridge		5	-0.0111932	5	0
aomic_piop2	restingstate	raven_score	ridge		5	-0.0441502	5	1
aomic_piop2	restingstate	raven_score	ridge		5	-0.0983445	5	2
aomic_piop2	restingstate	raven_score	ridge		5	-0.0720489	5	3
aomic_piop2	restingstate	raven_score	ridge		5	0.00158512	5	4
aomic_piop2	restingstate	raven_score	ridge		5	-0.112156	6	0
aomic_piop2	restingstate	raven_score	ridge		5	0.00113052	6	1
aomic_piop2	restingstate	raven_score	ridge		5	0.0167166	6	2
aomic_piop2	restingstate	raven_score	ridge		5	-0.109476	6	3
aomic_piop2	restingstate	raven_score	ridge		5	-0.0218953	6	4
aomic_piop2	restingstate	raven_score	ridge		5	-0.00691591	7	0
aomic_piop2	restingstate	raven_score	ridge		5	-0.0575839	7	1
aomic_piop2	restingstate	raven_score	ridge		5	-0.0699978	7	2
aomic_piop2	restingstate	raven_score	ridge		5	-0.00802886	7	3
aomic_piop2	restingstate	raven_score	ridge		5	-0.0263854	7	4
aomic_piop2	restingstate	raven_score	ridge		5	-0.0101773	8	0
aomic_piop2	restingstate	raven_score	ridge		5	-0.021134	8	1
aomic_piop2	restingstate	raven_score	ridge		5	-0.0117992	8	2
aomic_piop2	restingstate	raven_score	ridge		5	-0.0499067	8	3
aomic_piop2	restingstate	raven_score	ridge		5	0.00668116	8	4
aomic_piop2	restingstate	raven_score	ridge		5	-0.10257	9	0
aomic_piop2	restingstate	raven_score	ridge		5	-0.235447	9	1
aomic_piop2	restingstate	raven_score	ridge		5	-0.0121511	9	2
aomic_piop2	restingstate	raven_score	ridge		5	0.0546737	9	3
aomic_piop2	restingstate	raven_score	ridge		5	-0.0316128	9	4
hcp_ya_non_ica_fix	REST2_LR	CogTotalComp_Unadj	ridge	FD+Age	4	-0.0116211	0	0
hcp_ya_non_ica_fix	REST2_LR	CogTotalComp_Unadj	ridge	FD+Age	4	-0.0106563	0	1
hcp_ya_non_ica_fix	REST2_LR	CogTotalComp_Unadj	ridge	FD+Age	4	0.00105801	0	2
hcp_ya_non_ica_fix	REST2_LR	CogTotalComp_Unadj	ridge	FD+Age	4	-0.0133153	0	3
hcp_ya_non_ica_fix	REST2_LR	CogTotalComp_Unadj	ridge	FD+Age	4	-0.0134126	0	4
hcp_ya_non_ica_fix	REST2_LR	CogTotalComp_Unadj	ridge	FD+Age	4	-0.00721759	1	0
hcp_ya_non_ica_fix	REST2_LR	CogTotalComp_Unadj	ridge	FD+Age	4	-0.0188286	1	1
hcp_ya_non_ica_fix	REST2_LR	CogTotalComp_Unadj	ridge	FD+Age	4	-0.00926682	1	2
hcp_ya_non_ica_fix	REST2_LR	CogTotalComp_Unadj	ridge	FD+Age	4	-0.00977525	1	3
hcp_ya_non_ica_fix	REST2_LR	CogTotalComp_Unadj	ridge	FD+Age	4	-0.00500302	1	4
hcp_ya_non_ica_fix	REST2_LR	CogTotalComp_Unadj	ridge	FD+Age	4	-0.0910758	2	0
hcp_ya_non_ica_fix	REST2_LR	CogTotalComp_Unadj	ridge	FD+Age	4	-0.0819814	2	1
hcp_ya_non_ica_fix	REST2_LR	CogTotalComp_Unadj	ridge	FD+Age	4	-0.0607175	2	2
hcp_ya_non_ica_fix	REST2_LR	CogTotalComp_Unadj	ridge	FD+Age	4	-0.00253306	2	3
hcp_ya_non_ica_fix	REST2_LR	CogTotalComp_Unadj	ridge	FD+Age	4	-0.0201287	2	4
hcp_ya_non_ica_fix	REST2_LR	CogTotalComp_Unadj	ridge	FD+Age	4	-0.00392453	3	0
hcp_ya_non_ica_fix	REST2_LR	CogTotalComp_Unadj	ridge	FD+Age	4	-0.0267786	3	1
hcp_ya_non_ica_fix	REST2_LR	CogTotalComp_Unadj	ridge	FD+Age	4	-0.162955	3	2
hcp_ya_non_ica_fix	REST2_LR	CogTotalComp_Unadj	ridge	FD+Age	4	-0.00573387	3	3
hcp_ya_non_ica_fix	REST2_LR	CogTotalComp_Unadj	ridge	FD+Age	4	0.00311953	3	4
hcp_ya_non_ica_fix	REST2_LR	CogTotalComp_Unadj	ridge	FD+Age	4	-0.0330549	4	0
hcp_ya_non_ica_fix	REST2_LR	CogTotalComp_Unadj	ridge	FD+Age	4	-0.0295773	4	1
hcp_ya_non_ica_fix	REST2_LR	CogTotalComp_Unadj	ridge	FD+Age	4	-0.0505691	4	2
hcp_ya_non_ica_fix	REST2_LR	CogTotalComp_Unadj	ridge	FD+Age	4	-0.019393	4	3
hcp_ya_non_ica_fix	REST2_LR	CogTotalComp_Unadj	ridge	FD+Age	4	-0.00208993	4	4
hcp_ya_non_ica_fix	REST2_LR	CogTotalComp_Unadj	ridge	FD+Age	4	-0.0547404	5	0
hcp_ya_non_ica_fix	REST2_LR	CogTotalComp_Unadj	ridge	FD+Age	4	-0.0536882	5	1
hcp_ya_non_ica_fix	REST2_LR	CogTotalComp_Unadj	ridge	FD+Age	4	-0.00103728	5	2
hcp_ya_non_ica_fix	REST2_LR	CogTotalComp_Unadj	ridge	FD+Age	4	1.38495e-05	5	3
hcp_ya_non_ica_fix	REST2_LR	CogTotalComp_Unadj	ridge	FD+Age	4	-0.136037	5	4
hcp_ya_non_ica_fix	REST2_LR	CogTotalComp_Unadj	ridge	FD+Age	4	-0.0210112	6	0
hcp_ya_non_ica_fix	REST2_LR	CogTotalComp_Unadj	ridge	FD+Age	4	-0.0260696	6	1
hcp_ya_non_ica_fix	REST2_LR	CogTotalComp_Unadj	ridge	FD+Age	4	-0.00364117	6	2
hcp_ya_non_ica_fix	REST2_LR	CogTotalComp_Unadj	ridge	FD+Age	4	-0.015035	6	3
hcp_ya_non_ica_fix	REST2_LR	CogTotalComp_Unadj	ridge	FD+Age	4	0.00334571	6	4
hcp_ya_non_ica_fix	REST2_LR	CogTotalComp_Unadj	ridge	FD+Age	4	-0.0013716	7	0
hcp_ya_non_ica_fix	REST2_LR	CogTotalComp_Unadj	ridge	FD+Age	4	-0.024613	7	1
hcp_ya_non_ica_fix	REST2_LR	CogTotalComp_Unadj	ridge	FD+Age	4	0.00811669	7	2
hcp_ya_non_ica_fix	REST2_LR	CogTotalComp_Unadj	ridge	FD+Age	4	-0.0161039	7	3
hcp_ya_non_ica_fix	REST2_LR	CogTotalComp_Unadj	ridge	FD+Age	4	-0.0142183	7	4
hcp_ya_non_ica_fix	REST2_LR	CogTotalComp_Unadj	ridge	FD+Age	4	-0.0618108	8	0
hcp_ya_non_ica_fix	REST2_LR	CogTotalComp_Unadj	ridge	FD+Age	4	-0.0404462	8	1
hcp_ya_non_ica_fix	REST2_LR	CogTotalComp_Unadj	ridge	FD+Age	4	-0.0243063	8	2
hcp_ya_non_ica_fix	REST2_LR	CogTotalComp_Unadj	ridge	FD+Age	4	-0.037413	8	3
hcp_ya_non_ica_fix	REST2_LR	CogTotalComp_Unadj	ridge	FD+Age	4	-0.0622245	8	4
hcp_ya_non_ica_fix	REST2_LR	CogTotalComp_Unadj	ridge	FD+Age	4	0.00469527	9	0
hcp_ya_non_ica_fix	REST2_LR	CogTotalComp_Unadj	ridge	FD+Age	4	-0.0133128	9	1
hcp_ya_non_ica_fix	REST2_LR	CogTotalComp_Unadj	ridge	FD+Age	4	0.00185261	9	2
hcp_ya_non_ica_fix	REST2_LR	CogTotalComp_Unadj	ridge	FD+Age	4	0.00415149	9	3
hcp_ya_non_ica_fix	REST2_LR	CogTotalComp_Unadj	ridge	FD+Age	4	-0.00262026	9	4
hcp_ya_ica_fix	REST1_RL	CogTotalComp_Unadj	linear_svm	FD+Age	11	-0.00662435	0	0
hcp_ya_ica_fix	REST1_RL	CogTotalComp_Unadj	linear_svm	FD+Age	11	0.0155665	0	1
hcp_ya_ica_fix	REST1_RL	CogTotalComp_Unadj	linear_svm	FD+Age	11	-0.0582086	0	2
hcp_ya_ica_fix	REST1_RL	CogTotalComp_Unadj	linear_svm	FD+Age	11	-0.175453	0	3
hcp_ya_ica_fix	REST1_RL	CogTotalComp_Unadj	linear_svm	FD+Age	11	-0.00746712	0	4
hcp_ya_ica_fix	REST1_RL	CogTotalComp_Unadj	linear_svm	FD+Age	11	-0.112753	1	0
hcp_ya_ica_fix	REST1_RL	CogTotalComp_Unadj	linear_svm	FD+Age	11	-0.0880484	1	1
hcp_ya_ica_fix	REST1_RL	CogTotalComp_Unadj	linear_svm	FD+Age	11	0.00562487	1	2
hcp_ya_ica_fix	REST1_RL	CogTotalComp_Unadj	linear_svm	FD+Age	11	-5.49938e-05	1	3
hcp_ya_ica_fix	REST1_RL	CogTotalComp_Unadj	linear_svm	FD+Age	11	-0.0375538	1	4
hcp_ya_ica_fix	REST1_RL	CogTotalComp_Unadj	linear_svm	FD+Age	11	-0.0696206	2	0
hcp_ya_ica_fix	REST1_RL	CogTotalComp_Unadj	linear_svm	FD+Age	11	-0.00133901	2	1
hcp_ya_ica_fix	REST1_RL	CogTotalComp_Unadj	linear_svm	FD+Age	11	-0.071696	2	2
hcp_ya_ica_fix	REST1_RL	CogTotalComp_Unadj	linear_svm	FD+Age	11	-0.000333857	2	3
hcp_ya_ica_fix	REST1_RL	CogTotalComp_Unadj	linear_svm	FD+Age	11	-0.479253	2	4
hcp_ya_ica_fix	REST1_RL	CogTotalComp_Unadj	linear_svm	FD+Age	11	-0.154987	3	0
hcp_ya_ica_fix	REST1_RL	CogTotalComp_Unadj	linear_svm	FD+Age	11	-0.207954	3	1
hcp_ya_ica_fix	REST1_RL	CogTotalComp_Unadj	linear_svm	FD+Age	11	-0.0481616	3	2
hcp_ya_ica_fix	REST1_RL	CogTotalComp_Unadj	linear_svm	FD+Age	11	-0.00296087	3	3
hcp_ya_ica_fix	REST1_RL	CogTotalComp_Unadj	linear_svm	FD+Age	11	-0.000597495	3	4
hcp_ya_ica_fix	REST1_RL	CogTotalComp_Unadj	linear_svm	FD+Age	11	-0.0455067	4	0
hcp_ya_ica_fix	REST1_RL	CogTotalComp_Unadj	linear_svm	FD+Age	11	-0.0657258	4	1
hcp_ya_ica_fix	REST1_RL	CogTotalComp_Unadj	linear_svm	FD+Age	11	-0.0729196	4	2
hcp_ya_ica_fix	REST1_RL	CogTotalComp_Unadj	linear_svm	FD+Age	11	7.61589e-05	4	3
hcp_ya_ica_fix	REST1_RL	CogTotalComp_Unadj	linear_svm	FD+Age	11	-0.00422652	4	4
hcp_ya_ica_fix	REST1_RL	CogTotalComp_Unadj	linear_svm	FD+Age	11	-0.0017469	5	0
hcp_ya_ica_fix	REST1_RL	CogTotalComp_Unadj	linear_svm	FD+Age	11	-0.0526349	5	1
hcp_ya_ica_fix	REST1_RL	CogTotalComp_Unadj	linear_svm	FD+Age	11	-0.0506056	5	2
hcp_ya_ica_fix	REST1_RL	CogTotalComp_Unadj	linear_svm	FD+Age	11	-0.0483286	5	3
hcp_ya_ica_fix	REST1_RL	CogTotalComp_Unadj	linear_svm	FD+Age	11	-0.047374	5	4
hcp_ya_ica_fix	REST1_RL	CogTotalComp_Unadj	linear_svm	FD+Age	11	-0.0552392	6	0
hcp_ya_ica_fix	REST1_RL	CogTotalComp_Unadj	linear_svm	FD+Age	11	0.0133541	6	1
hcp_ya_ica_fix	REST1_RL	CogTotalComp_Unadj	linear_svm	FD+Age	11	-0.0214868	6	2
hcp_ya_ica_fix	REST1_RL	CogTotalComp_Unadj	linear_svm	FD+Age	11	-0.0150021	6	3
hcp_ya_ica_fix	REST1_RL	CogTotalComp_Unadj	linear_svm	FD+Age	11	-0.072082	6	4
hcp_ya_ica_fix	REST1_RL	CogTotalComp_Unadj	linear_svm	FD+Age	11	-0.160467	7	0
hcp_ya_ica_fix	REST1_RL	CogTotalComp_Unadj	linear_svm	FD+Age	11	-0.0506332	7	1
hcp_ya_ica_fix	REST1_RL	CogTotalComp_Unadj	linear_svm	FD+Age	11	-0.0324668	7	2
hcp_ya_ica_fix	REST1_RL	CogTotalComp_Unadj	linear_svm	FD+Age	11	-0.133934	7	3
hcp_ya_ica_fix	REST1_RL	CogTotalComp_Unadj	linear_svm	FD+Age	11	-0.0340264	7	4
hcp_ya_ica_fix	REST1_RL	CogTotalComp_Unadj	linear_svm	FD+Age	11	-0.0378333	8	0
hcp_ya_ica_fix	REST1_RL	CogTotalComp_Unadj	linear_svm	FD+Age	11	-0.130383	8	1
hcp_ya_ica_fix	REST1_RL	CogTotalComp_Unadj	linear_svm	FD+Age	11	-0.0533663	8	2
hcp_ya_ica_fix	REST1_RL	CogTotalComp_Unadj	linear_svm	FD+Age	11	-0.115135	8	3
hcp_ya_ica_fix	REST1_RL	CogTotalComp_Unadj	linear_svm	FD+Age	11	-0.0872425	8	4
hcp_ya_ica_fix	REST1_RL	CogTotalComp_Unadj	linear_svm	FD+Age	11	-0.00219804	9	0
hcp_ya_ica_fix	REST1_RL	CogTotalComp_Unadj	linear_svm	FD+Age	11	-0.0696652	9	1
hcp_ya_ica_fix	REST1_RL	CogTotalComp_Unadj	linear_svm	FD+Age	11	0.00318389	9	2
hcp_ya_ica_fix	REST1_RL	CogTotalComp_Unadj	linear_svm	FD+Age	11	-0.0075474	9	3
hcp_ya_ica_fix	REST1_RL	CogTotalComp_Unadj	linear_svm	FD+Age	11	-0.0115057	9	4
aomic_piop1	restingstate	raven_score	rbf_svm	FD	13	-0.0489793	0	0
aomic_piop1	restingstate	raven_score	rbf_svm	FD	13	0.10349	0	1
aomic_piop1	restingstate	raven_score	rbf_svm	FD	13	0.131399	0	2
aomic_piop1	restingstate	raven_score	rbf_svm	FD	13	0.0364269	0	3
aomic_piop1	restingstate	raven_score	rbf_svm	FD	13	-0.244028	0	4
aomic_piop1	restingstate	raven_score	rbf_svm	FD	13	-0.00727609	1	0
aomic_piop1	restingstate	raven_score	rbf_svm	FD	13	-9.88604e-05	1	1
aomic_piop1	restingstate	raven_score	rbf_svm	FD	13	0.00306076	1	2
aomic_piop1	restingstate	raven_score	rbf_svm	FD	13	-0.0757746	1	3
aomic_piop1	restingstate	raven_score	rbf_svm	FD	13	0.0575593	1	4
aomic_piop1	restingstate	raven_score	rbf_svm	FD	13	-0.0974829	2	0
aomic_piop1	restingstate	raven_score	rbf_svm	FD	13	-0.151877	2	1
aomic_piop1	restingstate	raven_score	rbf_svm	FD	13	0.0528292	2	2
aomic_piop1	restingstate	raven_score	rbf_svm	FD	13	0.0180687	2	3
aomic_piop1	restingstate	raven_score	rbf_svm	FD	13	-0.122132	2	4
aomic_piop1	restingstate	raven_score	rbf_svm	FD	13	0.0341792	3	0
aomic_piop1	restingstate	raven_score	rbf_svm	FD	13	-0.00629513	3	1
aomic_piop1	restingstate	raven_score	rbf_svm	FD	13	0.0152472	3	2
aomic_piop1	restingstate	raven_score	rbf_svm	FD	13	0.0388021	3	3
aomic_piop1	restingstate	raven_score	rbf_svm	FD	13	-0.137728	3	4
aomic_piop1	restingstate	raven_score	rbf_svm	FD	13	-0.0275233	4	0
aomic_piop1	restingstate	raven_score	rbf_svm	FD	13	0.0593541	4	1
aomic_piop1	restingstate	raven_score	rbf_svm	FD	13	0.0253515	4	2
aomic_piop1	restingstate	raven_score	rbf_svm	FD	13	-0.0403396	4	3
aomic_piop1	restingstate	raven_score	rbf_svm	FD	13	0.0110771	4	4
aomic_piop1	restingstate	raven_score	rbf_svm	FD	13	0.0311827	5	0
aomic_piop1	restingstate	raven_score	rbf_svm	FD	13	0.0889314	5	1
aomic_piop1	restingstate	raven_score	rbf_svm	FD	13	-0.0767835	5	2
aomic_piop1	restingstate	raven_score	rbf_svm	FD	13	0.00853779	5	3
aomic_piop1	restingstate	raven_score	rbf_svm	FD	13	0.0552274	5	4
aomic_piop1	restingstate	raven_score	rbf_svm	FD	13	0.0476528	6	0
aomic_piop1	restingstate	raven_score	rbf_svm	FD	13	-0.101956	6	1
aomic_piop1	restingstate	raven_score	rbf_svm	FD	13	-0.00511899	6	2
aomic_piop1	restingstate	raven_score	rbf_svm	FD	13	0.0527454	6	3
aomic_piop1	restingstate	raven_score	rbf_svm	FD	13	-0.00879173	6	4
aomic_piop1	restingstate	raven_score	rbf_svm	FD	13	-0.314516	7	0
aomic_piop1	restingstate	raven_score	rbf_svm	FD	13	-0.0113977	7	1
aomic_piop1	restingstate	raven_score	rbf_svm	FD	13	-0.480194	7	2
aomic_piop1	restingstate	raven_score	rbf_svm	FD	13	-0.0281872	7	3
aomic_piop1	restingstate	raven_score	rbf_svm	FD	13	0.0840395	7	4
aomic_piop1	restingstate	raven_score	rbf_svm	FD	13	0.0275495	8	0
aomic_piop1	restingstate	raven_score	rbf_svm	FD	13	0.0539819	8	1
aomic_piop1	restingstate	raven_score	rbf_svm	FD	13	-0.0584427	8	2
aomic_piop1	restingstate	raven_score	rbf_svm	FD	13	-0.103164	8	3
aomic_piop1	restingstate	raven_score	rbf_svm	FD	13	-0.939595	8	4
aomic_piop1	restingstate	raven_score	rbf_svm	FD	13	-0.382163	9	0
aomic_piop1	restingstate	raven_score	rbf_svm	FD	13	-0.0438139	9	1
aomic_piop1	restingstate	raven_score	rbf_svm	FD	13	-0.132232	9	2
aomic_piop1	restingstate	raven_score	rbf_svm	FD	13	-0.020403	9	3
aomic_piop1	restingstate	raven_score	rbf_svm	FD	13	-0.129267	9	4
camcan	rest	cattel_TotalScore	rbf_svm	FD	14	-0.0569662	0	0
camcan	rest	cattel_TotalScore	rbf_svm	FD	14	0.074992	0	1
camcan	rest	cattel_TotalScore	rbf_svm	FD	14	0.0178928	0	2
camcan	rest	cattel_TotalScore	rbf_svm	FD	14	0.047455	0	3
camcan	rest	cattel_TotalScore	rbf_svm	FD	14	0.163714	0	4
camcan	rest	cattel_TotalScore	rbf_svm	FD	14	0.115051	1	0
camcan	rest	cattel_TotalScore	rbf_svm	FD	14	0.0898578	1	1
camcan	rest	cattel_TotalScore	rbf_svm	FD	14	0.106579	1	2
camcan	rest	cattel_TotalScore	rbf_svm	FD	14	0.0357626	1	3
camcan	rest	cattel_TotalScore	rbf_svm	FD	14	0.00954943	1	4
camcan	rest	cattel_TotalScore	rbf_svm	FD	14	0.0825037	2	0
camcan	rest	cattel_TotalScore	rbf_svm	FD	14	-0.0273936	2	1
camcan	rest	cattel_TotalScore	rbf_svm	FD	14	0.0999462	2	2
camcan	rest	cattel_TotalScore	rbf_svm	FD	14	-0.0387343	2	3
camcan	rest	cattel_TotalScore	rbf_svm	FD	14	0.165668	2	4
camcan	rest	cattel_TotalScore	rbf_svm	FD	14	0.0769991	3	0
camcan	rest	cattel_TotalScore	rbf_svm	FD	14	0.150672	3	1
camcan	rest	cattel_TotalScore	rbf_svm	FD	14	0.113405	3	2
camcan	rest	cattel_TotalScore	rbf_svm	FD	14	-0.129785	3	3
camcan	rest	cattel_TotalScore	rbf_svm	FD	14	-0.0487828	3	4
camcan	rest	cattel_TotalScore	rbf_svm	FD	14	0.0564372	4	0
camcan	rest	cattel_TotalScore	rbf_svm	FD	14	0.0532197	4	1
camcan	rest	cattel_TotalScore	rbf_svm	FD	14	0.10233	4	2
camcan	rest	cattel_TotalScore	rbf_svm	FD	14	0.0870122	4	3
camcan	rest	cattel_TotalScore	rbf_svm	FD	14	0.139238	4	4
camcan	rest	cattel_TotalScore	rbf_svm	FD	14	0.0785007	5	0
camcan	rest	cattel_TotalScore	rbf_svm	FD	14	0.140894	5	1
camcan	rest	cattel_TotalScore	rbf_svm	FD	14	0.0809361	5	2
camcan	rest	cattel_TotalScore	rbf_svm	FD	14	0.155704	5	3
camcan	rest	cattel_TotalScore	rbf_svm	FD	14	0.0593185	5	4
camcan	rest	cattel_TotalScore	rbf_svm	FD	14	0.1335	6	0
camcan	rest	cattel_TotalScore	rbf_svm	FD	14	0.0775023	6	1
camcan	rest	cattel_TotalScore	rbf_svm	FD	14	0.0669235	6	2
camcan	rest	cattel_TotalScore	rbf_svm	FD	14	-0.136448	6	3
camcan	rest	cattel_TotalScore	rbf_svm	FD	14	0.133238	6	4
camcan	rest	cattel_TotalScore	rbf_svm	FD	14	0.0756155	7	0
camcan	rest	cattel_TotalScore	rbf_svm	FD	14	0.141897	7	1
camcan	rest	cattel_TotalScore	rbf_svm	FD	14	0.0702506	7	2
camcan	rest	cattel_TotalScore	rbf_svm	FD	14	0.0932475	7	3
camcan	rest	cattel_TotalScore	rbf_svm	FD	14	0.0992196	7	4
camcan	rest	cattel_TotalScore	rbf_svm	FD	14	0.0609687	8	0
camcan	rest	cattel_TotalScore	rbf_svm	FD	14	0.127845	8	1
camcan	rest	cattel_TotalScore	rbf_svm	FD	14	-0.00183211	8	2
camcan	rest	cattel_TotalScore	rbf_svm	FD	14	0.122863	8	3
camcan	rest	cattel_TotalScore	rbf_svm	FD	14	0.0776401	8	4
camcan	rest	cattel_TotalScore	rbf_svm	FD	14	0.126729	9	0
camcan	rest	cattel_TotalScore	rbf_svm	FD	14	0.0336063	9	1
camcan	rest	cattel_TotalScore	rbf_svm	FD	14	0.0841651	9	2
camcan	rest	cattel_TotalScore	rbf_svm	FD	14	0.104241	9	3
camcan	rest	cattel_TotalScore	rbf_svm	FD	14	0.0741036	9	4
hcp_ya_ica_fix	REST2_LR	PMAT24_A_CR	linear_svm	FD	14	0.0767153	0	0
hcp_ya_ica_fix	REST2_LR	PMAT24_A_CR	linear_svm	FD	14	0.00841471	0	1
hcp_ya_ica_fix	REST2_LR	PMAT24_A_CR	linear_svm	FD	14	0.0410365	0	2
hcp_ya_ica_fix	REST2_LR	PMAT24_A_CR	linear_svm	FD	14	-0.0368024	0	3
hcp_ya_ica_fix	REST2_LR	PMAT24_A_CR	linear_svm	FD	14	-0.0150601	0	4
hcp_ya_ica_fix	REST2_LR	PMAT24_A_CR	linear_svm	FD	14	-0.112782	1	0
hcp_ya_ica_fix	REST2_LR	PMAT24_A_CR	linear_svm	FD	14	-0.320252	1	1
hcp_ya_ica_fix	REST2_LR	PMAT24_A_CR	linear_svm	FD	14	-0.0971762	1	2
hcp_ya_ica_fix	REST2_LR	PMAT24_A_CR	linear_svm	FD	14	0.0416986	1	3
hcp_ya_ica_fix	REST2_LR	PMAT24_A_CR	linear_svm	FD	14	0.0964791	1	4
hcp_ya_ica_fix	REST2_LR	PMAT24_A_CR	linear_svm	FD	14	-0.0334004	2	0
hcp_ya_ica_fix	REST2_LR	PMAT24_A_CR	linear_svm	FD	14	-0.0736661	2	1
hcp_ya_ica_fix	REST2_LR	PMAT24_A_CR	linear_svm	FD	14	-0.0240062	2	2
hcp_ya_ica_fix	REST2_LR	PMAT24_A_CR	linear_svm	FD	14	-0.0119711	2	3
hcp_ya_ica_fix	REST2_LR	PMAT24_A_CR	linear_svm	FD	14	0.0898764	2	4
hcp_ya_ica_fix	REST2_LR	PMAT24_A_CR	linear_svm	FD	14	0.0213414	3	0
hcp_ya_ica_fix	REST2_LR	PMAT24_A_CR	linear_svm	FD	14	0.0311516	3	1
hcp_ya_ica_fix	REST2_LR	PMAT24_A_CR	linear_svm	FD	14	0.0899103	3	2
hcp_ya_ica_fix	REST2_LR	PMAT24_A_CR	linear_svm	FD	14	-0.126425	3	3
hcp_ya_ica_fix	REST2_LR	PMAT24_A_CR	linear_svm	FD	14	0.0231157	3	4
hcp_ya_ica_fix	REST2_LR	PMAT24_A_CR	linear_svm	FD	14	0.0687336	4	0
hcp_ya_ica_fix	REST2_LR	PMAT24_A_CR	linear_svm	FD	14	-0.12989	4	1
hcp_ya_ica_fix	REST2_LR	PMAT24_A_CR	linear_svm	FD	14	-0.0697224	4	2
hcp_ya_ica_fix	REST2_LR	PMAT24_A_CR	linear_svm	FD	14	0.0339987	4	3
hcp_ya_ica_fix	REST2_LR	PMAT24_A_CR	linear_svm	FD	14	-0.0456833	4	4
hcp_ya_ica_fix	REST2_LR	PMAT24_A_CR	linear_svm	FD	14	-0.126213	5	0
hcp_ya_ica_fix	REST2_LR	PMAT24_A_CR	linear_svm	FD	14	-0.0882326	5	1
hcp_ya_ica_fix	REST2_LR	PMAT24_A_CR	linear_svm	FD	14	-0.0372227	5	2
hcp_ya_ica_fix	REST2_LR	PMAT24_A_CR	linear_svm	FD	14	0.0187433	5	3
hcp_ya_ica_fix	REST2_LR	PMAT24_A_CR	linear_svm	FD	14	-0.0411574	5	4
hcp_ya_ica_fix	REST2_LR	PMAT24_A_CR	linear_svm	FD	14	-0.0683147	6	0
hcp_ya_ica_fix	REST2_LR	PMAT24_A_CR	linear_svm	FD	14	0.00332648	6	1
hcp_ya_ica_fix	REST2_LR	PMAT24_A_CR	linear_svm	FD	14	-0.0582144	6	2
hcp_ya_ica_fix	REST2_LR	PMAT24_A_CR	linear_svm	FD	14	-0.056041	6	3
hcp_ya_ica_fix	REST2_LR	PMAT24_A_CR	linear_svm	FD	14	0.010312	6	4
hcp_ya_ica_fix	REST2_LR	PMAT24_A_CR	linear_svm	FD	14	0.0665775	7	0
hcp_ya_ica_fix	REST2_LR	PMAT24_A_CR	linear_svm	FD	14	-1.00897e-05	7	1
hcp_ya_ica_fix	REST2_LR	PMAT24_A_CR	linear_svm	FD	14	-0.152931	7	2
hcp_ya_ica_fix	REST2_LR	PMAT24_A_CR	linear_svm	FD	14	0.0712238	7	3
hcp_ya_ica_fix	REST2_LR	PMAT24_A_CR	linear_svm	FD	14	0.065198	7	4
hcp_ya_ica_fix	REST2_LR	PMAT24_A_CR	linear_svm	FD	14	0.0526046	8	0
hcp_ya_ica_fix	REST2_LR	PMAT24_A_CR	linear_svm	FD	14	-0.263042	8	1
hcp_ya_ica_fix	REST2_LR	PMAT24_A_CR	linear_svm	FD	14	0.00403859	8	2
hcp_ya_ica_fix	REST2_LR	PMAT24_A_CR	linear_svm	FD	14	-0.0252425	8	3
hcp_ya_ica_fix	REST2_LR	PMAT24_A_CR	linear_svm	FD	14	-0.00145743	8	4
hcp_ya_ica_fix	REST2_LR	PMAT24_A_CR	linear_svm	FD	14	-0.057213	9	0
hcp_ya_ica_fix	REST2_LR	PMAT24_A_CR	linear_svm	FD	14	0.0231787	9	1
hcp_ya_ica_fix	REST2_LR	PMAT24_A_CR	linear_svm	FD	14	-0.180298	9	2
hcp_ya_ica_fix	REST2_LR	PMAT24_A_CR	linear_svm	FD	14	0.0800703	9	3
hcp_ya_ica_fix	REST2_LR	PMAT24_A_CR	linear_svm	FD	14	0.0633201	9	4
hcp_ya_ica_fix	REST1_RL	PMAT24_A_CR	rbf_svm	FD	12	-0.16497	0	0
hcp_ya_ica_fix	REST1_RL	PMAT24_A_CR	rbf_svm	FD	12	-0.0130059	0	1
hcp_ya_ica_fix	REST1_RL	PMAT24_A_CR	rbf_svm	FD	12	-0.0160663	0	2
hcp_ya_ica_fix	REST1_RL	PMAT24_A_CR	rbf_svm	FD	12	-0.0596907	0	3
hcp_ya_ica_fix	REST1_RL	PMAT24_A_CR	rbf_svm	FD	12	-0.0987956	0	4
hcp_ya_ica_fix	REST1_RL	PMAT24_A_CR	rbf_svm	FD	12	-0.000273299	1	0
hcp_ya_ica_fix	REST1_RL	PMAT24_A_CR	rbf_svm	FD	12	-0.0222905	1	1
hcp_ya_ica_fix	REST1_RL	PMAT24_A_CR	rbf_svm	FD	12	0.00239696	1	2
hcp_ya_ica_fix	REST1_RL	PMAT24_A_CR	rbf_svm	FD	12	-0.0140161	1	3
hcp_ya_ica_fix	REST1_RL	PMAT24_A_CR	rbf_svm	FD	12	0.00173167	1	4
hcp_ya_ica_fix	REST1_RL	PMAT24_A_CR	rbf_svm	FD	12	-0.0770635	2	0
hcp_ya_ica_fix	REST1_RL	PMAT24_A_CR	rbf_svm	FD	12	-0.0202641	2	1
hcp_ya_ica_fix	REST1_RL	PMAT24_A_CR	rbf_svm	FD	12	-0.0344373	2	2
hcp_ya_ica_fix	REST1_RL	PMAT24_A_CR	rbf_svm	FD	12	-0.00205167	2	3
hcp_ya_ica_fix	REST1_RL	PMAT24_A_CR	rbf_svm	FD	12	-0.0924992	2	4
hcp_ya_ica_fix	REST1_RL	PMAT24_A_CR	rbf_svm	FD	12	-0.00202374	3	0
hcp_ya_ica_fix	REST1_RL	PMAT24_A_CR	rbf_svm	FD	12	-0.0193572	3	1
hcp_ya_ica_fix	REST1_RL	PMAT24_A_CR	rbf_svm	FD	12	-0.0670728	3	2
hcp_ya_ica_fix	REST1_RL	PMAT24_A_CR	rbf_svm	FD	12	-0.0293203	3	3
hcp_ya_ica_fix	REST1_RL	PMAT24_A_CR	rbf_svm	FD	12	-0.05182	3	4
hcp_ya_ica_fix	REST1_RL	PMAT24_A_CR	rbf_svm	FD	12	-0.0281811	4	0
hcp_ya_ica_fix	REST1_RL	PMAT24_A_CR	rbf_svm	FD	12	0.0429235	4	1
hcp_ya_ica_fix	REST1_RL	PMAT24_A_CR	rbf_svm	FD	12	-0.00588269	4	2
hcp_ya_ica_fix	REST1_RL	PMAT24_A_CR	rbf_svm	FD	12	-0.0102379	4	3
hcp_ya_ica_fix	REST1_RL	PMAT24_A_CR	rbf_svm	FD	12	-0.00108653	4	4
hcp_ya_ica_fix	REST1_RL	PMAT24_A_CR	rbf_svm	FD	12	-0.0369573	5	0
hcp_ya_ica_fix	REST1_RL	PMAT24_A_CR	rbf_svm	FD	12	-0.0144199	5	1
hcp_ya_ica_fix	REST1_RL	PMAT24_A_CR	rbf_svm	FD	12	-0.0312689	5	2
hcp_ya_ica_fix	REST1_RL	PMAT24_A_CR	rbf_svm	FD	12	-0.00402435	5	3
hcp_ya_ica_fix	REST1_RL	PMAT24_A_CR	rbf_svm	FD	12	-0.0963212	5	4
hcp_ya_ica_fix	REST1_RL	PMAT24_A_CR	rbf_svm	FD	12	-0.106024	6	0
hcp_ya_ica_fix	REST1_RL	PMAT24_A_CR	rbf_svm	FD	12	0.00451105	6	1
hcp_ya_ica_fix	REST1_RL	PMAT24_A_CR	rbf_svm	FD	12	-0.0447671	6	2
hcp_ya_ica_fix	REST1_RL	PMAT24_A_CR	rbf_svm	FD	12	-0.0249467	6	3
hcp_ya_ica_fix	REST1_RL	PMAT24_A_CR	rbf_svm	FD	12	-0.0280067	6	4
hcp_ya_ica_fix	REST1_RL	PMAT24_A_CR	rbf_svm	FD	12	-0.0068356	7	0
hcp_ya_ica_fix	REST1_RL	PMAT24_A_CR	rbf_svm	FD	12	-0.0762951	7	1
hcp_ya_ica_fix	REST1_RL	PMAT24_A_CR	rbf_svm	FD	12	-0.111359	7	2
hcp_ya_ica_fix	REST1_RL	PMAT24_A_CR	rbf_svm	FD	12	-0.00263739	7	3
hcp_ya_ica_fix	REST1_RL	PMAT24_A_CR	rbf_svm	FD	12	0.00261402	7	4
hcp_ya_ica_fix	REST1_RL	PMAT24_A_CR	rbf_svm	FD	12	-0.00351951	8	0
hcp_ya_ica_fix	REST1_RL	PMAT24_A_CR	rbf_svm	FD	12	0.0265685	8	1
hcp_ya_ica_fix	REST1_RL	PMAT24_A_CR	rbf_svm	FD	12	-0.0599932	8	2
hcp_ya_ica_fix	REST1_RL	PMAT24_A_CR	rbf_svm	FD	12	0.00383894	8	3
hcp_ya_ica_fix	REST1_RL	PMAT24_A_CR	rbf_svm	FD	12	-0.062977	8	4
hcp_ya_ica_fix	REST1_RL	PMAT24_A_CR	rbf_svm	FD	12	-6.20963e-05	9	0
hcp_ya_ica_fix	REST1_RL	PMAT24_A_CR	rbf_svm	FD	12	-0.0356779	9	1
hcp_ya_ica_fix	REST1_RL	PMAT24_A_CR	rbf_svm	FD	12	-0.00424475	9	2
hcp_ya_ica_fix	REST1_RL	PMAT24_A_CR	rbf_svm	FD	12	-0.00139639	9	3
hcp_ya_ica_fix	REST1_RL	PMAT24_A_CR	rbf_svm	FD	12	0.00438367	9	4
hcp_ya_ica_fix	REST1_RL	PMAT24_A_CR	linear_svm	FD+Age	4	-0.122985	0	0
hcp_ya_ica_fix	REST1_RL	PMAT24_A_CR	linear_svm	FD+Age	4	-0.013148	0	1
hcp_ya_ica_fix	REST1_RL	PMAT24_A_CR	linear_svm	FD+Age	4	-0.0109643	0	2
hcp_ya_ica_fix	REST1_RL	PMAT24_A_CR	linear_svm	FD+Age	4	-0.0499597	0	3
hcp_ya_ica_fix	REST1_RL	PMAT24_A_CR	linear_svm	FD+Age	4	-0.100216	0	4
hcp_ya_ica_fix	REST1_RL	PMAT24_A_CR	linear_svm	FD+Age	4	0.000426933	1	0
hcp_ya_ica_fix	REST1_RL	PMAT24_A_CR	linear_svm	FD+Age	4	0.0143186	1	1
hcp_ya_ica_fix	REST1_RL	PMAT24_A_CR	linear_svm	FD+Age	4	-0.0519545	1	2
hcp_ya_ica_fix	REST1_RL	PMAT24_A_CR	linear_svm	FD+Age	4	-0.0125921	1	3
hcp_ya_ica_fix	REST1_RL	PMAT24_A_CR	linear_svm	FD+Age	4	-0.0580821	1	4
hcp_ya_ica_fix	REST1_RL	PMAT24_A_CR	linear_svm	FD+Age	4	-0.0771241	2	0
hcp_ya_ica_fix	REST1_RL	PMAT24_A_CR	linear_svm	FD+Age	4	-0.0245222	2	1
hcp_ya_ica_fix	REST1_RL	PMAT24_A_CR	linear_svm	FD+Age	4	-0.00197362	2	2
hcp_ya_ica_fix	REST1_RL	PMAT24_A_CR	linear_svm	FD+Age	4	-0.0114078	2	3
hcp_ya_ica_fix	REST1_RL	PMAT24_A_CR	linear_svm	FD+Age	4	-0.108258	2	4
hcp_ya_ica_fix	REST1_RL	PMAT24_A_CR	linear_svm	FD+Age	4	0.0219801	3	0
hcp_ya_ica_fix	REST1_RL	PMAT24_A_CR	linear_svm	FD+Age	4	-0.0134371	3	1
hcp_ya_ica_fix	REST1_RL	PMAT24_A_CR	linear_svm	FD+Age	4	0.0280557	3	2
hcp_ya_ica_fix	REST1_RL	PMAT24_A_CR	linear_svm	FD+Age	4	-0.0309953	3	3
hcp_ya_ica_fix	REST1_RL	PMAT24_A_CR	linear_svm	FD+Age	4	-0.106889	3	4
hcp_ya_ica_fix	REST1_RL	PMAT24_A_CR	linear_svm	FD+Age	4	-0.0996046	4	0
hcp_ya_ica_fix	REST1_RL	PMAT24_A_CR	linear_svm	FD+Age	4	0.0411198	4	1
hcp_ya_ica_fix	REST1_RL	PMAT24_A_CR	linear_svm	FD+Age	4	-0.0709203	4	2
hcp_ya_ica_fix	REST1_RL	PMAT24_A_CR	linear_svm	FD+Age	4	0.0232712	4	3
hcp_ya_ica_fix	REST1_RL	PMAT24_A_CR	linear_svm	FD+Age	4	-0.0610021	4	4
hcp_ya_ica_fix	REST1_RL	PMAT24_A_CR	linear_svm	FD+Age	4	0.025556	5	0
hcp_ya_ica_fix	REST1_RL	PMAT24_A_CR	linear_svm	FD+Age	4	-0.0129999	5	1
hcp_ya_ica_fix	REST1_RL	PMAT24_A_CR	linear_svm	FD+Age	4	-0.187594	5	2
hcp_ya_ica_fix	REST1_RL	PMAT24_A_CR	linear_svm	FD+Age	4	0.015845	5	3
hcp_ya_ica_fix	REST1_RL	PMAT24_A_CR	linear_svm	FD+Age	4	-0.110119	5	4
hcp_ya_ica_fix	REST1_RL	PMAT24_A_CR	linear_svm	FD+Age	4	-0.0854346	6	0
hcp_ya_ica_fix	REST1_RL	PMAT24_A_CR	linear_svm	FD+Age	4	-0.00744454	6	1
hcp_ya_ica_fix	REST1_RL	PMAT24_A_CR	linear_svm	FD+Age	4	-0.0649198	6	2
hcp_ya_ica_fix	REST1_RL	PMAT24_A_CR	linear_svm	FD+Age	4	-0.0121896	6	3
hcp_ya_ica_fix	REST1_RL	PMAT24_A_CR	linear_svm	FD+Age	4	0.00717008	6	4
hcp_ya_ica_fix	REST1_RL	PMAT24_A_CR	linear_svm	FD+Age	4	0.0560773	7	0
hcp_ya_ica_fix	REST1_RL	PMAT24_A_CR	linear_svm	FD+Age	4	-0.0970969	7	1
hcp_ya_ica_fix	REST1_RL	PMAT24_A_CR	linear_svm	FD+Age	4	-0.152047	7	2
hcp_ya_ica_fix	REST1_RL	PMAT24_A_CR	linear_svm	FD+Age	4	-0.0368885	7	3
hcp_ya_ica_fix	REST1_RL	PMAT24_A_CR	linear_svm	FD+Age	4	0.0248742	7	4
hcp_ya_ica_fix	REST1_RL	PMAT24_A_CR	linear_svm	FD+Age	4	-0.0551936	8	0
hcp_ya_ica_fix	REST1_RL	PMAT24_A_CR	linear_svm	FD+Age	4	0.0405553	8	1
hcp_ya_ica_fix	REST1_RL	PMAT24_A_CR	linear_svm	FD+Age	4	-0.0136527	8	2
hcp_ya_ica_fix	REST1_RL	PMAT24_A_CR	linear_svm	FD+Age	4	-0.0177546	8	3
hcp_ya_ica_fix	REST1_RL	PMAT24_A_CR	linear_svm	FD+Age	4	-0.109621	8	4
hcp_ya_ica_fix	REST1_RL	PMAT24_A_CR	linear_svm	FD+Age	4	-0.016029	9	0
hcp_ya_ica_fix	REST1_RL	PMAT24_A_CR	linear_svm	FD+Age	4	-0.0620235	9	1
hcp_ya_ica_fix	REST1_RL	PMAT24_A_CR	linear_svm	FD+Age	4	-0.00380632	9	2
hcp_ya_ica_fix	REST1_RL	PMAT24_A_CR	linear_svm	FD+Age	4	0.00950178	9	3
hcp_ya_ica_fix	REST1_RL	PMAT24_A_CR	linear_svm	FD+Age	4	-0.0131926	9	4
hcp_ya_ica_fix	REST1_LR	PMAT24_A_CR	ridge	FD+Age	16	-0.000596113	0	0
hcp_ya_ica_fix	REST1_LR	PMAT24_A_CR	ridge	FD+Age	16	-0.0180817	0	1
hcp_ya_ica_fix	REST1_LR	PMAT24_A_CR	ridge	FD+Age	16	-0.00772306	0	2
hcp_ya_ica_fix	REST1_LR	PMAT24_A_CR	ridge	FD+Age	16	-0.0690315	0	3
hcp_ya_ica_fix	REST1_LR	PMAT24_A_CR	ridge	FD+Age	16	-0.0227963	0	4
hcp_ya_ica_fix	REST1_LR	PMAT24_A_CR	ridge	FD+Age	16	0.00855397	1	0
hcp_ya_ica_fix	REST1_LR	PMAT24_A_CR	ridge	FD+Age	16	-0.0138213	1	1
hcp_ya_ica_fix	REST1_LR	PMAT24_A_CR	ridge	FD+Age	16	-0.160136	1	2
hcp_ya_ica_fix	REST1_LR	PMAT24_A_CR	ridge	FD+Age	16	-0.0188164	1	3
hcp_ya_ica_fix	REST1_LR	PMAT24_A_CR	ridge	FD+Age	16	-0.0221485	1	4
hcp_ya_ica_fix	REST1_LR	PMAT24_A_CR	ridge	FD+Age	16	-0.0244176	2	0
hcp_ya_ica_fix	REST1_LR	PMAT24_A_CR	ridge	FD+Age	16	0.0175309	2	1
hcp_ya_ica_fix	REST1_LR	PMAT24_A_CR	ridge	FD+Age	16	0.00225168	2	2
hcp_ya_ica_fix	REST1_LR	PMAT24_A_CR	ridge	FD+Age	16	-0.0664162	2	3
hcp_ya_ica_fix	REST1_LR	PMAT24_A_CR	ridge	FD+Age	16	-0.0538848	2	4
hcp_ya_ica_fix	REST1_LR	PMAT24_A_CR	ridge	FD+Age	16	0.0384851	3	0
hcp_ya_ica_fix	REST1_LR	PMAT24_A_CR	ridge	FD+Age	16	-0.0526167	3	1
hcp_ya_ica_fix	REST1_LR	PMAT24_A_CR	ridge	FD+Age	16	0.00213656	3	2
hcp_ya_ica_fix	REST1_LR	PMAT24_A_CR	ridge	FD+Age	16	-0.10024	3	3
hcp_ya_ica_fix	REST1_LR	PMAT24_A_CR	ridge	FD+Age	16	-0.161724	3	4
hcp_ya_ica_fix	REST1_LR	PMAT24_A_CR	ridge	FD+Age	16	-0.0242276	4	0
hcp_ya_ica_fix	REST1_LR	PMAT24_A_CR	ridge	FD+Age	16	-0.0589471	4	1
hcp_ya_ica_fix	REST1_LR	PMAT24_A_CR	ridge	FD+Age	16	-0.024007	4	2
hcp_ya_ica_fix	REST1_LR	PMAT24_A_CR	ridge	FD+Age	16	-0.0331171	4	3
hcp_ya_ica_fix	REST1_LR	PMAT24_A_CR	ridge	FD+Age	16	-0.0570088	4	4
hcp_ya_ica_fix	REST1_LR	PMAT24_A_CR	ridge	FD+Age	16	-0.00178404	5	0
hcp_ya_ica_fix	REST1_LR	PMAT24_A_CR	ridge	FD+Age	16	-0.0139903	5	1
hcp_ya_ica_fix	REST1_LR	PMAT24_A_CR	ridge	FD+Age	16	-0.0849023	5	2
hcp_ya_ica_fix	REST1_LR	PMAT24_A_CR	ridge	FD+Age	16	-0.0522536	5	3
hcp_ya_ica_fix	REST1_LR	PMAT24_A_CR	ridge	FD+Age	16	0.0378266	5	4
hcp_ya_ica_fix	REST1_LR	PMAT24_A_CR	ridge	FD+Age	16	-0.00627112	6	0
hcp_ya_ica_fix	REST1_LR	PMAT24_A_CR	ridge	FD+Age	16	-0.0794877	6	1
hcp_ya_ica_fix	REST1_LR	PMAT24_A_CR	ridge	FD+Age	16	-8.03348e-05	6	2
hcp_ya_ica_fix	REST1_LR	PMAT24_A_CR	ridge	FD+Age	16	-0.00431344	6	3
hcp_ya_ica_fix	REST1_LR	PMAT24_A_CR	ridge	FD+Age	16	0.0127604	6	4
hcp_ya_ica_fix	REST1_LR	PMAT24_A_CR	ridge	FD+Age	16	-0.00294105	7	0
hcp_ya_ica_fix	REST1_LR	PMAT24_A_CR	ridge	FD+Age	16	-0.0523508	7	1
hcp_ya_ica_fix	REST1_LR	PMAT24_A_CR	ridge	FD+Age	16	-0.0244739	7	2
hcp_ya_ica_fix	REST1_LR	PMAT24_A_CR	ridge	FD+Age	16	0.0206281	7	3
hcp_ya_ica_fix	REST1_LR	PMAT24_A_CR	ridge	FD+Age	16	-0.0489281	7	4
hcp_ya_ica_fix	REST1_LR	PMAT24_A_CR	ridge	FD+Age	16	-0.00326299	8	0
hcp_ya_ica_fix	REST1_LR	PMAT24_A_CR	ridge	FD+Age	16	-0.0287015	8	1
hcp_ya_ica_fix	REST1_LR	PMAT24_A_CR	ridge	FD+Age	16	0.00446749	8	2
hcp_ya_ica_fix	REST1_LR	PMAT24_A_CR	ridge	FD+Age	16	-2.76635e-06	8	3
hcp_ya_ica_fix	REST1_LR	PMAT24_A_CR	ridge	FD+Age	16	-0.0391362	8	4
hcp_ya_ica_fix	REST1_LR	PMAT24_A_CR	ridge	FD+Age	16	-0.0112286	9	0
hcp_ya_ica_fix	REST1_LR	PMAT24_A_CR	ridge	FD+Age	16	-0.154577	9	1
hcp_ya_ica_fix	REST1_LR	PMAT24_A_CR	ridge	FD+Age	16	-0.0154342	9	2
hcp_ya_ica_fix	REST1_LR	PMAT24_A_CR	ridge	FD+Age	16	0.01349	9	3
hcp_ya_ica_fix	REST1_LR	PMAT24_A_CR	ridge	FD+Age	16	-0.013038	9	4
hcp_ya_ica_fix	REST2_RL	CogTotalComp_Unadj	rbf_svm		12	-0.00385954	0	0
hcp_ya_ica_fix	REST2_RL	CogTotalComp_Unadj	rbf_svm		12	-0.0256045	0	1
hcp_ya_ica_fix	REST2_RL	CogTotalComp_Unadj	rbf_svm		12	0.00427135	0	2
hcp_ya_ica_fix	REST2_RL	CogTotalComp_Unadj	rbf_svm		12	-0.0345167	0	3
hcp_ya_ica_fix	REST2_RL	CogTotalComp_Unadj	rbf_svm		12	-0.0200638	0	4
hcp_ya_ica_fix	REST2_RL	CogTotalComp_Unadj	rbf_svm		12	-0.0809933	1	0
hcp_ya_ica_fix	REST2_RL	CogTotalComp_Unadj	rbf_svm		12	-0.0434794	1	1
hcp_ya_ica_fix	REST2_RL	CogTotalComp_Unadj	rbf_svm		12	-0.0180869	1	2
hcp_ya_ica_fix	REST2_RL	CogTotalComp_Unadj	rbf_svm		12	-0.0563106	1	3
hcp_ya_ica_fix	REST2_RL	CogTotalComp_Unadj	rbf_svm		12	-0.0374867	1	4
hcp_ya_ica_fix	REST2_RL	CogTotalComp_Unadj	rbf_svm		12	-0.0177198	2	0
hcp_ya_ica_fix	REST2_RL	CogTotalComp_Unadj	rbf_svm		12	-0.149397	2	1
hcp_ya_ica_fix	REST2_RL	CogTotalComp_Unadj	rbf_svm		12	-0.000869538	2	2
hcp_ya_ica_fix	REST2_RL	CogTotalComp_Unadj	rbf_svm		12	-0.00208236	2	3
hcp_ya_ica_fix	REST2_RL	CogTotalComp_Unadj	rbf_svm		12	-0.029139	2	4
hcp_ya_ica_fix	REST2_RL	CogTotalComp_Unadj	rbf_svm		12	0.00427085	3	0
hcp_ya_ica_fix	REST2_RL	CogTotalComp_Unadj	rbf_svm		12	-0.0489962	3	1
hcp_ya_ica_fix	REST2_RL	CogTotalComp_Unadj	rbf_svm		12	-0.0319444	3	2
hcp_ya_ica_fix	REST2_RL	CogTotalComp_Unadj	rbf_svm		12	-0.0363849	3	3
hcp_ya_ica_fix	REST2_RL	CogTotalComp_Unadj	rbf_svm		12	-0.0144874	3	4
hcp_ya_ica_fix	REST2_RL	CogTotalComp_Unadj	rbf_svm		12	-0.00364124	4	0
hcp_ya_ica_fix	REST2_RL	CogTotalComp_Unadj	rbf_svm		12	-0.0695471	4	1
hcp_ya_ica_fix	REST2_RL	CogTotalComp_Unadj	rbf_svm		12	-0.00812402	4	2
hcp_ya_ica_fix	REST2_RL	CogTotalComp_Unadj	rbf_svm		12	-0.00408051	4	3
hcp_ya_ica_fix	REST2_RL	CogTotalComp_Unadj	rbf_svm		12	-0.00988657	4	4
hcp_ya_ica_fix	REST2_RL	CogTotalComp_Unadj	rbf_svm		12	-0.0952012	5	0
hcp_ya_ica_fix	REST2_RL	CogTotalComp_Unadj	rbf_svm		12	0.0169148	5	1
hcp_ya_ica_fix	REST2_RL	CogTotalComp_Unadj	rbf_svm		12	-0.0156098	5	2
hcp_ya_ica_fix	REST2_RL	CogTotalComp_Unadj	rbf_svm		12	-0.00849575	5	3
hcp_ya_ica_fix	REST2_RL	CogTotalComp_Unadj	rbf_svm		12	0.000887657	5	4
hcp_ya_ica_fix	REST2_RL	CogTotalComp_Unadj	rbf_svm		12	-0.0330994	6	0
hcp_ya_ica_fix	REST2_RL	CogTotalComp_Unadj	rbf_svm		12	-0.0143391	6	1
hcp_ya_ica_fix	REST2_RL	CogTotalComp_Unadj	rbf_svm		12	-0.139235	6	2
hcp_ya_ica_fix	REST2_RL	CogTotalComp_Unadj	rbf_svm		12	0.00578071	6	3
hcp_ya_ica_fix	REST2_RL	CogTotalComp_Unadj	rbf_svm		12	0.0128451	6	4
hcp_ya_ica_fix	REST2_RL	CogTotalComp_Unadj	rbf_svm		12	-0.0359281	7	0
hcp_ya_ica_fix	REST2_RL	CogTotalComp_Unadj	rbf_svm		12	-0.00098391	7	1
hcp_ya_ica_fix	REST2_RL	CogTotalComp_Unadj	rbf_svm		12	-0.00125301	7	2
hcp_ya_ica_fix	REST2_RL	CogTotalComp_Unadj	rbf_svm		12	-0.0237797	7	3
hcp_ya_ica_fix	REST2_RL	CogTotalComp_Unadj	rbf_svm		12	-0.0164355	7	4
hcp_ya_ica_fix	REST2_RL	CogTotalComp_Unadj	rbf_svm		12	-0.164595	8	0
hcp_ya_ica_fix	REST2_RL	CogTotalComp_Unadj	rbf_svm		12	-0.00200337	8	1
hcp_ya_ica_fix	REST2_RL	CogTotalComp_Unadj	rbf_svm		12	-0.0021937	8	2
hcp_ya_ica_fix	REST2_RL	CogTotalComp_Unadj	rbf_svm		12	0.000549069	8	3
hcp_ya_ica_fix	REST2_RL	CogTotalComp_Unadj	rbf_svm		12	-0.0193519	8	4
hcp_ya_ica_fix	REST2_RL	CogTotalComp_Unadj	rbf_svm		12	-0.00575808	9	0
hcp_ya_ica_fix	REST2_RL	CogTotalComp_Unadj	rbf_svm		12	-0.0431506	9	1
hcp_ya_ica_fix	REST2_RL	CogTotalComp_Unadj	rbf_svm		12	-0.0817253	9	2
hcp_ya_ica_fix	REST2_RL	CogTotalComp_Unadj	rbf_svm		12	-0.0948865	9	3
hcp_ya_ica_fix	REST2_RL	CogTotalComp_Unadj	rbf_svm		12	-0.00126775	9	4
hcp_ya_ica_fix	REST2_LR	PMAT24_A_CR	ridge	FD+Age	10	0.0652238	0	0
hcp_ya_ica_fix	REST2_LR	PMAT24_A_CR	ridge	FD+Age	10	0.0534966	0	1
hcp_ya_ica_fix	REST2_LR	PMAT24_A_CR	ridge	FD+Age	10	0.0553285	0	2
hcp_ya_ica_fix	REST2_LR	PMAT24_A_CR	ridge	FD+Age	10	0.0290713	0	3
hcp_ya_ica_fix	REST2_LR	PMAT24_A_CR	ridge	FD+Age	10	0.00287527	0	4
hcp_ya_ica_fix	REST2_LR	PMAT24_A_CR	ridge	FD+Age	10	-0.125232	1	0
hcp_ya_ica_fix	REST2_LR	PMAT24_A_CR	ridge	FD+Age	10	-0.0884042	1	1
hcp_ya_ica_fix	REST2_LR	PMAT24_A_CR	ridge	FD+Age	10	-0.0186137	1	2
hcp_ya_ica_fix	REST2_LR	PMAT24_A_CR	ridge	FD+Age	10	0.0344073	1	3
hcp_ya_ica_fix	REST2_LR	PMAT24_A_CR	ridge	FD+Age	10	0.0701655	1	4
hcp_ya_ica_fix	REST2_LR	PMAT24_A_CR	ridge	FD+Age	10	-0.0707189	2	0
hcp_ya_ica_fix	REST2_LR	PMAT24_A_CR	ridge	FD+Age	10	0.0227147	2	1
hcp_ya_ica_fix	REST2_LR	PMAT24_A_CR	ridge	FD+Age	10	0.0309322	2	2
hcp_ya_ica_fix	REST2_LR	PMAT24_A_CR	ridge	FD+Age	10	0.0500754	2	3
hcp_ya_ica_fix	REST2_LR	PMAT24_A_CR	ridge	FD+Age	10	0.105211	2	4
hcp_ya_ica_fix	REST2_LR	PMAT24_A_CR	ridge	FD+Age	10	0.0826953	3	0
hcp_ya_ica_fix	REST2_LR	PMAT24_A_CR	ridge	FD+Age	10	0.0695156	3	1
hcp_ya_ica_fix	REST2_LR	PMAT24_A_CR	ridge	FD+Age	10	0.0736529	3	2
hcp_ya_ica_fix	REST2_LR	PMAT24_A_CR	ridge	FD+Age	10	-0.00996188	3	3
hcp_ya_ica_fix	REST2_LR	PMAT24_A_CR	ridge	FD+Age	10	0.07841	3	4
hcp_ya_ica_fix	REST2_LR	PMAT24_A_CR	ridge	FD+Age	10	0.0769218	4	0
hcp_ya_ica_fix	REST2_LR	PMAT24_A_CR	ridge	FD+Age	10	-0.0889071	4	1
hcp_ya_ica_fix	REST2_LR	PMAT24_A_CR	ridge	FD+Age	10	0.0151798	4	2
hcp_ya_ica_fix	REST2_LR	PMAT24_A_CR	ridge	FD+Age	10	0.0240426	4	3
hcp_ya_ica_fix	REST2_LR	PMAT24_A_CR	ridge	FD+Age	10	-0.0557376	4	4
hcp_ya_ica_fix	REST2_LR	PMAT24_A_CR	ridge	FD+Age	10	-0.122959	5	0
hcp_ya_ica_fix	REST2_LR	PMAT24_A_CR	ridge	FD+Age	10	-0.0546976	5	1
hcp_ya_ica_fix	REST2_LR	PMAT24_A_CR	ridge	FD+Age	10	0.0361565	5	2
hcp_ya_ica_fix	REST2_LR	PMAT24_A_CR	ridge	FD+Age	10	0.0552251	5	3
hcp_ya_ica_fix	REST2_LR	PMAT24_A_CR	ridge	FD+Age	10	0.0135548	5	4
hcp_ya_ica_fix	REST2_LR	PMAT24_A_CR	ridge	FD+Age	10	-0.00486652	6	0
hcp_ya_ica_fix	REST2_LR	PMAT24_A_CR	ridge	FD+Age	10	0.0530448	6	1
hcp_ya_ica_fix	REST2_LR	PMAT24_A_CR	ridge	FD+Age	10	-0.0293383	6	2
hcp_ya_ica_fix	REST2_LR	PMAT24_A_CR	ridge	FD+Age	10	0.0478913	6	3
hcp_ya_ica_fix	REST2_LR	PMAT24_A_CR	ridge	FD+Age	10	0.050512	6	4
hcp_ya_ica_fix	REST2_LR	PMAT24_A_CR	ridge	FD+Age	10	0.0743618	7	0
hcp_ya_ica_fix	REST2_LR	PMAT24_A_CR	ridge	FD+Age	10	0.0731749	7	1
hcp_ya_ica_fix	REST2_LR	PMAT24_A_CR	ridge	FD+Age	10	-0.0725859	7	2
hcp_ya_ica_fix	REST2_LR	PMAT24_A_CR	ridge	FD+Age	10	0.0817474	7	3
hcp_ya_ica_fix	REST2_LR	PMAT24_A_CR	ridge	FD+Age	10	0.110715	7	4
hcp_ya_ica_fix	REST2_LR	PMAT24_A_CR	ridge	FD+Age	10	0.149469	8	0
hcp_ya_ica_fix	REST2_LR	PMAT24_A_CR	ridge	FD+Age	10	-0.21814	8	1
hcp_ya_ica_fix	REST2_LR	PMAT24_A_CR	ridge	FD+Age	10	-0.0878349	8	2
hcp_ya_ica_fix	REST2_LR	PMAT24_A_CR	ridge	FD+Age	10	0.0387066	8	3
hcp_ya_ica_fix	REST2_LR	PMAT24_A_CR	ridge	FD+Age	10	0.0722037	8	4
hcp_ya_ica_fix	REST2_LR	PMAT24_A_CR	ridge	FD+Age	10	0.0148553	9	0
hcp_ya_ica_fix	REST2_LR	PMAT24_A_CR	ridge	FD+Age	10	0.0352275	9	1
hcp_ya_ica_fix	REST2_LR	PMAT24_A_CR	ridge	FD+Age	10	-0.0814956	9	2
hcp_ya_ica_fix	REST2_LR	PMAT24_A_CR	ridge	FD+Age	10	0.0964523	9	3
hcp_ya_ica_fix	REST2_LR	PMAT24_A_CR	ridge	FD+Age	10	0.0456106	9	4
hcp_ya_non_ica_fix	REST1_LR	CogTotalComp_Unadj	rbf_svm	FD	10	0.00316849	0	0
hcp_ya_non_ica_fix	REST1_LR	CogTotalComp_Unadj	rbf_svm	FD	10	-0.0710925	0	1
hcp_ya_non_ica_fix	REST1_LR	CogTotalComp_Unadj	rbf_svm	FD	10	-0.0144156	0	2
hcp_ya_non_ica_fix	REST1_LR	CogTotalComp_Unadj	rbf_svm	FD	10	0.00567485	0	3
hcp_ya_non_ica_fix	REST1_LR	CogTotalComp_Unadj	rbf_svm	FD	10	-0.15973	0	4
hcp_ya_non_ica_fix	REST1_LR	CogTotalComp_Unadj	rbf_svm	FD	10	-0.230041	1	0
hcp_ya_non_ica_fix	REST1_LR	CogTotalComp_Unadj	rbf_svm	FD	10	-0.00086369	1	1
hcp_ya_non_ica_fix	REST1_LR	CogTotalComp_Unadj	rbf_svm	FD	10	0.0042439	1	2
hcp_ya_non_ica_fix	REST1_LR	CogTotalComp_Unadj	rbf_svm	FD	10	-0.0132581	1	3
hcp_ya_non_ica_fix	REST1_LR	CogTotalComp_Unadj	rbf_svm	FD	10	-0.0183118	1	4
hcp_ya_non_ica_fix	REST1_LR	CogTotalComp_Unadj	rbf_svm	FD	10	-0.053061	2	0
hcp_ya_non_ica_fix	REST1_LR	CogTotalComp_Unadj	rbf_svm	FD	10	0.000289477	2	1
hcp_ya_non_ica_fix	REST1_LR	CogTotalComp_Unadj	rbf_svm	FD	10	-0.0224706	2	2
hcp_ya_non_ica_fix	REST1_LR	CogTotalComp_Unadj	rbf_svm	FD	10	-0.0148546	2	3
hcp_ya_non_ica_fix	REST1_LR	CogTotalComp_Unadj	rbf_svm	FD	10	-0.0341609	2	4
hcp_ya_non_ica_fix	REST1_LR	CogTotalComp_Unadj	rbf_svm	FD	10	-0.133174	3	0
hcp_ya_non_ica_fix	REST1_LR	CogTotalComp_Unadj	rbf_svm	FD	10	-0.0194398	3	1
hcp_ya_non_ica_fix	REST1_LR	CogTotalComp_Unadj	rbf_svm	FD	10	-0.385523	3	2
hcp_ya_non_ica_fix	REST1_LR	CogTotalComp_Unadj	rbf_svm	FD	10	-0.0524076	3	3
hcp_ya_non_ica_fix	REST1_LR	CogTotalComp_Unadj	rbf_svm	FD	10	-0.0683445	3	4
hcp_ya_non_ica_fix	REST1_LR	CogTotalComp_Unadj	rbf_svm	FD	10	-0.0377432	4	0
hcp_ya_non_ica_fix	REST1_LR	CogTotalComp_Unadj	rbf_svm	FD	10	-0.000711411	4	1
hcp_ya_non_ica_fix	REST1_LR	CogTotalComp_Unadj	rbf_svm	FD	10	-0.018832	4	2
hcp_ya_non_ica_fix	REST1_LR	CogTotalComp_Unadj	rbf_svm	FD	10	-0.0167316	4	3
hcp_ya_non_ica_fix	REST1_LR	CogTotalComp_Unadj	rbf_svm	FD	10	-0.0206676	4	4
hcp_ya_non_ica_fix	REST1_LR	CogTotalComp_Unadj	rbf_svm	FD	10	-0.048447	5	0
hcp_ya_non_ica_fix	REST1_LR	CogTotalComp_Unadj	rbf_svm	FD	10	-0.0375072	5	1
hcp_ya_non_ica_fix	REST1_LR	CogTotalComp_Unadj	rbf_svm	FD	10	0.00319188	5	2
hcp_ya_non_ica_fix	REST1_LR	CogTotalComp_Unadj	rbf_svm	FD	10	-0.0273044	5	3
hcp_ya_non_ica_fix	REST1_LR	CogTotalComp_Unadj	rbf_svm	FD	10	-0.00920027	5	4
hcp_ya_non_ica_fix	REST1_LR	CogTotalComp_Unadj	rbf_svm	FD	10	-0.0085493	6	0
hcp_ya_non_ica_fix	REST1_LR	CogTotalComp_Unadj	rbf_svm	FD	10	-0.0104911	6	1
hcp_ya_non_ica_fix	REST1_LR	CogTotalComp_Unadj	rbf_svm	FD	10	0.000104517	6	2
hcp_ya_non_ica_fix	REST1_LR	CogTotalComp_Unadj	rbf_svm	FD	10	-0.00812459	6	3
hcp_ya_non_ica_fix	REST1_LR	CogTotalComp_Unadj	rbf_svm	FD	10	-0.0239329	6	4
hcp_ya_non_ica_fix	REST1_LR	CogTotalComp_Unadj	rbf_svm	FD	10	-0.00803709	7	0
hcp_ya_non_ica_fix	REST1_LR	CogTotalComp_Unadj	rbf_svm	FD	10	-0.00439619	7	1
hcp_ya_non_ica_fix	REST1_LR	CogTotalComp_Unadj	rbf_svm	FD	10	-0.044785	7	2
hcp_ya_non_ica_fix	REST1_LR	CogTotalComp_Unadj	rbf_svm	FD	10	-0.0243815	7	3
hcp_ya_non_ica_fix	REST1_LR	CogTotalComp_Unadj	rbf_svm	FD	10	-0.017547	7	4
hcp_ya_non_ica_fix	REST1_LR	CogTotalComp_Unadj	rbf_svm	FD	10	-0.00695067	8	0
hcp_ya_non_ica_fix	REST1_LR	CogTotalComp_Unadj	rbf_svm	FD	10	-0.00747129	8	1
hcp_ya_non_ica_fix	REST1_LR	CogTotalComp_Unadj	rbf_svm	FD	10	-0.0362614	8	2
hcp_ya_non_ica_fix	REST1_LR	CogTotalComp_Unadj	rbf_svm	FD	10	-0.0190825	8	3
hcp_ya_non_ica_fix	REST1_LR	CogTotalComp_Unadj	rbf_svm	FD	10	0.000661405	8	4
hcp_ya_non_ica_fix	REST1_LR	CogTotalComp_Unadj	rbf_svm	FD	10	-0.0206139	9	0
hcp_ya_non_ica_fix	REST1_LR	CogTotalComp_Unadj	rbf_svm	FD	10	-0.00382811	9	1
hcp_ya_non_ica_fix	REST1_LR	CogTotalComp_Unadj	rbf_svm	FD	10	-0.000248699	9	2
hcp_ya_non_ica_fix	REST1_LR	CogTotalComp_Unadj	rbf_svm	FD	10	-0.0625097	9	3
hcp_ya_non_ica_fix	REST1_LR	CogTotalComp_Unadj	rbf_svm	FD	10	0.00743457	9	4
hcp_ya_non_ica_fix	REST1_LR	CogTotalComp_Unadj	ridge	FD	13	-0.0219785	0	0
hcp_ya_non_ica_fix	REST1_LR	CogTotalComp_Unadj	ridge	FD	13	-0.0767011	0	1
hcp_ya_non_ica_fix	REST1_LR	CogTotalComp_Unadj	ridge	FD	13	-0.0731024	0	2
hcp_ya_non_ica_fix	REST1_LR	CogTotalComp_Unadj	ridge	FD	13	1.43479e-05	0	3
hcp_ya_non_ica_fix	REST1_LR	CogTotalComp_Unadj	ridge	FD	13	-0.188644	0	4
hcp_ya_non_ica_fix	REST1_LR	CogTotalComp_Unadj	ridge	FD	13	-0.203632	1	0
hcp_ya_non_ica_fix	REST1_LR	CogTotalComp_Unadj	ridge	FD	13	-0.00351116	1	1
hcp_ya_non_ica_fix	REST1_LR	CogTotalComp_Unadj	ridge	FD	13	0.0111526	1	2
hcp_ya_non_ica_fix	REST1_LR	CogTotalComp_Unadj	ridge	FD	13	-0.0163308	1	3
hcp_ya_non_ica_fix	REST1_LR	CogTotalComp_Unadj	ridge	FD	13	-0.0242478	1	4
hcp_ya_non_ica_fix	REST1_LR	CogTotalComp_Unadj	ridge	FD	13	-0.0534139	2	0
hcp_ya_non_ica_fix	REST1_LR	CogTotalComp_Unadj	ridge	FD	13	-0.0370435	2	1
hcp_ya_non_ica_fix	REST1_LR	CogTotalComp_Unadj	ridge	FD	13	-0.0955823	2	2
hcp_ya_non_ica_fix	REST1_LR	CogTotalComp_Unadj	ridge	FD	13	-0.0369087	2	3
hcp_ya_non_ica_fix	REST1_LR	CogTotalComp_Unadj	ridge	FD	13	-0.0298834	2	4
hcp_ya_non_ica_fix	REST1_LR	CogTotalComp_Unadj	ridge	FD	13	-0.146174	3	0
hcp_ya_non_ica_fix	REST1_LR	CogTotalComp_Unadj	ridge	FD	13	-0.0204221	3	1
hcp_ya_non_ica_fix	REST1_LR	CogTotalComp_Unadj	ridge	FD	13	-0.142562	3	2
hcp_ya_non_ica_fix	REST1_LR	CogTotalComp_Unadj	ridge	FD	13	-0.0521736	3	3
hcp_ya_non_ica_fix	REST1_LR	CogTotalComp_Unadj	ridge	FD	13	-0.0688723	3	4
hcp_ya_non_ica_fix	REST1_LR	CogTotalComp_Unadj	ridge	FD	13	-0.0864096	4	0
hcp_ya_non_ica_fix	REST1_LR	CogTotalComp_Unadj	ridge	FD	13	-0.00219733	4	1
hcp_ya_non_ica_fix	REST1_LR	CogTotalComp_Unadj	ridge	FD	13	-0.0318653	4	2
hcp_ya_non_ica_fix	REST1_LR	CogTotalComp_Unadj	ridge	FD	13	-0.0168518	4	3
hcp_ya_non_ica_fix	REST1_LR	CogTotalComp_Unadj	ridge	FD	13	-0.0164023	4	4
hcp_ya_non_ica_fix	REST1_LR	CogTotalComp_Unadj	ridge	FD	13	-0.0579812	5	0
hcp_ya_non_ica_fix	REST1_LR	CogTotalComp_Unadj	ridge	FD	13	-0.0278202	5	1
hcp_ya_non_ica_fix	REST1_LR	CogTotalComp_Unadj	ridge	FD	13	-0.00417336	5	2
hcp_ya_non_ica_fix	REST1_LR	CogTotalComp_Unadj	ridge	FD	13	-0.0182329	5	3
hcp_ya_non_ica_fix	REST1_LR	CogTotalComp_Unadj	ridge	FD	13	-0.0208688	5	4
hcp_ya_non_ica_fix	REST1_LR	CogTotalComp_Unadj	ridge	FD	13	-0.00929191	6	0
hcp_ya_non_ica_fix	REST1_LR	CogTotalComp_Unadj	ridge	FD	13	-0.015507	6	1
hcp_ya_non_ica_fix	REST1_LR	CogTotalComp_Unadj	ridge	FD	13	-0.000817409	6	2
hcp_ya_non_ica_fix	REST1_LR	CogTotalComp_Unadj	ridge	FD	13	-0.00798725	6	3
hcp_ya_non_ica_fix	REST1_LR	CogTotalComp_Unadj	ridge	FD	13	-0.0334143	6	4
hcp_ya_non_ica_fix	REST1_LR	CogTotalComp_Unadj	ridge	FD	13	-0.00811316	7	0
hcp_ya_non_ica_fix	REST1_LR	CogTotalComp_Unadj	ridge	FD	13	-0.0174637	7	1
hcp_ya_non_ica_fix	REST1_LR	CogTotalComp_Unadj	ridge	FD	13	-0.042537	7	2
hcp_ya_non_ica_fix	REST1_LR	CogTotalComp_Unadj	ridge	FD	13	-0.0824982	7	3
hcp_ya_non_ica_fix	REST1_LR	CogTotalComp_Unadj	ridge	FD	13	-0.00507033	7	4
hcp_ya_non_ica_fix	REST1_LR	CogTotalComp_Unadj	ridge	FD	13	-0.0238623	8	0
hcp_ya_non_ica_fix	REST1_LR	CogTotalComp_Unadj	ridge	FD	13	-0.00755717	8	1
hcp_ya_non_ica_fix	REST1_LR	CogTotalComp_Unadj	ridge	FD	13	-0.0321995	8	2
hcp_ya_non_ica_fix	REST1_LR	CogTotalComp_Unadj	ridge	FD	13	-0.0362661	8	3
hcp_ya_non_ica_fix	REST1_LR	CogTotalComp_Unadj	ridge	FD	13	-0.00711237	8	4
hcp_ya_non_ica_fix	REST1_LR	CogTotalComp_Unadj	ridge	FD	13	-0.0218737	9	0
hcp_ya_non_ica_fix	REST1_LR	CogTotalComp_Unadj	ridge	FD	13	0.000896394	9	1
hcp_ya_non_ica_fix	REST1_LR	CogTotalComp_Unadj	ridge	FD	13	-0.00121698	9	2
hcp_ya_non_ica_fix	REST1_LR	CogTotalComp_Unadj	ridge	FD	13	-0.0585653	9	3
hcp_ya_non_ica_fix	REST1_LR	CogTotalComp_Unadj	ridge	FD	13	-0.000101271	9	4
aomic_piop2	restingstate	raven_score	rbf_svm	FD+Age	7	-0.00858558	0	0
aomic_piop2	restingstate	raven_score	rbf_svm	FD+Age	7	-0.0890254	0	1
aomic_piop2	restingstate	raven_score	rbf_svm	FD+Age	7	-0.0264631	0	2
aomic_piop2	restingstate	raven_score	rbf_svm	FD+Age	7	-0.0795249	0	3
aomic_piop2	restingstate	raven_score	rbf_svm	FD+Age	7	-0.0300271	0	4
aomic_piop2	restingstate	raven_score	rbf_svm	FD+Age	7	-0.0625718	1	0
aomic_piop2	restingstate	raven_score	rbf_svm	FD+Age	7	-0.0444067	1	1
aomic_piop2	restingstate	raven_score	rbf_svm	FD+Age	7	-0.007064	1	2
aomic_piop2	restingstate	raven_score	rbf_svm	FD+Age	7	-0.189353	1	3
aomic_piop2	restingstate	raven_score	rbf_svm	FD+Age	7	-0.0396454	1	4
aomic_piop2	restingstate	raven_score	rbf_svm	FD+Age	7	-0.0130007	2	0
aomic_piop2	restingstate	raven_score	rbf_svm	FD+Age	7	-0.0418064	2	1
aomic_piop2	restingstate	raven_score	rbf_svm	FD+Age	7	-0.0703913	2	2
aomic_piop2	restingstate	raven_score	rbf_svm	FD+Age	7	-0.0200092	2	3
aomic_piop2	restingstate	raven_score	rbf_svm	FD+Age	7	-0.155571	2	4
aomic_piop2	restingstate	raven_score	rbf_svm	FD+Age	7	-0.0216878	3	0
aomic_piop2	restingstate	raven_score	rbf_svm	FD+Age	7	-0.00116741	3	1
aomic_piop2	restingstate	raven_score	rbf_svm	FD+Age	7	-0.120415	3	2
aomic_piop2	restingstate	raven_score	rbf_svm	FD+Age	7	-0.0494054	3	3
aomic_piop2	restingstate	raven_score	rbf_svm	FD+Age	7	-0.000542387	3	4
aomic_piop2	restingstate	raven_score	rbf_svm	FD+Age	7	-0.102633	4	0
aomic_piop2	restingstate	raven_score	rbf_svm	FD+Age	7	0.00793382	4	1
aomic_piop2	restingstate	raven_score	rbf_svm	FD+Age	7	-0.0560337	4	2
aomic_piop2	restingstate	raven_score	rbf_svm	FD+Age	7	0.00102253	4	3
aomic_piop2	restingstate	raven_score	rbf_svm	FD+Age	7	-0.0083668	4	4
aomic_piop2	restingstate	raven_score	rbf_svm	FD+Age	7	-0.0111534	5	0
aomic_piop2	restingstate	raven_score	rbf_svm	FD+Age	7	-0.0464721	5	1
aomic_piop2	restingstate	raven_score	rbf_svm	FD+Age	7	-0.154479	5	2
aomic_piop2	restingstate	raven_score	rbf_svm	FD+Age	7	-0.00218973	5	3
aomic_piop2	restingstate	raven_score	rbf_svm	FD+Age	7	-0.0367468	5	4
aomic_piop2	restingstate	raven_score	rbf_svm	FD+Age	7	-0.00348519	6	0
aomic_piop2	restingstate	raven_score	rbf_svm	FD+Age	7	-0.00450322	6	1
aomic_piop2	restingstate	raven_score	rbf_svm	FD+Age	7	-4.9828e-05	6	2
aomic_piop2	restingstate	raven_score	rbf_svm	FD+Age	7	-0.0827049	6	3
aomic_piop2	restingstate	raven_score	rbf_svm	FD+Age	7	-0.0258262	6	4
aomic_piop2	restingstate	raven_score	rbf_svm	FD+Age	7	-0.00176661	7	0
aomic_piop2	restingstate	raven_score	rbf_svm	FD+Age	7	-0.00436266	7	1
aomic_piop2	restingstate	raven_score	rbf_svm	FD+Age	7	-0.0505621	7	2
aomic_piop2	restingstate	raven_score	rbf_svm	FD+Age	7	-0.00457549	7	3
aomic_piop2	restingstate	raven_score	rbf_svm	FD+Age	7	-0.0299283	7	4
aomic_piop2	restingstate	raven_score	rbf_svm	FD+Age	7	0.00259058	8	0
aomic_piop2	restingstate	raven_score	rbf_svm	FD+Age	7	-0.0748682	8	1
aomic_piop2	restingstate	raven_score	rbf_svm	FD+Age	7	-0.00575816	8	2
aomic_piop2	restingstate	raven_score	rbf_svm	FD+Age	7	-0.0530602	8	3
aomic_piop2	restingstate	raven_score	rbf_svm	FD+Age	7	-0.0104569	8	4
aomic_piop2	restingstate	raven_score	rbf_svm	FD+Age	7	-0.102099	9	0
aomic_piop2	restingstate	raven_score	rbf_svm	FD+Age	7	-0.343308	9	1
aomic_piop2	restingstate	raven_score	rbf_svm	FD+Age	7	-0.0119612	9	2
aomic_piop2	restingstate	raven_score	rbf_svm	FD+Age	7	0.00114827	9	3
aomic_piop2	restingstate	raven_score	rbf_svm	FD+Age	7	0.0148553	9	4
hcp_ya_ica_fix	REST1_RL	CogTotalComp_Unadj	ridge	FD+Age	2	-0.0171726	0	0
hcp_ya_ica_fix	REST1_RL	CogTotalComp_Unadj	ridge	FD+Age	2	0.0434293	0	1
hcp_ya_ica_fix	REST1_RL	CogTotalComp_Unadj	ridge	FD+Age	2	-0.0513845	0	2
hcp_ya_ica_fix	REST1_RL	CogTotalComp_Unadj	ridge	FD+Age	2	-0.0723996	0	3
hcp_ya_ica_fix	REST1_RL	CogTotalComp_Unadj	ridge	FD+Age	2	-0.00405792	0	4
hcp_ya_ica_fix	REST1_RL	CogTotalComp_Unadj	ridge	FD+Age	2	-0.0171341	1	0
hcp_ya_ica_fix	REST1_RL	CogTotalComp_Unadj	ridge	FD+Age	2	-0.0562897	1	1
hcp_ya_ica_fix	REST1_RL	CogTotalComp_Unadj	ridge	FD+Age	2	0.0072566	1	2
hcp_ya_ica_fix	REST1_RL	CogTotalComp_Unadj	ridge	FD+Age	2	-0.0162687	1	3
hcp_ya_ica_fix	REST1_RL	CogTotalComp_Unadj	ridge	FD+Age	2	0.0199788	1	4
hcp_ya_ica_fix	REST1_RL	CogTotalComp_Unadj	ridge	FD+Age	2	-0.0139622	2	0
hcp_ya_ica_fix	REST1_RL	CogTotalComp_Unadj	ridge	FD+Age	2	-0.0086956	2	1
hcp_ya_ica_fix	REST1_RL	CogTotalComp_Unadj	ridge	FD+Age	2	-0.131877	2	2
hcp_ya_ica_fix	REST1_RL	CogTotalComp_Unadj	ridge	FD+Age	2	-0.00813584	2	3
hcp_ya_ica_fix	REST1_RL	CogTotalComp_Unadj	ridge	FD+Age	2	-0.302696	2	4
hcp_ya_ica_fix	REST1_RL	CogTotalComp_Unadj	ridge	FD+Age	2	-0.198898	3	0
hcp_ya_ica_fix	REST1_RL	CogTotalComp_Unadj	ridge	FD+Age	2	-0.106395	3	1
hcp_ya_ica_fix	REST1_RL	CogTotalComp_Unadj	ridge	FD+Age	2	-0.0109996	3	2
hcp_ya_ica_fix	REST1_RL	CogTotalComp_Unadj	ridge	FD+Age	2	-0.016166	3	3
hcp_ya_ica_fix	REST1_RL	CogTotalComp_Unadj	ridge	FD+Age	2	-0.0202967	3	4
hcp_ya_ica_fix	REST1_RL	CogTotalComp_Unadj	ridge	FD+Age	2	0.00123665	4	0
hcp_ya_ica_fix	REST1_RL	CogTotalComp_Unadj	ridge	FD+Age	2	-0.027522	4	1
hcp_ya_ica_fix	REST1_RL	CogTotalComp_Unadj	ridge	FD+Age	2	-0.0420801	4	2
hcp_ya_ica_fix	REST1_RL	CogTotalComp_Unadj	ridge	FD+Age	2	-0.0208559	4	3
hcp_ya_ica_fix	REST1_RL	CogTotalComp_Unadj	ridge	FD+Age	2	0.0127648	4	4
hcp_ya_ica_fix	REST1_RL	CogTotalComp_Unadj	ridge	FD+Age	2	2.68028e-05	5	0
hcp_ya_ica_fix	REST1_RL	CogTotalComp_Unadj	ridge	FD+Age	2	-0.0699227	5	1
hcp_ya_ica_fix	REST1_RL	CogTotalComp_Unadj	ridge	FD+Age	2	-0.0514727	5	2
hcp_ya_ica_fix	REST1_RL	CogTotalComp_Unadj	ridge	FD+Age	2	0.00398177	5	3
hcp_ya_ica_fix	REST1_RL	CogTotalComp_Unadj	ridge	FD+Age	2	-0.0914951	5	4
hcp_ya_ica_fix	REST1_RL	CogTotalComp_Unadj	ridge	FD+Age	2	-0.00713701	6	0
hcp_ya_ica_fix	REST1_RL	CogTotalComp_Unadj	ridge	FD+Age	2	-0.0244952	6	1
hcp_ya_ica_fix	REST1_RL	CogTotalComp_Unadj	ridge	FD+Age	2	-0.0262747	6	2
hcp_ya_ica_fix	REST1_RL	CogTotalComp_Unadj	ridge	FD+Age	2	0.00869089	6	3
hcp_ya_ica_fix	REST1_RL	CogTotalComp_Unadj	ridge	FD+Age	2	-0.0335244	6	4
hcp_ya_ica_fix	REST1_RL	CogTotalComp_Unadj	ridge	FD+Age	2	-0.0731902	7	0
hcp_ya_ica_fix	REST1_RL	CogTotalComp_Unadj	ridge	FD+Age	2	-0.0495893	7	1
hcp_ya_ica_fix	REST1_RL	CogTotalComp_Unadj	ridge	FD+Age	2	-0.0709056	7	2
hcp_ya_ica_fix	REST1_RL	CogTotalComp_Unadj	ridge	FD+Age	2	-0.0444855	7	3
hcp_ya_ica_fix	REST1_RL	CogTotalComp_Unadj	ridge	FD+Age	2	-0.0654947	7	4
hcp_ya_ica_fix	REST1_RL	CogTotalComp_Unadj	ridge	FD+Age	2	-0.0269284	8	0
hcp_ya_ica_fix	REST1_RL	CogTotalComp_Unadj	ridge	FD+Age	2	-0.140863	8	1
hcp_ya_ica_fix	REST1_RL	CogTotalComp_Unadj	ridge	FD+Age	2	-0.0543222	8	2
hcp_ya_ica_fix	REST1_RL	CogTotalComp_Unadj	ridge	FD+Age	2	-0.0905148	8	3
hcp_ya_ica_fix	REST1_RL	CogTotalComp_Unadj	ridge	FD+Age	2	-0.0264734	8	4
hcp_ya_ica_fix	REST1_RL	CogTotalComp_Unadj	ridge	FD+Age	2	0.0223585	9	0
hcp_ya_ica_fix	REST1_RL	CogTotalComp_Unadj	ridge	FD+Age	2	-0.0169977	9	1
hcp_ya_ica_fix	REST1_RL	CogTotalComp_Unadj	ridge	FD+Age	2	0.0134118	9	2
hcp_ya_ica_fix	REST1_RL	CogTotalComp_Unadj	ridge	FD+Age	2	-0.0151998	9	3
hcp_ya_ica_fix	REST1_RL	CogTotalComp_Unadj	ridge	FD+Age	2	0.014376	9	4
hcp_ya_non_ica_fix	REST1_LR	CogTotalComp_Unadj	rbf_svm	FD+Age	3	0.00510992	0	0
hcp_ya_non_ica_fix	REST1_LR	CogTotalComp_Unadj	rbf_svm	FD+Age	3	-0.0671138	0	1
hcp_ya_non_ica_fix	REST1_LR	CogTotalComp_Unadj	rbf_svm	FD+Age	3	-0.0894897	0	2
hcp_ya_non_ica_fix	REST1_LR	CogTotalComp_Unadj	rbf_svm	FD+Age	3	0.00661884	0	3
hcp_ya_non_ica_fix	REST1_LR	CogTotalComp_Unadj	rbf_svm	FD+Age	3	-0.17648	0	4
hcp_ya_non_ica_fix	REST1_LR	CogTotalComp_Unadj	rbf_svm	FD+Age	3	-0.229196	1	0
hcp_ya_non_ica_fix	REST1_LR	CogTotalComp_Unadj	rbf_svm	FD+Age	3	0.00211604	1	1
hcp_ya_non_ica_fix	REST1_LR	CogTotalComp_Unadj	rbf_svm	FD+Age	3	-0.00687162	1	2
hcp_ya_non_ica_fix	REST1_LR	CogTotalComp_Unadj	rbf_svm	FD+Age	3	-0.00841762	1	3
hcp_ya_non_ica_fix	REST1_LR	CogTotalComp_Unadj	rbf_svm	FD+Age	3	-0.0110371	1	4
hcp_ya_non_ica_fix	REST1_LR	CogTotalComp_Unadj	rbf_svm	FD+Age	3	-0.0449889	2	0
hcp_ya_non_ica_fix	REST1_LR	CogTotalComp_Unadj	rbf_svm	FD+Age	3	-0.00335752	2	1
hcp_ya_non_ica_fix	REST1_LR	CogTotalComp_Unadj	rbf_svm	FD+Age	3	-0.263001	2	2
hcp_ya_non_ica_fix	REST1_LR	CogTotalComp_Unadj	rbf_svm	FD+Age	3	-0.0212317	2	3
hcp_ya_non_ica_fix	REST1_LR	CogTotalComp_Unadj	rbf_svm	FD+Age	3	-0.0300441	2	4
hcp_ya_non_ica_fix	REST1_LR	CogTotalComp_Unadj	rbf_svm	FD+Age	3	-0.142204	3	0
hcp_ya_non_ica_fix	REST1_LR	CogTotalComp_Unadj	rbf_svm	FD+Age	3	-0.0418848	3	1
hcp_ya_non_ica_fix	REST1_LR	CogTotalComp_Unadj	rbf_svm	FD+Age	3	-0.387875	3	2
hcp_ya_non_ica_fix	REST1_LR	CogTotalComp_Unadj	rbf_svm	FD+Age	3	-0.0401003	3	3
hcp_ya_non_ica_fix	REST1_LR	CogTotalComp_Unadj	rbf_svm	FD+Age	3	-0.058725	3	4
hcp_ya_non_ica_fix	REST1_LR	CogTotalComp_Unadj	rbf_svm	FD+Age	3	-0.0409897	4	0
hcp_ya_non_ica_fix	REST1_LR	CogTotalComp_Unadj	rbf_svm	FD+Age	3	0.00376516	4	1
hcp_ya_non_ica_fix	REST1_LR	CogTotalComp_Unadj	rbf_svm	FD+Age	3	-0.0230866	4	2
hcp_ya_non_ica_fix	REST1_LR	CogTotalComp_Unadj	rbf_svm	FD+Age	3	-0.0100126	4	3
hcp_ya_non_ica_fix	REST1_LR	CogTotalComp_Unadj	rbf_svm	FD+Age	3	-0.0213694	4	4
hcp_ya_non_ica_fix	REST1_LR	CogTotalComp_Unadj	rbf_svm	FD+Age	3	-0.0487991	5	0
hcp_ya_non_ica_fix	REST1_LR	CogTotalComp_Unadj	rbf_svm	FD+Age	3	-0.0309973	5	1
hcp_ya_non_ica_fix	REST1_LR	CogTotalComp_Unadj	rbf_svm	FD+Age	3	0.00119351	5	2
hcp_ya_non_ica_fix	REST1_LR	CogTotalComp_Unadj	rbf_svm	FD+Age	3	-0.0161289	5	3
hcp_ya_non_ica_fix	REST1_LR	CogTotalComp_Unadj	rbf_svm	FD+Age	3	-0.0108693	5	4
hcp_ya_non_ica_fix	REST1_LR	CogTotalComp_Unadj	rbf_svm	FD+Age	3	-0.00637146	6	0
hcp_ya_non_ica_fix	REST1_LR	CogTotalComp_Unadj	rbf_svm	FD+Age	3	-0.0108265	6	1
hcp_ya_non_ica_fix	REST1_LR	CogTotalComp_Unadj	rbf_svm	FD+Age	3	-0.00290153	6	2
hcp_ya_non_ica_fix	REST1_LR	CogTotalComp_Unadj	rbf_svm	FD+Age	3	-0.00812459	6	3
hcp_ya_non_ica_fix	REST1_LR	CogTotalComp_Unadj	rbf_svm	FD+Age	3	-0.0253644	6	4
hcp_ya_non_ica_fix	REST1_LR	CogTotalComp_Unadj	rbf_svm	FD+Age	3	-0.00803709	7	0
hcp_ya_non_ica_fix	REST1_LR	CogTotalComp_Unadj	rbf_svm	FD+Age	3	-0.00943063	7	1
hcp_ya_non_ica_fix	REST1_LR	CogTotalComp_Unadj	rbf_svm	FD+Age	3	-0.0488683	7	2
hcp_ya_non_ica_fix	REST1_LR	CogTotalComp_Unadj	rbf_svm	FD+Age	3	-0.10773	7	3
hcp_ya_non_ica_fix	REST1_LR	CogTotalComp_Unadj	rbf_svm	FD+Age	3	-0.00933639	7	4
hcp_ya_non_ica_fix	REST1_LR	CogTotalComp_Unadj	rbf_svm	FD+Age	3	-0.126908	8	0
hcp_ya_non_ica_fix	REST1_LR	CogTotalComp_Unadj	rbf_svm	FD+Age	3	0.00214854	8	1
hcp_ya_non_ica_fix	REST1_LR	CogTotalComp_Unadj	rbf_svm	FD+Age	3	-0.0347321	8	2
hcp_ya_non_ica_fix	REST1_LR	CogTotalComp_Unadj	rbf_svm	FD+Age	3	-0.0250891	8	3
hcp_ya_non_ica_fix	REST1_LR	CogTotalComp_Unadj	rbf_svm	FD+Age	3	-0.000200015	8	4
hcp_ya_non_ica_fix	REST1_LR	CogTotalComp_Unadj	rbf_svm	FD+Age	3	-0.0173925	9	0
hcp_ya_non_ica_fix	REST1_LR	CogTotalComp_Unadj	rbf_svm	FD+Age	3	-0.00495661	9	1
hcp_ya_non_ica_fix	REST1_LR	CogTotalComp_Unadj	rbf_svm	FD+Age	3	0.00508374	9	2
hcp_ya_non_ica_fix	REST1_LR	CogTotalComp_Unadj	rbf_svm	FD+Age	3	-0.061086	9	3
hcp_ya_non_ica_fix	REST1_LR	CogTotalComp_Unadj	rbf_svm	FD+Age	3	0.00432016	9	4
hcp_ya_ica_fix	REST2_LR	CogTotalComp_Unadj	linear_svm		15	-0.000505554	0	0
hcp_ya_ica_fix	REST2_LR	CogTotalComp_Unadj	linear_svm		15	-0.00585186	0	1
hcp_ya_ica_fix	REST2_LR	CogTotalComp_Unadj	linear_svm		15	0.000271031	0	2
hcp_ya_ica_fix	REST2_LR	CogTotalComp_Unadj	linear_svm		15	-0.000226042	0	3
hcp_ya_ica_fix	REST2_LR	CogTotalComp_Unadj	linear_svm		15	-0.196092	0	4
hcp_ya_ica_fix	REST2_LR	CogTotalComp_Unadj	linear_svm		15	-0.0088252	1	0
hcp_ya_ica_fix	REST2_LR	CogTotalComp_Unadj	linear_svm		15	-0.00920593	1	1
hcp_ya_ica_fix	REST2_LR	CogTotalComp_Unadj	linear_svm		15	-0.0886993	1	2
hcp_ya_ica_fix	REST2_LR	CogTotalComp_Unadj	linear_svm		15	0.00400702	1	3
hcp_ya_ica_fix	REST2_LR	CogTotalComp_Unadj	linear_svm		15	-0.175232	1	4
hcp_ya_ica_fix	REST2_LR	CogTotalComp_Unadj	linear_svm		15	-0.0285652	2	0
hcp_ya_ica_fix	REST2_LR	CogTotalComp_Unadj	linear_svm		15	-0.0262464	2	1
hcp_ya_ica_fix	REST2_LR	CogTotalComp_Unadj	linear_svm		15	-0.0135045	2	2
hcp_ya_ica_fix	REST2_LR	CogTotalComp_Unadj	linear_svm		15	-0.01847	2	3
hcp_ya_ica_fix	REST2_LR	CogTotalComp_Unadj	linear_svm		15	-0.0428856	2	4
hcp_ya_ica_fix	REST2_LR	CogTotalComp_Unadj	linear_svm		15	-0.0374688	3	0
hcp_ya_ica_fix	REST2_LR	CogTotalComp_Unadj	linear_svm		15	-0.113693	3	1
hcp_ya_ica_fix	REST2_LR	CogTotalComp_Unadj	linear_svm		15	0.00495914	3	2
hcp_ya_ica_fix	REST2_LR	CogTotalComp_Unadj	linear_svm		15	-0.0938002	3	3
hcp_ya_ica_fix	REST2_LR	CogTotalComp_Unadj	linear_svm		15	-0.183547	3	4
hcp_ya_ica_fix	REST2_LR	CogTotalComp_Unadj	linear_svm		15	-0.00270635	4	0
hcp_ya_ica_fix	REST2_LR	CogTotalComp_Unadj	linear_svm		15	-0.0347455	4	1
hcp_ya_ica_fix	REST2_LR	CogTotalComp_Unadj	linear_svm		15	-0.00279568	4	2
hcp_ya_ica_fix	REST2_LR	CogTotalComp_Unadj	linear_svm		15	-0.0301223	4	3
hcp_ya_ica_fix	REST2_LR	CogTotalComp_Unadj	linear_svm		15	-0.207169	4	4
hcp_ya_ica_fix	REST2_LR	CogTotalComp_Unadj	linear_svm		15	-0.06969	5	0
hcp_ya_ica_fix	REST2_LR	CogTotalComp_Unadj	linear_svm		15	-0.000952923	5	1
hcp_ya_ica_fix	REST2_LR	CogTotalComp_Unadj	linear_svm		15	-0.0144181	5	2
hcp_ya_ica_fix	REST2_LR	CogTotalComp_Unadj	linear_svm		15	-0.0686314	5	3
hcp_ya_ica_fix	REST2_LR	CogTotalComp_Unadj	linear_svm		15	-0.130924	5	4
hcp_ya_ica_fix	REST2_LR	CogTotalComp_Unadj	linear_svm		15	0.0149297	6	0
hcp_ya_ica_fix	REST2_LR	CogTotalComp_Unadj	linear_svm		15	-0.0452573	6	1
hcp_ya_ica_fix	REST2_LR	CogTotalComp_Unadj	linear_svm		15	-0.0166354	6	2
hcp_ya_ica_fix	REST2_LR	CogTotalComp_Unadj	linear_svm		15	-0.0220642	6	3
hcp_ya_ica_fix	REST2_LR	CogTotalComp_Unadj	linear_svm		15	-0.0242783	6	4
hcp_ya_ica_fix	REST2_LR	CogTotalComp_Unadj	linear_svm		15	-0.0605471	7	0
hcp_ya_ica_fix	REST2_LR	CogTotalComp_Unadj	linear_svm		15	0.030891	7	1
hcp_ya_ica_fix	REST2_LR	CogTotalComp_Unadj	linear_svm		15	-0.0918264	7	2
hcp_ya_ica_fix	REST2_LR	CogTotalComp_Unadj	linear_svm		15	-0.00439916	7	3
hcp_ya_ica_fix	REST2_LR	CogTotalComp_Unadj	linear_svm		15	0.0108274	7	4
hcp_ya_ica_fix	REST2_LR	CogTotalComp_Unadj	linear_svm		15	-0.176452	8	0
hcp_ya_ica_fix	REST2_LR	CogTotalComp_Unadj	linear_svm		15	-0.0140839	8	1
hcp_ya_ica_fix	REST2_LR	CogTotalComp_Unadj	linear_svm		15	-0.0582539	8	2
hcp_ya_ica_fix	REST2_LR	CogTotalComp_Unadj	linear_svm		15	0.00729809	8	3
hcp_ya_ica_fix	REST2_LR	CogTotalComp_Unadj	linear_svm		15	-0.0275013	8	4
hcp_ya_ica_fix	REST2_LR	CogTotalComp_Unadj	linear_svm		15	0.00227684	9	0
hcp_ya_ica_fix	REST2_LR	CogTotalComp_Unadj	linear_svm		15	-0.0172173	9	1
hcp_ya_ica_fix	REST2_LR	CogTotalComp_Unadj	linear_svm		15	-0.0314163	9	2
hcp_ya_ica_fix	REST2_LR	CogTotalComp_Unadj	linear_svm		15	-0.0349209	9	3
hcp_ya_ica_fix	REST2_LR	CogTotalComp_Unadj	linear_svm		15	-0.0106968	9	4
hcp_ya_non_ica_fix	REST1_RL	CogTotalComp_Unadj	linear_svm	FD+Age	19	-0.00886168	0	0
hcp_ya_non_ica_fix	REST1_RL	CogTotalComp_Unadj	linear_svm	FD+Age	19	-0.0501125	0	1
hcp_ya_non_ica_fix	REST1_RL	CogTotalComp_Unadj	linear_svm	FD+Age	19	-0.00715817	0	2
hcp_ya_non_ica_fix	REST1_RL	CogTotalComp_Unadj	linear_svm	FD+Age	19	-0.0616335	0	3
hcp_ya_non_ica_fix	REST1_RL	CogTotalComp_Unadj	linear_svm	FD+Age	19	-0.0168568	0	4
hcp_ya_non_ica_fix	REST1_RL	CogTotalComp_Unadj	linear_svm	FD+Age	19	-0.00393611	1	0
hcp_ya_non_ica_fix	REST1_RL	CogTotalComp_Unadj	linear_svm	FD+Age	19	-0.0819472	1	1
hcp_ya_non_ica_fix	REST1_RL	CogTotalComp_Unadj	linear_svm	FD+Age	19	-0.0296802	1	2
hcp_ya_non_ica_fix	REST1_RL	CogTotalComp_Unadj	linear_svm	FD+Age	19	-0.045245	1	3
hcp_ya_non_ica_fix	REST1_RL	CogTotalComp_Unadj	linear_svm	FD+Age	19	-0.0154065	1	4
hcp_ya_non_ica_fix	REST1_RL	CogTotalComp_Unadj	linear_svm	FD+Age	19	-0.0163737	2	0
hcp_ya_non_ica_fix	REST1_RL	CogTotalComp_Unadj	linear_svm	FD+Age	19	-0.0979331	2	1
hcp_ya_non_ica_fix	REST1_RL	CogTotalComp_Unadj	linear_svm	FD+Age	19	-0.014455	2	2
hcp_ya_non_ica_fix	REST1_RL	CogTotalComp_Unadj	linear_svm	FD+Age	19	-0.0147338	2	3
hcp_ya_non_ica_fix	REST1_RL	CogTotalComp_Unadj	linear_svm	FD+Age	19	-0.0685329	2	4
hcp_ya_non_ica_fix	REST1_RL	CogTotalComp_Unadj	linear_svm	FD+Age	19	-0.0226277	3	0
hcp_ya_non_ica_fix	REST1_RL	CogTotalComp_Unadj	linear_svm	FD+Age	19	-0.00617911	3	1
hcp_ya_non_ica_fix	REST1_RL	CogTotalComp_Unadj	linear_svm	FD+Age	19	-0.0579773	3	2
hcp_ya_non_ica_fix	REST1_RL	CogTotalComp_Unadj	linear_svm	FD+Age	19	-0.00671533	3	3
hcp_ya_non_ica_fix	REST1_RL	CogTotalComp_Unadj	linear_svm	FD+Age	19	-0.0880132	3	4
hcp_ya_non_ica_fix	REST1_RL	CogTotalComp_Unadj	linear_svm	FD+Age	19	-0.0916434	4	0
hcp_ya_non_ica_fix	REST1_RL	CogTotalComp_Unadj	linear_svm	FD+Age	19	-0.0197873	4	1
hcp_ya_non_ica_fix	REST1_RL	CogTotalComp_Unadj	linear_svm	FD+Age	19	-0.0101723	4	2
hcp_ya_non_ica_fix	REST1_RL	CogTotalComp_Unadj	linear_svm	FD+Age	19	-0.0768077	4	3
hcp_ya_non_ica_fix	REST1_RL	CogTotalComp_Unadj	linear_svm	FD+Age	19	-0.00551809	4	4
hcp_ya_non_ica_fix	REST1_RL	CogTotalComp_Unadj	linear_svm	FD+Age	19	-0.0288157	5	0
hcp_ya_non_ica_fix	REST1_RL	CogTotalComp_Unadj	linear_svm	FD+Age	19	-0.00917417	5	1
hcp_ya_non_ica_fix	REST1_RL	CogTotalComp_Unadj	linear_svm	FD+Age	19	-0.106568	5	2
hcp_ya_non_ica_fix	REST1_RL	CogTotalComp_Unadj	linear_svm	FD+Age	19	-0.0182464	5	3
hcp_ya_non_ica_fix	REST1_RL	CogTotalComp_Unadj	linear_svm	FD+Age	19	-0.0708905	5	4
hcp_ya_non_ica_fix	REST1_RL	CogTotalComp_Unadj	linear_svm	FD+Age	19	-0.0499099	6	0
hcp_ya_non_ica_fix	REST1_RL	CogTotalComp_Unadj	linear_svm	FD+Age	19	-0.0464905	6	1
hcp_ya_non_ica_fix	REST1_RL	CogTotalComp_Unadj	linear_svm	FD+Age	19	-0.0212203	6	2
hcp_ya_non_ica_fix	REST1_RL	CogTotalComp_Unadj	linear_svm	FD+Age	19	-0.0452802	6	3
hcp_ya_non_ica_fix	REST1_RL	CogTotalComp_Unadj	linear_svm	FD+Age	19	-0.154615	6	4
hcp_ya_non_ica_fix	REST1_RL	CogTotalComp_Unadj	linear_svm	FD+Age	19	-0.0281583	7	0
hcp_ya_non_ica_fix	REST1_RL	CogTotalComp_Unadj	linear_svm	FD+Age	19	-0.0309631	7	1
hcp_ya_non_ica_fix	REST1_RL	CogTotalComp_Unadj	linear_svm	FD+Age	19	-0.00186082	7	2
hcp_ya_non_ica_fix	REST1_RL	CogTotalComp_Unadj	linear_svm	FD+Age	19	-0.125043	7	3
hcp_ya_non_ica_fix	REST1_RL	CogTotalComp_Unadj	linear_svm	FD+Age	19	-0.0248458	7	4
hcp_ya_non_ica_fix	REST1_RL	CogTotalComp_Unadj	linear_svm	FD+Age	19	-0.0274792	8	0
hcp_ya_non_ica_fix	REST1_RL	CogTotalComp_Unadj	linear_svm	FD+Age	19	-0.0477179	8	1
hcp_ya_non_ica_fix	REST1_RL	CogTotalComp_Unadj	linear_svm	FD+Age	19	-0.0960734	8	2
hcp_ya_non_ica_fix	REST1_RL	CogTotalComp_Unadj	linear_svm	FD+Age	19	-0.022866	8	3
hcp_ya_non_ica_fix	REST1_RL	CogTotalComp_Unadj	linear_svm	FD+Age	19	0.00530568	8	4
hcp_ya_non_ica_fix	REST1_RL	CogTotalComp_Unadj	linear_svm	FD+Age	19	-0.0633868	9	0
hcp_ya_non_ica_fix	REST1_RL	CogTotalComp_Unadj	linear_svm	FD+Age	19	-0.00618734	9	1
hcp_ya_non_ica_fix	REST1_RL	CogTotalComp_Unadj	linear_svm	FD+Age	19	-0.0312028	9	2
hcp_ya_non_ica_fix	REST1_RL	CogTotalComp_Unadj	linear_svm	FD+Age	19	-0.0992976	9	3
hcp_ya_non_ica_fix	REST1_RL	CogTotalComp_Unadj	linear_svm	FD+Age	19	-0.102626	9	4
hcp_ya_ica_fix	REST2_LR	PMAT24_A_CR	linear_svm		10	0.087436	0	0
hcp_ya_ica_fix	REST2_LR	PMAT24_A_CR	linear_svm		10	0.0368427	0	1
hcp_ya_ica_fix	REST2_LR	PMAT24_A_CR	linear_svm		10	0.030825	0	2
hcp_ya_ica_fix	REST2_LR	PMAT24_A_CR	linear_svm		10	-0.0282725	0	3
hcp_ya_ica_fix	REST2_LR	PMAT24_A_CR	linear_svm		10	-0.0153652	0	4
hcp_ya_ica_fix	REST2_LR	PMAT24_A_CR	linear_svm		10	-0.119213	1	0
hcp_ya_ica_fix	REST2_LR	PMAT24_A_CR	linear_svm		10	-0.223339	1	1
hcp_ya_ica_fix	REST2_LR	PMAT24_A_CR	linear_svm		10	-0.104265	1	2
hcp_ya_ica_fix	REST2_LR	PMAT24_A_CR	linear_svm		10	0.0173785	1	3
hcp_ya_ica_fix	REST2_LR	PMAT24_A_CR	linear_svm		10	0.0557589	1	4
hcp_ya_ica_fix	REST2_LR	PMAT24_A_CR	linear_svm		10	-0.0636534	2	0
hcp_ya_ica_fix	REST2_LR	PMAT24_A_CR	linear_svm		10	-0.143619	2	1
hcp_ya_ica_fix	REST2_LR	PMAT24_A_CR	linear_svm		10	-0.0204082	2	2
hcp_ya_ica_fix	REST2_LR	PMAT24_A_CR	linear_svm		10	-0.000243104	2	3
hcp_ya_ica_fix	REST2_LR	PMAT24_A_CR	linear_svm		10	-0.00538268	2	4
hcp_ya_ica_fix	REST2_LR	PMAT24_A_CR	linear_svm		10	0.0213978	3	0
hcp_ya_ica_fix	REST2_LR	PMAT24_A_CR	linear_svm		10	0.0465014	3	1
hcp_ya_ica_fix	REST2_LR	PMAT24_A_CR	linear_svm		10	0.0615096	3	2
hcp_ya_ica_fix	REST2_LR	PMAT24_A_CR	linear_svm		10	-0.123495	3	3
hcp_ya_ica_fix	REST2_LR	PMAT24_A_CR	linear_svm		10	0.0357467	3	4
hcp_ya_ica_fix	REST2_LR	PMAT24_A_CR	linear_svm		10	0.086126	4	0
hcp_ya_ica_fix	REST2_LR	PMAT24_A_CR	linear_svm		10	-0.143499	4	1
hcp_ya_ica_fix	REST2_LR	PMAT24_A_CR	linear_svm		10	-0.0736182	4	2
hcp_ya_ica_fix	REST2_LR	PMAT24_A_CR	linear_svm		10	0.0361348	4	3
hcp_ya_ica_fix	REST2_LR	PMAT24_A_CR	linear_svm		10	-0.0624108	4	4
hcp_ya_ica_fix	REST2_LR	PMAT24_A_CR	linear_svm		10	-0.115948	5	0
hcp_ya_ica_fix	REST2_LR	PMAT24_A_CR	linear_svm		10	-0.111641	5	1
hcp_ya_ica_fix	REST2_LR	PMAT24_A_CR	linear_svm		10	-0.0360866	5	2
hcp_ya_ica_fix	REST2_LR	PMAT24_A_CR	linear_svm		10	0.0341375	5	3
hcp_ya_ica_fix	REST2_LR	PMAT24_A_CR	linear_svm		10	-0.0600071	5	4
hcp_ya_ica_fix	REST2_LR	PMAT24_A_CR	linear_svm		10	-0.0538152	6	0
hcp_ya_ica_fix	REST2_LR	PMAT24_A_CR	linear_svm		10	0.0159128	6	1
hcp_ya_ica_fix	REST2_LR	PMAT24_A_CR	linear_svm		10	-0.0522044	6	2
hcp_ya_ica_fix	REST2_LR	PMAT24_A_CR	linear_svm		10	-0.124689	6	3
hcp_ya_ica_fix	REST2_LR	PMAT24_A_CR	linear_svm		10	0.0101198	6	4
hcp_ya_ica_fix	REST2_LR	PMAT24_A_CR	linear_svm		10	0.0755548	7	0
hcp_ya_ica_fix	REST2_LR	PMAT24_A_CR	linear_svm		10	-1.03428e-05	7	1
hcp_ya_ica_fix	REST2_LR	PMAT24_A_CR	linear_svm		10	-0.152116	7	2
hcp_ya_ica_fix	REST2_LR	PMAT24_A_CR	linear_svm		10	0.0820241	7	3
hcp_ya_ica_fix	REST2_LR	PMAT24_A_CR	linear_svm		10	0.0812877	7	4
hcp_ya_ica_fix	REST2_LR	PMAT24_A_CR	linear_svm		10	0.0942887	8	0
hcp_ya_ica_fix	REST2_LR	PMAT24_A_CR	linear_svm		10	-0.255445	8	1
hcp_ya_ica_fix	REST2_LR	PMAT24_A_CR	linear_svm		10	-0.000741177	8	2
hcp_ya_ica_fix	REST2_LR	PMAT24_A_CR	linear_svm		10	-0.0214248	8	3
hcp_ya_ica_fix	REST2_LR	PMAT24_A_CR	linear_svm		10	-0.00215516	8	4
hcp_ya_ica_fix	REST2_LR	PMAT24_A_CR	linear_svm		10	-0.098743	9	0
hcp_ya_ica_fix	REST2_LR	PMAT24_A_CR	linear_svm		10	0.0288338	9	1
hcp_ya_ica_fix	REST2_LR	PMAT24_A_CR	linear_svm		10	-0.173349	9	2
hcp_ya_ica_fix	REST2_LR	PMAT24_A_CR	linear_svm		10	0.0859845	9	3
hcp_ya_ica_fix	REST2_LR	PMAT24_A_CR	linear_svm		10	0.0536973	9	4
camcan	rest	cattel_TotalScore	ridge		8	0.059676	0	0
camcan	rest	cattel_TotalScore	ridge		8	0.165853	0	1
camcan	rest	cattel_TotalScore	ridge		8	0.106124	0	2
camcan	rest	cattel_TotalScore	ridge		8	0.141724	0	3
camcan	rest	cattel_TotalScore	ridge		8	0.233854	0	4
camcan	rest	cattel_TotalScore	ridge		8	0.211804	1	0
camcan	rest	cattel_TotalScore	ridge		8	0.190614	1	1
camcan	rest	cattel_TotalScore	ridge		8	0.162115	1	2
camcan	rest	cattel_TotalScore	ridge		8	0.143578	1	3
camcan	rest	cattel_TotalScore	ridge		8	0.0881931	1	4
camcan	rest	cattel_TotalScore	ridge		8	0.130904	2	0
camcan	rest	cattel_TotalScore	ridge		8	0.108667	2	1
camcan	rest	cattel_TotalScore	ridge		8	0.223393	2	2
camcan	rest	cattel_TotalScore	ridge		8	0.136461	2	3
camcan	rest	cattel_TotalScore	ridge		8	0.198957	2	4
camcan	rest	cattel_TotalScore	ridge		8	0.0757171	3	0
camcan	rest	cattel_TotalScore	ridge		8	0.261966	3	1
camcan	rest	cattel_TotalScore	ridge		8	0.222882	3	2
camcan	rest	cattel_TotalScore	ridge		8	-0.110102	3	3
camcan	rest	cattel_TotalScore	ridge		8	0.10313	3	4
camcan	rest	cattel_TotalScore	ridge		8	0.126142	4	0
camcan	rest	cattel_TotalScore	ridge		8	0.120545	4	1
camcan	rest	cattel_TotalScore	ridge		8	0.172651	4	2
camcan	rest	cattel_TotalScore	ridge		8	0.125161	4	3
camcan	rest	cattel_TotalScore	ridge		8	0.211814	4	4
camcan	rest	cattel_TotalScore	ridge		8	0.107216	5	0
camcan	rest	cattel_TotalScore	ridge		8	0.252015	5	1
camcan	rest	cattel_TotalScore	ridge		8	0.146181	5	2
camcan	rest	cattel_TotalScore	ridge		8	0.192691	5	3
camcan	rest	cattel_TotalScore	ridge		8	0.164199	5	4
camcan	rest	cattel_TotalScore	ridge		8	0.205891	6	0
camcan	rest	cattel_TotalScore	ridge		8	0.150803	6	1
camcan	rest	cattel_TotalScore	ridge		8	0.192175	6	2
camcan	rest	cattel_TotalScore	ridge		8	-0.0237962	6	3
camcan	rest	cattel_TotalScore	ridge		8	0.197408	6	4
camcan	rest	cattel_TotalScore	ridge		8	0.23392	7	0
camcan	rest	cattel_TotalScore	ridge		8	0.205684	7	1
camcan	rest	cattel_TotalScore	ridge		8	0.139275	7	2
camcan	rest	cattel_TotalScore	ridge		8	0.168208	7	3
camcan	rest	cattel_TotalScore	ridge		8	0.138123	7	4
camcan	rest	cattel_TotalScore	ridge		8	0.106331	8	0
camcan	rest	cattel_TotalScore	ridge		8	0.242542	8	1
camcan	rest	cattel_TotalScore	ridge		8	0.0364832	8	2
camcan	rest	cattel_TotalScore	ridge		8	0.205277	8	3
camcan	rest	cattel_TotalScore	ridge		8	0.180243	8	4
camcan	rest	cattel_TotalScore	ridge		8	0.1547	9	0
camcan	rest	cattel_TotalScore	ridge		8	0.132858	9	1
camcan	rest	cattel_TotalScore	ridge		8	0.149904	9	2
camcan	rest	cattel_TotalScore	ridge		8	0.249299	9	3
camcan	rest	cattel_TotalScore	ridge		8	0.17765	9	4
hcp_ya_ica_fix	REST1_RL	PMAT24_A_CR	ridge	FD	13	-0.108662	0	0
hcp_ya_ica_fix	REST1_RL	PMAT24_A_CR	ridge	FD	13	-0.0135001	0	1
hcp_ya_ica_fix	REST1_RL	PMAT24_A_CR	ridge	FD	13	0.0171818	0	2
hcp_ya_ica_fix	REST1_RL	PMAT24_A_CR	ridge	FD	13	-0.0213704	0	3
hcp_ya_ica_fix	REST1_RL	PMAT24_A_CR	ridge	FD	13	-0.0423421	0	4
hcp_ya_ica_fix	REST1_RL	PMAT24_A_CR	ridge	FD	13	0.0259802	1	0
hcp_ya_ica_fix	REST1_RL	PMAT24_A_CR	ridge	FD	13	0.0276903	1	1
hcp_ya_ica_fix	REST1_RL	PMAT24_A_CR	ridge	FD	13	-0.0141173	1	2
hcp_ya_ica_fix	REST1_RL	PMAT24_A_CR	ridge	FD	13	0.0386815	1	3
hcp_ya_ica_fix	REST1_RL	PMAT24_A_CR	ridge	FD	13	0.0138645	1	4
hcp_ya_ica_fix	REST1_RL	PMAT24_A_CR	ridge	FD	13	-0.00371134	2	0
hcp_ya_ica_fix	REST1_RL	PMAT24_A_CR	ridge	FD	13	0.00520308	2	1
hcp_ya_ica_fix	REST1_RL	PMAT24_A_CR	ridge	FD	13	0.0193532	2	2
hcp_ya_ica_fix	REST1_RL	PMAT24_A_CR	ridge	FD	13	0.0129463	2	3
hcp_ya_ica_fix	REST1_RL	PMAT24_A_CR	ridge	FD	13	-0.0324551	2	4
hcp_ya_ica_fix	REST1_RL	PMAT24_A_CR	ridge	FD	13	-0.000856285	3	0
hcp_ya_ica_fix	REST1_RL	PMAT24_A_CR	ridge	FD	13	0.0289294	3	1
hcp_ya_ica_fix	REST1_RL	PMAT24_A_CR	ridge	FD	13	-0.021157	3	2
hcp_ya_ica_fix	REST1_RL	PMAT24_A_CR	ridge	FD	13	-0.00495836	3	3
hcp_ya_ica_fix	REST1_RL	PMAT24_A_CR	ridge	FD	13	-0.00821675	3	4
hcp_ya_ica_fix	REST1_RL	PMAT24_A_CR	ridge	FD	13	-0.0165153	4	0
hcp_ya_ica_fix	REST1_RL	PMAT24_A_CR	ridge	FD	13	0.00721902	4	1
hcp_ya_ica_fix	REST1_RL	PMAT24_A_CR	ridge	FD	13	0.0204329	4	2
hcp_ya_ica_fix	REST1_RL	PMAT24_A_CR	ridge	FD	13	0.0170158	4	3
hcp_ya_ica_fix	REST1_RL	PMAT24_A_CR	ridge	FD	13	-0.00420672	4	4
hcp_ya_ica_fix	REST1_RL	PMAT24_A_CR	ridge	FD	13	-0.0181982	5	0
hcp_ya_ica_fix	REST1_RL	PMAT24_A_CR	ridge	FD	13	-0.0153335	5	1
hcp_ya_ica_fix	REST1_RL	PMAT24_A_CR	ridge	FD	13	-0.0150742	5	2
hcp_ya_ica_fix	REST1_RL	PMAT24_A_CR	ridge	FD	13	0.0177891	5	3
hcp_ya_ica_fix	REST1_RL	PMAT24_A_CR	ridge	FD	13	-0.0276552	5	4
hcp_ya_ica_fix	REST1_RL	PMAT24_A_CR	ridge	FD	13	-0.00840335	6	0
hcp_ya_ica_fix	REST1_RL	PMAT24_A_CR	ridge	FD	13	-0.0186116	6	1
hcp_ya_ica_fix	REST1_RL	PMAT24_A_CR	ridge	FD	13	0.00343137	6	2
hcp_ya_ica_fix	REST1_RL	PMAT24_A_CR	ridge	FD	13	-0.0525635	6	3
hcp_ya_ica_fix	REST1_RL	PMAT24_A_CR	ridge	FD	13	-0.0151769	6	4
hcp_ya_ica_fix	REST1_RL	PMAT24_A_CR	ridge	FD	13	0.0348496	7	0
hcp_ya_ica_fix	REST1_RL	PMAT24_A_CR	ridge	FD	13	-0.0600321	7	1
hcp_ya_ica_fix	REST1_RL	PMAT24_A_CR	ridge	FD	13	-0.0478882	7	2
hcp_ya_ica_fix	REST1_RL	PMAT24_A_CR	ridge	FD	13	0.0246747	7	3
hcp_ya_ica_fix	REST1_RL	PMAT24_A_CR	ridge	FD	13	0.06537	7	4
hcp_ya_ica_fix	REST1_RL	PMAT24_A_CR	ridge	FD	13	-0.0386515	8	0
hcp_ya_ica_fix	REST1_RL	PMAT24_A_CR	ridge	FD	13	0.00448696	8	1
hcp_ya_ica_fix	REST1_RL	PMAT24_A_CR	ridge	FD	13	-0.0470402	8	2
hcp_ya_ica_fix	REST1_RL	PMAT24_A_CR	ridge	FD	13	-0.00191656	8	3
hcp_ya_ica_fix	REST1_RL	PMAT24_A_CR	ridge	FD	13	-0.0426877	8	4
hcp_ya_ica_fix	REST1_RL	PMAT24_A_CR	ridge	FD	13	0.0245628	9	0
hcp_ya_ica_fix	REST1_RL	PMAT24_A_CR	ridge	FD	13	0.00678076	9	1
hcp_ya_ica_fix	REST1_RL	PMAT24_A_CR	ridge	FD	13	-0.102185	9	2
hcp_ya_ica_fix	REST1_RL	PMAT24_A_CR	ridge	FD	13	0.0138495	9	3
hcp_ya_ica_fix	REST1_RL	PMAT24_A_CR	ridge	FD	13	0.0232002	9	4
hcp_ya_ica_fix	REST2_RL	CogTotalComp_Unadj	linear_svm		5	-0.0279055	0	0
hcp_ya_ica_fix	REST2_RL	CogTotalComp_Unadj	linear_svm		5	-0.00983166	0	1
hcp_ya_ica_fix	REST2_RL	CogTotalComp_Unadj	linear_svm		5	-0.00115139	0	2
hcp_ya_ica_fix	REST2_RL	CogTotalComp_Unadj	linear_svm		5	-0.0484387	0	3
hcp_ya_ica_fix	REST2_RL	CogTotalComp_Unadj	linear_svm		5	-0.0419461	0	4
hcp_ya_ica_fix	REST2_RL	CogTotalComp_Unadj	linear_svm		5	-0.0276424	1	0
hcp_ya_ica_fix	REST2_RL	CogTotalComp_Unadj	linear_svm		5	-0.0996334	1	1
hcp_ya_ica_fix	REST2_RL	CogTotalComp_Unadj	linear_svm		5	-0.0589287	1	2
hcp_ya_ica_fix	REST2_RL	CogTotalComp_Unadj	linear_svm		5	-0.0650084	1	3
hcp_ya_ica_fix	REST2_RL	CogTotalComp_Unadj	linear_svm		5	0.00379033	1	4
hcp_ya_ica_fix	REST2_RL	CogTotalComp_Unadj	linear_svm		5	0.0284386	2	0
hcp_ya_ica_fix	REST2_RL	CogTotalComp_Unadj	linear_svm		5	-0.147225	2	1
hcp_ya_ica_fix	REST2_RL	CogTotalComp_Unadj	linear_svm		5	-0.00869021	2	2
hcp_ya_ica_fix	REST2_RL	CogTotalComp_Unadj	linear_svm		5	0.0141867	2	3
hcp_ya_ica_fix	REST2_RL	CogTotalComp_Unadj	linear_svm		5	0.00543899	2	4
hcp_ya_ica_fix	REST2_RL	CogTotalComp_Unadj	linear_svm		5	-0.00968566	3	0
hcp_ya_ica_fix	REST2_RL	CogTotalComp_Unadj	linear_svm		5	-0.108312	3	1
hcp_ya_ica_fix	REST2_RL	CogTotalComp_Unadj	linear_svm		5	-0.00853826	3	2
hcp_ya_ica_fix	REST2_RL	CogTotalComp_Unadj	linear_svm		5	-0.0346043	3	3
hcp_ya_ica_fix	REST2_RL	CogTotalComp_Unadj	linear_svm		5	-9.60757e-05	3	4
hcp_ya_ica_fix	REST2_RL	CogTotalComp_Unadj	linear_svm		5	-0.000158843	4	0
hcp_ya_ica_fix	REST2_RL	CogTotalComp_Unadj	linear_svm		5	-0.0690796	4	1
hcp_ya_ica_fix	REST2_RL	CogTotalComp_Unadj	linear_svm		5	0.00500036	4	2
hcp_ya_ica_fix	REST2_RL	CogTotalComp_Unadj	linear_svm		5	-0.0996648	4	3
hcp_ya_ica_fix	REST2_RL	CogTotalComp_Unadj	linear_svm		5	-0.0114591	4	4
hcp_ya_ica_fix	REST2_RL	CogTotalComp_Unadj	linear_svm		5	-0.103984	5	0
hcp_ya_ica_fix	REST2_RL	CogTotalComp_Unadj	linear_svm		5	0.0286904	5	1
hcp_ya_ica_fix	REST2_RL	CogTotalComp_Unadj	linear_svm		5	-0.00300503	5	2
hcp_ya_ica_fix	REST2_RL	CogTotalComp_Unadj	linear_svm		5	-0.0474259	5	3
hcp_ya_ica_fix	REST2_RL	CogTotalComp_Unadj	linear_svm		5	-0.0276422	5	4
hcp_ya_ica_fix	REST2_RL	CogTotalComp_Unadj	linear_svm		5	-0.070072	6	0
hcp_ya_ica_fix	REST2_RL	CogTotalComp_Unadj	linear_svm		5	-0.10642	6	1
hcp_ya_ica_fix	REST2_RL	CogTotalComp_Unadj	linear_svm		5	-0.0601907	6	2
hcp_ya_ica_fix	REST2_RL	CogTotalComp_Unadj	linear_svm		5	-0.00611514	6	3
hcp_ya_ica_fix	REST2_RL	CogTotalComp_Unadj	linear_svm		5	0.00266693	6	4
hcp_ya_ica_fix	REST2_RL	CogTotalComp_Unadj	linear_svm		5	0.0360257	7	0
hcp_ya_ica_fix	REST2_RL	CogTotalComp_Unadj	linear_svm		5	0.00417779	7	1
hcp_ya_ica_fix	REST2_RL	CogTotalComp_Unadj	linear_svm		5	-0.0278018	7	2
hcp_ya_ica_fix	REST2_RL	CogTotalComp_Unadj	linear_svm		5	-0.0732276	7	3
hcp_ya_ica_fix	REST2_RL	CogTotalComp_Unadj	linear_svm		5	-0.0314795	7	4
hcp_ya_ica_fix	REST2_RL	CogTotalComp_Unadj	linear_svm		5	-0.0736891	8	0
hcp_ya_ica_fix	REST2_RL	CogTotalComp_Unadj	linear_svm		5	-0.012511	8	1
hcp_ya_ica_fix	REST2_RL	CogTotalComp_Unadj	linear_svm		5	0.00632864	8	2
hcp_ya_ica_fix	REST2_RL	CogTotalComp_Unadj	linear_svm		5	0.00623633	8	3
hcp_ya_ica_fix	REST2_RL	CogTotalComp_Unadj	linear_svm		5	-0.00706845	8	4
hcp_ya_ica_fix	REST2_RL	CogTotalComp_Unadj	linear_svm		5	-0.0363509	9	0
hcp_ya_ica_fix	REST2_RL	CogTotalComp_Unadj	linear_svm		5	0.0446395	9	1
hcp_ya_ica_fix	REST2_RL	CogTotalComp_Unadj	linear_svm		5	-0.076376	9	2
hcp_ya_ica_fix	REST2_RL	CogTotalComp_Unadj	linear_svm		5	-0.030082	9	3
hcp_ya_ica_fix	REST2_RL	CogTotalComp_Unadj	linear_svm		5	0.0113094	9	4
camcan	rest	cattel_TotalScore	ridge	FD	11	-0.0216531	0	0
camcan	rest	cattel_TotalScore	ridge	FD	11	0.0769523	0	1
camcan	rest	cattel_TotalScore	ridge	FD	11	0.034363	0	2
camcan	rest	cattel_TotalScore	ridge	FD	11	0.0459489	0	3
camcan	rest	cattel_TotalScore	ridge	FD	11	0.167731	0	4
camcan	rest	cattel_TotalScore	ridge	FD	11	0.151104	1	0
camcan	rest	cattel_TotalScore	ridge	FD	11	0.090027	1	1
camcan	rest	cattel_TotalScore	ridge	FD	11	0.0803002	1	2
camcan	rest	cattel_TotalScore	ridge	FD	11	0.0451559	1	3
camcan	rest	cattel_TotalScore	ridge	FD	11	0.0418482	1	4
camcan	rest	cattel_TotalScore	ridge	FD	11	0.0614034	2	0
camcan	rest	cattel_TotalScore	ridge	FD	11	0.0249689	2	1
camcan	rest	cattel_TotalScore	ridge	FD	11	0.140441	2	2
camcan	rest	cattel_TotalScore	ridge	FD	11	0.0453386	2	3
camcan	rest	cattel_TotalScore	ridge	FD	11	0.131457	2	4
camcan	rest	cattel_TotalScore	ridge	FD	11	0.0340506	3	0
camcan	rest	cattel_TotalScore	ridge	FD	11	0.177634	3	1
camcan	rest	cattel_TotalScore	ridge	FD	11	0.131318	3	2
camcan	rest	cattel_TotalScore	ridge	FD	11	-0.171315	3	3
camcan	rest	cattel_TotalScore	ridge	FD	11	0.0205241	3	4
camcan	rest	cattel_TotalScore	ridge	FD	11	0.0355675	4	0
camcan	rest	cattel_TotalScore	ridge	FD	11	0.0609085	4	1
camcan	rest	cattel_TotalScore	ridge	FD	11	0.114131	4	2
camcan	rest	cattel_TotalScore	ridge	FD	11	0.0767334	4	3
camcan	rest	cattel_TotalScore	ridge	FD	11	0.124843	4	4
camcan	rest	cattel_TotalScore	ridge	FD	11	0.047309	5	0
camcan	rest	cattel_TotalScore	ridge	FD	11	0.167462	5	1
camcan	rest	cattel_TotalScore	ridge	FD	11	0.065421	5	2
camcan	rest	cattel_TotalScore	ridge	FD	11	0.14135	5	3
camcan	rest	cattel_TotalScore	ridge	FD	11	0.0668274	5	4
camcan	rest	cattel_TotalScore	ridge	FD	11	0.137865	6	0
camcan	rest	cattel_TotalScore	ridge	FD	11	0.0664034	6	1
camcan	rest	cattel_TotalScore	ridge	FD	11	0.0973882	6	2
camcan	rest	cattel_TotalScore	ridge	FD	11	-0.091532	6	3
camcan	rest	cattel_TotalScore	ridge	FD	11	0.125078	6	4
camcan	rest	cattel_TotalScore	ridge	FD	11	0.123192	7	0
camcan	rest	cattel_TotalScore	ridge	FD	11	0.123507	7	1
camcan	rest	cattel_TotalScore	ridge	FD	11	0.0486979	7	2
camcan	rest	cattel_TotalScore	ridge	FD	11	0.0951477	7	3
camcan	rest	cattel_TotalScore	ridge	FD	11	0.103384	7	4
camcan	rest	cattel_TotalScore	ridge	FD	11	0.0919953	8	0
camcan	rest	cattel_TotalScore	ridge	FD	11	0.130755	8	1
camcan	rest	cattel_TotalScore	ridge	FD	11	0.019809	8	2
camcan	rest	cattel_TotalScore	ridge	FD	11	0.125654	8	3
camcan	rest	cattel_TotalScore	ridge	FD	11	0.0673329	8	4
camcan	rest	cattel_TotalScore	ridge	FD	11	0.118277	9	0
camcan	rest	cattel_TotalScore	ridge	FD	11	0.0676009	9	1
camcan	rest	cattel_TotalScore	ridge	FD	11	0.0892259	9	2
camcan	rest	cattel_TotalScore	ridge	FD	11	0.12507	9	3
camcan	rest	cattel_TotalScore	ridge	FD	11	0.103721	9	4
hcp_ya_ica_fix	REST2_LR	CogTotalComp_Unadj	rbf_svm		18	-0.00620765	0	0
hcp_ya_ica_fix	REST2_LR	CogTotalComp_Unadj	rbf_svm		18	0.00482049	0	1
hcp_ya_ica_fix	REST2_LR	CogTotalComp_Unadj	rbf_svm		18	-0.00555504	0	2
hcp_ya_ica_fix	REST2_LR	CogTotalComp_Unadj	rbf_svm		18	-0.00155642	0	3
hcp_ya_ica_fix	REST2_LR	CogTotalComp_Unadj	rbf_svm		18	-0.218544	0	4
hcp_ya_ica_fix	REST2_LR	CogTotalComp_Unadj	rbf_svm		18	-0.090633	1	0
hcp_ya_ica_fix	REST2_LR	CogTotalComp_Unadj	rbf_svm		18	-0.0257709	1	1
hcp_ya_ica_fix	REST2_LR	CogTotalComp_Unadj	rbf_svm		18	-0.0260873	1	2
hcp_ya_ica_fix	REST2_LR	CogTotalComp_Unadj	rbf_svm		18	0.00254776	1	3
hcp_ya_ica_fix	REST2_LR	CogTotalComp_Unadj	rbf_svm		18	-0.09235	1	4
hcp_ya_ica_fix	REST2_LR	CogTotalComp_Unadj	rbf_svm		18	-0.0306164	2	0
hcp_ya_ica_fix	REST2_LR	CogTotalComp_Unadj	rbf_svm		18	0.00926312	2	1
hcp_ya_ica_fix	REST2_LR	CogTotalComp_Unadj	rbf_svm		18	-0.0172016	2	2
hcp_ya_ica_fix	REST2_LR	CogTotalComp_Unadj	rbf_svm		18	0.00460651	2	3
hcp_ya_ica_fix	REST2_LR	CogTotalComp_Unadj	rbf_svm		18	-0.00370836	2	4
hcp_ya_ica_fix	REST2_LR	CogTotalComp_Unadj	rbf_svm		18	-0.070162	3	0
hcp_ya_ica_fix	REST2_LR	CogTotalComp_Unadj	rbf_svm		18	-0.0374014	3	1
hcp_ya_ica_fix	REST2_LR	CogTotalComp_Unadj	rbf_svm		18	-0.00153606	3	2
hcp_ya_ica_fix	REST2_LR	CogTotalComp_Unadj	rbf_svm		18	-0.0558087	3	3
hcp_ya_ica_fix	REST2_LR	CogTotalComp_Unadj	rbf_svm		18	-0.187935	3	4
hcp_ya_ica_fix	REST2_LR	CogTotalComp_Unadj	rbf_svm		18	-0.0270101	4	0
hcp_ya_ica_fix	REST2_LR	CogTotalComp_Unadj	rbf_svm		18	0.00286832	4	1
hcp_ya_ica_fix	REST2_LR	CogTotalComp_Unadj	rbf_svm		18	-0.00649503	4	2
hcp_ya_ica_fix	REST2_LR	CogTotalComp_Unadj	rbf_svm		18	-0.0362922	4	3
hcp_ya_ica_fix	REST2_LR	CogTotalComp_Unadj	rbf_svm		18	-0.207221	4	4
hcp_ya_ica_fix	REST2_LR	CogTotalComp_Unadj	rbf_svm		18	0.00563379	5	0
hcp_ya_ica_fix	REST2_LR	CogTotalComp_Unadj	rbf_svm		18	-0.00757331	5	1
hcp_ya_ica_fix	REST2_LR	CogTotalComp_Unadj	rbf_svm		18	-0.0451644	5	2
hcp_ya_ica_fix	REST2_LR	CogTotalComp_Unadj	rbf_svm		18	-0.0557912	5	3
hcp_ya_ica_fix	REST2_LR	CogTotalComp_Unadj	rbf_svm		18	-0.0402227	5	4
hcp_ya_ica_fix	REST2_LR	CogTotalComp_Unadj	rbf_svm		18	2.99258e-05	6	0
hcp_ya_ica_fix	REST2_LR	CogTotalComp_Unadj	rbf_svm		18	-0.00307803	6	1
hcp_ya_ica_fix	REST2_LR	CogTotalComp_Unadj	rbf_svm		18	0.00819265	6	2
hcp_ya_ica_fix	REST2_LR	CogTotalComp_Unadj	rbf_svm		18	-0.0214125	6	3
hcp_ya_ica_fix	REST2_LR	CogTotalComp_Unadj	rbf_svm		18	0.0066906	6	4
hcp_ya_ica_fix	REST2_LR	CogTotalComp_Unadj	rbf_svm		18	-0.00760673	7	0
hcp_ya_ica_fix	REST2_LR	CogTotalComp_Unadj	rbf_svm		18	-0.0206037	7	1
hcp_ya_ica_fix	REST2_LR	CogTotalComp_Unadj	rbf_svm		18	-0.0363805	7	2
hcp_ya_ica_fix	REST2_LR	CogTotalComp_Unadj	rbf_svm		18	0.00459768	7	3
hcp_ya_ica_fix	REST2_LR	CogTotalComp_Unadj	rbf_svm		18	-0.00898355	7	4
hcp_ya_ica_fix	REST2_LR	CogTotalComp_Unadj	rbf_svm		18	-0.0825605	8	0
hcp_ya_ica_fix	REST2_LR	CogTotalComp_Unadj	rbf_svm		18	0.00202103	8	1
hcp_ya_ica_fix	REST2_LR	CogTotalComp_Unadj	rbf_svm		18	-0.132455	8	2
hcp_ya_ica_fix	REST2_LR	CogTotalComp_Unadj	rbf_svm		18	0.00113186	8	3
hcp_ya_ica_fix	REST2_LR	CogTotalComp_Unadj	rbf_svm		18	-0.0315803	8	4
hcp_ya_ica_fix	REST2_LR	CogTotalComp_Unadj	rbf_svm		18	-0.0324127	9	0
hcp_ya_ica_fix	REST2_LR	CogTotalComp_Unadj	rbf_svm		18	0.00919276	9	1
hcp_ya_ica_fix	REST2_LR	CogTotalComp_Unadj	rbf_svm		18	-0.0503057	9	2
hcp_ya_ica_fix	REST2_LR	CogTotalComp_Unadj	rbf_svm		18	0.00101323	9	3
hcp_ya_ica_fix	REST2_LR	CogTotalComp_Unadj	rbf_svm		18	-0.00177822	9	4
aomic_piop1	restingstate	raven_score	rbf_svm	FD+Age	20	-0.049568	0	0
aomic_piop1	restingstate	raven_score	rbf_svm	FD+Age	20	0.100277	0	1
aomic_piop1	restingstate	raven_score	rbf_svm	FD+Age	20	0.135907	0	2
aomic_piop1	restingstate	raven_score	rbf_svm	FD+Age	20	0.0378131	0	3
aomic_piop1	restingstate	raven_score	rbf_svm	FD+Age	20	-0.234698	0	4
aomic_piop1	restingstate	raven_score	rbf_svm	FD+Age	20	-0.00727609	1	0
aomic_piop1	restingstate	raven_score	rbf_svm	FD+Age	20	-0.0017229	1	1
aomic_piop1	restingstate	raven_score	rbf_svm	FD+Age	20	0.00506867	1	2
aomic_piop1	restingstate	raven_score	rbf_svm	FD+Age	20	-0.0203759	1	3
aomic_piop1	restingstate	raven_score	rbf_svm	FD+Age	20	0.0622493	1	4
aomic_piop1	restingstate	raven_score	rbf_svm	FD+Age	20	-0.0836216	2	0
aomic_piop1	restingstate	raven_score	rbf_svm	FD+Age	20	-0.151877	2	1
aomic_piop1	restingstate	raven_score	rbf_svm	FD+Age	20	0.0520089	2	2
aomic_piop1	restingstate	raven_score	rbf_svm	FD+Age	20	0.0278031	2	3
aomic_piop1	restingstate	raven_score	rbf_svm	FD+Age	20	-0.113016	2	4
aomic_piop1	restingstate	raven_score	rbf_svm	FD+Age	20	0.033892	3	0
aomic_piop1	restingstate	raven_score	rbf_svm	FD+Age	20	-0.00147865	3	1
aomic_piop1	restingstate	raven_score	rbf_svm	FD+Age	20	0.0124989	3	2
aomic_piop1	restingstate	raven_score	rbf_svm	FD+Age	20	0.0393618	3	3
aomic_piop1	restingstate	raven_score	rbf_svm	FD+Age	20	-0.122474	3	4
aomic_piop1	restingstate	raven_score	rbf_svm	FD+Age	20	-0.025985	4	0
aomic_piop1	restingstate	raven_score	rbf_svm	FD+Age	20	0.0652577	4	1
aomic_piop1	restingstate	raven_score	rbf_svm	FD+Age	20	0.0270397	4	2
aomic_piop1	restingstate	raven_score	rbf_svm	FD+Age	20	-0.0224342	4	3
aomic_piop1	restingstate	raven_score	rbf_svm	FD+Age	20	0.0184767	4	4
aomic_piop1	restingstate	raven_score	rbf_svm	FD+Age	20	0.0329632	5	0
aomic_piop1	restingstate	raven_score	rbf_svm	FD+Age	20	0.0910477	5	1
aomic_piop1	restingstate	raven_score	rbf_svm	FD+Age	20	-0.0654086	5	2
aomic_piop1	restingstate	raven_score	rbf_svm	FD+Age	20	0.00953863	5	3
aomic_piop1	restingstate	raven_score	rbf_svm	FD+Age	20	0.0555676	5	4
aomic_piop1	restingstate	raven_score	rbf_svm	FD+Age	20	0.0746409	6	0
aomic_piop1	restingstate	raven_score	rbf_svm	FD+Age	20	-0.0806574	6	1
aomic_piop1	restingstate	raven_score	rbf_svm	FD+Age	20	-0.0016824	6	2
aomic_piop1	restingstate	raven_score	rbf_svm	FD+Age	20	0.0536217	6	3
aomic_piop1	restingstate	raven_score	rbf_svm	FD+Age	20	-0.00938163	6	4
aomic_piop1	restingstate	raven_score	rbf_svm	FD+Age	20	-0.314603	7	0
aomic_piop1	restingstate	raven_score	rbf_svm	FD+Age	20	-0.0109687	7	1
aomic_piop1	restingstate	raven_score	rbf_svm	FD+Age	20	-0.439827	7	2
aomic_piop1	restingstate	raven_score	rbf_svm	FD+Age	20	-0.00106902	7	3
aomic_piop1	restingstate	raven_score	rbf_svm	FD+Age	20	0.0348309	7	4
aomic_piop1	restingstate	raven_score	rbf_svm	FD+Age	20	0.0729044	8	0
aomic_piop1	restingstate	raven_score	rbf_svm	FD+Age	20	0.056547	8	1
aomic_piop1	restingstate	raven_score	rbf_svm	FD+Age	20	-0.0598688	8	2
aomic_piop1	restingstate	raven_score	rbf_svm	FD+Age	20	-0.102491	8	3
aomic_piop1	restingstate	raven_score	rbf_svm	FD+Age	20	-0.925035	8	4
aomic_piop1	restingstate	raven_score	rbf_svm	FD+Age	20	-0.369549	9	0
aomic_piop1	restingstate	raven_score	rbf_svm	FD+Age	20	-0.0438139	9	1
aomic_piop1	restingstate	raven_score	rbf_svm	FD+Age	20	-0.26334	9	2
aomic_piop1	restingstate	raven_score	rbf_svm	FD+Age	20	-0.0193321	9	3
aomic_piop1	restingstate	raven_score	rbf_svm	FD+Age	20	-0.197679	9	4
hcp_ya_non_ica_fix	REST2_LR	CogTotalComp_Unadj	rbf_svm	FD+Age	4	-0.0044975	0	0
hcp_ya_non_ica_fix	REST2_LR	CogTotalComp_Unadj	rbf_svm	FD+Age	4	-0.00874125	0	1
hcp_ya_non_ica_fix	REST2_LR	CogTotalComp_Unadj	rbf_svm	FD+Age	4	0.00513045	0	2
hcp_ya_non_ica_fix	REST2_LR	CogTotalComp_Unadj	rbf_svm	FD+Age	4	-0.0166283	0	3
hcp_ya_non_ica_fix	REST2_LR	CogTotalComp_Unadj	rbf_svm	FD+Age	4	0.00267218	0	4
hcp_ya_non_ica_fix	REST2_LR	CogTotalComp_Unadj	rbf_svm	FD+Age	4	0.00102336	1	0
hcp_ya_non_ica_fix	REST2_LR	CogTotalComp_Unadj	rbf_svm	FD+Age	4	-0.0171966	1	1
hcp_ya_non_ica_fix	REST2_LR	CogTotalComp_Unadj	rbf_svm	FD+Age	4	-0.0134857	1	2
hcp_ya_non_ica_fix	REST2_LR	CogTotalComp_Unadj	rbf_svm	FD+Age	4	0.00156792	1	3
hcp_ya_non_ica_fix	REST2_LR	CogTotalComp_Unadj	rbf_svm	FD+Age	4	0.000300384	1	4
hcp_ya_non_ica_fix	REST2_LR	CogTotalComp_Unadj	rbf_svm	FD+Age	4	-0.0860948	2	0
hcp_ya_non_ica_fix	REST2_LR	CogTotalComp_Unadj	rbf_svm	FD+Age	4	-0.0326952	2	1
hcp_ya_non_ica_fix	REST2_LR	CogTotalComp_Unadj	rbf_svm	FD+Age	4	-0.0583908	2	2
hcp_ya_non_ica_fix	REST2_LR	CogTotalComp_Unadj	rbf_svm	FD+Age	4	0.00377624	2	3
hcp_ya_non_ica_fix	REST2_LR	CogTotalComp_Unadj	rbf_svm	FD+Age	4	-0.0152972	2	4
hcp_ya_non_ica_fix	REST2_LR	CogTotalComp_Unadj	rbf_svm	FD+Age	4	-0.00258799	3	0
hcp_ya_non_ica_fix	REST2_LR	CogTotalComp_Unadj	rbf_svm	FD+Age	4	-0.00557064	3	1
hcp_ya_non_ica_fix	REST2_LR	CogTotalComp_Unadj	rbf_svm	FD+Age	4	-0.00646247	3	2
hcp_ya_non_ica_fix	REST2_LR	CogTotalComp_Unadj	rbf_svm	FD+Age	4	7.80729e-05	3	3
hcp_ya_non_ica_fix	REST2_LR	CogTotalComp_Unadj	rbf_svm	FD+Age	4	-0.0143485	3	4
hcp_ya_non_ica_fix	REST2_LR	CogTotalComp_Unadj	rbf_svm	FD+Age	4	-0.000831144	4	0
hcp_ya_non_ica_fix	REST2_LR	CogTotalComp_Unadj	rbf_svm	FD+Age	4	-0.0304623	4	1
hcp_ya_non_ica_fix	REST2_LR	CogTotalComp_Unadj	rbf_svm	FD+Age	4	-0.000549226	4	2
hcp_ya_non_ica_fix	REST2_LR	CogTotalComp_Unadj	rbf_svm	FD+Age	4	0.00165758	4	3
hcp_ya_non_ica_fix	REST2_LR	CogTotalComp_Unadj	rbf_svm	FD+Age	4	-0.00774477	4	4
hcp_ya_non_ica_fix	REST2_LR	CogTotalComp_Unadj	rbf_svm	FD+Age	4	-0.0340702	5	0
hcp_ya_non_ica_fix	REST2_LR	CogTotalComp_Unadj	rbf_svm	FD+Age	4	-0.0326062	5	1
hcp_ya_non_ica_fix	REST2_LR	CogTotalComp_Unadj	rbf_svm	FD+Age	4	0.00235219	5	2
hcp_ya_non_ica_fix	REST2_LR	CogTotalComp_Unadj	rbf_svm	FD+Age	4	0.00243256	5	3
hcp_ya_non_ica_fix	REST2_LR	CogTotalComp_Unadj	rbf_svm	FD+Age	4	-0.141281	5	4
hcp_ya_non_ica_fix	REST2_LR	CogTotalComp_Unadj	rbf_svm	FD+Age	4	-0.0169899	6	0
hcp_ya_non_ica_fix	REST2_LR	CogTotalComp_Unadj	rbf_svm	FD+Age	4	-0.0127833	6	1
hcp_ya_non_ica_fix	REST2_LR	CogTotalComp_Unadj	rbf_svm	FD+Age	4	-0.000541383	6	2
hcp_ya_non_ica_fix	REST2_LR	CogTotalComp_Unadj	rbf_svm	FD+Age	4	-0.0196876	6	3
hcp_ya_non_ica_fix	REST2_LR	CogTotalComp_Unadj	rbf_svm	FD+Age	4	-0.000928637	6	4
hcp_ya_non_ica_fix	REST2_LR	CogTotalComp_Unadj	rbf_svm	FD+Age	4	-0.000661932	7	0
hcp_ya_non_ica_fix	REST2_LR	CogTotalComp_Unadj	rbf_svm	FD+Age	4	-0.0140841	7	1
hcp_ya_non_ica_fix	REST2_LR	CogTotalComp_Unadj	rbf_svm	FD+Age	4	0.00174555	7	2
hcp_ya_non_ica_fix	REST2_LR	CogTotalComp_Unadj	rbf_svm	FD+Age	4	-0.00518402	7	3
hcp_ya_non_ica_fix	REST2_LR	CogTotalComp_Unadj	rbf_svm	FD+Age	4	0.00168823	7	4
hcp_ya_non_ica_fix	REST2_LR	CogTotalComp_Unadj	rbf_svm	FD+Age	4	-0.0664974	8	0
hcp_ya_non_ica_fix	REST2_LR	CogTotalComp_Unadj	rbf_svm	FD+Age	4	-0.0245315	8	1
hcp_ya_non_ica_fix	REST2_LR	CogTotalComp_Unadj	rbf_svm	FD+Age	4	-0.0306437	8	2
hcp_ya_non_ica_fix	REST2_LR	CogTotalComp_Unadj	rbf_svm	FD+Age	4	-0.0197299	8	3
hcp_ya_non_ica_fix	REST2_LR	CogTotalComp_Unadj	rbf_svm	FD+Age	4	-0.0611923	8	4
hcp_ya_non_ica_fix	REST2_LR	CogTotalComp_Unadj	rbf_svm	FD+Age	4	0.00260565	9	0
hcp_ya_non_ica_fix	REST2_LR	CogTotalComp_Unadj	rbf_svm	FD+Age	4	-0.00064311	9	1
hcp_ya_non_ica_fix	REST2_LR	CogTotalComp_Unadj	rbf_svm	FD+Age	4	0.00188397	9	2
hcp_ya_non_ica_fix	REST2_LR	CogTotalComp_Unadj	rbf_svm	FD+Age	4	0.00260687	9	3
hcp_ya_non_ica_fix	REST2_LR	CogTotalComp_Unadj	rbf_svm	FD+Age	4	-0.000442908	9	4
hcp_ya_ica_fix	REST2_LR	PMAT24_A_CR	linear_svm		2	-0.0253267	0	0
hcp_ya_ica_fix	REST2_LR	PMAT24_A_CR	linear_svm		2	-0.0127779	0	1
hcp_ya_ica_fix	REST2_LR	PMAT24_A_CR	linear_svm		2	0.0391094	0	2
hcp_ya_ica_fix	REST2_LR	PMAT24_A_CR	linear_svm		2	-0.0261996	0	3
hcp_ya_ica_fix	REST2_LR	PMAT24_A_CR	linear_svm		2	0.00465773	0	4
hcp_ya_ica_fix	REST2_LR	PMAT24_A_CR	linear_svm		2	-0.023078	1	0
hcp_ya_ica_fix	REST2_LR	PMAT24_A_CR	linear_svm		2	-0.168918	1	1
hcp_ya_ica_fix	REST2_LR	PMAT24_A_CR	linear_svm		2	-0.193499	1	2
hcp_ya_ica_fix	REST2_LR	PMAT24_A_CR	linear_svm		2	-0.00734821	1	3
hcp_ya_ica_fix	REST2_LR	PMAT24_A_CR	linear_svm		2	0.0527807	1	4
hcp_ya_ica_fix	REST2_LR	PMAT24_A_CR	linear_svm		2	-0.0735678	2	0
hcp_ya_ica_fix	REST2_LR	PMAT24_A_CR	linear_svm		2	-0.00213963	2	1
hcp_ya_ica_fix	REST2_LR	PMAT24_A_CR	linear_svm		2	-0.110969	2	2
hcp_ya_ica_fix	REST2_LR	PMAT24_A_CR	linear_svm		2	-0.0300029	2	3
hcp_ya_ica_fix	REST2_LR	PMAT24_A_CR	linear_svm		2	-0.00542426	2	4
hcp_ya_ica_fix	REST2_LR	PMAT24_A_CR	linear_svm		2	-0.0273171	3	0
hcp_ya_ica_fix	REST2_LR	PMAT24_A_CR	linear_svm		2	0.0304561	3	1
hcp_ya_ica_fix	REST2_LR	PMAT24_A_CR	linear_svm		2	0.0577811	3	2
hcp_ya_ica_fix	REST2_LR	PMAT24_A_CR	linear_svm		2	-0.0732107	3	3
hcp_ya_ica_fix	REST2_LR	PMAT24_A_CR	linear_svm		2	0.0163798	3	4
hcp_ya_ica_fix	REST2_LR	PMAT24_A_CR	linear_svm		2	-0.00279444	4	0
hcp_ya_ica_fix	REST2_LR	PMAT24_A_CR	linear_svm		2	-0.101975	4	1
hcp_ya_ica_fix	REST2_LR	PMAT24_A_CR	linear_svm		2	-0.131874	4	2
hcp_ya_ica_fix	REST2_LR	PMAT24_A_CR	linear_svm		2	0.00689155	4	3
hcp_ya_ica_fix	REST2_LR	PMAT24_A_CR	linear_svm		2	-0.0330157	4	4
hcp_ya_ica_fix	REST2_LR	PMAT24_A_CR	linear_svm		2	-0.0172448	5	0
hcp_ya_ica_fix	REST2_LR	PMAT24_A_CR	linear_svm		2	-0.172173	5	1
hcp_ya_ica_fix	REST2_LR	PMAT24_A_CR	linear_svm		2	-0.018386	5	2
hcp_ya_ica_fix	REST2_LR	PMAT24_A_CR	linear_svm		2	-0.0199218	5	3
hcp_ya_ica_fix	REST2_LR	PMAT24_A_CR	linear_svm		2	-0.100015	5	4
hcp_ya_ica_fix	REST2_LR	PMAT24_A_CR	linear_svm		2	0.00128364	6	0
hcp_ya_ica_fix	REST2_LR	PMAT24_A_CR	linear_svm		2	-0.00773744	6	1
hcp_ya_ica_fix	REST2_LR	PMAT24_A_CR	linear_svm		2	-0.0089998	6	2
hcp_ya_ica_fix	REST2_LR	PMAT24_A_CR	linear_svm		2	-0.187787	6	3
hcp_ya_ica_fix	REST2_LR	PMAT24_A_CR	linear_svm		2	-0.000176181	6	4
hcp_ya_ica_fix	REST2_LR	PMAT24_A_CR	linear_svm		2	-0.0282828	7	0
hcp_ya_ica_fix	REST2_LR	PMAT24_A_CR	linear_svm		2	-8.88116e-06	7	1
hcp_ya_ica_fix	REST2_LR	PMAT24_A_CR	linear_svm		2	-0.0991005	7	2
hcp_ya_ica_fix	REST2_LR	PMAT24_A_CR	linear_svm		2	0.0158744	7	3
hcp_ya_ica_fix	REST2_LR	PMAT24_A_CR	linear_svm		2	0.0158861	7	4
hcp_ya_ica_fix	REST2_LR	PMAT24_A_CR	linear_svm		2	0.0494138	8	0
hcp_ya_ica_fix	REST2_LR	PMAT24_A_CR	linear_svm		2	-0.273067	8	1
hcp_ya_ica_fix	REST2_LR	PMAT24_A_CR	linear_svm		2	-0.0279007	8	2
hcp_ya_ica_fix	REST2_LR	PMAT24_A_CR	linear_svm		2	-0.0602536	8	3
hcp_ya_ica_fix	REST2_LR	PMAT24_A_CR	linear_svm		2	-0.00270377	8	4
hcp_ya_ica_fix	REST2_LR	PMAT24_A_CR	linear_svm		2	-0.137273	9	0
hcp_ya_ica_fix	REST2_LR	PMAT24_A_CR	linear_svm		2	-0.00104792	9	1
hcp_ya_ica_fix	REST2_LR	PMAT24_A_CR	linear_svm		2	-0.106332	9	2
hcp_ya_ica_fix	REST2_LR	PMAT24_A_CR	linear_svm		2	0.00875089	9	3
hcp_ya_ica_fix	REST2_LR	PMAT24_A_CR	linear_svm		2	-0.00305202	9	4
aomic_piop2	restingstate	raven_score	linear_svm	FD	10	-0.119005	0	0
aomic_piop2	restingstate	raven_score	linear_svm	FD	10	-0.106188	0	1
aomic_piop2	restingstate	raven_score	linear_svm	FD	10	0.000190948	0	2
aomic_piop2	restingstate	raven_score	linear_svm	FD	10	-0.1197	0	3
aomic_piop2	restingstate	raven_score	linear_svm	FD	10	-0.112334	0	4
aomic_piop2	restingstate	raven_score	linear_svm	FD	10	-0.0830935	1	0
aomic_piop2	restingstate	raven_score	linear_svm	FD	10	-0.0674714	1	1
aomic_piop2	restingstate	raven_score	linear_svm	FD	10	-0.0277049	1	2
aomic_piop2	restingstate	raven_score	linear_svm	FD	10	-0.142405	1	3
aomic_piop2	restingstate	raven_score	linear_svm	FD	10	0.00303193	1	4
aomic_piop2	restingstate	raven_score	linear_svm	FD	10	-0.0147011	2	0
aomic_piop2	restingstate	raven_score	linear_svm	FD	10	-0.100992	2	1
aomic_piop2	restingstate	raven_score	linear_svm	FD	10	-0.0703914	2	2
aomic_piop2	restingstate	raven_score	linear_svm	FD	10	-0.00988982	2	3
aomic_piop2	restingstate	raven_score	linear_svm	FD	10	-0.1837	2	4
aomic_piop2	restingstate	raven_score	linear_svm	FD	10	-0.00273843	3	0
aomic_piop2	restingstate	raven_score	linear_svm	FD	10	0.0141828	3	1
aomic_piop2	restingstate	raven_score	linear_svm	FD	10	-0.121009	3	2
aomic_piop2	restingstate	raven_score	linear_svm	FD	10	-0.0536	3	3
aomic_piop2	restingstate	raven_score	linear_svm	FD	10	-0.0116584	3	4
aomic_piop2	restingstate	raven_score	linear_svm	FD	10	-0.260111	4	0
aomic_piop2	restingstate	raven_score	linear_svm	FD	10	-0.00805646	4	1
aomic_piop2	restingstate	raven_score	linear_svm	FD	10	-0.0179268	4	2
aomic_piop2	restingstate	raven_score	linear_svm	FD	10	-0.00167621	4	3
aomic_piop2	restingstate	raven_score	linear_svm	FD	10	-0.00264459	4	4
aomic_piop2	restingstate	raven_score	linear_svm	FD	10	-0.0178978	5	0
aomic_piop2	restingstate	raven_score	linear_svm	FD	10	-0.048403	5	1
aomic_piop2	restingstate	raven_score	linear_svm	FD	10	-0.210836	5	2
aomic_piop2	restingstate	raven_score	linear_svm	FD	10	-0.00648053	5	3
aomic_piop2	restingstate	raven_score	linear_svm	FD	10	-0.0119651	5	4
aomic_piop2	restingstate	raven_score	linear_svm	FD	10	-0.0406396	6	0
aomic_piop2	restingstate	raven_score	linear_svm	FD	10	-0.0102149	6	1
aomic_piop2	restingstate	raven_score	linear_svm	FD	10	-0.00139846	6	2
aomic_piop2	restingstate	raven_score	linear_svm	FD	10	-0.102642	6	3
aomic_piop2	restingstate	raven_score	linear_svm	FD	10	-0.0258175	6	4
aomic_piop2	restingstate	raven_score	linear_svm	FD	10	-0.00112088	7	0
aomic_piop2	restingstate	raven_score	linear_svm	FD	10	-0.0435051	7	1
aomic_piop2	restingstate	raven_score	linear_svm	FD	10	-0.0496835	7	2
aomic_piop2	restingstate	raven_score	linear_svm	FD	10	-0.0372583	7	3
aomic_piop2	restingstate	raven_score	linear_svm	FD	10	-0.11651	7	4
aomic_piop2	restingstate	raven_score	linear_svm	FD	10	-0.00471112	8	0
aomic_piop2	restingstate	raven_score	linear_svm	FD	10	-0.0702623	8	1
aomic_piop2	restingstate	raven_score	linear_svm	FD	10	-0.0177891	8	2
aomic_piop2	restingstate	raven_score	linear_svm	FD	10	-0.0184061	8	3
aomic_piop2	restingstate	raven_score	linear_svm	FD	10	-0.0300115	8	4
aomic_piop2	restingstate	raven_score	linear_svm	FD	10	-0.0903376	9	0
aomic_piop2	restingstate	raven_score	linear_svm	FD	10	-0.354371	9	1
aomic_piop2	restingstate	raven_score	linear_svm	FD	10	-0.000156786	9	2
aomic_piop2	restingstate	raven_score	linear_svm	FD	10	0.00926383	9	3
aomic_piop2	restingstate	raven_score	linear_svm	FD	10	0.0202651	9	4
aomic_piop1	restingstate	raven_score	rbf_svm		16	-0.0508313	0	0
aomic_piop1	restingstate	raven_score	rbf_svm		16	-0.00231367	0	1
aomic_piop1	restingstate	raven_score	rbf_svm		16	0.137009	0	2
aomic_piop1	restingstate	raven_score	rbf_svm		16	0.0365286	0	3
aomic_piop1	restingstate	raven_score	rbf_svm		16	-0.232875	0	4
aomic_piop1	restingstate	raven_score	rbf_svm		16	-0.00727609	1	0
aomic_piop1	restingstate	raven_score	rbf_svm		16	0.00159481	1	1
aomic_piop1	restingstate	raven_score	rbf_svm		16	-0.000328648	1	2
aomic_piop1	restingstate	raven_score	rbf_svm		16	-0.00367144	1	3
aomic_piop1	restingstate	raven_score	rbf_svm		16	0.0524873	1	4
aomic_piop1	restingstate	raven_score	rbf_svm		16	-0.0969141	2	0
aomic_piop1	restingstate	raven_score	rbf_svm		16	-0.151877	2	1
aomic_piop1	restingstate	raven_score	rbf_svm		16	0.053816	2	2
aomic_piop1	restingstate	raven_score	rbf_svm		16	0.0412248	2	3
aomic_piop1	restingstate	raven_score	rbf_svm		16	-0.112899	2	4
aomic_piop1	restingstate	raven_score	rbf_svm		16	0.023844	3	0
aomic_piop1	restingstate	raven_score	rbf_svm		16	-0.0156315	3	1
aomic_piop1	restingstate	raven_score	rbf_svm		16	0.0149698	3	2
aomic_piop1	restingstate	raven_score	rbf_svm		16	0.037288	3	3
aomic_piop1	restingstate	raven_score	rbf_svm		16	-0.141833	3	4
aomic_piop1	restingstate	raven_score	rbf_svm		16	-0.0165498	4	0
aomic_piop1	restingstate	raven_score	rbf_svm		16	0.0891135	4	1
aomic_piop1	restingstate	raven_score	rbf_svm		16	0.0103266	4	2
aomic_piop1	restingstate	raven_score	rbf_svm		16	-0.0322103	4	3
aomic_piop1	restingstate	raven_score	rbf_svm		16	0.00789147	4	4
aomic_piop1	restingstate	raven_score	rbf_svm		16	0.022466	5	0
aomic_piop1	restingstate	raven_score	rbf_svm		16	0.087992	5	1
aomic_piop1	restingstate	raven_score	rbf_svm		16	-0.0592309	5	2
aomic_piop1	restingstate	raven_score	rbf_svm		16	0.0155974	5	3
aomic_piop1	restingstate	raven_score	rbf_svm		16	0.0568991	5	4
aomic_piop1	restingstate	raven_score	rbf_svm		16	0.0571337	6	0
aomic_piop1	restingstate	raven_score	rbf_svm		16	-0.114247	6	1
aomic_piop1	restingstate	raven_score	rbf_svm		16	-0.0105783	6	2
aomic_piop1	restingstate	raven_score	rbf_svm		16	0.0564715	6	3
aomic_piop1	restingstate	raven_score	rbf_svm		16	-0.00841692	6	4
aomic_piop1	restingstate	raven_score	rbf_svm		16	-0.313618	7	0
aomic_piop1	restingstate	raven_score	rbf_svm		16	-0.0136943	7	1
aomic_piop1	restingstate	raven_score	rbf_svm		16	-0.458332	7	2
aomic_piop1	restingstate	raven_score	rbf_svm		16	0.0166554	7	3
aomic_piop1	restingstate	raven_score	rbf_svm		16	0.0772562	7	4
aomic_piop1	restingstate	raven_score	rbf_svm		16	0.0249285	8	0
aomic_piop1	restingstate	raven_score	rbf_svm		16	0.0673078	8	1
aomic_piop1	restingstate	raven_score	rbf_svm		16	-0.056166	8	2
aomic_piop1	restingstate	raven_score	rbf_svm		16	-0.297899	8	3
aomic_piop1	restingstate	raven_score	rbf_svm		16	-0.592115	8	4
aomic_piop1	restingstate	raven_score	rbf_svm		16	-0.376462	9	0
aomic_piop1	restingstate	raven_score	rbf_svm		16	-0.0438139	9	1
aomic_piop1	restingstate	raven_score	rbf_svm		16	-0.103916	9	2
aomic_piop1	restingstate	raven_score	rbf_svm		16	0.00737279	9	3
aomic_piop1	restingstate	raven_score	rbf_svm		16	-0.128025	9	4
camcan	rest	cattel_TotalScore	linear_svm	FD+Age	17	-0.0470113	0	0
camcan	rest	cattel_TotalScore	linear_svm	FD+Age	17	-0.0215285	0	1
camcan	rest	cattel_TotalScore	linear_svm	FD+Age	17	-0.0507791	0	2
camcan	rest	cattel_TotalScore	linear_svm	FD+Age	17	-0.0146608	0	3
camcan	rest	cattel_TotalScore	linear_svm	FD+Age	17	0.0166213	0	4
camcan	rest	cattel_TotalScore	linear_svm	FD+Age	17	0.0263939	1	0
camcan	rest	cattel_TotalScore	linear_svm	FD+Age	17	-0.00872123	1	1
camcan	rest	cattel_TotalScore	linear_svm	FD+Age	17	0.0142539	1	2
camcan	rest	cattel_TotalScore	linear_svm	FD+Age	17	-0.044842	1	3
camcan	rest	cattel_TotalScore	linear_svm	FD+Age	17	-0.0748458	1	4
camcan	rest	cattel_TotalScore	linear_svm	FD+Age	17	0.00356121	2	0
camcan	rest	cattel_TotalScore	linear_svm	FD+Age	17	-0.0687618	2	1
camcan	rest	cattel_TotalScore	linear_svm	FD+Age	17	-0.018409	2	2
camcan	rest	cattel_TotalScore	linear_svm	FD+Age	17	-0.0216765	2	3
camcan	rest	cattel_TotalScore	linear_svm	FD+Age	17	0.0096743	2	4
camcan	rest	cattel_TotalScore	linear_svm	FD+Age	17	0.00881175	3	0
camcan	rest	cattel_TotalScore	linear_svm	FD+Age	17	0.0400211	3	1
camcan	rest	cattel_TotalScore	linear_svm	FD+Age	17	0.0111978	3	2
camcan	rest	cattel_TotalScore	linear_svm	FD+Age	17	-0.139501	3	3
camcan	rest	cattel_TotalScore	linear_svm	FD+Age	17	-0.180775	3	4
camcan	rest	cattel_TotalScore	linear_svm	FD+Age	17	0.0163361	4	0
camcan	rest	cattel_TotalScore	linear_svm	FD+Age	17	-0.00805185	4	1
camcan	rest	cattel_TotalScore	linear_svm	FD+Age	17	-0.00266317	4	2
camcan	rest	cattel_TotalScore	linear_svm	FD+Age	17	-0.0326493	4	3
camcan	rest	cattel_TotalScore	linear_svm	FD+Age	17	-0.0211184	4	4
camcan	rest	cattel_TotalScore	linear_svm	FD+Age	17	-0.0318311	5	0
camcan	rest	cattel_TotalScore	linear_svm	FD+Age	17	0.00881924	5	1
camcan	rest	cattel_TotalScore	linear_svm	FD+Age	17	0.0193888	5	2
camcan	rest	cattel_TotalScore	linear_svm	FD+Age	17	0.0300417	5	3
camcan	rest	cattel_TotalScore	linear_svm	FD+Age	17	-0.0350401	5	4
camcan	rest	cattel_TotalScore	linear_svm	FD+Age	17	0.0425786	6	0
camcan	rest	cattel_TotalScore	linear_svm	FD+Age	17	-0.0290301	6	1
camcan	rest	cattel_TotalScore	linear_svm	FD+Age	17	-0.0878408	6	2
camcan	rest	cattel_TotalScore	linear_svm	FD+Age	17	-0.0863081	6	3
camcan	rest	cattel_TotalScore	linear_svm	FD+Age	17	0.0203582	6	4
camcan	rest	cattel_TotalScore	linear_svm	FD+Age	17	-0.0661797	7	0
camcan	rest	cattel_TotalScore	linear_svm	FD+Age	17	0.0331483	7	1
camcan	rest	cattel_TotalScore	linear_svm	FD+Age	17	0.0110602	7	2
camcan	rest	cattel_TotalScore	linear_svm	FD+Age	17	-0.0362204	7	3
camcan	rest	cattel_TotalScore	linear_svm	FD+Age	17	-0.0124335	7	4
camcan	rest	cattel_TotalScore	linear_svm	FD+Age	17	0.0105763	8	0
camcan	rest	cattel_TotalScore	linear_svm	FD+Age	17	0.00291568	8	1
camcan	rest	cattel_TotalScore	linear_svm	FD+Age	17	-0.0241138	8	2
camcan	rest	cattel_TotalScore	linear_svm	FD+Age	17	0.0327927	8	3
camcan	rest	cattel_TotalScore	linear_svm	FD+Age	17	-0.000228703	8	4
camcan	rest	cattel_TotalScore	linear_svm	FD+Age	17	0.00334616	9	0
camcan	rest	cattel_TotalScore	linear_svm	FD+Age	17	-0.0700024	9	1
camcan	rest	cattel_TotalScore	linear_svm	FD+Age	17	0.00636079	9	2
camcan	rest	cattel_TotalScore	linear_svm	FD+Age	17	0.0137515	9	3
camcan	rest	cattel_TotalScore	linear_svm	FD+Age	17	-0.0119884	9	4
hcp_ya_non_ica_fix	REST2_LR	CogTotalComp_Unadj	linear_svm		7	-0.0112966	0	0
hcp_ya_non_ica_fix	REST2_LR	CogTotalComp_Unadj	linear_svm		7	-0.000624054	0	1
hcp_ya_non_ica_fix	REST2_LR	CogTotalComp_Unadj	linear_svm		7	-0.0199773	0	2
hcp_ya_non_ica_fix	REST2_LR	CogTotalComp_Unadj	linear_svm		7	-0.0868589	0	3
hcp_ya_non_ica_fix	REST2_LR	CogTotalComp_Unadj	linear_svm		7	-0.0301577	0	4
hcp_ya_non_ica_fix	REST2_LR	CogTotalComp_Unadj	linear_svm		7	-0.0202456	1	0
hcp_ya_non_ica_fix	REST2_LR	CogTotalComp_Unadj	linear_svm		7	-0.0030917	1	1
hcp_ya_non_ica_fix	REST2_LR	CogTotalComp_Unadj	linear_svm		7	-0.0530142	1	2
hcp_ya_non_ica_fix	REST2_LR	CogTotalComp_Unadj	linear_svm		7	-0.0193846	1	3
hcp_ya_non_ica_fix	REST2_LR	CogTotalComp_Unadj	linear_svm		7	-0.0484864	1	4
hcp_ya_non_ica_fix	REST2_LR	CogTotalComp_Unadj	linear_svm		7	-0.239898	2	0
hcp_ya_non_ica_fix	REST2_LR	CogTotalComp_Unadj	linear_svm		7	-0.0615042	2	1
hcp_ya_non_ica_fix	REST2_LR	CogTotalComp_Unadj	linear_svm		7	-0.0211885	2	2
hcp_ya_non_ica_fix	REST2_LR	CogTotalComp_Unadj	linear_svm		7	-0.0300949	2	3
hcp_ya_non_ica_fix	REST2_LR	CogTotalComp_Unadj	linear_svm		7	-0.0625192	2	4
hcp_ya_non_ica_fix	REST2_LR	CogTotalComp_Unadj	linear_svm		7	-0.0371176	3	0
hcp_ya_non_ica_fix	REST2_LR	CogTotalComp_Unadj	linear_svm		7	-0.0124772	3	1
hcp_ya_non_ica_fix	REST2_LR	CogTotalComp_Unadj	linear_svm		7	-0.048776	3	2
hcp_ya_non_ica_fix	REST2_LR	CogTotalComp_Unadj	linear_svm		7	-0.0317488	3	3
hcp_ya_non_ica_fix	REST2_LR	CogTotalComp_Unadj	linear_svm		7	-0.0121656	3	4
hcp_ya_non_ica_fix	REST2_LR	CogTotalComp_Unadj	linear_svm		7	-0.0833611	4	0
hcp_ya_non_ica_fix	REST2_LR	CogTotalComp_Unadj	linear_svm		7	0.000911829	4	1
hcp_ya_non_ica_fix	REST2_LR	CogTotalComp_Unadj	linear_svm		7	-0.0536513	4	2
hcp_ya_non_ica_fix	REST2_LR	CogTotalComp_Unadj	linear_svm		7	-0.00709645	4	3
hcp_ya_non_ica_fix	REST2_LR	CogTotalComp_Unadj	linear_svm		7	-0.0521515	4	4
hcp_ya_non_ica_fix	REST2_LR	CogTotalComp_Unadj	linear_svm		7	-0.126434	5	0
hcp_ya_non_ica_fix	REST2_LR	CogTotalComp_Unadj	linear_svm		7	-0.0938663	5	1
hcp_ya_non_ica_fix	REST2_LR	CogTotalComp_Unadj	linear_svm		7	-0.0261937	5	2
hcp_ya_non_ica_fix	REST2_LR	CogTotalComp_Unadj	linear_svm		7	-0.00947013	5	3
hcp_ya_non_ica_fix	REST2_LR	CogTotalComp_Unadj	linear_svm		7	-0.0708765	5	4
hcp_ya_non_ica_fix	REST2_LR	CogTotalComp_Unadj	linear_svm		7	-2.08587e-05	6	0
hcp_ya_non_ica_fix	REST2_LR	CogTotalComp_Unadj	linear_svm		7	-0.00179203	6	1
hcp_ya_non_ica_fix	REST2_LR	CogTotalComp_Unadj	linear_svm		7	-0.0342811	6	2
hcp_ya_non_ica_fix	REST2_LR	CogTotalComp_Unadj	linear_svm		7	-0.0691923	6	3
hcp_ya_non_ica_fix	REST2_LR	CogTotalComp_Unadj	linear_svm		7	-0.0481095	6	4
hcp_ya_non_ica_fix	REST2_LR	CogTotalComp_Unadj	linear_svm		7	-0.0321733	7	0
hcp_ya_non_ica_fix	REST2_LR	CogTotalComp_Unadj	linear_svm		7	-1.33627e-06	7	1
hcp_ya_non_ica_fix	REST2_LR	CogTotalComp_Unadj	linear_svm		7	-0.0182018	7	2
hcp_ya_non_ica_fix	REST2_LR	CogTotalComp_Unadj	linear_svm		7	-0.0425319	7	3
hcp_ya_non_ica_fix	REST2_LR	CogTotalComp_Unadj	linear_svm		7	-0.0498087	7	4
hcp_ya_non_ica_fix	REST2_LR	CogTotalComp_Unadj	linear_svm		7	-0.0128844	8	0
hcp_ya_non_ica_fix	REST2_LR	CogTotalComp_Unadj	linear_svm		7	-0.0808009	8	1
hcp_ya_non_ica_fix	REST2_LR	CogTotalComp_Unadj	linear_svm		7	-0.106046	8	2
hcp_ya_non_ica_fix	REST2_LR	CogTotalComp_Unadj	linear_svm		7	-0.0920353	8	3
hcp_ya_non_ica_fix	REST2_LR	CogTotalComp_Unadj	linear_svm		7	-0.0251452	8	4
hcp_ya_non_ica_fix	REST2_LR	CogTotalComp_Unadj	linear_svm		7	-0.00173766	9	0
hcp_ya_non_ica_fix	REST2_LR	CogTotalComp_Unadj	linear_svm		7	-0.0665532	9	1
hcp_ya_non_ica_fix	REST2_LR	CogTotalComp_Unadj	linear_svm		7	-0.0231034	9	2
hcp_ya_non_ica_fix	REST2_LR	CogTotalComp_Unadj	linear_svm		7	-0.00711352	9	3
hcp_ya_non_ica_fix	REST2_LR	CogTotalComp_Unadj	linear_svm		7	-0.0151019	9	4
hcp_ya_ica_fix	REST1_LR	PMAT24_A_CR	ridge		11	-0.000576181	0	0
hcp_ya_ica_fix	REST1_LR	PMAT24_A_CR	ridge		11	-0.0298587	0	1
hcp_ya_ica_fix	REST1_LR	PMAT24_A_CR	ridge		11	-0.00739589	0	2
hcp_ya_ica_fix	REST1_LR	PMAT24_A_CR	ridge		11	-0.0806429	0	3
hcp_ya_ica_fix	REST1_LR	PMAT24_A_CR	ridge		11	-0.0388855	0	4
hcp_ya_ica_fix	REST1_LR	PMAT24_A_CR	ridge		11	-0.0385447	1	0
hcp_ya_ica_fix	REST1_LR	PMAT24_A_CR	ridge		11	-0.108396	1	1
hcp_ya_ica_fix	REST1_LR	PMAT24_A_CR	ridge		11	-0.135361	1	2
hcp_ya_ica_fix	REST1_LR	PMAT24_A_CR	ridge		11	0.0090066	1	3
hcp_ya_ica_fix	REST1_LR	PMAT24_A_CR	ridge		11	-0.0289806	1	4
hcp_ya_ica_fix	REST1_LR	PMAT24_A_CR	ridge		11	-0.0244074	2	0
hcp_ya_ica_fix	REST1_LR	PMAT24_A_CR	ridge		11	0.0207386	2	1
hcp_ya_ica_fix	REST1_LR	PMAT24_A_CR	ridge		11	0.0135678	2	2
hcp_ya_ica_fix	REST1_LR	PMAT24_A_CR	ridge		11	-0.05515	2	3
hcp_ya_ica_fix	REST1_LR	PMAT24_A_CR	ridge		11	-0.047405	2	4
hcp_ya_ica_fix	REST1_LR	PMAT24_A_CR	ridge		11	0.0456656	3	0
hcp_ya_ica_fix	REST1_LR	PMAT24_A_CR	ridge		11	-0.0526042	3	1
hcp_ya_ica_fix	REST1_LR	PMAT24_A_CR	ridge		11	0.032968	3	2
hcp_ya_ica_fix	REST1_LR	PMAT24_A_CR	ridge		11	-0.189286	3	3
hcp_ya_ica_fix	REST1_LR	PMAT24_A_CR	ridge		11	-0.199682	3	4
hcp_ya_ica_fix	REST1_LR	PMAT24_A_CR	ridge		11	-0.0254894	4	0
hcp_ya_ica_fix	REST1_LR	PMAT24_A_CR	ridge		11	-0.0590529	4	1
hcp_ya_ica_fix	REST1_LR	PMAT24_A_CR	ridge		11	-0.0239875	4	2
hcp_ya_ica_fix	REST1_LR	PMAT24_A_CR	ridge		11	-0.0358818	4	3
hcp_ya_ica_fix	REST1_LR	PMAT24_A_CR	ridge		11	-0.0340082	4	4
hcp_ya_ica_fix	REST1_LR	PMAT24_A_CR	ridge		11	-0.00177396	5	0
hcp_ya_ica_fix	REST1_LR	PMAT24_A_CR	ridge		11	-0.0101442	5	1
hcp_ya_ica_fix	REST1_LR	PMAT24_A_CR	ridge		11	-0.0617141	5	2
hcp_ya_ica_fix	REST1_LR	PMAT24_A_CR	ridge		11	-0.0530995	5	3
hcp_ya_ica_fix	REST1_LR	PMAT24_A_CR	ridge		11	0.0592927	5	4
hcp_ya_ica_fix	REST1_LR	PMAT24_A_CR	ridge		11	-0.0175221	6	0
hcp_ya_ica_fix	REST1_LR	PMAT24_A_CR	ridge		11	-0.0545173	6	1
hcp_ya_ica_fix	REST1_LR	PMAT24_A_CR	ridge		11	0.00085481	6	2
hcp_ya_ica_fix	REST1_LR	PMAT24_A_CR	ridge		11	0.0223808	6	3
hcp_ya_ica_fix	REST1_LR	PMAT24_A_CR	ridge		11	0.0249198	6	4
hcp_ya_ica_fix	REST1_LR	PMAT24_A_CR	ridge		11	0.00622441	7	0
hcp_ya_ica_fix	REST1_LR	PMAT24_A_CR	ridge		11	-0.053581	7	1
hcp_ya_ica_fix	REST1_LR	PMAT24_A_CR	ridge		11	-0.0244508	7	2
hcp_ya_ica_fix	REST1_LR	PMAT24_A_CR	ridge		11	0.0376984	7	3
hcp_ya_ica_fix	REST1_LR	PMAT24_A_CR	ridge		11	-0.0497785	7	4
hcp_ya_ica_fix	REST1_LR	PMAT24_A_CR	ridge		11	-0.00324946	8	0
hcp_ya_ica_fix	REST1_LR	PMAT24_A_CR	ridge		11	-0.0225057	8	1
hcp_ya_ica_fix	REST1_LR	PMAT24_A_CR	ridge		11	0.026546	8	2
hcp_ya_ica_fix	REST1_LR	PMAT24_A_CR	ridge		11	1.50672e-05	8	3
hcp_ya_ica_fix	REST1_LR	PMAT24_A_CR	ridge		11	-0.0573096	8	4
hcp_ya_ica_fix	REST1_LR	PMAT24_A_CR	ridge		11	0.000281533	9	0
hcp_ya_ica_fix	REST1_LR	PMAT24_A_CR	ridge		11	-0.154558	9	1
hcp_ya_ica_fix	REST1_LR	PMAT24_A_CR	ridge		11	-0.020469	9	2
hcp_ya_ica_fix	REST1_LR	PMAT24_A_CR	ridge		11	0.0137039	9	3
hcp_ya_ica_fix	REST1_LR	PMAT24_A_CR	ridge		11	-0.000473196	9	4
hcp_ya_ica_fix	REST1_LR	CogTotalComp_Unadj	linear_svm		16	0.0261268	0	0
hcp_ya_ica_fix	REST1_LR	CogTotalComp_Unadj	linear_svm		16	-0.0377892	0	1
hcp_ya_ica_fix	REST1_LR	CogTotalComp_Unadj	linear_svm		16	-0.000383699	0	2
hcp_ya_ica_fix	REST1_LR	CogTotalComp_Unadj	linear_svm		16	-0.0668701	0	3
hcp_ya_ica_fix	REST1_LR	CogTotalComp_Unadj	linear_svm		16	-0.0448543	0	4
hcp_ya_ica_fix	REST1_LR	CogTotalComp_Unadj	linear_svm		16	-0.0211004	1	0
hcp_ya_ica_fix	REST1_LR	CogTotalComp_Unadj	linear_svm		16	-0.0216573	1	1
hcp_ya_ica_fix	REST1_LR	CogTotalComp_Unadj	linear_svm		16	-0.0347856	1	2
hcp_ya_ica_fix	REST1_LR	CogTotalComp_Unadj	linear_svm		16	0.0118158	1	3
hcp_ya_ica_fix	REST1_LR	CogTotalComp_Unadj	linear_svm		16	-0.0686159	1	4
hcp_ya_ica_fix	REST1_LR	CogTotalComp_Unadj	linear_svm		16	-0.0409153	2	0
hcp_ya_ica_fix	REST1_LR	CogTotalComp_Unadj	linear_svm		16	0.0421387	2	1
hcp_ya_ica_fix	REST1_LR	CogTotalComp_Unadj	linear_svm		16	-0.00168931	2	2
hcp_ya_ica_fix	REST1_LR	CogTotalComp_Unadj	linear_svm		16	0.0100294	2	3
hcp_ya_ica_fix	REST1_LR	CogTotalComp_Unadj	linear_svm		16	-0.0675936	2	4
hcp_ya_ica_fix	REST1_LR	CogTotalComp_Unadj	linear_svm		16	0.0111787	3	0
hcp_ya_ica_fix	REST1_LR	CogTotalComp_Unadj	linear_svm		16	-0.115501	3	1
hcp_ya_ica_fix	REST1_LR	CogTotalComp_Unadj	linear_svm		16	-0.000880857	3	2
hcp_ya_ica_fix	REST1_LR	CogTotalComp_Unadj	linear_svm		16	-0.0082982	3	3
hcp_ya_ica_fix	REST1_LR	CogTotalComp_Unadj	linear_svm		16	0.0141449	3	4
hcp_ya_ica_fix	REST1_LR	CogTotalComp_Unadj	linear_svm		16	0.012196	4	0
hcp_ya_ica_fix	REST1_LR	CogTotalComp_Unadj	linear_svm		16	0.00708023	4	1
hcp_ya_ica_fix	REST1_LR	CogTotalComp_Unadj	linear_svm		16	-0.0261302	4	2
hcp_ya_ica_fix	REST1_LR	CogTotalComp_Unadj	linear_svm		16	-0.0101173	4	3
hcp_ya_ica_fix	REST1_LR	CogTotalComp_Unadj	linear_svm		16	-0.0906602	4	4
hcp_ya_ica_fix	REST1_LR	CogTotalComp_Unadj	linear_svm		16	0.0149465	5	0
hcp_ya_ica_fix	REST1_LR	CogTotalComp_Unadj	linear_svm		16	0.0066335	5	1
hcp_ya_ica_fix	REST1_LR	CogTotalComp_Unadj	linear_svm		16	-0.00620455	5	2
hcp_ya_ica_fix	REST1_LR	CogTotalComp_Unadj	linear_svm		16	-0.0315583	5	3
hcp_ya_ica_fix	REST1_LR	CogTotalComp_Unadj	linear_svm		16	-0.0274515	5	4
hcp_ya_ica_fix	REST1_LR	CogTotalComp_Unadj	linear_svm		16	0.00936338	6	0
hcp_ya_ica_fix	REST1_LR	CogTotalComp_Unadj	linear_svm		16	-0.00513201	6	1
hcp_ya_ica_fix	REST1_LR	CogTotalComp_Unadj	linear_svm		16	-0.0231272	6	2
hcp_ya_ica_fix	REST1_LR	CogTotalComp_Unadj	linear_svm		16	-0.0608392	6	3
hcp_ya_ica_fix	REST1_LR	CogTotalComp_Unadj	linear_svm		16	-0.0495936	6	4
hcp_ya_ica_fix	REST1_LR	CogTotalComp_Unadj	linear_svm		16	-0.0838903	7	0
hcp_ya_ica_fix	REST1_LR	CogTotalComp_Unadj	linear_svm		16	0.0198336	7	1
hcp_ya_ica_fix	REST1_LR	CogTotalComp_Unadj	linear_svm		16	-0.0443663	7	2
hcp_ya_ica_fix	REST1_LR	CogTotalComp_Unadj	linear_svm		16	-0.158726	7	3
hcp_ya_ica_fix	REST1_LR	CogTotalComp_Unadj	linear_svm		16	-0.0274109	7	4
hcp_ya_ica_fix	REST1_LR	CogTotalComp_Unadj	linear_svm		16	-0.0718488	8	0
hcp_ya_ica_fix	REST1_LR	CogTotalComp_Unadj	linear_svm		16	-0.0589912	8	1
hcp_ya_ica_fix	REST1_LR	CogTotalComp_Unadj	linear_svm		16	-0.00274308	8	2
hcp_ya_ica_fix	REST1_LR	CogTotalComp_Unadj	linear_svm		16	0.0134118	8	3
hcp_ya_ica_fix	REST1_LR	CogTotalComp_Unadj	linear_svm		16	0.0491293	8	4
hcp_ya_ica_fix	REST1_LR	CogTotalComp_Unadj	linear_svm		16	-0.111723	9	0
hcp_ya_ica_fix	REST1_LR	CogTotalComp_Unadj	linear_svm		16	-0.0947108	9	1
hcp_ya_ica_fix	REST1_LR	CogTotalComp_Unadj	linear_svm		16	0.0200686	9	2
hcp_ya_ica_fix	REST1_LR	CogTotalComp_Unadj	linear_svm		16	-0.134155	9	3
hcp_ya_ica_fix	REST1_LR	CogTotalComp_Unadj	linear_svm		16	-0.0612168	9	4
hcp_ya_ica_fix	REST1_LR	CogTotalComp_Unadj	ridge	FD+Age	11	-8.95696e-06	0	0
hcp_ya_ica_fix	REST1_LR	CogTotalComp_Unadj	ridge	FD+Age	11	-0.010803	0	1
hcp_ya_ica_fix	REST1_LR	CogTotalComp_Unadj	ridge	FD+Age	11	-0.0152815	0	2
hcp_ya_ica_fix	REST1_LR	CogTotalComp_Unadj	ridge	FD+Age	11	-0.0338976	0	3
hcp_ya_ica_fix	REST1_LR	CogTotalComp_Unadj	ridge	FD+Age	11	-0.0697229	0	4
hcp_ya_ica_fix	REST1_LR	CogTotalComp_Unadj	ridge	FD+Age	11	-0.00209935	1	0
hcp_ya_ica_fix	REST1_LR	CogTotalComp_Unadj	ridge	FD+Age	11	-0.0101887	1	1
hcp_ya_ica_fix	REST1_LR	CogTotalComp_Unadj	ridge	FD+Age	11	-0.0184588	1	2
hcp_ya_ica_fix	REST1_LR	CogTotalComp_Unadj	ridge	FD+Age	11	-0.0572907	1	3
hcp_ya_ica_fix	REST1_LR	CogTotalComp_Unadj	ridge	FD+Age	11	-0.0677443	1	4
hcp_ya_ica_fix	REST1_LR	CogTotalComp_Unadj	ridge	FD+Age	11	-0.0439459	2	0
hcp_ya_ica_fix	REST1_LR	CogTotalComp_Unadj	ridge	FD+Age	11	0.00805037	2	1
hcp_ya_ica_fix	REST1_LR	CogTotalComp_Unadj	ridge	FD+Age	11	-0.00358355	2	2
hcp_ya_ica_fix	REST1_LR	CogTotalComp_Unadj	ridge	FD+Age	11	-0.00179631	2	3
hcp_ya_ica_fix	REST1_LR	CogTotalComp_Unadj	ridge	FD+Age	11	-0.0409405	2	4
hcp_ya_ica_fix	REST1_LR	CogTotalComp_Unadj	ridge	FD+Age	11	-0.00881809	3	0
hcp_ya_ica_fix	REST1_LR	CogTotalComp_Unadj	ridge	FD+Age	11	-0.0815732	3	1
hcp_ya_ica_fix	REST1_LR	CogTotalComp_Unadj	ridge	FD+Age	11	-0.0161456	3	2
hcp_ya_ica_fix	REST1_LR	CogTotalComp_Unadj	ridge	FD+Age	11	-0.0228974	3	3
hcp_ya_ica_fix	REST1_LR	CogTotalComp_Unadj	ridge	FD+Age	11	-0.000643984	3	4
hcp_ya_ica_fix	REST1_LR	CogTotalComp_Unadj	ridge	FD+Age	11	-0.00195224	4	0
hcp_ya_ica_fix	REST1_LR	CogTotalComp_Unadj	ridge	FD+Age	11	-0.00311307	4	1
hcp_ya_ica_fix	REST1_LR	CogTotalComp_Unadj	ridge	FD+Age	11	-0.00373072	4	2
hcp_ya_ica_fix	REST1_LR	CogTotalComp_Unadj	ridge	FD+Age	11	-9.59348e-05	4	3
hcp_ya_ica_fix	REST1_LR	CogTotalComp_Unadj	ridge	FD+Age	11	-0.00291089	4	4
hcp_ya_ica_fix	REST1_LR	CogTotalComp_Unadj	ridge	FD+Age	11	-0.0151712	5	0
hcp_ya_ica_fix	REST1_LR	CogTotalComp_Unadj	ridge	FD+Age	11	0.00756818	5	1
hcp_ya_ica_fix	REST1_LR	CogTotalComp_Unadj	ridge	FD+Age	11	-0.00292728	5	2
hcp_ya_ica_fix	REST1_LR	CogTotalComp_Unadj	ridge	FD+Age	11	0.00300092	5	3
hcp_ya_ica_fix	REST1_LR	CogTotalComp_Unadj	ridge	FD+Age	11	0.00240206	5	4
hcp_ya_ica_fix	REST1_LR	CogTotalComp_Unadj	ridge	FD+Age	11	-0.00730855	6	0
hcp_ya_ica_fix	REST1_LR	CogTotalComp_Unadj	ridge	FD+Age	11	-0.0108725	6	1
hcp_ya_ica_fix	REST1_LR	CogTotalComp_Unadj	ridge	FD+Age	11	-0.0845401	6	2
hcp_ya_ica_fix	REST1_LR	CogTotalComp_Unadj	ridge	FD+Age	11	-0.00739692	6	3
hcp_ya_ica_fix	REST1_LR	CogTotalComp_Unadj	ridge	FD+Age	11	-0.00185264	6	4
hcp_ya_ica_fix	REST1_LR	CogTotalComp_Unadj	ridge	FD+Age	11	-0.0139061	7	0
hcp_ya_ica_fix	REST1_LR	CogTotalComp_Unadj	ridge	FD+Age	11	0.00259149	7	1
hcp_ya_ica_fix	REST1_LR	CogTotalComp_Unadj	ridge	FD+Age	11	-0.0140647	7	2
hcp_ya_ica_fix	REST1_LR	CogTotalComp_Unadj	ridge	FD+Age	11	-0.0606533	7	3
hcp_ya_ica_fix	REST1_LR	CogTotalComp_Unadj	ridge	FD+Age	11	-0.0515625	7	4
hcp_ya_ica_fix	REST1_LR	CogTotalComp_Unadj	ridge	FD+Age	11	-0.0253759	8	0
hcp_ya_ica_fix	REST1_LR	CogTotalComp_Unadj	ridge	FD+Age	11	-0.0477104	8	1
hcp_ya_ica_fix	REST1_LR	CogTotalComp_Unadj	ridge	FD+Age	11	-0.00502043	8	2
hcp_ya_ica_fix	REST1_LR	CogTotalComp_Unadj	ridge	FD+Age	11	-0.0156742	8	3
hcp_ya_ica_fix	REST1_LR	CogTotalComp_Unadj	ridge	FD+Age	11	-0.011342	8	4
hcp_ya_ica_fix	REST1_LR	CogTotalComp_Unadj	ridge	FD+Age	11	-0.0459645	9	0
hcp_ya_ica_fix	REST1_LR	CogTotalComp_Unadj	ridge	FD+Age	11	-0.113769	9	1
hcp_ya_ica_fix	REST1_LR	CogTotalComp_Unadj	ridge	FD+Age	11	-0.002963	9	2
hcp_ya_ica_fix	REST1_LR	CogTotalComp_Unadj	ridge	FD+Age	11	-0.0797028	9	3
hcp_ya_ica_fix	REST1_LR	CogTotalComp_Unadj	ridge	FD+Age	11	-0.0402129	9	4
hcp_ya_non_ica_fix	REST2_RL	CogTotalComp_Unadj	rbf_svm	FD	17	-0.121782	0	0
hcp_ya_non_ica_fix	REST2_RL	CogTotalComp_Unadj	rbf_svm	FD	17	0.0045416	0	1
hcp_ya_non_ica_fix	REST2_RL	CogTotalComp_Unadj	rbf_svm	FD	17	-0.0811453	0	2
hcp_ya_non_ica_fix	REST2_RL	CogTotalComp_Unadj	rbf_svm	FD	17	-0.0556566	0	3
hcp_ya_non_ica_fix	REST2_RL	CogTotalComp_Unadj	rbf_svm	FD	17	-0.00249781	0	4
hcp_ya_non_ica_fix	REST2_RL	CogTotalComp_Unadj	rbf_svm	FD	17	0.00889303	1	0
hcp_ya_non_ica_fix	REST2_RL	CogTotalComp_Unadj	rbf_svm	FD	17	-0.159719	1	1
hcp_ya_non_ica_fix	REST2_RL	CogTotalComp_Unadj	rbf_svm	FD	17	-0.0554904	1	2
hcp_ya_non_ica_fix	REST2_RL	CogTotalComp_Unadj	rbf_svm	FD	17	-0.0122946	1	3
hcp_ya_non_ica_fix	REST2_RL	CogTotalComp_Unadj	rbf_svm	FD	17	-0.00987887	1	4
hcp_ya_non_ica_fix	REST2_RL	CogTotalComp_Unadj	rbf_svm	FD	17	-0.0877116	2	0
hcp_ya_non_ica_fix	REST2_RL	CogTotalComp_Unadj	rbf_svm	FD	17	-0.0705208	2	1
hcp_ya_non_ica_fix	REST2_RL	CogTotalComp_Unadj	rbf_svm	FD	17	-0.105106	2	2
hcp_ya_non_ica_fix	REST2_RL	CogTotalComp_Unadj	rbf_svm	FD	17	-0.00121022	2	3
hcp_ya_non_ica_fix	REST2_RL	CogTotalComp_Unadj	rbf_svm	FD	17	0.00380761	2	4
hcp_ya_non_ica_fix	REST2_RL	CogTotalComp_Unadj	rbf_svm	FD	17	-0.0020669	3	0
hcp_ya_non_ica_fix	REST2_RL	CogTotalComp_Unadj	rbf_svm	FD	17	-0.0202418	3	1
hcp_ya_non_ica_fix	REST2_RL	CogTotalComp_Unadj	rbf_svm	FD	17	-0.0309741	3	2
hcp_ya_non_ica_fix	REST2_RL	CogTotalComp_Unadj	rbf_svm	FD	17	-0.0186924	3	3
hcp_ya_non_ica_fix	REST2_RL	CogTotalComp_Unadj	rbf_svm	FD	17	-0.0413681	3	4
hcp_ya_non_ica_fix	REST2_RL	CogTotalComp_Unadj	rbf_svm	FD	17	-0.0120173	4	0
hcp_ya_non_ica_fix	REST2_RL	CogTotalComp_Unadj	rbf_svm	FD	17	0.00154802	4	1
hcp_ya_non_ica_fix	REST2_RL	CogTotalComp_Unadj	rbf_svm	FD	17	-0.012438	4	2
hcp_ya_non_ica_fix	REST2_RL	CogTotalComp_Unadj	rbf_svm	FD	17	-0.00874239	4	3
hcp_ya_non_ica_fix	REST2_RL	CogTotalComp_Unadj	rbf_svm	FD	17	0.00336132	4	4
hcp_ya_non_ica_fix	REST2_RL	CogTotalComp_Unadj	rbf_svm	FD	17	-0.153073	5	0
hcp_ya_non_ica_fix	REST2_RL	CogTotalComp_Unadj	rbf_svm	FD	17	-0.00476487	5	1
hcp_ya_non_ica_fix	REST2_RL	CogTotalComp_Unadj	rbf_svm	FD	17	-0.0114248	5	2
hcp_ya_non_ica_fix	REST2_RL	CogTotalComp_Unadj	rbf_svm	FD	17	-0.144188	5	3
hcp_ya_non_ica_fix	REST2_RL	CogTotalComp_Unadj	rbf_svm	FD	17	-0.140708	5	4
hcp_ya_non_ica_fix	REST2_RL	CogTotalComp_Unadj	rbf_svm	FD	17	-0.0810598	6	0
hcp_ya_non_ica_fix	REST2_RL	CogTotalComp_Unadj	rbf_svm	FD	17	-0.023475	6	1
hcp_ya_non_ica_fix	REST2_RL	CogTotalComp_Unadj	rbf_svm	FD	17	-0.0196289	6	2
hcp_ya_non_ica_fix	REST2_RL	CogTotalComp_Unadj	rbf_svm	FD	17	0.00073365	6	3
hcp_ya_non_ica_fix	REST2_RL	CogTotalComp_Unadj	rbf_svm	FD	17	-0.0261806	6	4
hcp_ya_non_ica_fix	REST2_RL	CogTotalComp_Unadj	rbf_svm	FD	17	0.000358118	7	0
hcp_ya_non_ica_fix	REST2_RL	CogTotalComp_Unadj	rbf_svm	FD	17	-0.0118811	7	1
hcp_ya_non_ica_fix	REST2_RL	CogTotalComp_Unadj	rbf_svm	FD	17	-0.0450329	7	2
hcp_ya_non_ica_fix	REST2_RL	CogTotalComp_Unadj	rbf_svm	FD	17	-0.110354	7	3
hcp_ya_non_ica_fix	REST2_RL	CogTotalComp_Unadj	rbf_svm	FD	17	-0.00291407	7	4
hcp_ya_non_ica_fix	REST2_RL	CogTotalComp_Unadj	rbf_svm	FD	17	-0.0833852	8	0
hcp_ya_non_ica_fix	REST2_RL	CogTotalComp_Unadj	rbf_svm	FD	17	-0.0227953	8	1
hcp_ya_non_ica_fix	REST2_RL	CogTotalComp_Unadj	rbf_svm	FD	17	-0.0126771	8	2
hcp_ya_non_ica_fix	REST2_RL	CogTotalComp_Unadj	rbf_svm	FD	17	-0.0232302	8	3
hcp_ya_non_ica_fix	REST2_RL	CogTotalComp_Unadj	rbf_svm	FD	17	-0.0436984	8	4
hcp_ya_non_ica_fix	REST2_RL	CogTotalComp_Unadj	rbf_svm	FD	17	-0.0023153	9	0
hcp_ya_non_ica_fix	REST2_RL	CogTotalComp_Unadj	rbf_svm	FD	17	-0.0346165	9	1
hcp_ya_non_ica_fix	REST2_RL	CogTotalComp_Unadj	rbf_svm	FD	17	0.031626	9	2
hcp_ya_non_ica_fix	REST2_RL	CogTotalComp_Unadj	rbf_svm	FD	17	0.00337705	9	3
hcp_ya_non_ica_fix	REST2_RL	CogTotalComp_Unadj	rbf_svm	FD	17	-0.0503504	9	4
hcp_ya_non_ica_fix	REST2_RL	CogTotalComp_Unadj	rbf_svm	FD+Age	17	-0.12178	0	0
hcp_ya_non_ica_fix	REST2_RL	CogTotalComp_Unadj	rbf_svm	FD+Age	17	0.0046703	0	1
hcp_ya_non_ica_fix	REST2_RL	CogTotalComp_Unadj	rbf_svm	FD+Age	17	-0.0810888	0	2
hcp_ya_non_ica_fix	REST2_RL	CogTotalComp_Unadj	rbf_svm	FD+Age	17	-0.0580269	0	3
hcp_ya_non_ica_fix	REST2_RL	CogTotalComp_Unadj	rbf_svm	FD+Age	17	-0.00260454	0	4
hcp_ya_non_ica_fix	REST2_RL	CogTotalComp_Unadj	rbf_svm	FD+Age	17	0.00779672	1	0
hcp_ya_non_ica_fix	REST2_RL	CogTotalComp_Unadj	rbf_svm	FD+Age	17	-0.158976	1	1
hcp_ya_non_ica_fix	REST2_RL	CogTotalComp_Unadj	rbf_svm	FD+Age	17	-0.0554904	1	2
hcp_ya_non_ica_fix	REST2_RL	CogTotalComp_Unadj	rbf_svm	FD+Age	17	-0.0122946	1	3
hcp_ya_non_ica_fix	REST2_RL	CogTotalComp_Unadj	rbf_svm	FD+Age	17	-0.00925053	1	4
hcp_ya_non_ica_fix	REST2_RL	CogTotalComp_Unadj	rbf_svm	FD+Age	17	-0.0920542	2	0
hcp_ya_non_ica_fix	REST2_RL	CogTotalComp_Unadj	rbf_svm	FD+Age	17	-0.0673768	2	1
hcp_ya_non_ica_fix	REST2_RL	CogTotalComp_Unadj	rbf_svm	FD+Age	17	-0.0991746	2	2
hcp_ya_non_ica_fix	REST2_RL	CogTotalComp_Unadj	rbf_svm	FD+Age	17	-0.000741583	2	3
hcp_ya_non_ica_fix	REST2_RL	CogTotalComp_Unadj	rbf_svm	FD+Age	17	0.00268252	2	4
hcp_ya_non_ica_fix	REST2_RL	CogTotalComp_Unadj	rbf_svm	FD+Age	17	-0.00273801	3	0
hcp_ya_non_ica_fix	REST2_RL	CogTotalComp_Unadj	rbf_svm	FD+Age	17	-0.0195291	3	1
hcp_ya_non_ica_fix	REST2_RL	CogTotalComp_Unadj	rbf_svm	FD+Age	17	-0.0309741	3	2
hcp_ya_non_ica_fix	REST2_RL	CogTotalComp_Unadj	rbf_svm	FD+Age	17	-0.0194358	3	3
hcp_ya_non_ica_fix	REST2_RL	CogTotalComp_Unadj	rbf_svm	FD+Age	17	-0.0421214	3	4
hcp_ya_non_ica_fix	REST2_RL	CogTotalComp_Unadj	rbf_svm	FD+Age	17	-0.0119005	4	0
hcp_ya_non_ica_fix	REST2_RL	CogTotalComp_Unadj	rbf_svm	FD+Age	17	0.0016098	4	1
hcp_ya_non_ica_fix	REST2_RL	CogTotalComp_Unadj	rbf_svm	FD+Age	17	-0.013706	4	2
hcp_ya_non_ica_fix	REST2_RL	CogTotalComp_Unadj	rbf_svm	FD+Age	17	-0.00601582	4	3
hcp_ya_non_ica_fix	REST2_RL	CogTotalComp_Unadj	rbf_svm	FD+Age	17	0.00459164	4	4
hcp_ya_non_ica_fix	REST2_RL	CogTotalComp_Unadj	rbf_svm	FD+Age	17	-0.141082	5	0
hcp_ya_non_ica_fix	REST2_RL	CogTotalComp_Unadj	rbf_svm	FD+Age	17	-0.00567843	5	1
hcp_ya_non_ica_fix	REST2_RL	CogTotalComp_Unadj	rbf_svm	FD+Age	17	-0.0112093	5	2
hcp_ya_non_ica_fix	REST2_RL	CogTotalComp_Unadj	rbf_svm	FD+Age	17	-0.144113	5	3
hcp_ya_non_ica_fix	REST2_RL	CogTotalComp_Unadj	rbf_svm	FD+Age	17	-0.137335	5	4
hcp_ya_non_ica_fix	REST2_RL	CogTotalComp_Unadj	rbf_svm	FD+Age	17	-0.0841799	6	0
hcp_ya_non_ica_fix	REST2_RL	CogTotalComp_Unadj	rbf_svm	FD+Age	17	-0.023475	6	1
hcp_ya_non_ica_fix	REST2_RL	CogTotalComp_Unadj	rbf_svm	FD+Age	17	-0.0196289	6	2
hcp_ya_non_ica_fix	REST2_RL	CogTotalComp_Unadj	rbf_svm	FD+Age	17	0.000717	6	3
hcp_ya_non_ica_fix	REST2_RL	CogTotalComp_Unadj	rbf_svm	FD+Age	17	-0.0228655	6	4
hcp_ya_non_ica_fix	REST2_RL	CogTotalComp_Unadj	rbf_svm	FD+Age	17	0.000621106	7	0
hcp_ya_non_ica_fix	REST2_RL	CogTotalComp_Unadj	rbf_svm	FD+Age	17	-0.0119698	7	1
hcp_ya_non_ica_fix	REST2_RL	CogTotalComp_Unadj	rbf_svm	FD+Age	17	-0.0432404	7	2
hcp_ya_non_ica_fix	REST2_RL	CogTotalComp_Unadj	rbf_svm	FD+Age	17	-0.107867	7	3
hcp_ya_non_ica_fix	REST2_RL	CogTotalComp_Unadj	rbf_svm	FD+Age	17	-0.00306827	7	4
hcp_ya_non_ica_fix	REST2_RL	CogTotalComp_Unadj	rbf_svm	FD+Age	17	-0.0829951	8	0
hcp_ya_non_ica_fix	REST2_RL	CogTotalComp_Unadj	rbf_svm	FD+Age	17	-0.00245277	8	1
hcp_ya_non_ica_fix	REST2_RL	CogTotalComp_Unadj	rbf_svm	FD+Age	17	-0.0135616	8	2
hcp_ya_non_ica_fix	REST2_RL	CogTotalComp_Unadj	rbf_svm	FD+Age	17	-0.0232539	8	3
hcp_ya_non_ica_fix	REST2_RL	CogTotalComp_Unadj	rbf_svm	FD+Age	17	-0.0439497	8	4
hcp_ya_non_ica_fix	REST2_RL	CogTotalComp_Unadj	rbf_svm	FD+Age	17	-0.0023153	9	0
hcp_ya_non_ica_fix	REST2_RL	CogTotalComp_Unadj	rbf_svm	FD+Age	17	-0.0303535	9	1
hcp_ya_non_ica_fix	REST2_RL	CogTotalComp_Unadj	rbf_svm	FD+Age	17	0.00379645	9	2
hcp_ya_non_ica_fix	REST2_RL	CogTotalComp_Unadj	rbf_svm	FD+Age	17	0.00336955	9	3
hcp_ya_non_ica_fix	REST2_RL	CogTotalComp_Unadj	rbf_svm	FD+Age	17	-0.0520797	9	4
hcp_ya_non_ica_fix	REST1_LR	CogTotalComp_Unadj	ridge	FD+Age	2	-0.0113866	0	0
hcp_ya_non_ica_fix	REST1_LR	CogTotalComp_Unadj	ridge	FD+Age	2	-0.071479	0	1
hcp_ya_non_ica_fix	REST1_LR	CogTotalComp_Unadj	ridge	FD+Age	2	-0.0946998	0	2
hcp_ya_non_ica_fix	REST1_LR	CogTotalComp_Unadj	ridge	FD+Age	2	-3.77676e-06	0	3
hcp_ya_non_ica_fix	REST1_LR	CogTotalComp_Unadj	ridge	FD+Age	2	-0.189439	0	4
hcp_ya_non_ica_fix	REST1_LR	CogTotalComp_Unadj	ridge	FD+Age	2	-0.184925	1	0
hcp_ya_non_ica_fix	REST1_LR	CogTotalComp_Unadj	ridge	FD+Age	2	-0.00352817	1	1
hcp_ya_non_ica_fix	REST1_LR	CogTotalComp_Unadj	ridge	FD+Age	2	-0.000192198	1	2
hcp_ya_non_ica_fix	REST1_LR	CogTotalComp_Unadj	ridge	FD+Age	2	-0.0040609	1	3
hcp_ya_non_ica_fix	REST1_LR	CogTotalComp_Unadj	ridge	FD+Age	2	-0.0242668	1	4
hcp_ya_non_ica_fix	REST1_LR	CogTotalComp_Unadj	ridge	FD+Age	2	-0.0534497	2	0
hcp_ya_non_ica_fix	REST1_LR	CogTotalComp_Unadj	ridge	FD+Age	2	-0.00162585	2	1
hcp_ya_non_ica_fix	REST1_LR	CogTotalComp_Unadj	ridge	FD+Age	2	-0.0699123	2	2
hcp_ya_non_ica_fix	REST1_LR	CogTotalComp_Unadj	ridge	FD+Age	2	-0.0321071	2	3
hcp_ya_non_ica_fix	REST1_LR	CogTotalComp_Unadj	ridge	FD+Age	2	-0.0299118	2	4
hcp_ya_non_ica_fix	REST1_LR	CogTotalComp_Unadj	ridge	FD+Age	2	-0.146225	3	0
hcp_ya_non_ica_fix	REST1_LR	CogTotalComp_Unadj	ridge	FD+Age	2	-0.0160885	3	1
hcp_ya_non_ica_fix	REST1_LR	CogTotalComp_Unadj	ridge	FD+Age	2	-0.103992	3	2
hcp_ya_non_ica_fix	REST1_LR	CogTotalComp_Unadj	ridge	FD+Age	2	-0.0521973	3	3
hcp_ya_non_ica_fix	REST1_LR	CogTotalComp_Unadj	ridge	FD+Age	2	-0.0688668	3	4
hcp_ya_non_ica_fix	REST1_LR	CogTotalComp_Unadj	ridge	FD+Age	2	-0.0755162	4	0
hcp_ya_non_ica_fix	REST1_LR	CogTotalComp_Unadj	ridge	FD+Age	2	-0.00224188	4	1
hcp_ya_non_ica_fix	REST1_LR	CogTotalComp_Unadj	ridge	FD+Age	2	-0.0320752	4	2
hcp_ya_non_ica_fix	REST1_LR	CogTotalComp_Unadj	ridge	FD+Age	2	-0.0168848	4	3
hcp_ya_non_ica_fix	REST1_LR	CogTotalComp_Unadj	ridge	FD+Age	2	-0.0420053	4	4
hcp_ya_non_ica_fix	REST1_LR	CogTotalComp_Unadj	ridge	FD+Age	2	-0.0532144	5	0
hcp_ya_non_ica_fix	REST1_LR	CogTotalComp_Unadj	ridge	FD+Age	2	-0.0278229	5	1
hcp_ya_non_ica_fix	REST1_LR	CogTotalComp_Unadj	ridge	FD+Age	2	-0.000987583	5	2
hcp_ya_non_ica_fix	REST1_LR	CogTotalComp_Unadj	ridge	FD+Age	2	-0.0265738	5	3
hcp_ya_non_ica_fix	REST1_LR	CogTotalComp_Unadj	ridge	FD+Age	2	-0.0208984	5	4
hcp_ya_non_ica_fix	REST1_LR	CogTotalComp_Unadj	ridge	FD+Age	2	-0.00932239	6	0
hcp_ya_non_ica_fix	REST1_LR	CogTotalComp_Unadj	ridge	FD+Age	2	-0.0140279	6	1
hcp_ya_non_ica_fix	REST1_LR	CogTotalComp_Unadj	ridge	FD+Age	2	-0.000815597	6	2
hcp_ya_non_ica_fix	REST1_LR	CogTotalComp_Unadj	ridge	FD+Age	2	-0.00798814	6	3
hcp_ya_non_ica_fix	REST1_LR	CogTotalComp_Unadj	ridge	FD+Age	2	-0.0334171	6	4
hcp_ya_non_ica_fix	REST1_LR	CogTotalComp_Unadj	ridge	FD+Age	2	-0.0081276	7	0
hcp_ya_non_ica_fix	REST1_LR	CogTotalComp_Unadj	ridge	FD+Age	2	-0.0174548	7	1
hcp_ya_non_ica_fix	REST1_LR	CogTotalComp_Unadj	ridge	FD+Age	2	-0.0465053	7	2
hcp_ya_non_ica_fix	REST1_LR	CogTotalComp_Unadj	ridge	FD+Age	2	-0.0363799	7	3
hcp_ya_non_ica_fix	REST1_LR	CogTotalComp_Unadj	ridge	FD+Age	2	-0.000372083	7	4
hcp_ya_non_ica_fix	REST1_LR	CogTotalComp_Unadj	ridge	FD+Age	2	-0.0321467	8	0
hcp_ya_non_ica_fix	REST1_LR	CogTotalComp_Unadj	ridge	FD+Age	2	-0.00757406	8	1
hcp_ya_non_ica_fix	REST1_LR	CogTotalComp_Unadj	ridge	FD+Age	2	-0.0322131	8	2
hcp_ya_non_ica_fix	REST1_LR	CogTotalComp_Unadj	ridge	FD+Age	2	-0.0361808	8	3
hcp_ya_non_ica_fix	REST1_LR	CogTotalComp_Unadj	ridge	FD+Age	2	-0.00694508	8	4
hcp_ya_non_ica_fix	REST1_LR	CogTotalComp_Unadj	ridge	FD+Age	2	-0.0219181	9	0
hcp_ya_non_ica_fix	REST1_LR	CogTotalComp_Unadj	ridge	FD+Age	2	-0.00944556	9	1
hcp_ya_non_ica_fix	REST1_LR	CogTotalComp_Unadj	ridge	FD+Age	2	-0.00123222	9	2
hcp_ya_non_ica_fix	REST1_LR	CogTotalComp_Unadj	ridge	FD+Age	2	-0.0581361	9	3
hcp_ya_non_ica_fix	REST1_LR	CogTotalComp_Unadj	ridge	FD+Age	2	-0.000162787	9	4
hcp_ya_non_ica_fix	REST2_LR	CogTotalComp_Unadj	rbf_svm		12	0.00449589	0	0
hcp_ya_non_ica_fix	REST2_LR	CogTotalComp_Unadj	rbf_svm		12	-0.00822899	0	1
hcp_ya_non_ica_fix	REST2_LR	CogTotalComp_Unadj	rbf_svm		12	0.00965539	0	2
hcp_ya_non_ica_fix	REST2_LR	CogTotalComp_Unadj	rbf_svm		12	-0.0128095	0	3
hcp_ya_non_ica_fix	REST2_LR	CogTotalComp_Unadj	rbf_svm		12	0.00912504	0	4
hcp_ya_non_ica_fix	REST2_LR	CogTotalComp_Unadj	rbf_svm		12	0.00480906	1	0
hcp_ya_non_ica_fix	REST2_LR	CogTotalComp_Unadj	rbf_svm		12	-0.00951752	1	1
hcp_ya_non_ica_fix	REST2_LR	CogTotalComp_Unadj	rbf_svm		12	-0.0100721	1	2
hcp_ya_non_ica_fix	REST2_LR	CogTotalComp_Unadj	rbf_svm		12	0.00224729	1	3
hcp_ya_non_ica_fix	REST2_LR	CogTotalComp_Unadj	rbf_svm		12	0.00350079	1	4
hcp_ya_non_ica_fix	REST2_LR	CogTotalComp_Unadj	rbf_svm		12	-0.0860906	2	0
hcp_ya_non_ica_fix	REST2_LR	CogTotalComp_Unadj	rbf_svm		12	-0.0437948	2	1
hcp_ya_non_ica_fix	REST2_LR	CogTotalComp_Unadj	rbf_svm		12	-0.0512433	2	2
hcp_ya_non_ica_fix	REST2_LR	CogTotalComp_Unadj	rbf_svm		12	0.0127055	2	3
hcp_ya_non_ica_fix	REST2_LR	CogTotalComp_Unadj	rbf_svm		12	-0.0079234	2	4
hcp_ya_non_ica_fix	REST2_LR	CogTotalComp_Unadj	rbf_svm		12	0.00247459	3	0
hcp_ya_non_ica_fix	REST2_LR	CogTotalComp_Unadj	rbf_svm		12	-0.00688951	3	1
hcp_ya_non_ica_fix	REST2_LR	CogTotalComp_Unadj	rbf_svm		12	-0.0035578	3	2
hcp_ya_non_ica_fix	REST2_LR	CogTotalComp_Unadj	rbf_svm		12	0.0090024	3	3
hcp_ya_non_ica_fix	REST2_LR	CogTotalComp_Unadj	rbf_svm		12	0.0053574	3	4
hcp_ya_non_ica_fix	REST2_LR	CogTotalComp_Unadj	rbf_svm		12	0.00557963	4	0
hcp_ya_non_ica_fix	REST2_LR	CogTotalComp_Unadj	rbf_svm		12	-0.0281292	4	1
hcp_ya_non_ica_fix	REST2_LR	CogTotalComp_Unadj	rbf_svm		12	0.00189641	4	2
hcp_ya_non_ica_fix	REST2_LR	CogTotalComp_Unadj	rbf_svm		12	0.00667104	4	3
hcp_ya_non_ica_fix	REST2_LR	CogTotalComp_Unadj	rbf_svm		12	-0.00565208	4	4
hcp_ya_non_ica_fix	REST2_LR	CogTotalComp_Unadj	rbf_svm		12	-0.0268906	5	0
hcp_ya_non_ica_fix	REST2_LR	CogTotalComp_Unadj	rbf_svm		12	-0.0249936	5	1
hcp_ya_non_ica_fix	REST2_LR	CogTotalComp_Unadj	rbf_svm		12	0.0094979	5	2
hcp_ya_non_ica_fix	REST2_LR	CogTotalComp_Unadj	rbf_svm		12	0.00561195	5	3
hcp_ya_non_ica_fix	REST2_LR	CogTotalComp_Unadj	rbf_svm		12	-0.13997	5	4
hcp_ya_non_ica_fix	REST2_LR	CogTotalComp_Unadj	rbf_svm		12	-0.00904247	6	0
hcp_ya_non_ica_fix	REST2_LR	CogTotalComp_Unadj	rbf_svm		12	-0.0148409	6	1
hcp_ya_non_ica_fix	REST2_LR	CogTotalComp_Unadj	rbf_svm		12	0.00296133	6	2
hcp_ya_non_ica_fix	REST2_LR	CogTotalComp_Unadj	rbf_svm		12	-0.0153864	6	3
hcp_ya_non_ica_fix	REST2_LR	CogTotalComp_Unadj	rbf_svm		12	0.00443033	6	4
hcp_ya_non_ica_fix	REST2_LR	CogTotalComp_Unadj	rbf_svm		12	0.00210971	7	0
hcp_ya_non_ica_fix	REST2_LR	CogTotalComp_Unadj	rbf_svm		12	-0.00556688	7	1
hcp_ya_non_ica_fix	REST2_LR	CogTotalComp_Unadj	rbf_svm		12	0.0029782	7	2
hcp_ya_non_ica_fix	REST2_LR	CogTotalComp_Unadj	rbf_svm		12	-0.00345992	7	3
hcp_ya_non_ica_fix	REST2_LR	CogTotalComp_Unadj	rbf_svm		12	0.00702515	7	4
hcp_ya_non_ica_fix	REST2_LR	CogTotalComp_Unadj	rbf_svm		12	-0.0579398	8	0
hcp_ya_non_ica_fix	REST2_LR	CogTotalComp_Unadj	rbf_svm		12	-0.0247887	8	1
hcp_ya_non_ica_fix	REST2_LR	CogTotalComp_Unadj	rbf_svm		12	-0.0224704	8	2
hcp_ya_non_ica_fix	REST2_LR	CogTotalComp_Unadj	rbf_svm		12	-0.0141869	8	3
hcp_ya_non_ica_fix	REST2_LR	CogTotalComp_Unadj	rbf_svm		12	-0.0524391	8	4
hcp_ya_non_ica_fix	REST2_LR	CogTotalComp_Unadj	rbf_svm		12	0.00905396	9	0
hcp_ya_non_ica_fix	REST2_LR	CogTotalComp_Unadj	rbf_svm		12	0.00611332	9	1
hcp_ya_non_ica_fix	REST2_LR	CogTotalComp_Unadj	rbf_svm		12	0.00449844	9	2
hcp_ya_non_ica_fix	REST2_LR	CogTotalComp_Unadj	rbf_svm		12	0.00911182	9	3
[truncated: 126,251 more rows]

## Sheet: correlation_matrix
	Age	TIV ($mm^3$)	TFC	FD	CFIT Score	Transformation	Correspondence
Age	0	-0.0888258	-0.160054	0.412409	-0.645806	-0.0520734	-0.07245
TIV ($mm^3$)	-0.0888258	0	-0.0143988	-0.135642	0.222256	-0.022987	0.0806351
TFC	-0.160054	-0.0143988	0	-0.13867	0.143079	-0.361581	0.193731
FD	0.412409	-0.135642	-0.13867	0	-0.34119	0.0107455	0.0266561
CFIT Score	-0.645806	0.222256	0.143079	-0.34119	0	0.0585655	-0.0127743
Transformation	-0.0520734	-0.022987	-0.361581	0.0107455	0.0585655	0	-0.515536
Correspondence	-0.07245	0.0806351	0.193731	0.0266561	-0.0127743	-0.515536	0

## Sheet: pvalue_matrix
	Age	TIV ($mm^3$)	TFC	FD	CFIT Score	Transformation	Correspondence
Age	0	0.0548259	0.000509585	1.21073e-20	1.39827e-56	0.260899	0.117536
TIV ($mm^3$)	0.0548259	0	0.756046	0.00328067	1.19693e-06	0.61988	0.0814074
TFC	0.000509585	0.756046	0	0.0026436	0.0019158	6.68593e-16	2.44437e-05
FD	1.21073e-20	0.00328067	0.0026436	0	3.1921e-14	0.816657	0.565142
CFIT Score	1.39827e-56	1.19693e-06	0.0019158	3.1921e-14	0	0.205992	0.782837
Transformation	0.260899	0.61988	6.68593e-16	0.816657	0.205992	0	3.89565e-33
Correspondence	0.117536	0.0814074	2.44437e-05	0.565142	0.782837	3.89565e-33	0
