# Supplementary material for: Individual identifiability following Procrustes alignment of functional gradients: effect of subspace dimensionality
Source: Commun Biol. 2026 Jan 10;9:231. doi: 10.1038/s42003-025-09509-3 (PMC12901060; doi:10.1038/s42003-025-09509-3)
Supplement: Supplementary file 4 — Supplementary Data 2 [file 42003_2025_9509_MOESM4_ESM.xlsx]

## Sheet: transformation_matrices
dataset	subject	session	n_components	transmat_abs_sum	transmat_abs_sum_first_column	l2_of_singular_values	correspondence	l2_subspace_angles
camcan	CC510551	rest	2	2.50171	1.25085	1.06956	0.763748	1.44103
camcan	CC221527	rest	2	2.79854	1.39927	1.75941	0.573271	0.784029
camcan	CC410086	rest	2	2.10413	1.05206	1.44525	0.949151	0.83222
camcan	CC723395	rest	2	2.57459	1.28729	1.44201	0.727436	1.01074
camcan	CC510163	rest	2	2.80962	1.40481	1.25859	0.557943	1.07244
camcan	CC610076	rest	2	2.80969	1.40485	0.97451	0.557835	1.44725
camcan	CC220635	rest	2	2.70028	1.35014	1.39836	0.655856	1.24301
camcan	CC721707	rest	2	2.75456	1.37728	1.15137	0.616566	1.02551
camcan	CC320107	rest	2	2.76003	1.38002	1.10717	0.611998	1.51772
camcan	CC320576	rest	2	2.47085	1.23542	1.08027	0.77856	1.29435
camcan	CC320888	rest	2	2.57097	1.28549	1.14763	0.729296	1.29978
camcan	CC721519	rest	2	2.821	1.4105	1.16989	0.536316	1.45578
camcan	CC120550	rest	2	2.11598	1.05799	1.18802	0.943497	1.32707
camcan	CC610372	rest	2	2.21654	1.10827	1.3045	0.896331	0.914543
camcan	CC721377	rest	2	2.38279	1.19139	0.838571	0.819776	1.6454
camcan	CC510256	rest	2	2.69192	1.34596	1.27292	0.661238	1.04513
camcan	CC620005	rest	2	2.06609	1.03305	0.753935	0.967465	1.70506
camcan	CC221002	rest	2	2.37366	1.18683	1.16625	0.82399	1.44541
camcan	CC510243	rest	2	2.23883	1.11942	1.36298	0.886021	1.07061
camcan	CC420094	rest	2	2.48109	1.24054	1.35154	0.773674	1.11069
camcan	CC410173	rest	2	2.55959	1.2798	1.02068	0.735102	1.27145
camcan	CC210526	rest	2	2.20321	1.1016	0.86945	0.902519	1.55316
camcan	CC321073	rest	2	2.64184	1.32092	1.78973	0.69121	0.929773
camcan	CC120264	rest	2	2.66559	1.3328	1.27281	0.677416	1.53505
camcan	CC210023	rest	2	2.7912	1.3956	1.34473	0.581936	1.07153
camcan	CC510086	rest	2	2.71209	1.35604	0.962639	0.648016	1.59773
camcan	CC620413	rest	2	2.66561	1.3328	1.42047	0.677409	0.90141
camcan	CC710382	rest	2	2.29236	1.14618	1.26755	0.861381	1.4446
camcan	CC620496	rest	2	2.13338	1.06669	1.48972	0.93524	0.892727
camcan	CC410226	rest	2	2.71994	1.35997	0.748373	0.642618	1.68826
camcan	CC610058	rest	2	2.28615	1.14307	1.33558	0.864235	1.46738
camcan	CC420582	rest	2	2.74015	1.37007	1.48294	0.62794	1.21345
camcan	CC721729	rest	2	2.29093	1.14547	0.823192	0.862038	1.44544
camcan	CC722891	rest	2	2.18445	1.09223	1.01815	0.91125	1.1549
camcan	CC620429	rest	2	2.59913	1.29957	1.06238	0.714606	1.67876
camcan	CC310463	rest	2	2.04929	1.02465	1.16736	0.975641	1.40374
camcan	CC610462	rest	2	2.39535	1.19767	1.02994	0.813962	1.58065
camcan	CC410015	rest	2	2.79896	1.39948	0.910797	0.57274	1.48355
camcan	CC222496	rest	2	2.53215	1.26608	1.32481	0.748848	1.13038
camcan	CC420383	rest	2	2.82577	1.41288	1.07209	0.521699	1.28299
camcan	CC221352	rest	2	2.73668	1.36834	1.08249	0.630552	1.52255
camcan	CC120469	rest	2	2.3699	1.18495	1.00001	0.825728	1.49339
camcan	CC420566	rest	2	2.82536	1.41268	1.41015	0.523311	1.2187
camcan	CC320359	rest	2	2.45157	1.22579	1.11023	0.787692	1.20355
camcan	CC222797	rest	2	2.44432	1.22216	1.17781	0.791108	1.43024
camcan	CC710591	rest	2	2.18449	1.09225	1.28845	0.91123	1.08971
camcan	CC310397	rest	2	2.35708	1.17854	1.26032	0.831638	1.00581
camcan	CC320417	rest	2	2.82018	1.41009	1.20656	0.53827	1.35803
camcan	CC610061	rest	2	2.27235	1.13618	1.11093	0.870577	1.00091
camcan	CC122172	rest	2	2.15202	1.07601	1.15651	0.926444	1.30578
camcan	CC410354	rest	2	2.76298	1.38149	1.14153	0.609469	1.30218
camcan	CC221585	rest	2	2.50654	1.25327	0.866653	0.761406	1.81878
camcan	CC711245	rest	2	2.77606	1.38803	0.637205	0.597576	1.81687
camcan	CC210617	rest	2	2.29594	1.14797	0.894427	0.859735	1.59312
camcan	CC720400	rest	2	2.82604	1.41302	1.09952	0.520552	1.30329
camcan	CC510433	rest	2	2.82056	1.41028	1.40621	0.537381	1.26159
camcan	CC710313	rest	2	2.39292	1.19646	1.17684	0.815088	1.225
camcan	CC410101	rest	2	2.63238	1.31619	1.40142	0.696532	1.00108
camcan	CC120313	rest	2	2.34676	1.17338	1.46727	0.836386	1.01527
camcan	CC121428	rest	2	2.82095	1.41047	1.44876	0.536438	0.974012
camcan	CC720622	rest	2	2.82833	1.41416	1.51758	0.504205	1.00037
camcan	CC621118	rest	2	2.34828	1.17414	0.9714	0.835687	1.61681
camcan	CC520209	rest	2	2.14411	1.07205	1.503	0.930172	1.28028
camcan	CC510050	rest	2	2.0284	1.0142	1.42154	0.9859	1.29324
camcan	CC620572	rest	2	2.57645	1.28823	1.11687	0.726474	1.63327
camcan	CC720188	rest	2	2.57054	1.28527	0.7396	0.729518	1.57013
camcan	CC320636	rest	2	2.81509	1.40755	0.913019	0.548725	1.72229
camcan	CC321000	rest	2	2.74561	1.37281	1.25158	0.623727	1.34842
camcan	CC510483	rest	2	2.03762	1.01881	0.731659	0.981359	1.5703
camcan	CC620499	rest	2	2.75415	1.37707	1.21342	0.616906	0.98873
camcan	CC310086	rest	2	2.69173	1.34587	1.10489	0.661357	1.49909
camcan	CC212153	rest	2	2.77752	1.38876	1.14592	0.596166	1.07561
camcan	CC520377	rest	2	2.64326	1.32163	1.44162	0.690403	1.30352
camcan	CC420075	rest	2	2.74962	1.37481	1.26787	0.620561	0.909492
camcan	CC120182	rest	2	2.04983	1.02491	1.08094	0.975381	1.17655
camcan	CC710342	rest	2	2.78423	1.39211	1.11568	0.589447	1.28231
camcan	CC520168	rest	2	2.26074	1.13037	1.36648	0.87592	0.99242
camcan	CC510321	rest	2	2.8189	1.40945	1.11348	0.541152	1.30149
camcan	CC722651	rest	2	2.02871	1.01435	1.15129	0.985747	1.31168
camcan	CC510258	rest	2	2.79691	1.39846	1.458	0.575272	0.910478
camcan	CC121144	rest	2	2.37375	1.18687	1.42981	0.823951	0.799649
camcan	CC310160	rest	2	2.40428	1.20214	1.68874	0.809818	0.966678
camcan	CC120218	rest	2	2.81929	1.40965	1.4951	0.540287	1.06676
camcan	CC120008	rest	2	2.77186	1.38593	1.02937	0.601531	1.0223
camcan	CC720119	rest	2	2.77368	1.38684	0.963979	0.599833	1.34323
camcan	CC711158	rest	2	2.10936	1.05468	0.840943	0.946652	1.67937
camcan	CC121795	rest	2	2.80684	1.40342	1.32205	0.562134	1.53621
camcan	CC720497	rest	2	2.81574	1.40787	0.914718	0.547512	1.29713
camcan	CC221977	rest	2	2.82714	1.41357	1.48996	0.515073	0.926424
camcan	CC410297	rest	2	2.65876	1.32938	1.40438	0.681453	1.20899
camcan	CC620515	rest	2	2.13276	1.06638	1.01066	0.935534	1.40374
camcan	CC220234	rest	2	2.78204	1.39102	1.21953	0.591685	1.17929
camcan	CC520480	rest	2	2.82811	1.41405	0.390456	0.507542	1.88473
camcan	CC420729	rest	2	2.8088	1.4044	1.1979	0.559207	0.940837
camcan	CC410289	rest	2	2.74537	1.37268	0.894716	0.623921	1.30871
camcan	CC620026	rest	2	2.25521	1.12761	1.29462	0.878467	1.569
camcan	CC320687	rest	2	2.81804	1.40902	0.970722	0.542978	1.24217
camcan	CC510415	rest	2	2.19868	1.09934	1.11588	0.904621	1.55877
camcan	CC520607	rest	2	2.59083	1.29542	1.01909	0.718986	1.50183
camcan	CC420198	rest	2	2.39576	1.19788	1.28668	0.813769	1.44737
camcan	CC222264	rest	2	2.79277	1.39639	0.994026	0.580148	1.34034
camcan	CC620359	rest	2	2.69141	1.3457	0.93985	0.661564	1.39983
camcan	CC720511	rest	2	2.72795	1.36398	1.06714	0.636949	1.08374
camcan	CC221828	rest	2	2.48594	1.24297	1.14244	0.771347	1.25822
camcan	CC510242	rest	2	2.34015	1.17008	1.13291	0.839425	1.44763
camcan	CC420589	rest	2	2.8214	1.4107	1.18295	0.535303	1.35902
camcan	CC121479	rest	2	2.62011	1.31005	1.15974	0.703308	1.10137
camcan	CC510259	rest	2	2.54207	1.27103	1.18201	0.74392	1.2352
camcan	CC520042	rest	2	2.42657	1.21329	1.26761	0.799433	0.955075
camcan	CC321880	rest	2	2.37066	1.18533	1.46025	0.825375	0.785004
camcan	CC720646	rest	2	2.25161	1.12581	0.994729	0.880127	1.49654
camcan	CC320160	rest	2	2.53346	1.26673	1.54112	0.748202	0.949963
camcan	CC510355	rest	2	2.80695	1.40347	0.953734	0.561972	1.58776
camcan	CC710548	rest	2	2.38345	1.19173	1.40127	0.819469	1.183
camcan	CC420888	rest	2	2.31573	1.15787	1.71226	0.850646	1.16605
camcan	CC110101	rest	2	2.12441	1.0622	1.49135	0.939493	0.929423
camcan	CC310256	rest	2	2.82703	1.41352	0.880881	0.515714	1.56841
camcan	CC710154	rest	2	2.58147	1.29074	1.01389	0.723875	1.44836
camcan	CC520584	rest	2	2.74394	1.37197	1.54118	0.625025	1.04173
camcan	CC710551	rest	2	2.03754	1.01877	0.85291	0.981398	1.55856
camcan	CC310361	rest	2	2.81764	1.40882	1.5862	0.543799	0.844333
camcan	CC621199	rest	2	2.4949	1.24745	1.12346	0.767039	1.221
camcan	CC710350	rest	2	2.17201	1.086	1.41578	0.917064	1.03399
camcan	CC720358	rest	2	2.77305	1.38653	0.85495	0.60042	1.73788
camcan	CC222956	rest	2	2.36701	1.1835	1.21227	0.827061	1.44878
camcan	CC320759	rest	2	2.49638	1.24819	1.31065	0.766324	0.883903
camcan	CC620085	rest	2	2.62778	1.31389	0.909318	0.699088	1.49329
camcan	CC410040	rest	2	2.29867	1.14934	1.23545	0.85848	1.08858
camcan	CC320850	rest	2	2.67982	1.33991	0.984609	0.668808	1.31409
camcan	CC322186	rest	2	2.7905	1.39525	1.18799	0.582711	1.38598
camcan	CC321544	rest	2	2.7796	1.3898	1.04815	0.594127	1.35648
camcan	CC121106	rest	2	2.15106	1.07553	1.02232	0.926897	1.30617
camcan	CC722421	rest	2	2.07578	1.03789	1.32955	0.962774	0.981723
camcan	CC321368	rest	2	2.42978	1.21489	1.07715	0.797932	1.50408
camcan	CC721418	rest	2	2.25846	1.12923	0.892418	0.876973	1.57733
camcan	CC721504	rest	2	2.03684	1.01842	1.39635	0.981743	0.987814
camcan	CC420182	rest	2	2.82287	1.41143	1.27871	0.531396	1.32733
camcan	CC520053	rest	2	2.70939	1.35469	1.3355	0.649836	1.32847
camcan	CC410091	rest	2	2.6519	1.32595	0.76118	0.68545	1.61564
camcan	CC420464	rest	2	2.72305	1.36152	1.20023	0.64044	1.0072
camcan	CC320002	rest	2	2.78837	1.39419	1.55449	0.585051	0.681147
camcan	CC320814	rest	2	2.82808	1.41404	1.31435	0.50788	1.25487
camcan	CC720238	rest	2	2.45735	1.22867	1.17512	0.784964	1.11081
camcan	CC121317	rest	2	2.32523	1.16262	1.16817	0.846281	1.53432
camcan	CC310142	rest	2	2.67013	1.33507	0.998852	0.674699	1.26623
camcan	CC610046	rest	2	2.02079	1.0104	1.24133	0.989656	1.25986
camcan	CC320698	rest	2	2.45752	1.22876	1.05282	0.784882	1.53885
camcan	CC420060	rest	2	2.8006	1.4003	1.03034	0.570653	1.48061
camcan	CC120795	rest	2	2.16148	1.08074	1.72761	0.922	0.899508
camcan	CC220843	rest	2	2.6755	1.33775	1.40149	0.671453	0.935869
camcan	CC320893	rest	2	2.20405	1.10202	1.21246	0.902128	1.10902
camcan	CC310410	rest	2	2.77008	1.38504	1.51493	0.603166	0.916873
camcan	CC710131	rest	2	2.79914	1.39957	1.66743	0.572523	0.706653
camcan	CC321431	rest	2	2.52459	1.26229	1.05809	0.752581	1.60394
camcan	CC110045	rest	2	2.43819	1.2191	1.18752	0.793988	1.28862
camcan	CC620090	rest	2	2.57882	1.28941	0.841139	0.725252	1.58692
camcan	CC220284	rest	2	2.67999	1.34	1.28552	0.668701	1.52072
camcan	CC221954	rest	2	2.8238	1.4119	1.29201	0.528635	1.32433
camcan	CC320429	rest	2	2.80197	1.40098	1.16613	0.568873	1.56496
camcan	CC510354	rest	2	2.30295	1.15148	1.75541	0.856514	0.729426
camcan	CC320478	rest	2	2.82712	1.41356	1.13603	0.515213	1.15987
camcan	CC420493	rest	2	2.36634	1.18317	1.45769	0.827367	0.999237
camcan	CC321529	rest	2	2.82301	1.4115	0.947423	0.531004	1.33126
camcan	CC120208	rest	2	2.73492	1.36746	1.50072	0.631864	0.847582
camcan	CC210657	rest	2	2.80157	1.40078	1.27517	0.569404	0.900798
camcan	CC222125	rest	2	2.82773	1.41386	1.43428	0.511143	1.12004
camcan	CC610071	rest	2	2.75269	1.37635	1.21652	0.61809	0.995237
camcan	CC510438	rest	2	2.67239	1.33619	1.09775	0.67334	1.36257
camcan	CC410390	rest	2	2.74868	1.37434	1.58561	0.621317	0.717481
camcan	CC220223	rest	2	2.82452	1.41226	1.15819	0.526302	1.42232
camcan	CC510284	rest	2	2.33912	1.16956	1.68905	0.839898	0.815043
camcan	CC620284	rest	2	2.17512	1.08756	1.5051	0.91561	0.773046
camcan	CC520424	rest	2	2.61943	1.30972	1.09588	0.703678	1.05002
camcan	CC120470	rest	2	2.67654	1.33827	0.956152	0.670821	1.54206
camcan	CC610146	rest	2	2.82357	1.41178	1.45735	0.52934	1.33013
camcan	CC510480	rest	2	2.32409	1.16205	1.72291	0.846806	0.79227
camcan	CC310203	rest	2	2.75048	1.37524	0.992889	0.619881	1.5161
camcan	CC221373	rest	2	2.41392	1.20696	1.15924	0.805337	1.50527
camcan	CC220828	rest	2	2.75502	1.37751	0.94381	0.616186	1.64485
camcan	CC420173	rest	2	2.42537	1.21269	1.1378	0.799993	1.10068
camcan	CC410179	rest	2	2.20852	1.10426	1.43042	0.900049	0.933978
camcan	CC120987	rest	2	2.52148	1.26074	0.770654	0.754108	1.55465
camcan	CC420202	rest	2	2.81838	1.40919	1.69043	0.54226	0.937251
camcan	CC220107	rest	2	2.35114	1.17557	1.50802	0.834371	1.11476
camcan	CC222304	rest	2	2.82627	1.41314	1.43051	0.519522	0.898083
camcan	CC520390	rest	2	2.32103	1.16052	0.788675	0.848211	1.63355
camcan	CC721392	rest	2	2.53253	1.26626	1.27171	0.748662	1.38913
camcan	CC520552	rest	2	2.24225	1.12112	1.55402	0.884444	0.801144
camcan	CC110069	rest	2	2.43861	1.21931	1.45059	0.793792	0.842536
camcan	CC620354	rest	2	2.77424	1.38712	0.889781	0.599306	1.64265
camcan	CC520136	rest	2	2.57877	1.28938	1.26843	0.725278	1.46141
camcan	CC410032	rest	2	2.8124	1.4062	1.35124	0.553461	1.28893
camcan	CC210250	rest	2	2.4729	1.23645	1.15958	0.77758	1.17311
camcan	CC321069	rest	2	2.73786	1.36893	1.33185	0.629666	1.13387
camcan	CC221980	rest	2	2.76158	1.38079	1.19343	0.610674	1.38284
camcan	CC710679	rest	2	2.41826	1.20913	0.75924	0.803314	1.48922
camcan	CC610292	rest	2	2.28132	1.14066	1.23991	0.866456	1.35681
camcan	CC520254	rest	2	2.33122	1.16561	1.19485	0.84353	1.71238
camcan	CC420412	rest	2	2.78867	1.39434	0.876637	0.584728	1.62471
camcan	CC722542	rest	2	2.33584	1.16792	1.40413	0.84141	0.868145
camcan	CC720516	rest	2	2.08788	1.04394	1.26644	0.956939	0.839
camcan	CC412004	rest	2	2.82806	1.41403	1.58631	0.508003	0.870251
camcan	CC310224	rest	2	2.15857	1.07928	1.23761	0.923365	1.18973
camcan	CC420348	rest	2	2.71252	1.35626	1.37372	0.647724	1.39883
camcan	CC520097	rest	2	2.31542	1.15771	0.922979	0.850789	1.62577
camcan	CC312058	rest	2	2.34578	1.17289	1.63441	0.836838	0.909049
camcan	CC420776	rest	2	2.53784	1.26892	1.17922	0.746024	1.10862
camcan	CC420259	rest	2	2.74573	1.37286	1.16421	0.623638	1.31184
camcan	CC222258	rest	2	2.75411	1.37706	1.25676	0.616933	1.49961
camcan	CC720071	rest	2	2.36804	1.18402	1.14768	0.826587	1.56243
camcan	CC321154	rest	2	2.64564	1.32282	1.0529	0.689044	1.30966
camcan	CC320202	rest	2	2.82806	1.41403	1.01793	0.508072	1.29648
camcan	CC520673	rest	2	2.67696	1.33848	1.24305	0.670563	1.14479
camcan	CC621080	rest	2	2.67526	1.33763	0.996372	0.671596	1.24548
camcan	CC620262	rest	2	2.77073	1.38537	1.0685	0.602566	1.56803
camcan	CC520083	rest	2	2.53882	1.26941	1.38585	0.745538	1.23138
camcan	CC620279	rest	2	2.53396	1.26698	1.4665	0.74795	0.862086
camcan	CC220352	rest	2	2.04058	1.02029	0.928254	0.979909	1.71113
camcan	CC721891	rest	2	2.82763	1.41382	1.18422	0.511837	0.963725
camcan	CC520517	rest	2	2.27827	1.13914	0.843862	0.867856	1.35921
camcan	CC720329	rest	2	2.33502	1.16751	1.26915	0.841785	1.12433
camcan	CC520745	rest	2	2.75936	1.37968	1.38943	0.612567	1.07811
camcan	CC420217	rest	2	2.7761	1.38805	1.18708	0.597538	1.02825
camcan	CC220920	rest	2	2.04776	1.02388	1.19471	0.976391	1.34814
camcan	CC721114	rest	2	2.67577	1.33788	1.11797	0.671291	1.19302
camcan	CC621128	rest	2	2.42765	1.21383	1.13882	0.798928	1.12283
camcan	CC320297	rest	2	2.37243	1.18622	1.06238	0.824559	1.49285
camcan	CC710858	rest	2	2.31684	1.15842	1.47812	0.850136	1.05073
camcan	CC320448	rest	2	2.68443	1.34222	1.22032	0.665952	1.19255
camcan	CC321976	rest	2	2.47223	1.23611	1.51138	0.777903	1.04486
camcan	CC721107	rest	2	2.77312	1.38656	0.820784	0.60036	1.74438
camcan	CC620444	rest	2	2.07094	1.03547	1.14384	0.965114	1.40898
camcan	CC721292	rest	2	2.63265	1.31632	0.852257	0.69638	1.47576
camcan	CC120409	rest	2	2.01629	1.00814	0.95891	0.991888	1.59364
camcan	CC221336	rest	2	2.67232	1.33616	1.03251	0.673381	1.67309
camcan	CC222326	rest	2	2.23873	1.11937	1.66413	0.886068	0.995536
camcan	CC221033	rest	2	2.29735	1.14867	1.37221	0.859089	1.42617
camcan	CC410097	rest	2	2.35371	1.17685	0.547317	0.833189	1.72469
camcan	CC410113	rest	2	2.58867	1.29434	1.7494	0.720119	1.03327
camcan	CC510392	rest	2	2.49009	1.24504	1.59085	0.769356	1.11045
camcan	CC410177	rest	2	2.68014	1.34007	1.51763	0.668607	1.46659
camcan	CC321137	rest	2	2.81679	1.4084	1.43572	0.54549	1.43898
camcan	CC510648	rest	2	2.78526	1.39263	1.76316	0.588366	0.768267
camcan	CC723197	rest	2	2.65989	1.32994	1.10704	0.680793	1.12935
camcan	CC620114	rest	2	2.70364	1.35182	1.42482	0.653656	1.00188
camcan	CC420137	rest	2	2.39443	1.19721	1.34435	0.81439	1.19682
camcan	CC420435	rest	2	2.64794	1.32397	0.915328	0.687732	1.41743
camcan	CC221040	rest	2	2.82012	1.41006	1.36092	0.538394	1.04922
camcan	CC220203	rest	2	2.81553	1.40777	1.42865	0.547911	0.91921
camcan	CC520215	rest	2	2.3685	1.18425	1.15157	0.826372	1.25731
camcan	CC510255	rest	2	2.61709	1.30854	0.98288	0.704957	1.72257
camcan	CC210519	rest	2	2.72571	1.36286	1.66743	0.638553	1.04643
camcan	CC320651	rest	2	2.65279	1.3264	1.2765	0.68493	1.11918
camcan	CC721052	rest	2	2.40192	1.20096	1.07988	0.810916	1.12203
camcan	CC321464	rest	2	2.51369	1.25684	0.979708	0.757924	1.19446
camcan	CC721894	rest	2	2.52697	1.26349	0.813333	0.751406	1.51
camcan	CC610178	rest	2	2.41266	1.20633	0.2192	0.805921	2.02131
camcan	CC610099	rest	2	2.55505	1.27753	0.82304	0.7374	1.51513
camcan	CC710982	rest	2	2.80971	1.40485	1.15637	0.55781	1.23969
camcan	CC610496	rest	2	2.4819	1.24095	1.28784	0.773283	0.942719
camcan	CC620659	rest	2	2.54969	1.27485	0.840993	0.7401	1.51568
camcan	CC321594	rest	2	2.75552	1.37776	1.28006	0.615773	1.17917
camcan	CC520002	rest	2	2.16124	1.08062	1.29382	0.922112	1.57932
camcan	CC520980	rest	2	2.73133	1.36567	1.60932	0.634498	0.672201
camcan	CC320022	rest	2	2.25073	1.12537	1.0537	0.880531	1.2395
camcan	CC112141	rest	2	2.8077	1.40385	0.734539	0.56086	1.66673
camcan	CC310051	rest	2	2.38337	1.19169	0.978781	0.819505	1.22033
camcan	CC610212	rest	2	2.29793	1.14896	1.0882	0.858824	1.3494
camcan	CC610308	rest	2	2.21572	1.10786	1.13832	0.89671	1.41035
camcan	CC520624	rest	2	2.82841	1.4142	1.30323	0.501917	0.836972
camcan	CC320621	rest	2	2.24301	1.12151	1.18311	0.884091	1.49796
camcan	CC520013	rest	2	2.46532	1.23266	0.981601	0.781189	1.38877
camcan	CC520395	rest	2	2.55572	1.27786	1.42231	0.737064	1.12627
camcan	CC520147	rest	2	2.70381	1.3519	1.20047	0.653545	1.32012
camcan	CC220132	rest	2	2.52918	1.26459	1.0122	0.750318	1.55328
camcan	CC520477	rest	2	2.76551	1.38275	1.59488	0.607261	1.39408
camcan	CC620152	rest	2	2.3589	1.17945	0.822783	0.830797	1.44272
camcan	CC120276	rest	2	2.82779	1.41389	1.15874	0.510623	1.14747
camcan	CC420061	rest	2	2.1595	1.07975	0.96833	0.922927	1.7536
camcan	CC210182	rest	2	2.28232	1.14116	1.27995	0.865996	1.14845
camcan	CC420004	rest	2	2.37215	1.18608	1.28941	0.824688	1.00118
camcan	CC420180	rest	2	2.13497	1.06749	1.5551	0.934487	0.866907
camcan	CC221209	rest	2	2.44349	1.22175	1.69165	0.791498	0.733197
camcan	CC520078	rest	2	2.37135	1.18567	0.944074	0.825059	1.57805
camcan	CC710176	rest	2	2.72254	1.36127	0.739863	0.640799	1.39958
camcan	CC110033	rest	2	2.82784	1.41392	1.60599	0.510183	1.16626
camcan	CC610625	rest	2	2.73454	1.36727	0.858458	0.63214	1.32948
camcan	CC720685	rest	2	2.76331	1.38165	1.1045	0.609188	1.39047
camcan	CC121685	rest	2	2.28458	1.14229	1.22097	0.864954	1.01151
camcan	CC223115	rest	2	2.1159	1.05795	1.26525	0.943538	1.058
camcan	CC620129	rest	2	2.39635	1.19817	1.04264	0.813499	1.51301
camcan	CC610288	rest	2	2.74148	1.37074	0.912822	0.626926	1.4113
camcan	CC721224	rest	2	2.1003	1.05015	1.00822	0.950982	1.27997
camcan	CC321595	rest	2	2.65639	1.3282	1.30204	0.682839	1.35062
camcan	CC520775	rest	2	2.34746	1.17373	1.55862	0.836062	0.841309
camcan	CC621642	rest	2	2.50434	1.25217	1.12408	0.762472	1.46923
camcan	CC620164	rest	2	2.46974	1.23487	1.05168	0.779087	1.31246
camcan	CC512003	rest	2	2.81847	1.40924	1.33894	0.54206	0.825233
camcan	CC120061	rest	2	2.7951	1.39755	1.4019	0.577447	0.875819
camcan	CC120640	rest	2	2.06485	1.03243	1.2254	0.968066	1.41481
camcan	CC121397	rest	2	2.77396	1.38698	1.54586	0.59957	0.940814
camcan	CC221054	rest	2	2.77632	1.38816	0.799515	0.597324	1.59233
camcan	CC710462	rest	2	2.37176	1.18588	0.824201	0.824867	1.54168
camcan	CC312222	rest	2	2.07548	1.03774	1.18605	0.962917	1.35994
camcan	CC320269	rest	2	2.22337	1.11168	1.43828	0.893171	1.20227
camcan	CC310052	rest	2	2.60285	1.30142	0.8176	0.712628	1.5527
camcan	CC320500	rest	2	2.75118	1.37559	1.2919	0.619317	1.472
camcan	CC122620	rest	2	2.60438	1.30219	1.14429	0.711811	1.06378
camcan	CC510208	rest	2	2.62766	1.31383	0.931882	0.699151	1.60031
camcan	CC220974	rest	2	2.71622	1.35811	0.978039	0.645192	1.69168
camcan	CC510342	rest	2	2.57414	1.28707	1.1205	0.727665	1.55967
camcan	CC610210	rest	2	2.30691	1.15346	1.38626	0.854695	0.842738
camcan	CC220372	rest	2	2.60279	1.3014	1.7211	0.712657	0.804123
camcan	CC320267	rest	2	2.78889	1.39445	1.27748	0.584489	1.56289
camcan	CC320686	rest	2	2.75494	1.37747	0.748964	0.616254	1.47916
camcan	CC620821	rest	2	2.53101	1.2655	1.29563	0.749414	1.11624
camcan	CC610658	rest	2	2.03753	1.01877	0.955138	0.981403	1.66306
camcan	CC710486	rest	2	2.15821	1.0791	0.929752	0.923536	1.46734
camcan	CC610653	rest	2	2.07204	1.03602	1.17308	0.964584	0.934605
camcan	CC120166	rest	2	2.52152	1.26076	1.21409	0.754088	0.999343
camcan	CC110319	rest	2	2.35681	1.1784	1.14132	0.831762	1.23766
camcan	CC510220	rest	2	2.75286	1.37643	1.13723	0.617954	1.17187
camcan	CC223085	rest	2	2.34777	1.17389	1.65151	0.83592	1.07934
camcan	CC620557	rest	2	2.11797	1.05898	1.14378	0.942553	1.26167
camcan	CC320218	rest	2	2.40911	1.20455	1.15525	0.807574	1.32636
camcan	CC420322	rest	2	2.784	1.392	1.29504	0.589676	1.09464
camcan	CC520122	rest	2	2.55873	1.27936	0.942813	0.73554	1.16004
camcan	CC320059	rest	2	2.73724	1.36862	1.2406	0.63013	0.931425
camcan	CC620405	rest	2	2.66616	1.33308	1.49385	0.677079	0.903788
camcan	CC510629	rest	2	2.81005	1.40502	1.30262	0.557279	1.12231
camcan	CC320461	rest	2	2.61856	1.30928	1.15652	0.704156	1.66606
camcan	CC210051	rest	2	2.42941	1.21471	1.32468	0.798104	1.47291
camcan	CC610575	rest	2	2.44449	1.22225	0.655547	0.791029	1.67388
camcan	CC110174	rest	2	2.82092	1.41046	1.01494	0.536513	1.36355
camcan	CC620451	rest	2	2.02732	1.01366	1.09821	0.986429	1.54567
camcan	CC110187	rest	2	2.04063	1.02032	1.31115	0.979881	1.04452
camcan	CC510161	rest	2	2.28744	1.14372	0.971681	0.863642	1.69494
camcan	CC620785	rest	2	2.29868	1.14934	1.35593	0.858477	0.855152
camcan	CC510434	rest	2	2.35592	1.17796	1.03127	0.83217	1.34047
camcan	CC410121	rest	2	2.78902	1.39451	1.09549	0.584351	1.50745
camcan	CC310008	rest	2	2.69215	1.34607	1.75576	0.661094	0.863524
camcan	CC320321	rest	2	2.42192	1.21096	1.38368	0.801605	1.16091
camcan	CC520055	rest	2	2.631	1.3155	1.48186	0.697299	0.966013
camcan	CC320608	rest	2	2.81023	1.40511	1.03351	0.556997	1.56112
camcan	CC121158	rest	2	2.22173	1.11086	1.39895	0.893929	1.02438
camcan	CC220697	rest	2	2.80277	1.40139	1.17824	0.567809	1.35391
camcan	CC320379	rest	2	2.25028	1.12514	0.905541	0.880739	1.58485
camcan	CC222120	rest	2	2.26616	1.13308	0.887046	0.873427	1.73005
camcan	CC120727	rest	2	2.6056	1.3028	1.01167	0.71116	1.25187
camcan	CC620479	rest	2	2.76272	1.38136	1.47065	0.609694	0.882351
camcan	CC221107	rest	2	2.12333	1.06167	1.48649	0.940002	0.8996
camcan	CC110606	rest	2	2.78782	1.39391	0.998574	0.585647	1.41998
camcan	CC420236	rest	2	2.23783	1.11892	1.25224	0.886483	1.38666
camcan	CC521040	rest	2	2.29989	1.14995	1.14216	0.857921	1.48966
camcan	CC220151	rest	2	2.82224	1.41112	1.23798	0.533125	1.08028
camcan	CC520585	rest	2	2.289	1.1445	0.944551	0.862922	1.23278
camcan	CC620436	rest	2	2.60704	1.30352	1.22448	0.710388	1.28601
camcan	CC610101	rest	2	2.82663	1.41332	1.47092	0.517813	0.808052
camcan	CC420396	rest	2	2.6267	1.31335	1.29023	0.699685	0.979285
camcan	CC320661	rest	2	2.2435	1.12175	1.16598	0.883869	1.25465
camcan	CC420454	rest	2	2.80249	1.40125	1.09088	0.568179	1.57158
camcan	CC321506	rest	2	2.53038	1.26519	1.58406	0.749724	0.95911
camcan	CC410287	rest	2	2.80546	1.40273	0.946921	0.564104	1.44429
camcan	CC520391	rest	2	2.67716	1.33858	1.5619	0.670441	1.13767
camcan	CC620619	rest	2	2.14633	1.07317	1.04033	0.929123	1.43446
camcan	CC410432	rest	2	2.82331	1.41166	1.33874	0.530108	1.0905
camcan	CC410243	rest	2	2.46748	1.23374	1.19447	0.780162	0.928663
camcan	CC520065	rest	2	2.73098	1.36549	1.28397	0.634755	1.34878
camcan	CC320325	rest	2	2.44378	1.22189	1.6907	0.791365	0.747189
camcan	CC222652	rest	2	2.82476	1.41238	0.753547	0.52548	1.8053
camcan	CC420148	rest	2	2.19568	1.09784	0.88185	0.906016	1.31329
camcan	CC310450	rest	2	2.71667	1.35833	1.12387	0.644886	1.32658
camcan	CC110037	rest	2	2.64492	1.32246	1.51523	0.689459	1.08738
camcan	CC610469	rest	2	2.32141	1.1607	1.06963	0.848038	1.51149
camcan	CC120347	rest	2	2.168	1.084	0.987253	0.918942	1.3805
camcan	CC220232	rest	2	2.14204	1.07102	1.39748	0.931149	0.953647
camcan	CC420587	rest	2	2.59271	1.29636	1.15559	0.717999	1.56427
camcan	CC620121	rest	2	2.48428	1.24214	1.13816	0.772142	1.55064
camcan	CC410323	rest	2	2.66282	1.33141	0.726068	0.679062	1.70944
camcan	CC410251	rest	2	2.39944	1.19972	1.26824	0.812063	1.22568
camcan	CC621284	rest	2	2.59299	1.29649	1.30743	0.717855	1.05221
camcan	CC221935	rest	2	2.80013	1.40007	1.21983	0.571259	1.2485
camcan	CC720180	rest	2	2.58849	1.29424	1.45316	0.720217	0.757386
camcan	CC711035	rest	2	2.12959	1.06479	1.03139	0.937036	1.48674
camcan	CC610405	rest	2	2.72621	1.36311	0.982807	0.638194	1.27709
camcan	CC120065	rest	2	2.08646	1.04323	1.2608	0.957625	1.16018
camcan	CC220535	rest	2	2.75847	1.37923	1.51414	0.61332	0.999226
camcan	CC510226	rest	2	2.56455	1.28227	1.06903	0.732581	1.5887
camcan	CC221595	rest	2	2.41887	1.20944	1.49073	0.803027	0.968291
camcan	CC310473	rest	2	2.30448	1.15224	1.30071	0.855814	1.50316
camcan	CC110126	rest	2	2.25738	1.12869	0.814201	0.877467	1.45334
camcan	CC321203	rest	2	2.02946	1.01473	0.885176	0.985373	1.74272
camcan	CC110056	rest	2	2.51019	1.25509	1.05071	0.759629	0.983906
camcan	CC721585	rest	2	2.81046	1.40523	1.11624	0.556633	1.23076
camcan	CC721888	rest	2	2.74571	1.37286	0.999566	0.623649	1.32516
camcan	CC720407	rest	2	2.61809	1.30904	1.68423	0.704413	0.707508
camcan	CC510474	rest	2	2.81772	1.40886	0.882172	0.54363	1.51719
camcan	CC620106	rest	2	2.09515	1.04758	1.08061	0.953448	1.35632
camcan	CC610028	rest	2	2.55165	1.27583	0.833571	0.739115	1.5801
camcan	CC420229	rest	2	2.08831	1.04415	1.03879	0.956736	1.21326
camcan	CC120764	rest	2	2.81733	1.40866	1.30626	0.544428	1.09654
camcan	CC210422	rest	2	2.5322	1.2661	0.926327	0.748825	1.7182
camcan	CC321899	rest	2	2.14527	1.07263	1.28053	0.929625	1.28678
camcan	CC120376	rest	2	2.55053	1.27526	1.43566	0.73968	1.11626
camcan	CC121200	rest	2	2.69151	1.34576	0.922191	0.661498	1.54801
camcan	CC121411	rest	2	2.53853	1.26927	1.31167	0.745682	1.32347
camcan	CC520253	rest	2	2.40614	1.20307	1.28409	0.808953	1.02952
camcan	CC110182	rest	2	2.2842	1.1421	0.869291	0.865132	1.36896
camcan	CC220323	rest	2	2.74905	1.37452	1.3133	0.621021	1.19832
camcan	CC220526	rest	2	2.47243	1.23622	1.7813	0.777805	0.552961
camcan	CC520175	rest	2	2.66141	1.33071	1.13293	0.679893	1.19172
camcan	CC520398	rest	2	2.43575	1.21787	0.78424	0.795135	1.49282
camcan	CC410248	rest	2	2.32022	1.16011	1.33392	0.848583	1.15416
camcan	CC321585	rest	2	2.63467	1.31733	1.44639	0.695251	0.90049
camcan	CC220518	rest	2	2.54353	1.27176	1.19797	0.74319	1.71078
camcan	CC620264	rest	2	2.82327	1.41163	1.12128	0.530239	1.33203
camcan	CC410284	rest	2	2.25084	1.12542	1.50266	0.880484	0.748248
camcan	CC410325	rest	2	2.42415	1.21208	1.42101	0.800563	0.934625
camcan	CC221487	rest	2	2.42325	1.21163	1.32526	0.800983	1.0421
camcan	CC510473	rest	2	2.69193	1.34596	1.13861	0.661232	1.54178
camcan	CC720290	rest	2	2.12262	1.06131	1.39236	0.940343	1.04298
camcan	CC221324	rest	2	2.79773	1.39886	1.21567	0.574275	1.18818
camcan	CC210124	rest	2	2.80009	1.40005	1.21634	0.571313	1.03756
camcan	CC410222	rest	2	2.82825	1.41413	1.48759	0.505537	0.912895
camcan	CC721291	rest	2	2.82789	1.41395	0.582585	0.509713	1.6461
camcan	CC420197	rest	2	2.03747	1.01873	1.39142	0.981434	1.04612
camcan	CC410220	rest	2	2.82833	1.41417	1.36951	0.50408	1.40449
camcan	CC210314	rest	2	2.76507	1.38254	0.954843	0.607647	1.55691
camcan	CC420623	rest	2	2.7628	1.3814	1.16543	0.609626	1.12233
camcan	CC520560	rest	2	2.13339	1.06669	1.38916	0.935236	0.848507
camcan	CC520562	rest	2	2.20131	1.10065	1.40962	0.903401	0.840809
camcan	CC721532	rest	2	2.66824	1.33412	0.899909	0.675837	1.54647
camcan	CC221565	rest	2	2.81888	1.40944	1.14524	0.541182	1.35308
camcan	CC120319	rest	2	2.31131	1.15565	1.53834	0.852677	0.776953
camcan	CC420222	rest	2	2.82485	1.41243	1.22512	0.525163	1.16769
camcan	CC320089	rest	2	2.8156	1.4078	1.50312	0.547786	0.869796
camcan	CC221031	rest	2	2.14453	1.07226	0.961986	0.929974	1.45686
camcan	CC320336	rest	2	2.55778	1.27889	1.32713	0.73602	1.01861
camcan	CC220506	rest	2	2.26889	1.13444	1.46062	0.872171	0.830036
camcan	CC220999	rest	2	2.13599	1.068	1.36256	0.934005	0.860726
camcan	CC420149	rest	2	2.82504	1.41252	1.44149	0.52449	0.978225
camcan	CC120120	rest	2	2.19102	1.09551	1.1115	0.908189	1.17124
camcan	CC510304	rest	2	2.82832	1.41416	1.11786	0.504261	1.25268
camcan	CC220567	rest	2	2.48093	1.24046	1.24742	0.773751	1.13341
camcan	CC610671	rest	2	2.18332	1.09166	1.26045	0.911777	0.948471
camcan	CC420392	rest	2	2.02778	1.01389	1.12296	0.986202	1.41354
camcan	CC510534	rest	2	2.799	1.3995	1.35477	0.572696	0.906602
camcan	CC621248	rest	2	2.1667	1.08335	1.39736	0.919548	1.03375
camcan	CC220115	rest	2	2.52399	1.262	1.09716	0.752874	1.5011
camcan	CC620118	rest	2	2.79219	1.3961	0.828741	0.58081	1.46929
camcan	CC420356	rest	2	2.41484	1.20742	1.05933	0.804905	1.20813
camcan	CC620073	rest	2	2.82551	1.41275	1.09556	0.522729	1.30632
camcan	CC620526	rest	2	2.82827	1.41414	1.70561	0.505195	0.81074
camcan	CC510395	rest	2	2.4686	1.2343	1.05581	0.779628	1.34491
camcan	CC410387	rest	2	2.31912	1.15956	1.14219	0.849089	1.10555
camcan	CC610022	rest	2	2.52938	1.26469	1.527	0.75022	0.984103
camcan	CC520597	rest	2	2.2246	1.1123	1.04432	0.892598	1.21717
camcan	CC510115	rest	2	2.47011	1.23506	1.29212	0.77891	1.03599
camcan	CC221220	rest	2	2.62734	1.31367	1.50981	0.699331	1.11903
camcan	CC620259	rest	2	2.81519	1.40759	1.00178	0.548547	1.41293
camcan	CC620793	rest	2	2.82631	1.41315	1.40547	0.519362	1.00319
camcan	CC620935	rest	2	2.78724	1.39362	1.61994	0.586279	0.84566
camcan	CC220519	rest	2	2.27063	1.13532	1.63277	0.871368	0.903133
camcan	CC620490	rest	2	2.07641	1.03821	0.99869	0.962467	1.60351
camcan	CC310407	rest	2	2.82398	1.41199	0.996743	0.528059	1.59047
camcan	CC320342	rest	2	2.77585	1.38792	1.51182	0.597777	1.05766
camcan	CC220610	rest	2	2.75945	1.37972	1.31521	0.612493	1.23659
camcan	CC420720	rest	2	2.74478	1.37239	1.05305	0.62438	1.4741
camcan	CC310391	rest	2	2.82773	1.41386	1.41103	0.511104	0.912838
camcan	CC610568	rest	2	2.6469	1.32345	1.18905	0.688326	1.03178
camcan	CC510551	rest	3	4.2661	1.56086	1.25344	0.520623	1.56041
camcan	CC221527	rest	3	4.59214	1.49702	1.82616	0.52331	1.29712
camcan	CC410086	rest	3	4.29075	1.33489	1.51301	0.677751	1.53015
camcan	CC723395	rest	3	4.35985	1.60089	1.60461	0.48342	1.566
camcan	CC510163	rest	3	4.57836	1.65904	1.31633	0.437906	1.59335
camcan	CC610076	rest	3	4.71096	1.7154	1.0829	0.398864	1.91305
camcan	CC220635	rest	3	4.5774	1.6693	1.58675	0.453423	1.41841
camcan	CC721707	rest	3	4.78899	1.66744	1.2264	0.465368	1.59586
camcan	CC320107	rest	3	4.32454	1.25009	1.37768	0.776207	1.37143
camcan	CC320576	rest	3	4.29569	1.55386	1.24371	0.557413	1.51207
camcan	CC320888	rest	3	4.67354	1.64441	1.33596	0.424175	1.41051
camcan	CC721519	rest	3	4.84003	1.65622	1.44763	0.477106	1.66704
camcan	CC120550	rest	3	4.89825	1.58291	1.58471	0.489608	1.18139
camcan	CC610372	rest	3	3.72328	1.26497	1.3516	0.771495	1.47111
camcan	CC721377	rest	3	4.53649	1.41674	1.02479	0.662249	1.93333
camcan	CC510256	rest	3	4.37135	1.55292	1.38355	0.552011	1.41226
camcan	CC620005	rest	3	3.96508	1.27564	1.00104	0.766309	1.564
camcan	CC221002	rest	3	4.45051	1.52737	1.36779	0.500873	1.58482
camcan	CC510243	rest	3	3.92121	1.36645	1.50567	0.671403	1.43966
camcan	CC420094	rest	3	4.6425	1.56564	1.69276	0.485995	1.12043
camcan	CC410173	rest	3	4.83915	1.5349	1.28681	0.481634	1.24315
camcan	CC210526	rest	3	4.68871	1.4873	1.24495	0.606373	1.41286
camcan	CC321073	rest	3	4.50358	1.5835	1.92398	0.540568	1.21498
camcan	CC120264	rest	3	4.28465	1.30324	1.59721	0.741437	1.33802
camcan	CC210023	rest	3	4.563	1.54418	1.49453	0.51544	1.33723
camcan	CC510086	rest	3	4.25811	1.40748	1.11066	0.664167	1.77363
camcan	CC620413	rest	3	4.40955	1.525	1.48433	0.567203	1.4464
camcan	CC710382	rest	3	4.20003	1.21025	1.53051	0.805517	1.5707
camcan	CC620496	rest	3	3.59356	1.28432	1.52584	0.745982	1.74164
camcan	CC410226	rest	3	3.6681	1.30896	1.25184	0.72588	1.53439
camcan	CC610058	rest	3	3.25952	1.07986	1.51548	0.923554	1.50316
camcan	CC420582	rest	3	4.83298	1.69587	1.63343	0.419502	1.52653
camcan	CC721729	rest	3	4.32396	1.58834	1.09792	0.521057	1.62569
camcan	CC722891	rest	3	4.09403	1.26183	1.16539	0.771253	1.34164
camcan	CC620429	rest	3	4.10334	1.2309	1.30987	0.795948	1.61734
camcan	CC310463	rest	3	3.90883	1.1232	1.30182	0.886562	1.67822
camcan	CC610462	rest	3	4.37755	1.53995	1.08137	0.540056	1.96514
camcan	CC410015	rest	3	4.83793	1.65838	1.10387	0.474742	1.52799
camcan	CC222496	rest	3	4.43613	1.61088	1.5931	0.430922	1.18355
camcan	CC420383	rest	3	4.94	1.66275	1.25766	0.455914	1.48929
camcan	CC221352	rest	3	4.71653	1.48995	1.29798	0.569607	1.66773
camcan	CC120469	rest	3	4.89254	1.68004	1.25958	0.446976	1.50596
camcan	CC420566	rest	3	4.51281	1.6498	1.48198	0.425588	1.60103
camcan	CC320359	rest	3	4.48701	1.55353	1.23958	0.538753	1.43669
camcan	CC222797	rest	3	4.54871	1.60249	1.3955	0.466978	1.59763
camcan	CC710591	rest	3	3.85811	1.12383	1.37842	0.885607	1.48384
camcan	CC310397	rest	3	4.65226	1.47052	1.41154	0.612091	1.59877
camcan	CC320417	rest	3	4.96758	1.61896	1.3602	0.442586	1.52161
camcan	CC610061	rest	3	4.27275	1.40639	1.22984	0.603567	1.49448
camcan	CC122172	rest	3	4.63169	1.46293	1.43137	0.630111	1.3696
camcan	CC410354	rest	3	4.89087	1.54942	1.44976	0.525964	1.31782
camcan	CC221585	rest	3	4.67899	1.54468	0.986052	0.565654	2.20069
camcan	CC711245	rest	3	4.11323	1.49131	0.83177	0.543789	2.03725
camcan	CC210617	rest	3	4.8167	1.54968	1.21893	0.544906	1.47996
camcan	CC720400	rest	3	4.58003	1.63321	1.17298	0.437277	1.67731
camcan	CC510433	rest	3	4.49671	1.55521	1.51618	0.480266	1.5317
camcan	CC710313	rest	3	4.64414	1.64844	1.37707	0.455794	1.41805
camcan	CC410101	rest	3	4.42898	1.57386	1.50345	0.547066	1.6635
camcan	CC120313	rest	3	4.22127	1.55685	1.61943	0.538737	1.28651
camcan	CC121428	rest	3	4.8986	1.71842	1.70498	0.392499	1.10186
camcan	CC720622	rest	3	4.61958	1.52124	1.64521	0.497291	1.5385
camcan	CC621118	rest	3	4.56165	1.43557	1.11586	0.581261	1.6881
camcan	CC520209	rest	3	4.75233	1.47929	1.8647	0.602369	1.00648
camcan	CC510050	rest	3	3.34043	1.16112	1.45222	0.850037	1.6629
camcan	CC620572	rest	3	3.92102	1.1261	1.4072	0.883737	1.32945
camcan	CC720188	rest	3	4.89746	1.64346	0.935052	0.482831	1.7194
camcan	CC320636	rest	3	3.9916	1.39381	1.40703	0.66529	1.42371
camcan	CC321000	rest	3	4.72365	1.57175	1.53742	0.551109	1.44433
camcan	CC510483	rest	3	3.96283	1.38883	0.817203	0.635146	2.06571
camcan	CC620499	rest	3	4.38214	1.55152	1.38767	0.542246	1.18308
camcan	CC310086	rest	3	4.87978	1.57209	1.34692	0.532013	1.6183
camcan	CC212153	rest	3	4.80565	1.64442	1.32892	0.487367	1.31209
camcan	CC520377	rest	3	4.20272	1.44931	1.49383	0.624921	1.70057
camcan	CC420075	rest	3	4.68242	1.70313	1.35398	0.418865	1.3097
camcan	CC120182	rest	3	3.64219	1.26176	1.18264	0.76996	1.82908
camcan	CC710342	rest	3	4.80286	1.70583	1.22915	0.401858	1.71784
camcan	CC520168	rest	3	4.18226	1.30504	1.45892	0.744682	1.48563
camcan	CC510321	rest	3	4.98054	1.61809	1.24373	0.430625	1.69384
camcan	CC722651	rest	3	3.83256	1.25672	1.41904	0.761171	1.5259
camcan	CC510258	rest	3	4.60429	1.5264	1.52868	0.528332	1.59207
camcan	CC121144	rest	3	4.2619	1.3304	1.50547	0.726204	1.51326
camcan	CC310160	rest	3	4.03552	1.37495	1.74481	0.694402	1.33709
camcan	CC120218	rest	3	4.89158	1.48965	1.77749	0.484602	1.21538
camcan	CC120008	rest	3	4.32749	1.40923	1.17065	0.592299	1.21262
camcan	CC720119	rest	3	4.64746	1.63161	1.20373	0.46839	1.51474
camcan	CC711158	rest	3	4.81291	1.68881	1.20061	0.397142	1.39788
camcan	CC121795	rest	3	4.76474	1.53525	1.58449	0.575231	1.57845
camcan	CC720497	rest	3	4.95321	1.65474	1.0681	0.461677	1.51427
camcan	CC221977	rest	3	4.83289	1.7041	1.63922	0.410976	1.34879
camcan	CC410297	rest	3	4.68713	1.63329	1.5922	0.482316	1.47455
camcan	CC620515	rest	3	4.29948	1.49592	1.05223	0.528026	1.92536
camcan	CC220234	rest	3	4.82505	1.72197	1.39183	0.382183	1.71879
camcan	CC520480	rest	3	4.73027	1.51021	0.620614	0.585799	2.06495
camcan	CC420729	rest	3	4.45386	1.60833	1.29437	0.472666	1.45535
camcan	CC410289	rest	3	4.63064	1.58436	0.944649	0.512134	1.92028
camcan	CC620026	rest	3	3.84279	1.23451	1.41252	0.795493	1.56184
camcan	CC320687	rest	3	4.32394	1.58985	1.04372	0.464493	1.6347
camcan	CC510415	rest	3	4.23466	1.392	1.31549	0.660142	1.5202
camcan	CC520607	rest	3	4.61187	1.57633	1.16266	0.538488	1.6558
camcan	CC420198	rest	3	4.46228	1.36328	1.47894	0.698103	1.68868
camcan	CC222264	rest	3	4.66756	1.42937	1.14127	0.598216	1.73629
camcan	CC620359	rest	3	4.8515	1.53516	1.05368	0.490528	1.79743
camcan	CC720511	rest	3	3.85882	1.41413	1.11711	0.614138	1.50638
camcan	CC221828	rest	3	4.5955	1.68004	1.37236	0.409553	1.3331
camcan	CC510242	rest	3	4.30764	1.50543	1.26425	0.595772	1.75618
camcan	CC420589	rest	3	4.88915	1.71342	1.39213	0.403031	1.7313
camcan	CC121479	rest	3	4.63087	1.38	1.46915	0.65284	0.937748
camcan	CC510259	rest	3	4.44836	1.5059	1.42066	0.581533	1.27099
camcan	CC520042	rest	3	4.42036	1.27152	1.3642	0.7581	1.55942
camcan	CC321880	rest	3	3.94599	1.28371	1.52226	0.756177	1.26084
camcan	CC720646	rest	3	4.24798	1.23141	1.23008	0.796765	1.62203
camcan	CC320160	rest	3	4.20126	1.54244	1.69934	0.571822	1.19373
camcan	CC510355	rest	3	4.4343	1.39451	1.1893	0.665605	1.45639
camcan	CC710548	rest	3	4.31207	1.27408	1.44469	0.766308	1.75372
camcan	CC420888	rest	3	4.28551	1.21084	1.91409	0.808666	1.2537
camcan	CC110101	rest	3	4.10851	1.13403	1.67532	0.875445	1.30536
camcan	CC310256	rest	3	4.77186	1.47703	1.12702	0.595047	1.75416
camcan	CC710154	rest	3	3.88581	1.34956	1.10055	0.692724	1.67944
camcan	CC520584	rest	3	4.57974	1.61425	1.59414	0.493829	1.46119
camcan	CC710551	rest	3	4.66518	1.59928	1.23704	0.506005	1.32758
camcan	CC310361	rest	3	4.80934	1.49844	1.68	0.491677	1.52202
camcan	CC621199	rest	3	4.55881	1.43162	1.32535	0.65113	1.33718
camcan	CC710350	rest	3	3.98046	1.10759	1.48802	0.899873	1.50607
camcan	CC720358	rest	3	4.3142	1.30956	0.997278	0.741075	1.88182
camcan	CC222956	rest	3	4.949	1.60392	1.47316	0.481633	1.52808
camcan	CC320759	rest	3	4.08993	1.32204	1.35429	0.725217	1.63519
camcan	CC620085	rest	3	4.39916	1.27586	1.04378	0.75459	1.64508
camcan	CC410040	rest	3	3.92187	1.19279	1.34758	0.829062	1.49269
camcan	CC320850	rest	3	4.74482	1.67312	1.12708	0.456362	1.65882
camcan	CC322186	rest	3	4.74844	1.66226	1.41265	0.435271	1.53725
camcan	CC321544	rest	3	4.78855	1.48774	1.40533	0.588804	1.21918
camcan	CC121106	rest	3	4.04561	1.40612	1.2952	0.553994	1.48931
camcan	CC722421	rest	3	3.87455	1.31447	1.42034	0.710104	1.49003
camcan	CC321368	rest	3	4.6623	1.48879	1.57263	0.512196	1.24812
camcan	CC721418	rest	3	4.34226	1.54509	1.24687	0.567267	1.38414
camcan	CC721504	rest	3	3.94833	1.44935	1.49027	0.506694	1.62217
camcan	CC420182	rest	3	4.6642	1.69136	1.37874	0.409656	1.73261
camcan	CC520053	rest	3	4.72197	1.6042	1.62487	0.524989	1.20354
camcan	CC410091	rest	3	4.61841	1.64616	0.914654	0.451191	1.75287
camcan	CC420464	rest	3	4.52997	1.66421	1.31021	0.469294	1.36592
camcan	CC320002	rest	3	4.04756	1.49733	1.58152	0.542185	1.36675
camcan	CC320814	rest	3	4.91355	1.7192	1.46981	0.383752	1.5718
camcan	CC720238	rest	3	4.64819	1.54852	1.36018	0.493904	1.1165
camcan	CC121317	rest	3	4.17504	1.37863	1.31121	0.653922	1.62182
camcan	CC310142	rest	3	4.8145	1.57237	1.15004	0.510478	1.60734
camcan	CC610046	rest	3	4.01626	1.10192	1.45931	0.903696	1.31202
camcan	CC320698	rest	3	4.9937	1.64559	1.3056	0.419467	1.61174
camcan	CC420060	rest	3	4.19799	1.45616	1.05637	0.543195	2.01828
camcan	CC120795	rest	3	4.06583	1.1443	1.87229	0.868285	1.13414
camcan	CC220843	rest	3	4.51922	1.64874	1.56172	0.467759	1.34761
camcan	CC320893	rest	3	4.34489	1.4459	1.31937	0.641919	1.63972
camcan	CC310410	rest	3	4.85847	1.67314	1.70044	0.459069	1.40688
camcan	CC710131	rest	3	4.36447	1.58855	1.7244	0.485114	1.33118
camcan	CC321431	rest	3	4.21327	1.25159	1.24708	0.77247	1.47865
camcan	CC110045	rest	3	4.50469	1.33361	1.38017	0.690297	1.46951
camcan	CC620090	rest	3	4.72396	1.59684	0.981412	0.44268	1.63479
camcan	CC220284	rest	3	4.22898	1.29645	1.64112	0.740636	1.26864
camcan	CC221954	rest	3	4.93667	1.65789	1.50663	0.449271	1.45027
camcan	CC320429	rest	3	4.67022	1.56635	1.46527	0.502346	1.58238
camcan	CC510354	rest	3	3.92392	1.25087	1.82551	0.784655	1.43477
camcan	CC320478	rest	3	4.83679	1.43238	1.35258	0.520828	1.36173
camcan	CC420493	rest	3	4.36391	1.4263	1.57732	0.647516	1.21256
camcan	CC321529	rest	3	4.90474	1.66518	1.12769	0.453631	1.53081
camcan	CC120208	rest	3	4.48085	1.55548	1.62627	0.531159	1.25709
camcan	CC210657	rest	3	4.7788	1.7126	1.35473	0.376148	1.64617
camcan	CC222125	rest	3	4.90915	1.72048	1.65374	0.388089	1.36852
camcan	CC610071	rest	3	4.69657	1.70601	1.32042	0.414788	1.39752
camcan	CC510438	rest	3	4.61256	1.58019	1.28637	0.460124	1.84885
camcan	CC410390	rest	3	4.32195	1.51313	1.65011	0.557589	1.38311
camcan	CC220223	rest	3	4.58984	1.57293	1.54495	0.462835	1.19621
camcan	CC510284	rest	3	4.24156	1.31474	1.81821	0.736145	1.28972
camcan	CC620284	rest	3	3.53741	1.15418	1.59623	0.860783	1.13229
camcan	CC520424	rest	3	4.32578	1.39089	1.1715	0.652772	1.44041
camcan	CC120470	rest	3	4.85446	1.7188	1.36596	0.369497	1.35507
camcan	CC610146	rest	3	4.98522	1.69799	1.62299	0.384059	1.3901
camcan	CC510480	rest	3	4.1964	1.22633	1.87063	0.802243	1.11264
camcan	CC310203	rest	3	4.56414	1.49735	1.25686	0.606997	1.47444
camcan	CC221373	rest	3	4.86587	1.7144	1.2829	0.397808	1.80819
camcan	CC220828	rest	3	4.31559	1.31605	1.10381	0.724004	1.58806
camcan	CC420173	rest	3	4.45924	1.4843	1.2178	0.607875	1.61779
camcan	CC410179	rest	3	3.96675	1.28602	1.51691	0.754472	1.65022
camcan	CC120987	rest	3	4.34952	1.40892	1.1989	0.634259	1.56631
camcan	CC420202	rest	3	4.30927	1.58906	1.76738	0.469047	1.37491
camcan	CC220107	rest	3	4.09177	1.32866	1.59643	0.726817	1.46661
camcan	CC222304	rest	3	4.85516	1.72761	1.56962	0.358819	1.34757
camcan	CC520390	rest	3	4.22301	1.51087	1.06967	0.593797	1.47662
camcan	CC721392	rest	3	4.33516	1.58339	1.47144	0.521826	1.61471
camcan	CC520552	rest	3	4.37391	1.30064	1.68695	0.736543	1.28291
camcan	CC110069	rest	3	4.39472	1.34753	1.5752	0.713967	1.37284
camcan	CC620354	rest	3	4.96757	1.58574	0.98967	0.449278	1.91336
camcan	CC520136	rest	3	4.48711	1.61501	1.31897	0.515585	1.7148
camcan	CC410032	rest	3	4.74692	1.51433	1.72173	0.577648	1.29606
camcan	CC210250	rest	3	4.50307	1.57071	1.32309	0.545528	1.34848
camcan	CC321069	rest	3	4.46025	1.53146	1.41601	0.556696	1.5673
camcan	CC221980	rest	3	4.82564	1.65963	1.4065	0.459738	1.47805
camcan	CC710679	rest	3	4.89056	1.52692	1.07374	0.529838	1.61317
camcan	CC610292	rest	3	4.0343	1.48953	1.31978	0.525505	1.72633
camcan	CC520254	rest	3	4.29759	1.59125	1.30357	0.465286	1.75876
camcan	CC420412	rest	3	4.3626	1.34007	1.41472	0.705162	1.17987
camcan	CC722542	rest	3	3.42589	1.17747	1.46765	0.833932	1.53654
camcan	CC720516	rest	3	4.2099	1.35938	1.34873	0.661666	1.4085
camcan	CC412004	rest	3	4.12449	1.50239	1.63956	0.469822	1.37362
camcan	CC310224	rest	3	4.19237	1.24791	1.41477	0.77454	1.35051
camcan	CC420348	rest	3	4.77126	1.62834	1.521	0.499053	1.6333
camcan	CC520097	rest	3	3.57746	1.19201	1.14769	0.828748	1.50443
camcan	CC312058	rest	3	4.3211	1.3949	1.75685	0.679004	1.46494
camcan	CC420776	rest	3	4.66384	1.68156	1.46308	0.404412	1.09171
camcan	CC420259	rest	3	4.85123	1.48689	1.34122	0.520023	1.73447
camcan	CC222258	rest	3	4.7479	1.65097	1.37335	0.470534	1.74161
camcan	CC720071	rest	3	4.51691	1.37036	1.56982	0.689614	1.06037
camcan	CC321154	rest	3	4.72904	1.61925	1.21809	0.487087	1.44807
camcan	CC320202	rest	3	4.91857	1.52416	1.2393	0.492706	1.49399
camcan	CC520673	rest	3	4.87749	1.62769	1.48948	0.436755	1.22221
camcan	CC621080	rest	3	4.62003	1.46175	1.11909	0.632141	1.78611
camcan	CC620262	rest	3	4.04058	1.19477	1.44945	0.822562	1.10622
camcan	CC520083	rest	3	4.17702	1.48942	1.42456	0.611808	1.75961
camcan	CC620279	rest	3	4.36507	1.37991	1.52635	0.685343	1.71247
camcan	CC220352	rest	3	4.74556	1.58823	1.20102	0.537759	1.56371
camcan	CC721891	rest	3	4.75539	1.56696	1.29573	0.464752	1.22082
camcan	CC520517	rest	3	4.41093	1.40688	1.02091	0.576915	1.46369
camcan	CC720329	rest	3	4.27331	1.46345	1.37699	0.602777	1.36223
camcan	CC520745	rest	3	4.2938	1.57417	1.40928	0.513761	1.85531
camcan	CC420217	rest	3	4.39897	1.60452	1.34386	0.490809	1.18673
camcan	CC220920	rest	3	4.06355	1.16405	1.33475	0.850237	1.74136
camcan	CC721114	rest	3	4.54137	1.51279	1.1553	0.571984	1.87959
camcan	CC621128	rest	3	3.88591	1.24339	1.23166	0.772888	1.73849
camcan	CC320297	rest	3	4.46653	1.33046	1.30679	0.721434	1.69719
camcan	CC710858	rest	3	4.28558	1.58406	1.77789	0.450839	0.986612
camcan	CC320448	rest	3	4.64355	1.70448	1.44178	0.400445	1.313
camcan	CC321976	rest	3	4.13346	1.28458	1.63713	0.748773	1.30703
camcan	CC721107	rest	3	4.47361	1.44457	1.08297	0.61245	1.58311
camcan	CC620444	rest	3	4.43481	1.57227	1.23455	0.514217	1.87047
camcan	CC721292	rest	3	4.3467	1.54238	1.02851	0.558496	1.71975
camcan	CC120409	rest	3	3.95036	1.27035	1.36356	0.764803	1.18301
camcan	CC221336	rest	3	3.65551	1.0719	1.70316	0.93165	1.06792
camcan	CC222326	rest	3	4.14819	1.17446	1.79714	0.843837	1.35542
camcan	CC221033	rest	3	4.6001	1.36991	1.62638	0.677594	1.5638
camcan	CC410097	rest	3	4.39779	1.2682	0.864985	0.763083	1.88833
camcan	CC410113	rest	3	4.28947	1.50827	1.84166	0.599405	1.44485
camcan	CC510392	rest	3	4.11997	1.28256	1.68174	0.749196	1.55911
camcan	CC410177	rest	3	4.05475	1.24652	1.651	0.769999	1.67063
camcan	CC321137	rest	3	4.93934	1.56232	1.60143	0.478189	1.5969
camcan	CC510648	rest	3	4.2093	1.40647	1.78599	0.584149	1.53464
camcan	CC723197	rest	3	4.68165	1.54735	1.17169	0.569926	1.80423
camcan	CC620114	rest	3	4.10805	1.42305	1.49777	0.618158	1.34269
camcan	CC420137	rest	3	4.69949	1.39862	1.5239	0.641932	1.69935
camcan	CC420435	rest	3	4.33013	1.42091	0.984571	0.660477	1.93919
camcan	CC221040	rest	3	4.59134	1.59085	1.468	0.480138	1.27095
camcan	CC220203	rest	3	4.96029	1.68927	1.64957	0.405392	1.24648
camcan	CC520215	rest	3	4.43906	1.37339	1.29925	0.695525	1.73279
camcan	CC510255	rest	3	3.85579	1.11314	1.39907	0.893997	1.34521
camcan	CC210519	rest	3	4.56222	1.60702	1.7714	0.503484	1.46234
camcan	CC320651	rest	3	4.95491	1.57392	1.49237	0.453145	1.45346
camcan	CC721052	rest	3	4.63456	1.43792	1.18523	0.644598	1.67644
camcan	CC321464	rest	3	4.7556	1.59435	1.09797	0.436201	1.64042
camcan	CC721894	rest	3	4.84685	1.54916	1.00166	0.458989	1.81561
camcan	CC610178	rest	3	4.4947	1.38294	0.643923	0.646346	2.13056
camcan	CC610099	rest	3	4.48218	1.40553	1.09835	0.631053	1.49656
camcan	CC710982	rest	3	4.75049	1.51961	1.34182	0.563366	1.76252
camcan	CC610496	rest	3	4.45512	1.45254	1.344	0.63284	1.61568
camcan	CC620659	rest	3	4.93727	1.62883	1.14026	0.484262	1.76947
camcan	CC321594	rest	3	4.80194	1.7049	1.48506	0.397175	1.20037
camcan	CC520002	rest	3	3.77163	1.13157	1.43513	0.879592	1.73867
camcan	CC520980	rest	3	3.89807	1.43343	1.63924	0.604039	1.48885
camcan	CC320022	rest	3	3.5588	1.15085	1.06934	0.860163	1.94072
camcan	CC112141	rest	3	4.37476	1.3856	1.0176	0.685089	1.53589
camcan	CC310051	rest	3	4.33843	1.59345	1.13184	0.471827	1.39066
camcan	CC610212	rest	3	3.96753	1.4113	1.17485	0.664596	1.59375
camcan	CC610308	rest	3	4.41119	1.39537	1.47894	0.668615	0.993775
camcan	CC520624	rest	3	4.1992	1.55463	1.35397	0.451307	1.51386
camcan	CC320621	rest	3	3.86811	1.19684	1.50239	0.823568	1.24073
camcan	CC520013	rest	3	4.57443	1.59813	1.21456	0.496408	1.51579
camcan	CC520395	rest	3	4.73527	1.55639	1.58505	0.521993	1.37093
camcan	CC520147	rest	3	4.51698	1.52933	1.24611	0.571011	1.9174
camcan	CC220132	rest	3	4.68204	1.54415	1.14879	0.49678	1.77123
camcan	CC520477	rest	3	4.85128	1.65254	1.7146	0.480792	1.60149
camcan	CC620152	rest	3	4.75097	1.66009	0.954005	0.458251	1.8671
camcan	CC120276	rest	3	4.86216	1.66235	1.44409	0.464537	1.12863
camcan	CC420061	rest	3	3.94752	1.37033	1.09305	0.685924	1.89856
camcan	CC210182	rest	3	4.65999	1.4985	1.46418	0.545614	1.48086
camcan	CC420004	rest	3	4.59731	1.46019	1.40272	0.633657	1.43267
camcan	CC420180	rest	3	3.71503	1.31507	1.67606	0.732224	1.33372
camcan	CC221209	rest	3	4.04566	1.4336	1.72623	0.652866	1.69934
camcan	CC520078	rest	3	4.89724	1.52023	1.257	0.502993	1.49755
camcan	CC710176	rest	3	4.56652	1.4466	0.85118	0.6363	1.81811
camcan	CC110033	rest	3	4.80968	1.72755	1.75125	0.365963	1.41143
camcan	CC610625	rest	3	4.77998	1.49685	1.02184	0.543042	1.68686
camcan	CC720685	rest	3	4.59978	1.57518	1.40076	0.508454	1.61675
camcan	CC121685	rest	3	3.76869	1.28264	1.3471	0.760978	1.20917
camcan	CC223115	rest	3	4.32167	1.30577	1.38806	0.740631	1.32457
camcan	CC620129	rest	3	3.98473	1.46206	1.38043	0.598746	1.3992
camcan	CC610288	rest	3	4.49735	1.39727	1.04206	0.623922	1.65387
camcan	CC721224	rest	3	3.8526	1.15542	1.15428	0.859316	1.52978
camcan	CC321595	rest	3	4.79757	1.52616	1.5176	0.491297	1.6591
camcan	CC520775	rest	3	3.92011	1.22875	1.58244	0.79452	1.65504
camcan	CC621642	rest	3	4.67846	1.52312	1.23503	0.58473	1.85559
camcan	CC620164	rest	3	4.74737	1.48802	1.1622	0.529901	1.72742
camcan	CC512003	rest	3	4.16861	1.52803	1.39085	0.500598	1.58857
camcan	CC120061	rest	3	4.65361	1.68512	1.58315	0.435745	1.07271
camcan	CC120640	rest	3	4.7565	1.53443	1.582	0.54716	1.26052
camcan	CC121397	rest	3	4.38843	1.60135	1.68692	0.498387	1.20135
camcan	CC221054	rest	3	4.53733	1.34036	1.25041	0.684407	1.2621
camcan	CC710462	rest	3	3.47048	1.21089	0.992424	0.806248	1.85734
camcan	CC312222	rest	3	3.40197	1.09544	1.30938	0.909608	1.63614
camcan	CC320269	rest	3	4.27933	1.56848	1.57465	0.447331	1.53373
camcan	CC310052	rest	3	4.76083	1.66824	1.03488	0.46467	1.6339
camcan	CC320500	rest	3	4.81304	1.68312	1.47304	0.444371	1.87551
camcan	CC122620	rest	3	4.82231	1.65308	1.32509	0.468783	1.60449
camcan	CC510208	rest	3	4.19277	1.32978	1.38076	0.713801	1.32213
camcan	CC220974	rest	3	4.20745	1.22565	1.35212	0.80334	1.32539
camcan	CC510342	rest	3	4.06	1.38048	1.2476	0.666498	1.76971
camcan	CC610210	rest	3	4.13186	1.50235	1.48018	0.583173	1.25852
camcan	CC220372	rest	3	4.44747	1.3318	1.82715	0.696634	1.36945
camcan	CC320267	rest	3	4.499	1.35228	1.8767	0.703168	1.12452
camcan	CC320686	rest	3	4.98005	1.69968	1.05332	0.401108	1.55613
camcan	CC620821	rest	3	4.37671	1.61698	1.5329	0.473321	1.44261
camcan	CC610658	rest	3	3.77261	1.28182	1.21299	0.751229	1.71756
camcan	CC710486	rest	3	3.99747	1.46511	1.08744	0.568308	1.58686
camcan	CC610653	rest	3	3.35629	1.17504	1.2144	0.84065	1.48404
camcan	CC120166	rest	3	4.76935	1.53243	1.3499	0.568659	1.40123
camcan	CC110319	rest	3	4.7659	1.44339	1.4509	0.555778	1.4859
camcan	CC510220	rest	3	4.6857	1.67913	1.26782	0.452092	1.44825
camcan	CC223085	rest	3	4.36409	1.2874	1.91859	0.748562	1.31391
camcan	CC620557	rest	3	4.34989	1.51522	1.308	0.483707	1.33352
camcan	CC320218	rest	3	4.83778	1.47062	1.40136	0.481292	1.48563
camcan	CC420322	rest	3	4.41534	1.45301	1.37468	0.55633	1.46295
camcan	CC520122	rest	3	4.56751	1.57542	1.07407	0.458537	1.48705
camcan	CC320059	rest	3	4.68799	1.69111	1.35794	0.390899	1.54757
camcan	CC620405	rest	3	4.60548	1.64745	1.67151	0.479656	1.0621
camcan	CC510629	rest	3	4.78859	1.72268	1.41736	0.381119	1.61341
camcan	CC320461	rest	3	4.11596	1.49377	1.37827	0.51419	1.67198
camcan	CC210051	rest	3	3.96653	1.25134	1.7703	0.78412	1.07717
camcan	CC610575	rest	3	4.69968	1.50577	0.898008	0.598239	1.70749
camcan	CC110174	rest	3	4.58538	1.46947	1.32117	0.626156	1.40678
camcan	CC620451	rest	3	4.25363	1.47236	1.2884	0.54917	1.47957
camcan	CC110187	rest	3	4.47918	1.39681	1.49288	0.634958	1.23753
camcan	CC510161	rest	3	3.54375	1.16839	1.16764	0.845553	1.68198
camcan	CC620785	rest	3	4.2687	1.33748	1.44126	0.72103	1.52204
camcan	CC510434	rest	3	4.2512	1.55701	1.16387	0.468915	1.42757
camcan	CC410121	rest	3	4.3877	1.47334	1.22608	0.621254	1.8131
camcan	CC310008	rest	3	4.7692	1.49059	1.90073	0.584206	1.32176
camcan	CC320321	rest	3	4.24531	1.39555	1.50905	0.671222	1.80456
camcan	CC520055	rest	3	4.44138	1.43908	1.5642	0.629114	1.38217
camcan	CC320608	rest	3	4.27112	1.24979	1.55038	0.784986	1.1395
camcan	CC121158	rest	3	3.43796	1.19399	1.43301	0.828712	1.8059
camcan	CC220697	rest	3	4.76236	1.70147	1.33365	0.385381	1.83486
camcan	CC320379	rest	3	4.18731	1.27642	1.22452	0.762005	1.26463
camcan	CC222120	rest	3	4.9304	1.64833	1.18606	0.471276	1.78912
camcan	CC120727	rest	3	4.54955	1.40565	1.23311	0.670532	1.24769
camcan	CC620479	rest	3	4.13441	1.52473	1.49586	0.549281	1.67996
camcan	CC221107	rest	3	4.33542	1.26314	1.5635	0.755327	1.65236
camcan	CC110606	rest	3	4.86659	1.66469	1.16167	0.468633	1.70208
camcan	CC420236	rest	3	4.75814	1.57149	1.51467	0.501831	1.39439
camcan	CC521040	rest	3	4.06851	1.32355	1.34812	0.731215	1.65647
camcan	CC220151	rest	3	4.21011	1.55389	1.28084	0.486842	1.82971
camcan	CC520585	rest	3	4.10829	1.39284	1.05622	0.636687	1.65929
camcan	CC620436	rest	3	4.46251	1.63666	1.3979	0.494777	1.44012
camcan	CC610101	rest	3	4.22133	1.55173	1.50574	0.470252	1.6051
camcan	CC420396	rest	3	4.50178	1.52455	1.40422	0.587479	1.40843
camcan	CC320661	rest	3	4.62031	1.446	1.29316	0.509706	1.76993
camcan	CC420454	rest	3	4.76496	1.60057	1.2144	0.509806	1.57788
camcan	CC321506	rest	3	4.2343	1.5099	1.69332	0.597935	1.47021
camcan	CC410287	rest	3	4.54063	1.46597	1.1156	0.595359	1.80199
camcan	CC520391	rest	3	4.84978	1.59447	1.64756	0.526143	1.7052
camcan	CC620619	rest	3	4.3058	1.43088	1.20894	0.499615	1.8421
camcan	CC410432	rest	3	4.78296	1.59335	1.47449	0.465767	1.66463
camcan	CC410243	rest	3	4.20724	1.40672	1.2216	0.67193	1.66601
camcan	CC520065	rest	3	4.74417	1.67758	1.49712	0.449285	1.46703
camcan	CC320325	rest	3	4.30445	1.46865	1.78149	0.628043	1.2589
camcan	CC222652	rest	3	4.23817	1.21204	1.39434	0.809439	1.46535
camcan	CC420148	rest	3	4.22955	1.19623	1.10069	0.821515	1.69228
camcan	CC310450	rest	3	4.81908	1.7308	1.41983	0.346709	1.26547
camcan	CC110037	rest	3	4.41278	1.33787	1.59516	0.678722	1.51148
camcan	CC610469	rest	3	4.18044	1.50371	1.08684	0.572198	2.00391
camcan	CC120347	rest	3	4.46202	1.57747	1.27846	0.545237	1.41057
camcan	CC220232	rest	3	4.16731	1.4609	1.50938	0.59503	1.34128
camcan	CC420587	rest	3	4.42142	1.36496	1.34998	0.688072	1.84012
camcan	CC620121	rest	3	4.75373	1.53181	1.47383	0.507289	1.32583
camcan	CC410323	rest	3	4.59605	1.49043	0.890893	0.611587	1.83199
camcan	CC410251	rest	3	4.13037	1.51582	1.37187	0.58748	1.53954
camcan	CC621284	rest	3	4.33065	1.55095	1.36171	0.567571	1.79883
camcan	CC221935	rest	3	4.64064	1.44529	1.30964	0.553271	1.61856
camcan	CC720180	rest	3	4.35625	1.58605	1.5354	0.540199	1.19965
camcan	CC711035	rest	3	4.50787	1.4984	1.12874	0.475211	1.84202
camcan	CC610405	rest	3	4.65969	1.61859	1.1982	0.49106	1.63967
camcan	CC120065	rest	3	3.80001	1.21094	1.36669	0.805844	1.42072
camcan	CC220535	rest	3	4.62862	1.45169	1.59239	0.585913	1.44268
camcan	CC510226	rest	3	3.9115	1.21051	1.23809	0.802552	1.56111
camcan	CC221595	rest	3	4.34319	1.46685	1.62798	0.629298	1.3227
camcan	CC310473	rest	3	4.30534	1.44629	1.56309	0.636293	1.57249
camcan	CC110126	rest	3	4.3148	1.55032	1.05512	0.476994	1.49679
camcan	CC321203	rest	3	4.73583	1.50478	1.00394	0.468145	2.06392
camcan	CC110056	rest	3	4.3933	1.56866	1.12024	0.552163	1.44089
camcan	CC721585	rest	3	4.76994	1.71773	1.218	0.385933	1.53827
camcan	CC721888	rest	3	4.6524	1.65649	1.13292	0.475466	1.65644
camcan	CC720407	rest	3	4.02893	1.31201	1.7413	0.703261	1.28834
camcan	CC510474	rest	3	4.97374	1.65032	1.16032	0.416721	1.53816
camcan	CC620106	rest	3	4.45221	1.40078	1.31603	0.637117	1.42853
camcan	CC610028	rest	3	3.95088	1.10999	1.01092	0.89785	1.6874
camcan	CC420229	rest	3	4.41136	1.36096	1.24199	0.653809	1.59709
camcan	CC120764	rest	3	4.97176	1.63796	1.48531	0.421635	1.25722
camcan	CC210422	rest	3	3.44129	1.20454	1.23822	0.820334	1.4223
camcan	CC321899	rest	3	4.78496	1.56611	1.43047	0.551024	1.67117
camcan	CC120376	rest	3	4.6078	1.69024	1.63142	0.395857	1.34191
camcan	CC121200	rest	3	4.83314	1.49136	1.10572	0.538809	1.77866
camcan	CC121411	rest	3	4.57277	1.55409	1.50267	0.561011	1.44874
camcan	CC520253	rest	3	4.19774	1.53131	1.49938	0.552329	1.07232
camcan	CC110182	rest	3	4.60483	1.40865	1.27245	0.643348	1.17824
camcan	CC220323	rest	3	4.84261	1.6852	1.48986	0.437622	1.45686
camcan	CC220526	rest	3	3.82517	1.27742	1.88842	0.75191	1.03423
camcan	CC520175	rest	3	4.53664	1.65801	1.22208	0.466979	1.57833
camcan	CC520398	rest	3	4.56226	1.61829	1.04165	0.511263	1.36044
camcan	CC410248	rest	3	4.47729	1.38918	1.42024	0.66586	1.72628
camcan	CC321585	rest	3	4.64237	1.66194	1.55312	0.454423	1.45325
camcan	CC220518	rest	3	4.77611	1.49358	1.46306	0.592104	1.90329
camcan	CC620264	rest	3	4.60198	1.62624	1.26583	0.461897	1.57067
camcan	CC410284	rest	3	4.01915	1.24743	1.57385	0.787408	1.58529
camcan	CC410325	rest	3	4.7577	1.50694	1.57094	0.584085	1.67938
camcan	CC221487	rest	3	4.39571	1.4637	1.52025	0.620363	1.18772
camcan	CC510473	rest	3	4.50135	1.29136	1.54415	0.731544	1.37747
camcan	CC720290	rest	3	3.35082	1.17169	1.46973	0.84561	1.41323
camcan	CC221324	rest	3	4.93196	1.67577	1.40779	0.441697	1.61056
camcan	CC210124	rest	3	4.78744	1.72276	1.45887	0.378967	1.13194
camcan	CC410222	rest	3	4.70277	1.68475	1.57223	0.397453	1.4866
camcan	CC721291	rest	3	4.4458	1.36144	0.901086	0.697259	1.85725
camcan	CC420197	rest	3	3.77137	1.26219	1.48818	0.768029	1.60431
camcan	CC410220	rest	3	4.77376	1.72971	1.53252	0.35783	1.53933
camcan	CC210314	rest	3	4.60829	1.49146	1.25473	0.611672	1.33064
camcan	CC420623	rest	3	4.78974	1.7118	1.25395	0.398329	1.70833
camcan	CC520560	rest	3	3.6037	1.13461	1.48258	0.877025	1.19751
camcan	CC520562	rest	3	3.99747	1.28916	1.46695	0.754024	1.55299
camcan	CC721532	rest	3	4.60899	1.68289	0.974049	0.441535	1.8177
camcan	CC221565	rest	3	4.8865	1.67922	1.32472	0.450151	1.56305
camcan	CC120319	rest	3	4.03054	1.37781	1.57529	0.690152	1.69092
camcan	CC420222	rest	3	4.86211	1.72517	1.3772	0.366553	1.33269
camcan	CC320089	rest	3	4.71083	1.71238	1.64244	0.389484	1.34725
camcan	CC221031	rest	3	4.73865	1.58922	1.33696	0.53656	1.15823
camcan	CC320336	rest	3	4.20316	1.37206	1.36516	0.677124	1.55645
camcan	CC220506	rest	3	4.3336	1.28763	1.69595	0.756739	0.874624
camcan	CC220999	rest	3	3.36298	1.11051	1.45709	0.897455	1.19226
camcan	CC420149	rest	3	4.87842	1.65786	1.6565	0.404906	1.28214
camcan	CC120120	rest	3	4.81951	1.46171	1.44405	0.566081	1.15738
camcan	CC510304	rest	3	4.91176	1.71469	1.32427	0.399769	1.53889
camcan	CC220567	rest	3	4.48185	1.39008	1.57348	0.678507	1.12962
camcan	CC610671	rest	3	4.17852	1.32254	1.42367	0.715711	1.23381
camcan	CC420392	rest	3	4.33285	1.5137	1.31717	0.566364	1.70714
camcan	CC510534	rest	3	4.24159	1.52605	1.37223	0.522153	1.73958
camcan	CC621248	rest	3	4.46458	1.35001	1.49874	0.674118	1.62135
camcan	CC220115	rest	3	3.81767	1.38488	1.57237	0.687422	1.03404
camcan	CC620118	rest	3	4.65451	1.56187	0.890543	0.537021	2.06033
camcan	CC420356	rest	3	4.22655	1.52112	1.1515	0.576534	1.69541
camcan	CC620073	rest	3	4.86586	1.64964	1.18979	0.472145	1.82716
camcan	CC620526	rest	3	4.60598	1.44043	1.80697	0.491428	1.17514
camcan	CC510395	rest	3	4.28392	1.51463	1.16115	0.582458	1.61324
camcan	CC410387	rest	3	3.72738	1.27947	1.20395	0.762315	1.6988
camcan	CC610022	rest	3	3.72929	1.27233	1.53713	0.744849	1.82988
camcan	CC520597	rest	3	3.97269	1.16883	1.17484	0.848258	1.49956
camcan	CC510115	rest	3	4.36432	1.5971	1.44385	0.51075	1.27949
camcan	CC221220	rest	3	4.33401	1.58004	1.65372	0.54348	1.43274
camcan	CC620259	rest	3	4.76862	1.52556	1.22327	0.57087	1.48952
camcan	CC620793	rest	3	4.57701	1.64096	1.45005	0.437084	1.63932
camcan	CC620935	rest	3	4.41791	1.4747	1.67773	0.549939	1.36568
camcan	CC220519	rest	3	4.18111	1.36392	1.71724	0.691075	1.28213
camcan	CC620490	rest	3	4.03394	1.25897	1.14202	0.777381	1.76293
camcan	CC310407	rest	3	3.92375	1.0518	1.40109	0.949726	1.35376
camcan	CC320342	rest	3	4.78415	1.67567	1.67943	0.437496	1.58157
camcan	CC220610	rest	3	4.79708	1.68762	1.51061	0.428517	1.42032
camcan	CC420720	rest	3	4.55096	1.66236	1.21114	0.428745	1.48083
camcan	CC310391	rest	3	4.47915	1.6218	1.48968	0.42418	1.32234
camcan	CC610568	rest	3	4.80468	1.55087	1.31423	0.556049	1.66034
camcan	CC510551	rest	4	6.28095	1.68634	1.42204	0.51172	1.41389
camcan	CC221527	rest	4	6.58667	1.49047	1.84256	0.526024	1.89842
camcan	CC410086	rest	4	5.95698	1.35298	1.62874	0.66017	1.35112
camcan	CC723395	rest	4	6.99222	1.7334	1.7438	0.455929	1.68061
camcan	CC510163	rest	4	6.9017	1.84758	1.40373	0.377485	1.94457
camcan	CC610076	rest	4	6.82716	1.69381	1.26243	0.515235	1.93426
camcan	CC220635	rest	4	6.99418	1.8731	1.6877	0.365665	1.55214
camcan	CC721707	rest	4	7.12293	1.82111	1.30074	0.439468	1.71473
camcan	CC320107	rest	4	7.06862	1.67655	1.45479	0.517531	1.8636
camcan	CC320576	rest	4	6.58732	1.67457	1.37888	0.46642	1.5997
camcan	CC320888	rest	4	6.95222	1.87495	1.38884	0.369351	2.00068
camcan	CC721519	rest	4	6.80262	1.73372	1.6427	0.497511	1.5218
camcan	CC120550	rest	4	6.74015	1.58788	1.62741	0.488017	1.67817
camcan	CC610372	rest	4	5.66126	1.32261	1.37772	0.7331	1.94641
camcan	CC721377	rest	4	6.87378	1.58458	1.19315	0.565791	1.90818
camcan	CC510256	rest	4	7.11369	1.64035	1.47278	0.509301	1.7041
camcan	CC620005	rest	4	6.33085	1.54939	1.0652	0.598333	1.89465
camcan	CC221002	rest	4	6.86761	1.79895	1.53153	0.452642	1.56318
camcan	CC510243	rest	4	6.84774	1.41777	1.63528	0.633256	1.42939
camcan	CC420094	rest	4	6.64788	1.64117	1.73257	0.465049	1.65423
camcan	CC410173	rest	4	6.78448	1.61919	1.35034	0.457631	1.63599
camcan	CC210526	rest	4	7.06181	1.66667	1.41984	0.528245	1.45644
camcan	CC321073	rest	4	6.86895	1.69353	1.97533	0.50403	1.55409
camcan	CC120264	rest	4	6.16826	1.35834	1.65914	0.711555	1.70853
camcan	CC210023	rest	4	6.23501	1.64235	1.5368	0.484069	1.79584
camcan	CC510086	rest	4	7.13328	1.7538	1.27185	0.428411	1.77374
camcan	CC620413	rest	4	6.78545	1.59608	1.56645	0.541026	1.50265
camcan	CC710382	rest	4	6.06632	1.45367	1.59072	0.6441	1.96551
camcan	CC620496	rest	4	6.11014	1.34099	1.6069	0.717261	1.93927
camcan	CC410226	rest	4	6.86358	1.68796	1.42921	0.403618	1.80113
camcan	CC610058	rest	4	6.31744	1.31508	1.61251	0.74357	1.83628
camcan	CC420582	rest	4	7.03373	1.99207	1.74478	0.274967	1.83072
camcan	CC721729	rest	4	6.44321	1.81012	1.18797	0.430602	2.02269
camcan	CC722891	rest	4	6.42189	1.34549	1.2127	0.719761	1.76417
camcan	CC620429	rest	4	6.59394	1.41224	1.45944	0.67771	1.63557
camcan	CC310463	rest	4	6.95847	1.57783	1.53873	0.539558	1.44873
camcan	CC610462	rest	4	6.09697	1.26645	1.24492	0.778929	1.73387
camcan	CC410015	rest	4	6.94737	1.94345	1.18215	0.335729	1.78182
camcan	CC222496	rest	4	6.51854	1.64301	1.65963	0.423882	1.48028
camcan	CC420383	rest	4	7.20278	1.84482	1.40149	0.411868	1.63106
camcan	CC221352	rest	4	7.16875	1.79667	1.45158	0.433208	1.54114
camcan	CC120469	rest	4	6.87952	1.95746	1.3371	0.335889	1.74837
camcan	CC420566	rest	4	6.9931	1.77119	1.54237	0.368043	1.95796
camcan	CC320359	rest	4	7.08265	1.72777	1.35261	0.414865	1.66901
camcan	CC222797	rest	4	6.45509	1.69236	1.50772	0.512838	1.75303
camcan	CC710591	rest	4	6.50363	1.31583	1.47129	0.736031	1.69711
camcan	CC310397	rest	4	6.94046	1.72299	1.54008	0.465115	1.45622
camcan	CC320417	rest	4	7.31833	1.81267	1.41391	0.366462	1.84195
camcan	CC610061	rest	4	6.65036	1.66466	1.26649	0.505953	1.79748
camcan	CC122172	rest	4	6.82567	1.5612	1.52496	0.581801	1.89516
camcan	CC410354	rest	4	7.60565	1.88222	1.60586	0.401541	1.28698
camcan	CC221585	rest	4	6.51054	1.62178	1.27545	0.495928	2.37497
camcan	CC711245	rest	4	6.669	1.57851	0.930321	0.511335	2.21331
camcan	CC210617	rest	4	7.162	1.6547	1.31074	0.485823	1.79784
camcan	CC720400	rest	4	7.10551	1.90946	1.29493	0.361188	1.95906
camcan	CC510433	rest	4	7.02474	1.83537	1.70108	0.380045	1.48669
camcan	CC710313	rest	4	6.81766	1.85527	1.45508	0.421306	1.62972
camcan	CC410101	rest	4	6.64098	1.62825	1.61992	0.523586	1.89477
camcan	CC120313	rest	4	6.94827	1.66076	1.71564	0.493064	1.57265
camcan	CC121428	rest	4	7.08012	1.74174	1.75399	0.391345	1.57435
camcan	CC720622	rest	4	6.79547	1.755	1.73314	0.389135	1.76227
camcan	CC621118	rest	4	6.55615	1.47888	1.17974	0.601879	1.989
camcan	CC520209	rest	4	6.21574	1.49228	1.87243	0.597849	1.78808
camcan	CC510050	rest	4	5.97263	1.55848	1.54919	0.506345	1.78198
camcan	CC620572	rest	4	6.04779	1.24899	1.46801	0.788085	1.58481
camcan	CC720188	rest	4	7.13774	1.65283	1.04908	0.533156	1.94975
camcan	CC320636	rest	4	6.23832	1.4938	1.50592	0.610068	1.49713
camcan	CC321000	rest	4	6.67411	1.57341	1.61495	0.567607	1.58229
camcan	CC510483	rest	4	5.8177	1.50128	1.06454	0.574515	2.05182
camcan	CC620499	rest	4	6.44121	1.83398	1.45298	0.403892	1.58001
camcan	CC310086	rest	4	7.08876	1.95038	1.46932	0.317963	1.85391
camcan	CC212153	rest	4	6.73001	1.66353	1.37992	0.48132	1.90405
camcan	CC520377	rest	4	6.35733	1.8717	1.62153	0.390164	1.82322
camcan	CC420075	rest	4	6.81082	1.70488	1.41898	0.417616	1.65649
camcan	CC120182	rest	4	6.92319	1.79502	1.35416	0.409413	1.69154
camcan	CC710342	rest	4	7.19065	1.95828	1.29905	0.33188	1.90746
camcan	CC520168	rest	4	6.66934	1.45447	1.51962	0.640119	1.88243
camcan	CC510321	rest	4	7.45717	1.8859	1.37041	0.339035	1.91437
camcan	CC722651	rest	4	6.65228	1.68391	1.5844	0.478726	1.39705
camcan	CC510258	rest	4	7.00497	1.86697	1.59736	0.388214	1.73106
camcan	CC121144	rest	4	6.4184	1.42094	1.59593	0.672403	1.5834
camcan	CC310160	rest	4	6.28478	1.5139	1.81582	0.619914	1.68896
camcan	CC120218	rest	4	7.13667	1.58165	1.86147	0.447943	1.52346
camcan	CC120008	rest	4	5.87106	1.57383	1.20601	0.522283	1.60561
camcan	CC720119	rest	4	7.34617	1.88076	1.36444	0.380949	1.70908
camcan	CC711158	rest	4	6.83382	1.72931	1.25628	0.388418	1.63413
camcan	CC121795	rest	4	6.92078	1.6354	1.65285	0.496411	1.95135
camcan	CC720497	rest	4	7.25032	1.75607	1.19842	0.46153	1.57231
camcan	CC221977	rest	4	6.91356	1.76528	1.79171	0.394318	1.23271
camcan	CC410297	rest	4	6.87009	1.75391	1.68551	0.422745	1.79139
camcan	CC620515	rest	4	6.72686	1.79583	1.18565	0.39558	1.86592
camcan	CC220234	rest	4	7.06686	1.98589	1.53231	0.294897	1.6017
camcan	CC520480	rest	4	6.60879	1.46124	0.810239	0.633991	2.127
camcan	CC420729	rest	4	6.99803	1.97856	1.38353	0.312076	1.85156
camcan	CC410289	rest	4	7.00218	1.73736	1.00388	0.462453	2.28232
camcan	CC620026	rest	4	5.87028	1.29842	1.50535	0.756918	1.864
camcan	CC320687	rest	4	7.14568	1.66488	1.16477	0.408604	1.77848
camcan	CC510415	rest	4	6.55753	1.55861	1.49471	0.548106	1.37666
camcan	CC520607	rest	4	6.68496	1.7698	1.21762	0.460116	2.03534
camcan	CC420198	rest	4	6.89469	1.59373	1.66997	0.568076	1.30513
camcan	CC222264	rest	4	7.3957	1.78824	1.26683	0.388134	1.7828
camcan	CC620359	rest	4	7.34206	1.82004	1.2462	0.431303	1.75579
camcan	CC720511	rest	4	6.36757	1.50124	1.18889	0.577079	1.81574
camcan	CC221828	rest	4	7.24859	1.88522	1.49745	0.338214	1.83303
camcan	CC510242	rest	4	6.62773	1.79933	1.34517	0.447823	1.84945
camcan	CC420589	rest	4	7.01135	1.52444	1.49616	0.592602	1.7006
camcan	CC121479	rest	4	6.32716	1.45015	1.50157	0.61851	1.44827
camcan	CC510259	rest	4	6.41114	1.563	1.4534	0.55172	1.91614
camcan	CC520042	rest	4	6.18061	1.39451	1.51406	0.688015	1.34735
camcan	CC321880	rest	4	5.84534	1.34002	1.55413	0.723661	1.85966
camcan	CC720646	rest	4	5.84176	1.23103	1.25284	0.797701	2.03918
camcan	CC320160	rest	4	6.32141	1.64804	1.77089	0.536326	1.63922
camcan	CC510355	rest	4	6.40404	1.62802	1.25017	0.544894	1.73496
camcan	CC710548	rest	4	6.30023	1.25872	1.60052	0.77655	1.64152
camcan	CC420888	rest	4	6.27944	1.29908	1.95251	0.752416	1.89977
camcan	CC110101	rest	4	6.14176	1.20289	1.72137	0.823924	1.51845
camcan	CC310256	rest	4	7.10451	1.77585	1.21152	0.450485	1.87424
camcan	CC710154	rest	4	6.08657	1.4822	1.26419	0.628316	1.5652
camcan	CC520584	rest	4	6.86924	1.78899	1.69724	0.422947	1.74797
camcan	CC710551	rest	4	6.90725	1.81981	1.32423	0.419395	1.71411
camcan	CC310361	rest	4	6.79286	1.57523	1.77029	0.468592	1.38324
camcan	CC621199	rest	4	6.81318	1.7932	1.40581	0.41936	1.63117
camcan	CC710350	rest	4	6.45163	1.45287	1.63154	0.659101	1.42938
camcan	CC720358	rest	4	6.99173	1.63633	1.19619	0.55215	1.95573
camcan	CC222956	rest	4	6.672	1.6399	1.52443	0.471083	1.90741
camcan	CC320759	rest	4	6.04465	1.5008	1.43586	0.619078	1.58813
camcan	CC620085	rest	4	6.31354	1.3032	1.17791	0.745253	1.5681
camcan	CC410040	rest	4	6.77786	1.4893	1.47747	0.547253	1.52079
camcan	CC320850	rest	4	7.04545	1.96696	1.38734	0.325146	1.50633
camcan	CC322186	rest	4	6.96569	1.72231	1.5556	0.461571	1.90343
camcan	CC321544	rest	4	6.74084	1.65936	1.45198	0.512494	1.65433
camcan	CC121106	rest	4	6.72829	1.58953	1.43183	0.511611	1.57345
camcan	CC722421	rest	4	6.60614	1.36003	1.5814	0.69688	1.41009
camcan	CC321368	rest	4	6.4914	1.52196	1.63414	0.502689	1.65953
camcan	CC721418	rest	4	6.43641	1.56607	1.3068	0.557253	1.95715
camcan	CC721504	rest	4	5.99102	1.68041	1.56301	0.456334	1.76511
camcan	CC420182	rest	4	7.25027	1.90718	1.52764	0.354894	1.82817
camcan	CC520053	rest	4	6.89552	1.70717	1.71225	0.503036	1.42034
camcan	CC410091	rest	4	7.15167	1.79495	0.976783	0.381844	2.08206
camcan	CC420464	rest	4	6.81054	1.90077	1.48997	0.370232	1.3809
camcan	CC320002	rest	4	6.40178	1.56499	1.65309	0.516208	1.50697
camcan	CC320814	rest	4	7.45995	1.9026	1.58395	0.34832	1.51513
camcan	CC720238	rest	4	6.41009	1.71671	1.38767	0.435099	1.63144
camcan	CC121317	rest	4	6.67792	1.61994	1.39732	0.517681	1.80528
camcan	CC310142	rest	4	6.69274	1.69697	1.25186	0.46377	1.95192
camcan	CC610046	rest	4	6.6109	1.36903	1.59729	0.697942	1.67521
camcan	CC320698	rest	4	7.39539	1.92447	1.35964	0.343241	1.87826
camcan	CC420060	rest	4	6.70007	1.88688	1.16261	0.363653	2.09202
camcan	CC120795	rest	4	6.0909	1.14995	1.92498	0.865483	1.66451
camcan	CC220843	rest	4	6.75578	1.74837	1.6143	0.446651	1.65671
camcan	CC320893	rest	4	6.76146	1.55716	1.37462	0.570247	1.86604
camcan	CC310410	rest	4	6.83063	1.7235	1.76566	0.464814	1.66981
camcan	CC710131	rest	4	6.47655	1.67475	1.78682	0.458091	1.65432
camcan	CC321431	rest	4	6.26435	1.33797	1.32906	0.721172	1.59113
camcan	CC110045	rest	4	6.85724	1.52503	1.44236	0.592088	1.67379
camcan	CC620090	rest	4	6.53952	1.47653	1.18407	0.627925	1.40109
camcan	CC220284	rest	4	6.39478	1.5739	1.72099	0.57613	1.72147
camcan	CC221954	rest	4	7.17984	1.7514	1.5984	0.460812	1.80632
camcan	CC320429	rest	4	6.60254	1.6461	1.55007	0.477419	1.82136
camcan	CC510354	rest	4	6.09618	1.39745	1.95404	0.681531	1.24534
camcan	CC320478	rest	4	7.64206	1.8439	1.46009	0.337529	1.39779
camcan	CC420493	rest	4	6.32593	1.48305	1.67416	0.621321	1.3854
camcan	CC321529	rest	4	7.20448	1.8372	1.2074	0.398498	1.82426
camcan	CC120208	rest	4	6.47909	1.65151	1.68481	0.502896	1.54806
camcan	CC210657	rest	4	6.66283	1.95541	1.60124	0.327687	1.13618
camcan	CC222125	rest	4	6.92948	1.92911	1.7	0.32129	1.83114
camcan	CC610071	rest	4	6.92118	1.84339	1.37338	0.389421	1.8492
camcan	CC510438	rest	4	7.14753	1.67502	1.42964	0.427253	1.91794
camcan	CC410390	rest	4	6.62253	1.57377	1.72377	0.527846	1.55064
camcan	CC220223	rest	4	6.3855	1.7385	1.58874	0.422222	1.79186
camcan	CC510284	rest	4	6.29463	1.3746	1.85761	0.705519	1.92114
camcan	CC620284	rest	4	5.83585	1.20488	1.6651	0.822759	1.33635
camcan	CC520424	rest	4	6.43846	1.61396	1.22593	0.540194	1.91544
camcan	CC120470	rest	4	7.09411	1.96641	1.47317	0.318149	1.60021
camcan	CC610146	rest	4	7.19853	1.93067	1.67064	0.33008	1.86227
camcan	CC510480	rest	4	6.32999	1.2809	1.96547	0.767096	1.33756
camcan	CC310203	rest	4	7.13403	1.81242	1.35354	0.43791	1.79342
camcan	CC221373	rest	4	6.90008	1.78082	1.42316	0.459742	1.83715
camcan	CC220828	rest	4	7.06685	1.64152	1.25671	0.476064	1.50949
camcan	CC420173	rest	4	6.93798	1.8456	1.34288	0.423036	1.64158
camcan	CC410179	rest	4	5.99905	1.59343	1.64606	0.546129	1.56569
camcan	CC120987	rest	4	6.9513	1.72196	1.34065	0.455435	1.80955
camcan	CC420202	rest	4	6.73387	1.68729	1.83152	0.441629	1.82097
camcan	CC220107	rest	4	6.97044	1.76325	1.72559	0.435304	1.67102
camcan	CC222304	rest	4	7.07575	1.94839	1.70176	0.317634	1.36364
camcan	CC520390	rest	4	6.51297	1.73157	1.15588	0.490207	2.00518
camcan	CC721392	rest	4	6.20462	1.707	1.63449	0.511814	1.31487
camcan	CC520552	rest	4	6.53422	1.39403	1.77269	0.689329	1.24624
camcan	CC110069	rest	4	6.55793	1.40642	1.59857	0.683237	1.78434
camcan	CC620354	rest	4	7.54869	1.8481	1.08406	0.373501	2.11053
camcan	CC520136	rest	4	6.38556	1.90087	1.44284	0.390772	1.82094
camcan	CC410032	rest	4	7.03856	1.60915	1.76637	0.539879	1.92722
camcan	CC210250	rest	4	6.94969	1.84418	1.44441	0.394208	1.67299
camcan	CC321069	rest	4	7.03956	1.83259	1.49176	0.422441	2.02422
camcan	CC221980	rest	4	7.18501	1.8938	1.58323	0.364478	1.38526
camcan	CC710679	rest	4	7.22613	1.72034	1.22783	0.376782	1.76667
camcan	CC610292	rest	4	6.53754	1.65434	1.43288	0.502263	1.76309
camcan	CC520254	rest	4	6.46528	1.38269	1.42811	0.69456	2.13436
camcan	CC420412	rest	4	6.59888	1.48663	1.4935	0.627053	1.66695
camcan	CC722542	rest	4	6.37429	1.60684	1.55577	0.561909	1.63547
camcan	CC720516	rest	4	6.40859	1.55075	1.45538	0.576659	1.46054
camcan	CC412004	rest	4	6.65334	1.83157	1.71425	0.372959	1.67336
camcan	CC310224	rest	4	6.34778	1.49293	1.46058	0.61715	1.86459
camcan	CC420348	rest	4	6.92583	1.69299	1.64355	0.396938	1.62125
camcan	CC520097	rest	4	5.91705	1.46695	1.27201	0.640489	1.63909
camcan	CC312058	rest	4	6.34165	1.50774	1.81805	0.613718	1.60869
camcan	CC420776	rest	4	6.35397	1.70449	1.50214	0.397338	1.56486
camcan	CC420259	rest	4	7.01651	1.76225	1.48917	0.428837	1.60114
camcan	CC222258	rest	4	7.03919	1.75635	1.45504	0.439414	1.98246
camcan	CC720071	rest	4	6.30591	1.48401	1.60764	0.631671	1.6737
camcan	CC321154	rest	4	7.10367	1.84429	1.33248	0.371174	1.79468
camcan	CC320202	rest	4	7.14371	1.7129	1.35261	0.401321	1.85393
camcan	CC520673	rest	4	7.21259	1.7981	1.53747	0.379326	1.65905
camcan	CC621080	rest	4	7.00675	1.58357	1.26013	0.552464	1.93953
camcan	CC620262	rest	4	5.91542	1.19495	1.48434	0.825083	1.66247
camcan	CC520083	rest	4	7.09154	1.75847	1.60715	0.381198	1.94645
camcan	CC620279	rest	4	5.98517	1.45137	1.63406	0.650242	1.42863
camcan	CC220352	rest	4	7.01123	1.77586	1.27605	0.46364	1.77417
camcan	CC721891	rest	4	6.91876	1.86818	1.4048	0.358398	1.35619
camcan	CC520517	rest	4	6.49058	1.61462	1.07816	0.481977	2.04021
camcan	CC720329	rest	4	6.48169	1.73675	1.49683	0.376945	1.43339
camcan	CC520745	rest	4	6.94456	1.84169	1.47462	0.392098	1.99182
camcan	CC420217	rest	4	6.42344	1.86694	1.39299	0.372562	1.72016
camcan	CC220920	rest	4	6.56387	1.58881	1.50308	0.496326	1.79795
camcan	CC721114	rest	4	7.20393	1.69274	1.22741	0.50861	2.11591
camcan	CC621128	rest	4	6.9008	1.82543	1.3866	0.424569	1.48397
camcan	CC320297	rest	4	6.54372	1.52909	1.48254	0.576042	1.55299
camcan	CC710858	rest	4	6.63495	1.66048	1.86569	0.427029	1.16751
camcan	CC320448	rest	4	6.99488	1.94558	1.61165	0.333201	1.46886
camcan	CC321976	rest	4	6.09064	1.52789	1.69927	0.600968	1.63836
camcan	CC721107	rest	4	7.02971	1.70236	1.17208	0.515316	1.93907
camcan	CC620444	rest	4	6.45485	1.58756	1.34082	0.559995	2.08056
camcan	CC721292	rest	4	6.86003	1.8486	1.17649	0.421353	1.81543
camcan	CC120409	rest	4	6.54073	1.60022	1.44469	0.549352	1.63612
camcan	CC221336	rest	4	5.20488	1.21088	1.73538	0.817173	1.75673
camcan	CC222326	rest	4	6.19721	1.18834	1.85979	0.834198	1.58335
camcan	CC221033	rest	4	6.09472	1.34761	1.70157	0.695309	1.90903
camcan	CC410097	rest	4	6.67506	1.51632	0.936457	0.595949	2.08912
camcan	CC410113	rest	4	6.97212	1.6718	1.99169	0.527214	1.40701
camcan	CC510392	rest	4	6.42126	1.71654	1.82273	0.402187	1.73431
camcan	CC410177	rest	4	6.77868	1.76579	1.74822	0.466704	1.65148
camcan	CC321137	rest	4	6.49859	1.63843	1.66689	0.461654	1.94907
camcan	CC510648	rest	4	6.38128	1.5221	1.89059	0.533494	1.61002
camcan	CC723197	rest	4	6.34409	1.55978	1.27531	0.579949	1.97099
camcan	CC620114	rest	4	6.17194	1.68583	1.59286	0.462177	1.41965
camcan	CC420137	rest	4	6.10714	1.48841	1.6145	0.570196	1.61931
camcan	CC420435	rest	4	5.84347	1.74802	1.07479	0.486104	2.01843
camcan	CC221040	rest	4	6.41423	1.73708	1.51165	0.44012	1.79416
camcan	CC220203	rest	4	7.22084	1.84136	1.72756	0.362138	1.46366
camcan	CC520215	rest	4	6.52987	1.55423	1.42944	0.583384	1.66479
camcan	CC510255	rest	4	6.35258	1.43212	1.47585	0.649101	1.9076
camcan	CC210519	rest	4	7.1464	1.64658	1.88738	0.472245	1.78426
camcan	CC320651	rest	4	7.28061	1.86399	1.58663	0.387058	1.62606
camcan	CC721052	rest	4	6.44579	1.56006	1.28079	0.573837	1.81085
camcan	CC321464	rest	4	6.96057	1.67442	1.22379	0.433175	1.74064
camcan	CC721894	rest	4	7.24827	1.76786	1.1545	0.40891	1.75867
camcan	CC610178	rest	4	6.56141	1.59518	0.942725	0.507732	1.96882
camcan	CC610099	rest	4	6.44849	1.67557	1.17132	0.495132	1.6924
camcan	CC710982	rest	4	7.29335	1.93346	1.49138	0.339936	1.75384
camcan	CC610496	rest	4	5.94541	1.53431	1.36237	0.59468	2.15917
camcan	CC620659	rest	4	7.38493	1.84281	1.26119	0.403473	1.80166
camcan	CC321594	rest	4	7.28341	1.99871	1.54768	0.259623	1.71407
camcan	CC520002	rest	4	6.11964	1.52275	1.56908	0.616724	1.65436
camcan	CC520980	rest	4	6.42348	1.51892	1.72731	0.556395	1.66293
camcan	CC320022	rest	4	6.33841	1.52024	1.21616	0.491335	2.18314
camcan	CC112141	rest	4	7.1467	1.63898	1.14913	0.489902	1.6133
camcan	CC310051	rest	4	6.48006	1.89038	1.32147	0.36477	1.31273
camcan	CC610212	rest	4	6.40338	1.87964	1.26348	0.334463	1.88022
camcan	CC610308	rest	4	5.82543	1.50357	1.49368	0.615537	1.66079
camcan	CC520624	rest	4	6.65485	1.60266	1.42095	0.450726	1.63222
camcan	CC320621	rest	4	6.49669	1.44289	1.54821	0.650003	1.77039
camcan	CC520013	rest	4	7.17025	1.62074	1.30426	0.47646	1.72394
camcan	CC520395	rest	4	6.83344	1.66675	1.61703	0.486465	1.95666
camcan	CC520147	rest	4	6.91415	1.76702	1.45541	0.365721	1.77527
camcan	CC220132	rest	4	6.60614	1.5784	1.29281	0.573766	1.94964
camcan	CC520477	rest	4	6.93532	1.77086	1.79595	0.469289	1.85191
camcan	CC620152	rest	4	6.3027	1.71369	1.03399	0.482696	2.166
camcan	CC120276	rest	4	6.41654	1.84764	1.4654	0.401638	1.84547
camcan	CC420061	rest	4	5.69334	1.47103	1.25231	0.600147	1.76641
camcan	CC210182	rest	4	7.02515	1.59185	1.50949	0.524399	1.86141
camcan	CC420004	rest	4	6.84931	1.64413	1.46457	0.545872	1.60005
camcan	CC420180	rest	4	6.1935	1.29085	1.75915	0.751071	1.72241
camcan	CC221209	rest	4	5.38908	1.4194	1.81282	0.673089	1.52302
camcan	CC520078	rest	4	6.89292	1.81901	1.32198	0.365593	1.92148
camcan	CC710176	rest	4	6.57102	1.47771	0.964973	0.620016	1.96516
camcan	CC110033	rest	4	7.20246	1.8559	1.81604	0.34572	1.79849
camcan	CC610625	rest	4	7.20177	1.77465	1.16696	0.406164	1.59474
camcan	CC720685	rest	4	6.88633	1.55956	1.63885	0.537816	1.50234
camcan	CC121685	rest	4	6.3309	1.52806	1.4555	0.609912	1.52527
camcan	CC223115	rest	4	6.6055	1.40197	1.44672	0.683188	1.66281
camcan	CC620129	rest	4	6.51704	1.7243	1.48992	0.463828	1.71673
camcan	CC610288	rest	4	6.54259	1.78621	1.13054	0.365998	1.89839
camcan	CC721224	rest	4	6.54043	1.62567	1.35501	0.485229	1.47821
camcan	CC321595	rest	4	6.92606	1.68986	1.57368	0.427678	2.01883
camcan	CC520775	rest	4	5.79336	1.22024	1.627	0.801044	1.88756
camcan	CC621642	rest	4	6.57188	1.53608	1.45156	0.599024	1.67522
camcan	CC620164	rest	4	7.09312	1.73898	1.26789	0.39716	1.95558
camcan	CC512003	rest	4	6.50687	1.85379	1.53034	0.360826	1.49621
camcan	CC120061	rest	4	6.39309	1.82498	1.64203	0.404484	1.38493
camcan	CC120640	rest	4	6.96498	1.69041	1.62396	0.491558	1.70765
camcan	CC121397	rest	4	6.79788	1.92192	1.78033	0.34307	1.46456
camcan	CC221054	rest	4	6.48413	1.43322	1.30854	0.648756	1.78704
camcan	CC710462	rest	4	6.76867	1.70629	1.08096	0.46553	2.1229
camcan	CC312222	rest	4	5.99261	1.608	1.42344	0.54089	1.52707
camcan	CC320269	rest	4	6.62416	1.71	1.69026	0.454589	1.53896
camcan	CC310052	rest	4	7.09953	1.78712	1.13103	0.413667	1.95559
camcan	CC320500	rest	4	7.16537	1.84244	1.54693	0.356249	1.96397
camcan	CC122620	rest	4	6.72127	1.76873	1.48857	0.393076	1.26319
camcan	CC510208	rest	4	6.65769	1.46945	1.44715	0.633272	1.75502
camcan	CC220974	rest	4	6.77273	1.45093	1.48042	0.510385	1.49112
camcan	CC510342	rest	4	5.65256	1.48628	1.34614	0.614136	1.95003
camcan	CC610210	rest	4	5.98077	1.67801	1.54953	0.515937	1.51603
camcan	CC220372	rest	4	6.56583	1.43152	1.86439	0.643824	1.79691
camcan	CC320267	rest	4	6.65222	1.46613	1.91286	0.642221	1.72466
camcan	CC320686	rest	4	7.12977	1.97491	1.11273	0.281171	1.88269
camcan	CC620821	rest	4	6.63501	1.73102	1.74191	0.438894	1.22493
camcan	CC610658	rest	4	5.7026	1.25124	1.31147	0.786307	1.73749
camcan	CC710486	rest	4	6.83217	1.62878	1.22605	0.51447	1.63004
camcan	CC610653	rest	4	5.2113	1.3439	1.23172	0.718792	1.96358
camcan	CC120166	rest	4	6.88985	1.54622	1.42444	0.565797	1.59044
camcan	CC110319	rest	4	7.04486	1.59955	1.52404	0.501146	1.92483
camcan	CC510220	rest	4	6.99054	1.61349	1.355	0.525871	1.79383
camcan	CC223085	rest	4	6.57176	1.35547	2.02249	0.710448	1.38831
camcan	CC620557	rest	4	6.7568	1.86609	1.40977	0.326774	1.45988
camcan	CC320218	rest	4	7.14519	1.76773	1.50491	0.397876	1.70017
camcan	CC420322	rest	4	6.67802	1.78183	1.50539	0.439168	1.69675
camcan	CC520122	rest	4	7.04317	1.80845	1.11106	0.395383	1.95243
camcan	CC320059	rest	4	6.6861	1.85157	1.60836	0.360254	0.999872
camcan	CC620405	rest	4	6.15719	1.74694	1.69553	0.452632	1.67006
camcan	CC510629	rest	4	7.37559	1.83916	1.49767	0.356828	1.9185
camcan	CC320461	rest	4	6.06056	1.52571	1.66557	0.600112	1.36323
camcan	CC210051	rest	4	5.64979	1.27166	1.80429	0.770484	1.78389
camcan	CC610575	rest	4	6.912	1.7028	1.09478	0.462847	1.6237
camcan	CC110174	rest	4	6.77925	1.51964	1.37049	0.602638	1.76358
camcan	CC620451	rest	4	6.26398	1.69853	1.31322	0.46396	2.02018
camcan	CC110187	rest	4	6.48011	1.72618	1.63779	0.450569	1.2665
camcan	CC510161	rest	4	5.7469	1.63635	1.24162	0.521143	1.79308
camcan	CC620785	rest	4	6.43718	1.37266	1.5124	0.702602	1.79914
camcan	CC510434	rest	4	6.04946	1.79598	1.19151	0.383091	2.03926
camcan	CC410121	rest	4	7.03523	1.80246	1.382	0.448788	1.64151
camcan	CC310008	rest	4	6.38725	1.6269	1.93882	0.530608	1.83796
camcan	CC320321	rest	4	6.95526	1.67402	1.58534	0.459952	1.95929
camcan	CC520055	rest	4	7.03583	1.65152	1.62298	0.522495	1.72666
camcan	CC320608	rest	4	6.4291	1.3394	1.58153	0.729817	1.86127
camcan	CC121158	rest	4	6.68543	1.34678	1.57089	0.692569	1.82629
camcan	CC220697	rest	4	7.21198	1.69079	1.41175	0.40824	2.01184
camcan	CC320379	rest	4	5.99459	1.30318	1.27889	0.745099	1.48961
camcan	CC222120	rest	4	7.25695	1.66745	1.38223	0.506483	1.66307
camcan	CC120727	rest	4	6.63534	1.40696	1.29793	0.670353	1.55641
camcan	CC620479	rest	4	6.08779	1.54577	1.55274	0.549293	2.12724
camcan	CC221107	rest	4	6.4477	1.44271	1.65274	0.643846	1.65454
camcan	CC110606	rest	4	6.91274	1.8155	1.36305	0.432148	1.70271
camcan	CC420236	rest	4	7.03992	1.81029	1.61002	0.419562	1.58095
camcan	CC521040	rest	4	6.88848	1.74773	1.44313	0.453983	1.88708
camcan	CC220151	rest	4	6.96728	1.81787	1.39351	0.422325	1.96535
camcan	CC520585	rest	4	6.82782	1.65043	1.16173	0.535115	2.01495
camcan	CC620436	rest	4	6.89272	1.98903	1.49743	0.283457	1.60427
camcan	CC610101	rest	4	6.38688	1.66368	1.60568	0.436481	1.54026
camcan	CC420396	rest	4	6.81273	1.60756	1.5055	0.553276	1.61051
camcan	CC320661	rest	4	6.67421	1.53338	1.44657	0.527412	1.85923
camcan	CC420454	rest	4	6.94994	1.8577	1.29812	0.375153	1.69487
camcan	CC321506	rest	4	6.78029	1.88293	1.82215	0.401338	1.37076
camcan	CC410287	rest	4	7.04753	1.65852	1.17116	0.476251	1.96371
camcan	CC520391	rest	4	6.33155	1.57177	1.7641	0.506031	1.40237
camcan	CC620619	rest	4	6.85737	1.7251	1.28513	0.412274	2.14633
camcan	CC410432	rest	4	7.06022	1.72559	1.6893	0.435829	1.35928
camcan	CC410243	rest	4	5.68354	1.45333	1.37514	0.649653	1.42194
camcan	CC520065	rest	4	6.79117	1.78262	1.75352	0.468213	1.19046
camcan	CC320325	rest	4	6.48324	1.56508	1.84925	0.590543	1.32164
camcan	CC222652	rest	4	6.02774	1.29464	1.45303	0.754634	2.03156
camcan	CC420148	rest	4	6.87298	1.72764	1.19868	0.429679	1.805
camcan	CC310450	rest	4	6.71777	1.87681	1.44649	0.305352	1.9059
camcan	CC110037	rest	4	6.55083	1.45426	1.62469	0.619897	1.97656
camcan	CC610469	rest	4	6.43261	1.51806	1.23103	0.604937	2.18822
camcan	CC120347	rest	4	6.6292	1.8782	1.43149	0.372349	1.3436
camcan	CC220232	rest	4	6.51235	1.7089	1.59777	0.456034	1.8409
camcan	CC420587	rest	4	6.16362	1.25946	1.57615	0.781707	1.5062
camcan	CC620121	rest	4	6.83745	1.78802	1.58387	0.436683	1.36675
camcan	CC410323	rest	4	6.58231	1.37415	1.10852	0.705968	1.63068
camcan	CC410251	rest	4	6.49769	1.71633	1.53685	0.393762	1.72545
camcan	CC621284	rest	4	6.03608	1.61529	1.4435	0.549123	1.86093
camcan	CC221935	rest	4	7.23662	1.85626	1.40648	0.390791	1.85901
camcan	CC720180	rest	4	6.46373	1.66457	1.63424	0.517213	1.19656
camcan	CC711035	rest	4	6.48246	1.66794	1.23262	0.449612	2.09478
camcan	CC610405	rest	4	6.21712	1.64481	1.40303	0.534822	1.40515
camcan	CC120065	rest	4	6.76668	1.672	1.45909	0.510005	1.86518
camcan	CC220535	rest	4	6.85315	1.60575	1.74137	0.5063	1.4881
camcan	CC510226	rest	4	5.75041	1.48331	1.44871	0.609246	1.35506
camcan	CC221595	rest	4	6.69292	1.5706	1.68863	0.586098	1.55347
camcan	CC310473	rest	4	5.82538	1.39346	1.67646	0.681267	1.71302
camcan	CC110126	rest	4	7.16022	1.79761	1.13834	0.379628	1.94359
camcan	CC321203	rest	4	6.55931	1.36653	1.10099	0.701508	2.17598
camcan	CC110056	rest	4	6.56618	1.65803	1.17055	0.515843	1.81212
camcan	CC721585	rest	4	7.08153	1.98609	1.33863	0.297216	1.58947
camcan	CC721888	rest	4	6.76537	1.68591	1.16086	0.490061	2.03718
camcan	CC720407	rest	4	6.17795	1.39907	1.80777	0.658881	1.47615
camcan	CC510474	rest	4	7.05687	1.86396	1.22593	0.356538	1.91803
camcan	CC620106	rest	4	7.04957	1.83674	1.38623	0.373023	1.8021
camcan	CC610028	rest	4	5.57355	1.12751	1.05839	0.883884	2.01558
camcan	CC420229	rest	4	6.84567	1.70949	1.3454	0.47086	1.81414
camcan	CC120764	rest	4	7.08355	1.73659	1.53723	0.389687	1.67328
camcan	CC210422	rest	4	5.37517	1.44719	1.27459	0.649192	1.80549
camcan	CC321899	rest	4	6.42239	1.65056	1.52738	0.529068	1.56759
camcan	CC120376	rest	4	7.18723	1.79838	1.74184	0.37301	1.27855
camcan	CC121200	rest	4	7.14048	1.66922	1.20136	0.509378	2.05131
camcan	CC121411	rest	4	6.58945	1.891	1.70573	0.388609	1.36102
camcan	CC520253	rest	4	6.51634	1.70431	1.6146	0.472037	1.22809
camcan	CC110182	rest	4	6.57085	1.5816	1.30796	0.564757	1.83612
camcan	CC220323	rest	4	7.42424	1.92626	1.57334	0.364645	1.75377
camcan	CC220526	rest	4	5.77819	1.325	1.95494	0.724622	1.31559
camcan	CC520175	rest	4	6.52939	1.90753	1.26197	0.377564	2.09972
camcan	CC520398	rest	4	6.7242	1.79493	1.1117	0.460179	1.88789
camcan	CC410248	rest	4	6.3458	1.438	1.54871	0.651876	1.5869
camcan	CC321585	rest	4	7.11708	1.75774	1.6105	0.453617	1.72685
camcan	CC220518	rest	4	6.81182	1.68297	1.52931	0.492199	2.06077
camcan	CC620264	rest	4	6.82045	1.88118	1.30906	0.334631	2.04117
camcan	CC410284	rest	4	5.53225	1.28033	1.6552	0.768744	1.40895
camcan	CC410325	rest	4	6.50929	1.58221	1.69998	0.523344	1.41595
camcan	CC221487	rest	4	6.89933	1.66417	1.61504	0.522716	1.43018
camcan	CC510473	rest	4	6.47988	1.30236	1.65132	0.726327	1.58906
camcan	CC720290	rest	4	5.75675	1.43324	1.61614	0.646935	1.46759
camcan	CC221324	rest	4	6.46297	1.80465	1.50807	0.37179	1.63025
camcan	CC210124	rest	4	6.99252	1.99978	1.6495	0.255496	1.22898
camcan	CC410222	rest	4	6.81735	1.93965	1.68677	0.320475	1.74775
camcan	CC721291	rest	4	7.13426	1.85329	1.02172	0.411043	2.00135
camcan	CC420197	rest	4	6.16235	1.51734	1.59519	0.592754	1.74321
camcan	CC410220	rest	4	7.01628	1.87706	1.62252	0.3698	1.80979
camcan	CC210314	rest	4	6.88343	1.80194	1.34102	0.445718	1.81914
camcan	CC420623	rest	4	6.69857	1.9552	1.33493	0.317267	1.878
camcan	CC520560	rest	4	5.63496	1.19112	1.52582	0.833783	1.4807
camcan	CC520562	rest	4	5.99691	1.30755	1.58879	0.741145	1.40678
camcan	CC721532	rest	4	7.25089	1.97234	1.08846	0.31297	1.95596
camcan	CC221565	rest	4	7.13395	1.92815	1.37878	0.355054	2.07043
camcan	CC120319	rest	4	5.62238	1.39694	1.70335	0.691108	1.45797
camcan	CC420222	rest	4	7.23357	1.88698	1.43295	0.354554	1.76834
camcan	CC320089	rest	4	7.28577	1.86083	1.71329	0.370176	1.52112
camcan	CC221031	rest	4	6.8314	1.75557	1.38981	0.484771	1.75351
camcan	CC320336	rest	4	6.64354	1.45604	1.45471	0.630558	1.87669
camcan	CC220506	rest	4	6.1506	1.28917	1.75787	0.756389	1.13456
camcan	CC220999	rest	4	5.75173	1.25819	1.52538	0.778148	1.47747
camcan	CC420149	rest	4	7.34709	1.89619	1.75339	0.340908	1.48123
camcan	CC120120	rest	4	6.99308	1.62883	1.50156	0.508756	1.81952
camcan	CC510304	rest	4	7.23871	1.83272	1.51573	0.354555	1.45553
camcan	CC220567	rest	4	6.27657	1.55949	1.66724	0.595934	1.3815
camcan	CC610671	rest	4	5.82248	1.3544	1.47106	0.702013	1.57682
camcan	CC420392	rest	4	6.62792	1.71223	1.38893	0.489144	1.94487
camcan	CC510534	rest	4	6.024	1.54629	1.45364	0.518306	1.63692
camcan	CC621248	rest	4	6.72195	1.61353	1.57645	0.508362	1.88797
camcan	CC220115	rest	4	6.49701	1.6297	1.65373	0.557717	1.41549
camcan	CC620118	rest	4	6.99867	1.78541	0.977297	0.461256	2.26178
camcan	CC420356	rest	4	6.3393	1.83374	1.34927	0.358562	1.47626
camcan	CC620073	rest	4	7.06859	1.65332	1.34342	0.473624	1.75714
camcan	CC620526	rest	4	6.50105	1.46629	1.86299	0.482173	1.57052
camcan	CC510395	rest	4	6.50881	1.83757	1.25518	0.359266	1.72092
camcan	CC410387	rest	4	5.72722	1.26089	1.2536	0.775729	2.04495
camcan	CC610022	rest	4	6.44099	1.5118	1.66399	0.611893	1.90256
camcan	CC520597	rest	4	6.47534	1.28625	1.24306	0.76531	1.87022
camcan	CC510115	rest	4	6.16267	1.69828	1.48889	0.475516	1.68653
camcan	CC221220	rest	4	6.84615	1.7651	1.6958	0.467248	1.97997
camcan	CC620259	rest	4	7.01408	1.71104	1.36998	0.392637	1.92429
camcan	CC620793	rest	4	5.96983	1.67923	1.46888	0.428172	2.07746
camcan	CC620935	rest	4	6.86083	1.59898	1.76	0.497761	1.47887
camcan	CC220519	rest	4	6.46971	1.45391	1.78108	0.650854	1.56355
camcan	CC620490	rest	4	6.89873	1.67697	1.19873	0.470322	2.23084
camcan	CC310407	rest	4	6.71	1.40303	1.51289	0.682103	1.71904
camcan	CC320342	rest	4	7.05834	1.72521	1.84075	0.419512	1.39009
camcan	CC220610	rest	4	7.20606	1.97901	1.59918	0.307923	1.79408
camcan	CC420720	rest	4	6.83851	1.92739	1.28354	0.303872	1.65568
camcan	CC310391	rest	4	6.52729	1.84154	1.60847	0.378	1.44303
camcan	CC610568	rest	4	6.70112	1.77768	1.37762	0.414997	1.90938
camcan	CC510551	rest	5	7.92032	1.69179	1.43345	0.511303	1.97448
camcan	CC221527	rest	5	8.78601	1.52343	1.84631	0.513421	2.28718
camcan	CC410086	rest	5	8.16508	1.47107	1.67019	0.606315	1.47832
camcan	CC723395	rest	5	8.95359	1.76608	1.78332	0.450336	1.77429
camcan	CC510163	rest	5	9.36333	2.05169	1.42975	0.310345	2.15551
camcan	CC610076	rest	5	8.89449	1.5613	1.37026	0.598939	1.82538
camcan	CC220635	rest	5	9.30551	1.96078	1.70218	0.348108	2.06753
camcan	CC721707	rest	5	9.57371	1.90361	1.35224	0.426655	1.81481
camcan	CC320107	rest	5	8.83237	1.63579	1.48099	0.566811	2.07438
camcan	CC320576	rest	5	9.18652	1.79873	1.45138	0.428513	1.63319
camcan	CC320888	rest	5	9.48733	1.99602	1.40738	0.343071	2.25307
camcan	CC721519	rest	5	9.12559	1.80445	1.67012	0.485572	1.87502
camcan	CC120550	rest	5	8.97462	1.63727	1.63767	0.473341	2.15559
camcan	CC610372	rest	5	8.07701	1.31154	1.43008	0.740867	2.02222
camcan	CC721377	rest	5	9.33514	1.54583	1.27696	0.563522	1.8988
camcan	CC510256	rest	5	9.35849	1.66672	1.4821	0.500642	2.07839
camcan	CC620005	rest	5	8.74371	1.80153	1.11431	0.455531	2.13526
camcan	CC221002	rest	5	9.28849	2.0701	1.56497	0.355403	1.87802
camcan	CC510243	rest	5	8.56358	1.43252	1.64338	0.627115	1.99902
camcan	CC420094	rest	5	8.67476	1.64387	1.76793	0.466012	1.87412
camcan	CC410173	rest	5	9.24169	1.74175	1.37554	0.412581	1.86103
camcan	CC210526	rest	5	9.31914	1.8998	1.47868	0.432872	1.7629
camcan	CC321073	rest	5	9.32736	1.79093	1.99893	0.472166	1.93201
camcan	CC120264	rest	5	8.62259	1.33516	1.69462	0.725497	1.85531
camcan	CC210023	rest	5	9.57238	1.89023	1.58223	0.414024	2.03977
camcan	CC510086	rest	5	9.3684	2.02883	1.30097	0.311817	2.01323
camcan	CC620413	rest	5	9.37752	1.79646	1.60244	0.480158	1.86815
camcan	CC710382	rest	5	9.19301	1.65525	1.60982	0.519542	2.1652
camcan	CC620496	rest	5	7.8198	1.28902	1.63243	0.748169	2.20797
camcan	CC410226	rest	5	9.193	1.88059	1.47036	0.360594	2.06602
camcan	CC610058	rest	5	8.91857	1.35716	1.66293	0.720432	1.9404
camcan	CC420582	rest	5	9.33259	2.03543	1.75562	0.285138	2.19544
camcan	CC721729	rest	5	9.46973	2.0316	1.26511	0.308371	1.98261
camcan	CC722891	rest	5	9.09102	1.60614	1.26728	0.553999	1.99289
camcan	CC620429	rest	5	8.86995	1.50361	1.47395	0.632058	2.13751
camcan	CC310463	rest	5	9.2362	1.676	1.57264	0.504146	1.63214
camcan	CC610462	rest	5	8.9277	1.48241	1.28389	0.630644	2.14164
camcan	CC410015	rest	5	9.4938	2.1233	1.21733	0.291063	2.03963
camcan	CC222496	rest	5	7.82964	1.66843	1.67389	0.416804	1.91022
camcan	CC420383	rest	5	9.66976	2.06622	1.43548	0.338266	2.0554
camcan	CC221352	rest	5	8.63093	1.88011	1.46219	0.410797	1.88943
camcan	CC120469	rest	5	10.0605	2.15531	1.37948	0.289427	2.05223
camcan	CC420566	rest	5	9.31995	2.08194	1.5587	0.318299	2.15505
camcan	CC320359	rest	5	9.68427	1.9739	1.40914	0.331917	1.88717
camcan	CC222797	rest	5	9.22082	1.7981	1.52253	0.449104	2.1867
camcan	CC710591	rest	5	8.66932	1.39359	1.51291	0.694388	2.19165
camcan	CC310397	rest	5	8.78442	1.85984	1.55316	0.423951	1.915
camcan	CC320417	rest	5	9.78525	1.82325	1.439	0.370332	2.23347
camcan	CC610061	rest	5	9.25373	1.81211	1.29627	0.47	2.00561
camcan	CC122172	rest	5	9.89547	1.89412	1.58574	0.431871	2.06618
camcan	CC410354	rest	5	9.43971	1.96274	1.61883	0.383937	1.87833
camcan	CC221585	rest	5	8.8922	1.69697	1.39467	0.426999	2.55326
camcan	CC711245	rest	5	9.4297	1.66631	1.02139	0.455836	2.34841
camcan	CC210617	rest	5	9.03239	1.90223	1.37932	0.394191	1.74539
camcan	CC720400	rest	5	8.95178	2.06303	1.31889	0.323684	2.13548
camcan	CC510433	rest	5	9.71279	2.07675	1.73194	0.30519	1.92268
camcan	CC710313	rest	5	9.00231	1.99138	1.47545	0.386723	2.12061
camcan	CC410101	rest	5	8.52759	1.68412	1.65835	0.505947	1.88081
camcan	CC120313	rest	5	8.61067	1.70873	1.72658	0.479821	1.89916
camcan	CC121428	rest	5	9.36766	1.78722	1.77938	0.382889	1.86994
camcan	CC720622	rest	5	9.46782	1.90683	1.8324	0.332164	1.4306
camcan	CC621118	rest	5	8.81876	1.68835	1.22048	0.516386	2.41595
camcan	CC520209	rest	5	8.45079	1.54726	1.90753	0.574768	1.97386
camcan	CC510050	rest	5	8.66994	1.60238	1.56948	0.479367	2.02343
camcan	CC620572	rest	5	8.80866	1.61479	1.53684	0.56001	1.64026
camcan	CC720188	rest	5	8.75563	1.55665	1.15299	0.596697	1.98937
camcan	CC320636	rest	5	8.43333	1.69738	1.52535	0.5114	1.80601
camcan	CC321000	rest	5	9.30901	1.64294	1.63656	0.541367	1.89612
camcan	CC510483	rest	5	8.96128	1.65857	1.18707	0.517005	2.17369
camcan	CC620499	rest	5	8.77097	1.88983	1.49007	0.390691	1.78722
camcan	CC310086	rest	5	9.50609	2.211	1.48481	0.241119	2.14473
camcan	CC212153	rest	5	9.62261	1.69277	1.40988	0.471222	2.14449
camcan	CC520377	rest	5	8.82319	2.18461	1.64642	0.238904	2.00455
camcan	CC420075	rest	5	9.03562	1.77941	1.49148	0.390134	1.62596
camcan	CC120182	rest	5	9.50426	1.81327	1.42167	0.407923	1.85735
camcan	CC710342	rest	5	9.1084	1.90126	1.3473	0.350563	2.06337
camcan	CC520168	rest	5	8.85596	1.60524	1.56113	0.584003	2.09906
camcan	CC510321	rest	5	9.9429	2.01864	1.45721	0.309196	1.81365
camcan	CC722651	rest	5	8.48854	1.76914	1.60647	0.451463	1.67787
camcan	CC510258	rest	5	9.46773	1.97057	1.64519	0.360714	1.92511
camcan	CC121144	rest	5	8.62323	1.51719	1.63919	0.625595	1.74519
camcan	CC310160	rest	5	8.94108	1.59136	1.82751	0.588599	2.02742
camcan	CC120218	rest	5	9.47866	1.66828	1.88567	0.424164	1.9577
camcan	CC120008	rest	5	8.44511	1.73772	1.24637	0.463059	1.92117
camcan	CC720119	rest	5	9.76288	1.92472	1.38768	0.370238	1.94423
camcan	CC711158	rest	5	9.16242	1.85851	1.3205	0.349096	1.9261
camcan	CC121795	rest	5	7.92889	1.63403	1.72125	0.538266	1.83205
camcan	CC720497	rest	5	9.45642	2.03369	1.23701	0.349146	1.98327
camcan	CC221977	rest	5	8.82258	1.8751	1.8067	0.371128	1.73986
camcan	CC410297	rest	5	9.1057	1.79343	1.70852	0.413271	1.93999
camcan	CC620515	rest	5	9.03683	2.02474	1.2148	0.282511	2.14405
camcan	CC220234	rest	5	9.54488	2.01182	1.5594	0.290435	1.87326
camcan	CC520480	rest	5	8.84346	1.58114	0.950595	0.578903	1.93689
camcan	CC420729	rest	5	8.69505	2.09763	1.48334	0.302823	1.48388
camcan	CC410289	rest	5	9.429	1.76355	1.04286	0.451611	2.35664
camcan	CC620026	rest	5	7.99553	1.33746	1.57974	0.731641	1.72689
camcan	CC320687	rest	5	9.24843	1.82077	1.18568	0.369681	2.17148
camcan	CC510415	rest	5	8.41414	1.72791	1.50701	0.485856	1.90519
camcan	CC520607	rest	5	9.3172	1.87358	1.24624	0.368707	2.34051
camcan	CC420198	rest	5	8.90557	1.76238	1.69304	0.501788	1.74089
camcan	CC222264	rest	5	9.58644	1.94123	1.28621	0.346982	2.21674
camcan	CC620359	rest	5	9.71572	1.91701	1.26653	0.414993	2.05983
camcan	CC720511	rest	5	8.85089	1.77194	1.23542	0.462994	2.06716
camcan	CC221828	rest	5	9.32982	1.85789	1.55854	0.375517	1.94471
camcan	CC510242	rest	5	8.92052	1.86348	1.37667	0.428089	2.11566
camcan	CC420589	rest	5	9.37496	1.66599	1.52196	0.534308	1.91027
camcan	CC121479	rest	5	8.47115	1.52864	1.57233	0.58466	1.37543
camcan	CC510259	rest	5	8.69984	1.79101	1.47413	0.463887	2.1049
camcan	CC520042	rest	5	8.5897	1.46527	1.54083	0.652223	1.69805
camcan	CC321880	rest	5	8.53154	1.54345	1.585	0.613167	2.03568
camcan	CC720646	rest	5	8.70312	1.51947	1.32687	0.590132	2.14944
camcan	CC320160	rest	5	8.32987	1.66269	1.80967	0.531003	1.94588
camcan	CC510355	rest	5	9.09513	1.70472	1.30659	0.525484	1.8336
camcan	CC710548	rest	5	8.92839	1.44065	1.66607	0.667749	1.95895
camcan	CC420888	rest	5	7.97313	1.32932	2.01327	0.734736	1.64798
camcan	CC110101	rest	5	8.29638	1.21694	1.74538	0.815026	1.81364
camcan	CC310256	rest	5	9.10743	1.75642	1.24374	0.456407	2.17285
camcan	CC710154	rest	5	8.51072	1.70336	1.30798	0.526157	1.72899
camcan	CC520584	rest	5	9.52311	1.82272	1.72005	0.41386	1.96989
camcan	CC710551	rest	5	9.21271	1.90904	1.36788	0.392663	1.92806
camcan	CC310361	rest	5	9.04518	1.63057	1.78934	0.45215	1.73185
camcan	CC621199	rest	5	9.13322	1.82831	1.43085	0.400338	2.0902
camcan	CC710350	rest	5	8.65038	1.52519	1.67735	0.62727	1.55243
camcan	CC720358	rest	5	10.0012	1.92386	1.28255	0.394616	1.9494
camcan	CC222956	rest	5	9.41585	1.76668	1.56954	0.453903	1.94621
camcan	CC320759	rest	5	8.56164	1.53315	1.45194	0.611999	2.15574
camcan	CC620085	rest	5	9.24288	1.70408	1.22863	0.457103	1.79418
camcan	CC410040	rest	5	9.23715	1.72052	1.50179	0.476911	1.82713
camcan	CC320850	rest	5	9.00813	1.97005	1.39723	0.324514	2.04202
camcan	CC322186	rest	5	9.07549	1.96706	1.59115	0.385332	1.86945
camcan	CC321544	rest	5	9.06283	1.85006	1.48289	0.424585	2.0135
camcan	CC121106	rest	5	8.5695	1.69161	1.45482	0.479674	2.0006
camcan	CC722421	rest	5	8.73966	1.4565	1.59444	0.645579	1.98358
camcan	CC321368	rest	5	8.98256	1.61831	1.71347	0.478304	2.0038
camcan	CC721418	rest	5	8.24814	1.77213	1.33614	0.491073	2.19421
camcan	CC721504	rest	5	8.03607	1.8611	1.60858	0.407672	2.00249
camcan	CC420182	rest	5	9.49112	1.93322	1.59049	0.408357	2.0126
camcan	CC520053	rest	5	9.1916	1.79744	1.7377	0.475964	1.81197
camcan	CC410091	rest	5	9.40682	1.76915	1.03802	0.443166	2.20899
camcan	CC420464	rest	5	9.41518	1.9471	1.54097	0.360463	1.65867
camcan	CC320002	rest	5	8.70741	1.57315	1.67634	0.513456	1.93758
camcan	CC320814	rest	5	9.53303	1.94165	1.60284	0.346861	2.09904
camcan	CC720238	rest	5	8.50911	1.71079	1.40659	0.438493	1.89336
camcan	CC121317	rest	5	9.05765	1.90807	1.41331	0.396936	2.15824
camcan	CC310142	rest	5	9.90932	1.99363	1.30893	0.368173	1.96222
camcan	CC610046	rest	5	8.60421	1.40397	1.66054	0.673896	1.53633
camcan	CC320698	rest	5	9.84377	1.89647	1.39497	0.334191	2.23071
camcan	CC420060	rest	5	9.61583	1.95578	1.25151	0.346551	2.13887
camcan	CC120795	rest	5	8.29046	1.29293	1.94545	0.764409	1.97856
camcan	CC220843	rest	5	8.67536	1.81625	1.62622	0.431705	2.03063
camcan	CC320893	rest	5	9.2442	1.68144	1.41128	0.519463	2.1608
camcan	CC310410	rest	5	9.23158	1.78064	1.77749	0.445567	2.15078
camcan	CC710131	rest	5	8.68492	1.72049	1.84764	0.432928	1.60925
camcan	CC321431	rest	5	8.74674	1.43505	1.39997	0.670226	1.75641
camcan	CC110045	rest	5	9.06071	1.58519	1.49957	0.567073	1.76933
camcan	CC620090	rest	5	8.63082	1.51849	1.20598	0.612056	1.74258
camcan	CC220284	rest	5	8.83216	1.59301	1.79321	0.567948	1.57073
camcan	CC221954	rest	5	9.28028	2.02652	1.61007	0.357215	2.19763
camcan	CC320429	rest	5	8.42732	1.88981	1.59495	0.445683	1.94918
camcan	CC510354	rest	5	8.08733	1.48209	1.97314	0.641408	1.61821
camcan	CC320478	rest	5	9.95717	1.84298	1.48223	0.338126	1.96844
camcan	CC420493	rest	5	7.68094	1.49778	1.6859	0.615272	1.78143
camcan	CC321529	rest	5	9.9553	1.97476	1.23507	0.347074	2.19512
camcan	CC120208	rest	5	8.51724	1.66595	1.69907	0.498058	1.89348
camcan	CC210657	rest	5	8.15838	2.02512	1.6324	0.317703	1.35308
camcan	CC222125	rest	5	9.42866	2.10773	1.7335	0.291353	2.04304
camcan	CC610071	rest	5	8.69173	1.92098	1.41529	0.372364	1.89459
camcan	CC510438	rest	5	9.6838	2.06552	1.46558	0.300728	2.15314
camcan	CC410390	rest	5	9.16199	1.71652	1.78774	0.48226	1.5252
camcan	CC220223	rest	5	8.97618	1.86505	1.61532	0.374662	2.09622
camcan	CC510284	rest	5	8.32803	1.4615	1.87105	0.661435	2.1951
camcan	CC620284	rest	5	7.8524	1.28996	1.68359	0.765039	1.68389
camcan	CC520424	rest	5	8.73775	1.63928	1.2544	0.527107	2.07908
camcan	CC120470	rest	5	9.39202	2.08659	1.54439	0.317359	1.88339
camcan	CC610146	rest	5	9.07183	2.04924	1.68028	0.300584	2.24274
camcan	CC510480	rest	5	8.24628	1.29633	2.00259	0.757907	1.47088
camcan	CC310203	rest	5	9.57986	1.99516	1.40377	0.399706	2.03613
camcan	CC221373	rest	5	9.36897	1.91814	1.46526	0.405982	2.05316
camcan	CC220828	rest	5	9.22165	1.91721	1.29041	0.328255	1.91871
camcan	CC420173	rest	5	9.27439	1.97273	1.36413	0.403582	1.92913
camcan	CC410179	rest	5	8.41232	1.74813	1.68311	0.489809	1.96794
camcan	CC120987	rest	5	9.69585	1.9911	1.3938	0.370414	1.86533
camcan	CC420202	rest	5	8.84432	1.76551	1.87512	0.421029	1.83904
camcan	CC220107	rest	5	9.28786	1.9446	1.75382	0.39267	1.76864
camcan	CC222304	rest	5	9.34534	2.00212	1.72146	0.307787	1.81653
camcan	CC520390	rest	5	8.7471	1.75763	1.21241	0.425984	2.00111
camcan	CC721392	rest	5	7.79324	1.75185	1.64215	0.499801	1.87608
camcan	CC520552	rest	5	8.44851	1.4261	1.7837	0.673677	1.90419
camcan	CC110069	rest	5	8.69355	1.44399	1.6174	0.664891	2.12156
camcan	CC620354	rest	5	9.71134	1.71432	1.14065	0.472197	2.15405
camcan	CC520136	rest	5	8.98834	2.1767	1.47301	0.275802	2.15766
camcan	CC410032	rest	5	9.44514	1.67386	1.80552	0.516427	1.9851
camcan	CC210250	rest	5	9.59386	2.1063	1.4692	0.275205	2.05723
camcan	CC321069	rest	5	8.67058	1.92297	1.52049	0.407049	2.14618
camcan	CC221980	rest	5	8.64843	1.93044	1.59055	0.357742	1.86888
camcan	CC710679	rest	5	9.79221	1.89134	1.26942	0.334046	2.09122
camcan	CC610292	rest	5	8.32121	1.77983	1.43956	0.459397	2.12103
camcan	CC520254	rest	5	9.34369	1.80333	1.47466	0.455906	2.13762
camcan	CC420412	rest	5	8.0016	1.5366	1.532	0.613171	1.96457
camcan	CC722542	rest	5	9.01556	1.79087	1.6031	0.491506	1.72185
camcan	CC720516	rest	5	8.5856	1.5601	1.48767	0.572297	1.67484
camcan	CC412004	rest	5	9.18607	1.98158	1.73534	0.34497	2.0323
camcan	CC310224	rest	5	8.21495	1.51102	1.48531	0.624271	2.21363
camcan	CC420348	rest	5	9.46463	1.9278	1.68314	0.350384	2.03917
camcan	CC520097	rest	5	8.4139	1.73794	1.28977	0.496641	2.14826
camcan	CC312058	rest	5	8.56205	1.54694	1.83253	0.600096	1.9061
camcan	CC420776	rest	5	8.4977	1.77918	1.53646	0.377932	1.91203
camcan	CC420259	rest	5	9.58581	1.81636	1.50396	0.417196	2.14058
camcan	CC222258	rest	5	9.93227	2.02234	1.48401	0.350572	2.24108
camcan	CC720071	rest	5	8.34772	1.54946	1.64568	0.601859	1.78575
camcan	CC321154	rest	5	9.46631	2.10027	1.35695	0.307148	2.08228
camcan	CC320202	rest	5	9.73652	1.74383	1.40748	0.392444	1.9398
camcan	CC520673	rest	5	9.59433	1.95852	1.59406	0.349749	1.76634
camcan	CC621080	rest	5	9.46608	1.83379	1.3406	0.373356	1.84503
camcan	CC620262	rest	5	8.2323	1.40949	1.52547	0.677634	1.81168
camcan	CC520083	rest	5	8.76016	1.75565	1.65582	0.419303	1.97501
camcan	CC620279	rest	5	8.55208	1.52967	1.65275	0.614617	1.94578
camcan	CC220352	rest	5	9.44932	2.05384	1.31035	0.313348	2.19946
camcan	CC721891	rest	5	8.81861	1.97413	1.43107	0.33549	1.66252
camcan	CC520517	rest	5	8.987	1.53641	1.13153	0.522655	2.27049
camcan	CC720329	rest	5	8.77458	1.87062	1.51305	0.349629	1.87504
camcan	CC520745	rest	5	8.17056	1.80248	1.49818	0.424137	2.30642
camcan	CC420217	rest	5	8.85189	1.94863	1.43822	0.378047	1.80497
camcan	CC220920	rest	5	8.30363	1.70006	1.51517	0.462127	2.22476
camcan	CC721114	rest	5	9.52655	1.71537	1.29181	0.499872	2.06563
camcan	CC621128	rest	5	9.51718	2.00269	1.40879	0.379514	1.82191
camcan	CC320297	rest	5	8.67514	1.7518	1.50206	0.485489	1.94907
camcan	CC710858	rest	5	8.52658	1.68718	1.88144	0.419108	1.70381
camcan	CC320448	rest	5	9.63215	2.00161	1.64376	0.322732	1.87844
camcan	CC321976	rest	5	8.64076	1.66132	1.7592	0.548675	1.73975
camcan	CC721107	rest	5	9.61263	1.79062	1.22903	0.441764	2.16541
camcan	CC620444	rest	5	8.00472	1.7486	1.3961	0.489447	2.06626
camcan	CC721292	rest	5	9.5782	2.17963	1.24275	0.27141	1.9492
camcan	CC120409	rest	5	8.93255	1.64704	1.47655	0.540335	1.87697
camcan	CC221336	rest	5	7.44699	1.27553	1.8046	0.774148	1.63864
camcan	CC222326	rest	5	8.55913	1.25201	1.87932	0.790257	2.0177
camcan	CC221033	rest	5	8.58443	1.38989	1.7277	0.670305	1.99865
camcan	CC410097	rest	5	9.11807	1.68059	0.974224	0.482952	2.43328
camcan	CC410113	rest	5	8.77467	1.75704	2.00916	0.498014	1.78521
camcan	CC510392	rest	5	9.19	1.86497	1.84769	0.360314	2.05888
camcan	CC410177	rest	5	8.9987	1.9077	1.76666	0.429947	2.13456
camcan	CC321137	rest	5	9.30477	1.72573	1.68769	0.431607	2.22023
camcan	CC510648	rest	5	8.47161	1.55421	1.97237	0.521525	1.4171
camcan	CC723197	rest	5	8.94992	1.86193	1.33534	0.371387	2.06398
camcan	CC620114	rest	5	8.61599	1.72285	1.61757	0.452607	1.62049
camcan	CC420137	rest	5	8.41777	1.53869	1.67029	0.55293	1.81438
camcan	CC420435	rest	5	8.39676	2.10036	1.16013	0.284806	1.97005
camcan	CC221040	rest	5	8.80314	1.83838	1.52654	0.414187	2.16123
camcan	CC220203	rest	5	9.58283	1.9366	1.75701	0.344382	1.95756
camcan	CC520215	rest	5	8.70888	1.63552	1.45596	0.556676	1.93089
camcan	CC510255	rest	5	8.01309	1.48566	1.4897	0.617644	2.15679
camcan	CC210519	rest	5	9.44607	1.73195	1.89153	0.451261	2.21484
camcan	CC320651	rest	5	9.69021	1.97743	1.60575	0.374483	2.09642
camcan	CC721052	rest	5	7.65651	1.58332	1.29236	0.564935	2.15835
camcan	CC321464	rest	5	9.54429	1.92546	1.26215	0.354688	1.94266
camcan	CC721894	rest	5	9.75734	2.00381	1.23859	0.362585	1.97329
camcan	CC610178	rest	5	8.67748	1.63092	0.964478	0.496306	2.39087
camcan	CC610099	rest	5	9.23316	1.8841	1.21669	0.36537	1.9799
camcan	CC710982	rest	5	9.09033	2.04111	1.55571	0.313088	1.91335
camcan	CC610496	rest	5	8.28625	1.64342	1.46713	0.552668	2.0395
camcan	CC620659	rest	5	9.7272	1.8784	1.30001	0.398208	2.05393
camcan	CC321594	rest	5	9.72883	2.16283	1.55888	0.254947	2.14041
camcan	CC520002	rest	5	7.62804	1.5305	1.58067	0.61361	1.96965
camcan	CC520980	rest	5	8.01262	1.56843	1.7676	0.541535	1.67603
camcan	CC320022	rest	5	9.34952	1.72707	1.32912	0.433673	2.27267
camcan	CC112141	rest	5	9.40783	1.88164	1.18933	0.366334	1.95152
camcan	CC310051	rest	5	8.81309	2.07057	1.3788	0.339538	1.5053
camcan	CC610212	rest	5	8.76198	2.05059	1.30543	0.328353	2.07225
camcan	CC610308	rest	5	7.89229	1.59232	1.53173	0.578187	1.73938
camcan	CC520624	rest	5	8.85236	1.76181	1.45417	0.400216	1.9173
camcan	CC320621	rest	5	8.14574	1.55293	1.5816	0.605427	1.82076
camcan	CC520013	rest	5	9.47569	1.68682	1.33659	0.46729	2.03393
camcan	CC520395	rest	5	8.71017	1.88851	1.64963	0.422116	1.97836
camcan	CC520147	rest	5	9.55301	2.07075	1.50389	0.272421	1.98558
camcan	CC220132	rest	5	8.70787	1.62317	1.35365	0.554254	1.97017
camcan	CC520477	rest	5	8.91402	1.89476	1.8091	0.432888	2.16238
camcan	CC620152	rest	5	9.18439	1.65817	1.17121	0.535844	2.03501
camcan	CC120276	rest	5	9.49164	1.87548	1.50104	0.392985	1.96441
camcan	CC420061	rest	5	8.1027	1.59674	1.28928	0.549216	2.12507
camcan	CC210182	rest	5	9.24196	1.81663	1.5353	0.451539	2.15736
camcan	CC420004	rest	5	9.21008	1.76456	1.49021	0.502513	1.98254
camcan	CC420180	rest	5	8.67349	1.40823	1.78557	0.686033	1.85082
camcan	CC221209	rest	5	7.65089	1.50201	1.83602	0.628378	1.89663
camcan	CC520078	rest	5	9.63426	1.94051	1.36011	0.398736	2.20052
camcan	CC710176	rest	5	9.74976	2.12326	1.04142	0.277323	1.99666
camcan	CC110033	rest	5	9.25662	2.0564	1.86425	0.291809	2.07873
camcan	CC610625	rest	5	9.35439	1.98662	1.20489	0.344477	1.83066
camcan	CC720685	rest	5	9.17824	1.64936	1.6512	0.502624	1.97409
camcan	CC121685	rest	5	8.63457	1.62126	1.46954	0.575511	2.02328
camcan	CC223115	rest	5	9.05115	1.59409	1.49711	0.581316	1.8526
camcan	CC620129	rest	5	9.01822	1.96778	1.508	0.391239	2.17803
camcan	CC610288	rest	5	8.2281	1.91024	1.1467	0.338617	2.2674
camcan	CC721224	rest	5	9.02428	1.61678	1.45323	0.499178	1.4271
camcan	CC321595	rest	5	9.34056	2.01954	1.59866	0.326781	2.14885
camcan	CC520775	rest	5	8.07487	1.53955	1.65221	0.620462	2.0829
camcan	CC621642	rest	5	8.79904	1.62236	1.46426	0.563751	2.12072
camcan	CC620164	rest	5	9.46522	1.75905	1.29422	0.370151	2.19827
camcan	CC512003	rest	5	8.39829	2.04146	1.55363	0.324727	1.91416
camcan	CC120061	rest	5	9.29651	1.87399	1.67571	0.393676	1.9094
camcan	CC120640	rest	5	8.80765	1.77491	1.62746	0.466575	2.28713
camcan	CC121397	rest	5	9.21233	2.05881	1.83894	0.328431	1.50709
camcan	CC221054	rest	5	9.08943	1.57787	1.36439	0.546862	1.82747
camcan	CC710462	rest	5	9.19361	1.7247	1.13942	0.452607	2.11781
camcan	CC312222	rest	5	8.31229	1.97094	1.47227	0.350191	1.61753
camcan	CC320269	rest	5	8.88407	1.92089	1.72058	0.38658	1.84421
camcan	CC310052	rest	5	10.3528	2.06353	1.1997	0.334836	2.06111
camcan	CC320500	rest	5	9.39392	1.90925	1.60395	0.414425	2.07798
camcan	CC122620	rest	5	8.53521	1.79367	1.50626	0.388845	1.78363
camcan	CC510208	rest	5	9.01109	1.5702	1.48509	0.585686	2.09254
camcan	CC220974	rest	5	9.16153	1.74977	1.51464	0.384165	1.88336
camcan	CC510342	rest	5	8.63079	1.63024	1.38057	0.551898	2.16986
camcan	CC610210	rest	5	8.93511	1.75531	1.60757	0.492192	1.54125
camcan	CC220372	rest	5	8.8641	1.46102	1.86959	0.630746	2.3088
camcan	CC320267	rest	5	8.62891	1.503	1.91954	0.626361	2.15277
camcan	CC320686	rest	5	9.31447	2.14654	1.12095	0.255098	2.35073
camcan	CC620821	rest	5	8.40894	1.7458	1.74819	0.436114	1.88634
camcan	CC610658	rest	5	7.79896	1.6112	1.33216	0.54639	1.98455
camcan	CC710486	rest	5	9.32087	1.68581	1.25947	0.488298	1.95742
camcan	CC610653	rest	5	7.84997	1.41062	1.27712	0.680242	2.07867
camcan	CC120166	rest	5	9.49092	1.76121	1.46998	0.476279	1.9131
camcan	CC110319	rest	5	8.78239	1.60933	1.58327	0.496753	1.83719
camcan	CC510220	rest	5	9.05723	1.83862	1.39132	0.418912	2.00461
camcan	CC223085	rest	5	8.42144	1.38197	2.04107	0.697151	1.71455
camcan	CC620557	rest	5	8.95651	1.89459	1.43163	0.323777	2.03097
camcan	CC320218	rest	5	9.57016	1.99001	1.53748	0.341716	2.06465
camcan	CC420322	rest	5	9.20924	1.84308	1.53622	0.423925	2.08649
camcan	CC520122	rest	5	9.382	1.88766	1.12559	0.378785	2.18302
camcan	CC320059	rest	5	8.68132	2.05539	1.65215	0.31796	1.26054
camcan	CC620405	rest	5	8.5453	1.88092	1.71969	0.41761	1.87254
camcan	CC510629	rest	5	8.93965	2.04191	1.56899	0.320087	1.85336
camcan	CC320461	rest	5	8.15601	1.62218	1.67781	0.560742	2.01284
camcan	CC210051	rest	5	8.0661	1.39074	1.81393	0.698284	2.14669
camcan	CC610575	rest	5	9.5852	1.94165	1.13606	0.389268	1.77021
camcan	CC110174	rest	5	9.4839	1.77211	1.39092	0.486962	2.1452
camcan	CC620451	rest	5	8.95626	2.00254	1.36145	0.342092	2.15034
camcan	CC110187	rest	5	8.8741	1.90766	1.66001	0.395085	1.75812
camcan	CC510161	rest	5	8.09642	1.90265	1.27191	0.370941	2.09498
camcan	CC620785	rest	5	8.77284	1.49892	1.55984	0.621666	1.84277
camcan	CC510434	rest	5	8.21896	1.95045	1.22041	0.345899	2.08116
camcan	CC410121	rest	5	9.47285	1.87437	1.4282	0.428215	1.80279
camcan	CC310008	rest	5	8.87019	1.70577	1.96822	0.501671	2.02447
camcan	CC320321	rest	5	9.18361	1.69429	1.61679	0.460533	2.0763
camcan	CC520055	rest	5	9.45909	1.69013	1.64767	0.50892	2.02808
camcan	CC320608	rest	5	8.09824	1.46364	1.60201	0.661191	1.96989
camcan	CC121158	rest	5	8.88642	1.40156	1.61927	0.661032	1.73918
camcan	CC220697	rest	5	9.55337	1.64657	1.46685	0.463952	2.12853
camcan	CC320379	rest	5	8.32179	1.43313	1.31111	0.671627	1.89784
camcan	CC222120	rest	5	9.812	1.79796	1.4763	0.458291	1.82152
camcan	CC120727	rest	5	9.09211	1.46984	1.34968	0.636754	1.77311
camcan	CC620479	rest	5	9.09788	1.62474	1.58123	0.51693	2.28314
camcan	CC221107	rest	5	8.98561	1.46005	1.73479	0.632486	1.5709
camcan	CC110606	rest	5	9.59418	1.92825	1.39173	0.409121	2.06476
camcan	CC420236	rest	5	9.64426	1.97132	1.62769	0.363679	1.88896
camcan	CC521040	rest	5	9.83767	2.06406	1.48011	0.289022	2.0149
camcan	CC220151	rest	5	9.41864	1.88881	1.43487	0.405014	2.1523
camcan	CC520585	rest	5	8.10563	1.66455	1.22366	0.44611	2.09953
camcan	CC620436	rest	5	9.46867	2.15893	1.55009	0.258657	1.72263
camcan	CC610101	rest	5	8.51371	1.67492	1.61961	0.432904	1.86964
camcan	CC420396	rest	5	9.09082	1.67342	1.52595	0.527396	2.00227
camcan	CC320661	rest	5	9.24574	1.98198	1.46723	0.331932	2.17167
camcan	CC420454	rest	5	8.53763	1.88908	1.32853	0.374	1.99362
camcan	CC321506	rest	5	8.65068	2.04274	1.83746	0.36667	1.82878
camcan	CC410287	rest	5	10.2952	2.08823	1.22373	0.295299	2.09707
camcan	CC520391	rest	5	8.65407	1.58259	1.78415	0.500108	1.75608
camcan	CC620619	rest	5	8.78799	1.98433	1.3568	0.317718	1.96897
camcan	CC410432	rest	5	9.0212	1.75168	1.70374	0.430741	1.82971
camcan	CC410243	rest	5	8.01653	1.57436	1.41215	0.590471	1.73305
camcan	CC520065	rest	5	8.25423	1.81673	1.76265	0.459864	1.93063
camcan	CC320325	rest	5	8.60009	1.59043	1.86988	0.581379	1.60201
camcan	CC222652	rest	5	8.88474	1.47404	1.50046	0.643454	2.09232
camcan	CC420148	rest	5	9.48342	1.87005	1.29558	0.401688	1.93013
camcan	CC310450	rest	5	8.3378	1.95192	1.4892	0.293158	1.82823
camcan	CC110037	rest	5	8.75342	1.47683	1.62888	0.60892	2.47079
camcan	CC610469	rest	5	8.68144	1.8288	1.3051	0.465378	2.14386
camcan	CC120347	rest	5	8.72781	1.92957	1.45366	0.361818	1.79737
camcan	CC220232	rest	5	8.32877	1.80954	1.63612	0.42815	1.86264
camcan	CC420587	rest	5	8.53891	1.32745	1.62872	0.740117	1.69966
camcan	CC620121	rest	5	9.11489	1.90508	1.62029	0.405573	1.62296
camcan	CC410323	rest	5	8.70242	1.54716	1.12319	0.614561	2.18947
camcan	CC410251	rest	5	9.08155	2.14805	1.61524	0.270671	1.67163
camcan	CC621284	rest	5	8.31452	1.65375	1.49305	0.537507	1.9673
camcan	CC221935	rest	5	9.31747	1.88006	1.4389	0.3659	2.12924
camcan	CC720180	rest	5	8.25543	1.80562	1.65724	0.467406	1.5831
camcan	CC711035	rest	5	8.9752	1.92642	1.28343	0.378368	2.22434
camcan	CC610405	rest	5	8.60311	1.89734	1.42537	0.435988	1.85145
camcan	CC120065	rest	5	9.01768	1.64045	1.48582	0.435913	2.21473
camcan	CC220535	rest	5	9.18709	1.62708	1.76995	0.499361	1.7108
camcan	CC510226	rest	5	7.58186	1.49452	1.46617	0.604842	1.83657
camcan	CC221595	rest	5	8.43303	1.64419	1.69728	0.558886	2.12864
camcan	CC310473	rest	5	7.79599	1.43857	1.68771	0.659169	2.11701
camcan	CC110126	rest	5	9.62357	1.917	1.17479	0.357403	2.23827
camcan	CC321203	rest	5	9.46922	1.95717	1.17646	0.386535	2.15012
camcan	CC110056	rest	5	9.17633	1.71282	1.20909	0.499456	1.96473
camcan	CC721585	rest	5	9.29487	2.20799	1.37808	0.257133	1.85172
camcan	CC721888	rest	5	9.04655	1.93534	1.23946	0.370003	2.17692
camcan	CC720407	rest	5	8.53405	1.4329	1.83898	0.642292	1.8058
camcan	CC510474	rest	5	9.48031	1.95371	1.277	0.354347	2.15656
camcan	CC620106	rest	5	9.52507	2.03209	1.41699	0.347388	2.10856
camcan	CC610028	rest	5	8.5784	1.40988	1.13386	0.678081	2.00239
camcan	CC420229	rest	5	9.10288	1.81717	1.43118	0.387881	1.98216
camcan	CC120764	rest	5	9.7205	1.86868	1.57865	0.365363	1.93185
camcan	CC210422	rest	5	8.18785	1.56816	1.3001	0.581212	2.07107
camcan	CC321899	rest	5	8.71733	1.67891	1.56398	0.530233	1.86765
camcan	CC120376	rest	5	8.83722	1.84633	1.7516	0.364927	1.77368
camcan	CC121200	rest	5	9.47458	1.92398	1.24205	0.412416	2.32767
camcan	CC121411	rest	5	8.60819	2.01141	1.72636	0.362039	1.82721
camcan	CC520253	rest	5	8.88014	1.8245	1.63209	0.44749	1.88279
camcan	CC110182	rest	5	7.99378	1.54805	1.38324	0.593595	1.90844
camcan	CC220323	rest	5	10.2757	2.14822	1.62874	0.30324	1.94494
camcan	CC220526	rest	5	7.70611	1.32595	1.97523	0.724041	1.75556
camcan	CC520175	rest	5	9.43681	2.06774	1.32289	0.295686	2.26635
camcan	CC520398	rest	5	9.26203	1.92142	1.12093	0.42644	2.3044
camcan	CC410248	rest	5	8.87781	1.47893	1.65312	0.635292	1.53684
camcan	CC321585	rest	5	9.11304	1.81743	1.62497	0.437653	2.12746
camcan	CC220518	rest	5	9.22703	1.91479	1.54963	0.412578	2.37189
camcan	CC620264	rest	5	9.2762	1.91101	1.33702	0.33583	2.28799
camcan	CC410284	rest	5	7.42965	1.28218	1.67277	0.76758	1.67197
camcan	CC410325	rest	5	8.4762	1.6213	1.71054	0.50977	1.96769
camcan	CC221487	rest	5	9.10169	1.80651	1.63264	0.471598	1.94295
camcan	CC510473	rest	5	8.76383	1.50524	1.66113	0.617065	2.12981
camcan	CC720290	rest	5	7.60672	1.49826	1.62853	0.616545	2.04969
camcan	CC221324	rest	5	9.14772	2.10812	1.56085	0.295136	1.75408
camcan	CC210124	rest	5	8.33479	2.02425	1.66299	0.251808	1.89331
camcan	CC410222	rest	5	9.57373	1.95422	1.71709	0.31824	1.93848
camcan	CC721291	rest	5	8.53491	1.84568	1.10702	0.431894	1.9229
camcan	CC420197	rest	5	8.37911	1.51995	1.61849	0.597835	1.98255
camcan	CC410220	rest	5	8.889	2.06056	1.63586	0.330926	2.25467
camcan	CC210314	rest	5	8.52089	1.81108	1.35461	0.447092	2.18113
camcan	CC420623	rest	5	8.36443	1.97983	1.43857	0.333219	1.69232
camcan	CC520560	rest	5	7.83822	1.23493	1.56662	0.803643	1.71579
camcan	CC520562	rest	5	8.01507	1.42784	1.61169	0.67322	1.85954
camcan	CC721532	rest	5	9.80186	2.0172	1.11785	0.307776	2.23458
camcan	CC221565	rest	5	9.47897	2.22046	1.41191	0.245215	2.20113
camcan	CC120319	rest	5	7.3462	1.47292	1.72867	0.653159	1.73903
camcan	CC420222	rest	5	9.52359	1.89424	1.44612	0.353806	2.18989
camcan	CC320089	rest	5	9.39714	1.89129	1.73413	0.363809	1.93551
camcan	CC221031	rest	5	9.3095	1.88692	1.42482	0.440472	2.02179
camcan	CC320336	rest	5	8.60068	1.51531	1.46694	0.605452	2.3129
camcan	CC220506	rest	5	8.16136	1.33814	1.7736	0.726674	1.6159
camcan	CC220999	rest	5	8.15949	1.39972	1.57972	0.692096	1.73598
camcan	CC420149	rest	5	8.76106	1.89804	1.784	0.340396	1.71099
camcan	CC120120	rest	5	8.89231	1.75484	1.55431	0.467973	1.86125
camcan	CC510304	rest	5	9.44646	1.86135	1.53156	0.353021	1.97785
camcan	CC220567	rest	5	8.86567	1.67837	1.68795	0.547424	1.76932
camcan	CC610671	rest	5	8.87185	1.47512	1.515	0.623885	1.95116
camcan	CC420392	rest	5	8.76301	1.53728	1.54255	0.593848	1.71441
camcan	CC510534	rest	5	8.28468	1.62731	1.47825	0.488522	2.08294
camcan	CC621248	rest	5	8.67815	1.64728	1.60771	0.500339	1.957
camcan	CC220115	rest	5	8.44352	1.64395	1.66745	0.555678	2.01013
camcan	CC620118	rest	5	9.1739	2.01095	1.03528	0.337989	2.41344
camcan	CC420356	rest	5	8.03138	1.97659	1.35893	0.3231	2.09148
camcan	CC620073	rest	5	9.4447	2.05348	1.39104	0.34528	2.0425
camcan	CC620526	rest	5	8.78102	1.48824	1.89346	0.475814	1.93702
camcan	CC510395	rest	5	8.68119	1.98004	1.27703	0.324079	2.08098
camcan	CC410387	rest	5	7.85655	1.32573	1.28738	0.73434	2.28668
camcan	CC610022	rest	5	8.83974	1.66624	1.68711	0.546155	2.1249
camcan	CC520597	rest	5	8.76077	1.30187	1.33757	0.755411	1.82864
camcan	CC510115	rest	5	8.96926	1.74538	1.51662	0.453955	2.01028
camcan	CC221220	rest	5	9.37521	1.8205	1.73064	0.450226	2.169
camcan	CC620259	rest	5	9.57816	1.93709	1.39286	0.34962	2.13284
camcan	CC620793	rest	5	8.5999	1.77111	1.4904	0.409426	2.42075
camcan	CC620935	rest	5	9.02144	1.65644	1.77258	0.478213	2.04722
camcan	CC220519	rest	5	8.67025	1.46468	1.80254	0.646613	1.8294
camcan	CC620490	rest	5	9.00233	1.62628	1.21026	0.545634	2.49803
camcan	CC310407	rest	5	8.52985	1.51316	1.56043	0.609101	1.84098
camcan	CC320342	rest	5	9.17124	1.74752	1.85946	0.414179	1.97406
camcan	CC220610	rest	5	9.64374	2.17516	1.65703	0.263171	1.81576
camcan	CC420720	rest	5	9.26778	2.11081	1.3165	0.272221	1.87853
camcan	CC310391	rest	5	8.91432	2.00298	1.6292	0.347782	2.03569
camcan	CC610568	rest	5	9.03081	1.91459	1.43529	0.400825	2.0024
camcan	CC510551	rest	6	10.2469	1.83729	1.44457	0.466014	2.34256
camcan	CC221527	rest	6	11.4513	1.59127	1.87485	0.48922	2.38959
camcan	CC410086	rest	6	10.5867	1.4811	1.69074	0.601999	1.85481
camcan	CC723395	rest	6	11.6165	1.90205	1.8056	0.412872	1.91191
camcan	CC510163	rest	6	10.9179	2.16745	1.45772	0.293568	2.1001
camcan	CC610076	rest	6	11.4144	1.7698	1.39633	0.507106	2.23425
camcan	CC220635	rest	6	12.2249	2.23675	1.72743	0.296199	2.19233
camcan	CC721707	rest	6	12.3415	1.94397	1.38475	0.411358	1.9179
camcan	CC320107	rest	6	11.3302	1.72768	1.49818	0.536271	2.43465
camcan	CC320576	rest	6	11.9477	2.03585	1.49562	0.35348	1.87211
camcan	CC320888	rest	6	11.1705	1.98931	1.4558	0.311261	2.17173
camcan	CC721519	rest	6	11.7695	1.87676	1.68781	0.460888	2.09955
camcan	CC120550	rest	6	11.3028	1.66728	1.66293	0.464086	2.26394
camcan	CC610372	rest	6	11.034	1.43586	1.4494	0.674087	2.14934
camcan	CC721377	rest	6	11.7631	1.82118	1.29747	0.452162	2.28599
camcan	CC510256	rest	6	11.9777	1.81761	1.52712	0.450904	2.05476
camcan	CC620005	rest	6	12.0024	2.16209	1.15117	0.283907	2.21886
camcan	CC221002	rest	6	12.0903	2.33057	1.59602	0.266765	2.19298
camcan	CC510243	rest	6	10.8678	1.48768	1.65401	0.602938	2.22013
camcan	CC420094	rest	6	11.0342	1.70803	1.77503	0.446012	2.21256
camcan	CC410173	rest	6	11.804	1.80079	1.38382	0.400618	2.3253
camcan	CC210526	rest	6	12.1123	2.02378	1.53349	0.398494	1.96556
camcan	CC321073	rest	6	11.8947	1.84418	2.01543	0.456504	2.17919
camcan	CC120264	rest	6	10.8929	1.36389	1.71715	0.709685	2.2277
camcan	CC210023	rest	6	12.1526	2.05267	1.60096	0.374464	2.34538
camcan	CC510086	rest	6	12.1225	2.17832	1.32718	0.309489	2.27027
camcan	CC620413	rest	6	11.9069	1.8332	1.62401	0.472257	2.18111
camcan	CC710382	rest	6	12.4627	1.88004	1.62762	0.420506	2.46248
camcan	CC620496	rest	6	10.3252	1.38546	1.67449	0.695163	2.28387
camcan	CC410226	rest	6	11.5197	1.9026	1.52602	0.38391	1.95303
camcan	CC610058	rest	6	11.1705	1.38424	1.68901	0.707344	1.9501
camcan	CC420582	rest	6	11.691	2.29092	1.78019	0.226378	2.42811
camcan	CC721729	rest	6	12.7613	2.14235	1.31654	0.266363	2.29026
camcan	CC722891	rest	6	11.5039	1.81931	1.30073	0.462681	2.16992
camcan	CC620429	rest	6	11.8243	1.81914	1.49801	0.469921	2.35667
camcan	CC310463	rest	6	11.5132	1.82977	1.60917	0.461414	1.78603
camcan	CC610462	rest	6	11.3485	1.55342	1.31077	0.606983	2.29526
camcan	CC410015	rest	6	11.994	2.2863	1.23856	0.2634	2.34582
camcan	CC222496	rest	6	10.4543	1.80292	1.68984	0.381034	2.235
camcan	CC420383	rest	6	12.3147	2.21899	1.49371	0.305332	2.09795
camcan	CC221352	rest	6	11.2255	1.97519	1.48538	0.388452	2.25388
camcan	CC120469	rest	6	12.336	2.29167	1.44073	0.282545	2.29399
camcan	CC420566	rest	6	11.9209	2.24618	1.57257	0.292071	2.3455
camcan	CC320359	rest	6	12.1273	2.09122	1.42329	0.311804	2.10886
camcan	CC222797	rest	6	11.1286	1.85696	1.54157	0.453472	2.3636
camcan	CC710591	rest	6	11.4412	1.55731	1.53237	0.615255	2.35553
camcan	CC310397	rest	6	10.839	1.90395	1.55978	0.416473	2.32219
camcan	CC320417	rest	6	12.1513	1.89047	1.46099	0.355251	2.51092
camcan	CC610061	rest	6	12.032	1.89223	1.30955	0.450454	2.38876
camcan	CC122172	rest	6	12.2595	1.99564	1.61453	0.411952	2.28419
camcan	CC410354	rest	6	11.9147	2.02939	1.63287	0.369322	2.17857
camcan	CC221585	rest	6	11.9334	1.81229	1.43033	0.411525	2.89584
camcan	CC711245	rest	6	12.4272	1.93549	1.0453	0.34773	2.68173
camcan	CC210617	rest	6	11.0628	2.06317	1.39367	0.360461	2.19407
camcan	CC720400	rest	6	11.7785	2.20172	1.36361	0.292168	2.15737
camcan	CC510433	rest	6	11.6611	2.13387	1.74181	0.295073	2.22422
camcan	CC710313	rest	6	11.4369	2.04579	1.48404	0.377177	2.47822
camcan	CC410101	rest	6	10.5483	1.67514	1.68713	0.507728	1.89004
camcan	CC120313	rest	6	11.4849	1.7283	1.73899	0.474895	2.23457
camcan	CC121428	rest	6	12.0095	1.85682	1.79238	0.366602	2.18223
camcan	CC720622	rest	6	11.7447	1.98463	1.853	0.319788	1.86843
camcan	CC621118	rest	6	11.517	1.95793	1.24609	0.391802	2.50155
camcan	CC520209	rest	6	10.763	1.57236	1.92271	0.567452	2.19336
camcan	CC510050	rest	6	11.5245	1.78079	1.58403	0.414215	2.42139
camcan	CC620572	rest	6	11.2786	1.73306	1.55624	0.516248	2.07673
camcan	CC720188	rest	6	11.284	1.62313	1.18162	0.573817	2.29435
camcan	CC320636	rest	6	10.69	1.73978	1.5344	0.497629	2.29427
camcan	CC321000	rest	6	11.6236	1.7762	1.65863	0.484443	2.11722
camcan	CC510483	rest	6	12.1505	1.91873	1.29535	0.423572	2.268
camcan	CC620499	rest	6	11.0481	2.05129	1.50772	0.352037	2.12156
camcan	CC310086	rest	6	12.3876	2.14043	1.51563	0.313172	2.25682
camcan	CC212153	rest	6	11.4626	1.69894	1.42601	0.469489	2.39961
camcan	CC520377	rest	6	12.2252	2.352	1.67517	0.222567	2.23971
camcan	CC420075	rest	6	11.7067	1.90903	1.5239	0.370342	1.87692
camcan	CC120182	rest	6	12.2583	1.84433	1.45581	0.393115	2.02232
camcan	CC710342	rest	6	11.7252	2.20856	1.36192	0.260143	2.42536
camcan	CC520168	rest	6	11.5897	1.59635	1.59501	0.588122	2.19398
camcan	CC510321	rest	6	12.6397	2.05402	1.49491	0.297341	2.09701
camcan	CC722651	rest	6	11.151	1.78415	1.61554	0.45086	2.19181
camcan	CC510258	rest	6	12.4239	1.97531	1.66319	0.359841	2.11357
camcan	CC121144	rest	6	10.6762	1.511	1.6803	0.631641	2.05994
camcan	CC310160	rest	6	11.2412	1.59751	1.84747	0.58706	2.13742
camcan	CC120218	rest	6	11.3367	1.68786	1.90026	0.419324	2.14749
camcan	CC120008	rest	6	10.7781	1.9614	1.27145	0.391716	2.12865
camcan	CC720119	rest	6	12.462	2.00274	1.44373	0.348773	2.06169
camcan	CC711158	rest	6	12.0272	1.96006	1.33716	0.325184	2.29341
camcan	CC121795	rest	6	10.9717	1.81308	1.7394	0.470606	2.0643
camcan	CC720497	rest	6	11.8677	2.12924	1.24879	0.334228	2.43765
camcan	CC221977	rest	6	10.5064	1.92373	1.82102	0.360593	2.11046
camcan	CC410297	rest	6	11.7592	1.97954	1.73425	0.36419	2.09264
camcan	CC620515	rest	6	11.0459	2.08222	1.23935	0.304323	2.34193
camcan	CC220234	rest	6	11.9495	2.09342	1.58213	0.281272	2.14716
camcan	CC520480	rest	6	10.7065	1.66843	0.971797	0.545628	2.29692
camcan	CC420729	rest	6	11.2357	2.24318	1.51411	0.282895	1.69193
camcan	CC410289	rest	6	12.3356	1.84224	1.0757	0.424761	2.63896
camcan	CC620026	rest	6	11.3294	1.40212	1.63676	0.697593	2.03708
camcan	CC320687	rest	6	12.235	2.00678	1.20898	0.323977	2.50754
camcan	CC510415	rest	6	11.1811	1.79528	1.52896	0.465309	2.21469
camcan	CC520607	rest	6	12.3318	2.32474	1.25798	0.244236	2.66767
camcan	CC420198	rest	6	11.7869	1.9295	1.70289	0.445634	2.26062
camcan	CC222264	rest	6	12.0294	2.2731	1.35604	0.243349	2.1221
camcan	CC620359	rest	6	12.2255	1.97406	1.29013	0.403326	2.19959
camcan	CC720511	rest	6	11.7386	1.92918	1.27037	0.41191	2.13673
camcan	CC221828	rest	6	12.2045	2.14397	1.59731	0.293408	1.87628
camcan	CC510242	rest	6	11.825	1.96035	1.39878	0.400475	2.42807
camcan	CC420589	rest	6	11.9908	2.00172	1.55861	0.36888	2.18361
camcan	CC121479	rest	6	11.1497	1.57792	1.59294	0.565464	1.75425
camcan	CC510259	rest	6	11.764	1.9825	1.49793	0.40324	2.26809
camcan	CC520042	rest	6	10.9599	1.48331	1.55813	0.644155	2.09267
camcan	CC321880	rest	6	10.9641	1.55827	1.60394	0.607806	2.27591
camcan	CC720646	rest	6	10.9002	1.54823	1.33685	0.575222	2.48199
camcan	CC320160	rest	6	9.88697	1.71034	1.81644	0.515348	2.27983
camcan	CC510355	rest	6	11.5063	1.81781	1.32924	0.487626	2.07909
camcan	CC710548	rest	6	11.7486	1.45449	1.6957	0.659257	2.0716
camcan	CC420888	rest	6	10.5467	1.33177	2.04103	0.733332	1.74601
camcan	CC110101	rest	6	10.9548	1.30612	1.76162	0.754561	2.15574
camcan	CC310256	rest	6	11.2547	1.99903	1.27685	0.403285	2.36293
camcan	CC710154	rest	6	10.4152	1.74588	1.31665	0.513888	2.27022
camcan	CC520584	rest	6	12.1228	1.85885	1.73135	0.406159	2.31105
[truncated: 57,414 more rows]
