# Supplementary material for: Individual identifiability following Procrustes alignment of functional gradients: effect of subspace dimensionality
Source: Commun Biol. 2026 Jan 10;9:231. doi: 10.1038/s42003-025-09509-3 (PMC12901060; doi:10.1038/s42003-025-09509-3)
Supplement: Supplementary file 5 — Supplementary Data 3 [file 42003_2025_9509_MOESM5_ESM.xlsx]

## Sheet: hcp_ya
subjects	REST1_LR	REST1_RL	REST2_LR	REST2_RL
100408	0.198008	0.172634	0.191269	0.171412
101006	0.173819	0.140373	0.1658	0.139931
101915	0.181522	0.191276	0.137487	0.174104
102008	0.213092	0.172992	0.273354	0.355036
102311	0.162806	0.155921	0.224247	0.215135
102513	0.0989752	0.116115	0.10521	0.105462
102614	0.0828366	0.096895	0.0867289	0.0966404
103111	0.153773	0.163299	0.170726	0.172307
103212	0.220429	0.175884	0.135345	0.139926
103818	0.188537	0.163561	0.160748	0.165615
104012	0.159152	0.137222	0.166872	0.144279
106319	0.185192	0.152471	0.182466	0.197785
106824	0.102701	0.0947878	0.116831	0.107226
107321	0.130833	0.110113	0.084594	0.0758702
107422	0.119242	0.116439	0.122426	0.134564
108222	0.127386	0.145926	0.1476	0.133246
108525	0.138046	0.132881	0.135364	0.155315
109123	0.243201	0.191105	0.227157	0.304988
110007	0.181636	0.183015	0.174542	0.191621
110613	0.14218	0.15272	0.194019	0.182802
111211	0.217689	0.176858	0.251309	0.212753
111312	0.162707	0.148826	0.153589	0.154769
112516	0.149054	0.125595	0.1088	0.115566
112920	0.149254	0.171061	0.149522	0.15118
113316	0.154137	0.165466	0.215572	0.195148
114318	0.123014	0.149965	0.136999	0.130479
114823	0.115885	0.116557	0.142857	0.169187
115017	0.215666	0.222634	0.200756	0.199325
115219	0.221561	0.298788	0.17236	0.220471
117021	0.147113	0.125963	0.122222	0.147217
118124	0.157742	0.175659	0.182034	0.170205
118225	0.10684	0.11597	0.11089	0.108164
118730	0.166545	0.165379	0.194489	0.179023
118831	0.160843	0.107336	0.107681	0.0949261
118932	0.1691	0.170817	0.147174	0.167894
120111	0.0941193	0.104639	0.105067	0.0882464
120212	0.176036	0.190371	0.193899	0.20772
120414	0.101881	0.094626	0.108824	0.113795
120717	0.168807	0.144078	0.124251	0.136526
121416	0.171719	0.154658	0.149081	0.125935
121618	0.103565	0.110499	0.114824	0.104404
122317	0.154662	0.116504	0.142086	0.175111
122620	0.115488	0.134986	0.0977436	0.0910748
122822	0.174722	0.145997	0.167739	0.134047
123723	0.199978	0.19843	0.266836	0.247728
123824	0.198757	0.141838	0.18564	0.168877
125222	0.119237	0.113161	0.14214	0.173496
126325	0.235464	0.211927	0.164886	0.163815
127327	0.195262	0.170895	0.231387	0.230232
127832	0.18439	0.170898	0.175504	0.204058
127933	0.119196	0.106596	0.096776	0.0996421
128127	0.118843	0.128613	0.131251	0.107836
129634	0.0905057	0.0875064	0.104366	0.106756
130316	0.203223	0.194869	0.238709	0.251769
130720	0.15131	0.122255	0.180713	0.180709
131217	0.131595	0.150292	0.123532	0.131968
133625	0.132789	0.138828	0.168608	0.175424
134021	0.110384	0.102295	0.0955375	0.103222
134425	0.166769	0.107328	0.157307	0.161014
135225	0.185765	0.159044	0.124846	0.121699
135528	0.119634	0.114237	0.122807	0.126536
135730	0.158281	0.137812	0.147415	0.130365
136227	0.125307	0.104616	0.130001	0.121075
136732	0.313381	0.274813	0.262711	0.285571
136833	0.18372	0.170973	0.188431	0.21418
137229	0.180824	0.183136	0.190996	0.178998
137532	0.172245	0.14276	0.197601	0.207717
137936	0.229706	0.196134	0.207093	0.187972
138231	0.178511	0.146893	0.170475	0.150393
138534	0.123218	0.13	0.216118	0.12942
138837	0.118132	0.125163	0.100803	0.118363
139233	0.188511	0.184437	0.179841	0.160501
139435	0.252029	0.15253	0.251771	0.211492
139637	0.137878	0.135343	0.165948	0.134382
139839	0.112741	0.137722	0.115586	0.125623
142828	0.164671	0.155893	0.167707	0.181844
143224	0.152277	0.164153	0.163458	0.203476
144125	0.222249	0.280334	0.2045	0.226153
146533	0.114813	0.124892	0.131772	0.139622
146735	0.13154	0.158005	0.140163	0.140242
147636	0.1614	0.125648	0.173795	0.163394
147737	0.129116	0.153148	0.153874	0.17643
148133	0.126858	0.14211	0.119004	0.16169
149842	0.120606	0.125357	0.132486	0.153117
150726	0.204109	0.222602	0.158735	0.172285
151223	0.359681	0.240583	0.191241	0.282719
151627	0.109342	0.129705	0.12186	0.134388
151728	0.376495	0.33017	0.320645	0.326802
151930	0.0963804	0.10991	0.106135	0.0926381
152831	0.144027	0.103696	0.137136	0.163859
153126	0.21336	0.212003	0.236403	0.253901
153227	0.134448	0.162679	0.138521	0.164671
153429	0.152803	0.18564	0.173617	0.145479
153833	0.411558	0.35307	0.370072	0.377437
154229	0.190907	0.192957	0.160676	0.163251
154330	0.275323	0.222878	0.285283	0.300776
154532	0.163332	0.169254	0.174177	0.19467
154936	0.151855	0.146091	0.202454	0.188646
155938	0.117927	0.107229	0.105637	0.126266
156233	0.219709	0.157936	0.262104	0.423231
156435	0.105995	0.114576	0.122371	0.126264
156637	0.24663	0.276628	0.281885	0.250981
157336	0.141754	0.148308	0.116789	0.126572
157942	0.186244	0.165884	0.190109	0.189185
158136	0.153877	0.148651	0.142974	0.140663
158540	0.281744	0.244437	0.139226	0.135807
159239	0.148144	0.135097	0.141099	0.1514
159744	0.153923	0.139195	0.14094	0.146929
161832	0.425095	0.361427	0.228248	0.306077
162733	0.137953	0.153585	0.160022	0.171914
163331	0.420474	0.309884	0.336563	0.36602
163432	0.174286	0.147323	0.182509	0.155776
164030	0.0937246	0.0981953	0.0950162	0.0796411
164939	0.191049	0.171916	0.197707	0.235429
165436	0.131351	0.123626	0.13135	0.129746
165638	0.179141	0.161134	0.139307	0.146135
166438	0.114835	0.125648	0.11279	0.14922
167238	0.216739	0.158362	0.152597	0.133608
168745	0.152302	0.152992	0.142587	0.169981
169747	0.197257	0.205861	0.208069	0.201136
169949	0.142698	0.140897	0.152083	0.168447
170631	0.196282	0.20749	0.217424	0.231267
171330	0.150576	0.131672	0.131817	0.121702
171532	0.470665	0.315751	0.21713	0.430295
171633	0.194377	0.180525	0.220911	0.236212
172029	0.162378	0.134991	0.142387	0.146998
172534	0.101274	0.090124	0.106986	0.0942614
173334	0.125459	0.146024	0.134889	0.12637
173435	0.0945504	0.0982641	0.111353	0.0999361
173536	0.126927	0.119116	0.10236	0.0954161
174437	0.11362	0.107768	0.195712	0.168241
174841	0.138287	0.150667	0.152557	0.181332
175035	0.236808	0.2508	0.267039	0.294971
175439	0.274455	0.213253	0.33681	0.41687
176542	0.118915	0.120919	0.125703	0.125845
176845	0.16953	0.20552	0.162615	0.161558
177645	0.0886076	0.114411	0.137122	0.180399
178142	0.113041	0.110366	0.128434	0.179484
178243	0.167328	0.16643	0.161423	0.155199
178748	0.164058	0.130843	0.143313	0.170853
178849	0.116781	0.1216	0.107864	0.114527
178950	0.14076	0.139713	0.101228	0.106138
179346	0.128765	0.101095	0.105823	0.121335
180129	0.288136	0.247486	0.24426	0.205589
180432	0.146841	0.144994	0.117831	0.125939
180735	0.171359	0.138921	0.129921	0.12158
180937	0.14692	0.139157	0.185136	0.131307
182436	0.288341	0.234964	0.267892	0.302753
183034	0.118583	0.136134	0.1238	0.202382
185139	0.171244	0.161206	0.157887	0.118914
185442	0.144259	0.133741	0.119814	0.131407
186141	0.159824	0.173004	0.14476	0.189954
187143	0.156999	0.126112	0.186373	0.176406
187345	0.0842783	0.084216	0.0809926	0.0911001
188145	0.216877	0.212591	0.215809	0.217677
188549	0.122228	0.0941789	0.119662	0.145831
188751	0.291935	0.238731	0.234325	0.35737
189349	0.109783	0.0980325	0.0751324	0.0855352
189450	0.169932	0.205036	0.216538	0.239126
189652	0.135739	0.122325	0.116758	0.114413
190031	0.141733	0.187225	0.124972	0.115313
191841	0.193453	0.151344	0.1427	0.150712
191942	0.110827	0.116843	0.108789	0.0987638
192035	0.104067	0.10127	0.118912	0.126043
192136	0.100954	0.0911153	0.116254	0.0978784
192540	0.120922	0.125508	0.143161	0.15147
192641	0.121041	0.109264	0.1335	0.149307
194443	0.16704	0.152826	0.185518	0.213139
194645	0.0808988	0.0994692	0.10769	0.0872465
195041	0.126343	0.105858	0.181123	0.143137
195445	0.134335	0.126697	0.0932978	0.0884152
196144	0.163582	0.158836	0.200398	0.208857
197550	0.117266	0.16426	0.183819	0.231575
198249	0.26788	0.22741	0.313122	0.302872
198451	0.147192	0.117913	0.16158	0.165885
198653	0.118465	0.119578	0.129816	0.120076
199150	0.236908	0.249005	0.319283	0.256501
200008	0.207811	0.191708	0.182453	0.198156
200311	0.139368	0.127072	0.113277	0.131411
200614	0.170846	0.170477	0.202946	0.208344
201414	0.271361	0.178934	0.168417	0.167737
201515	0.254594	0.260409	0.160064	0.163822
202820	0.187363	0.142829	0.191734	0.180188
204319	0.14321	0.144911	0.135411	0.126335
205119	0.148647	0.138328	0.137362	0.128938
205220	0.438469	0.352058	0.305259	0.233349
205826	0.16845	0.180918	0.167752	0.194346
206323	0.219571	0.223341	0.192768	0.196126
206525	0.131706	0.109759	0.113069	0.123694
208226	0.164792	0.147692	0.185602	0.148131
209329	0.129865	0.119725	0.124427	0.126907
210011	0.0805712	0.0721175	0.0844371	0.0964025
210112	0.121175	0.108224	0.140169	0.130876
210415	0.159914	0.196463	0.250343	0.229301
211316	0.151409	0.133489	0.157971	0.157379
211417	0.106032	0.0922237	0.10737	0.115332
211619	0.13852	0.157563	0.152452	0.172995
211720	0.288845	0.182736	0.179074	0.306349
211922	0.134092	0.13348	0.146644	0.159397
212015	0.130009	0.116	0.103435	0.128278
212116	0.220695	0.196034	0.234382	0.205779
213421	0.219884	0.176161	0.180295	0.208585
214221	0.185758	0.201946	0.0939765	0.13012
214423	0.174957	0.220255	0.195522	0.191215
214524	0.120133	0.106298	0.142953	0.14938
217126	0.126156	0.195104	0.16594	0.114088
217429	0.135841	0.112449	0.146418	0.121582
219231	0.1404	0.148106	0.13133	0.112565
220721	0.128339	0.119182	0.138658	0.13587
227432	0.193521	0.203241	0.272712	0.317026
228434	0.19782	0.148952	0.184497	0.174759
231928	0.164604	0.177681	0.163365	0.14675
233326	0.417729	0.323836	0.151476	0.19258
239944	0.0963981	0.0801298	0.0903872	0.0852855
245333	0.0970508	0.120549	0.108309	0.117493
250932	0.0946014	0.0998658	0.129618	0.114822
257542	0.138493	0.133291	0.155262	0.173716
268749	0.163497	0.1608	0.151141	0.150563
268850	0.156977	0.0976673	0.111619	0.105416
270332	0.10285	0.0888809	0.08766	0.0842488
274542	0.122139	0.112194	0.140613	0.12661
280739	0.200945	0.163014	0.157369	0.148216
281135	0.147052	0.131638	0.115987	0.121426
285345	0.0998846	0.101642	0.107621	0.0978476
286347	0.129499	0.134446	0.110074	0.0884271
286650	0.146532	0.118559	0.152737	0.157764
290136	0.226007	0.190867	0.179153	0.162997
293748	0.220007	0.212708	0.193284	0.1832
295146	0.29831	0.341805	0.3839	0.333142
298051	0.258112	0.26636	0.290801	0.371013
298455	0.186953	0.176449	0.182401	0.223642
300618	0.0901418	0.0804614	0.0837285	0.0824639
300719	0.146269	0.158571	0.154784	0.154258
303119	0.164884	0.188449	0.143957	0.127176
304020	0.210885	0.185123	0.195238	0.196147
304727	0.180727	0.173172	0.183338	0.160222
308331	0.216514	0.213161	0.226397	0.296477
309636	0.113221	0.0974157	0.0923101	0.106241
310621	0.124055	0.126761	0.135502	0.124824
311320	0.387227	0.331124	0.390985	0.33442
314225	0.200216	0.170321	0.1008	0.178042
316633	0.112783	0.0928914	0.117708	0.121244
321323	0.138632	0.132865	0.174781	0.18372
336841	0.112659	0.111711	0.128328	0.121826
339847	0.178571	0.137541	0.159539	0.144904
346137	0.257211	0.297912	0.289644	0.245147
348545	0.173972	0.173477	0.17004	0.184572
349244	0.145238	0.138204	0.11366	0.109494
352132	0.201044	0.415373	0.332649	0.27592
358144	0.163025	0.166355	0.144583	0.145602
361941	0.113776	0.0981015	0.111242	0.109284
366446	0.404496	0.267553	0.346113	0.41531
368753	0.185135	0.204365	0.215102	0.245647
376247	0.134002	0.106438	0.153302	0.165051
378756	0.294372	0.243337	0.235083	0.227276
378857	0.154206	0.140063	0.156081	0.147925
381038	0.196848	0.130577	0.142355	0.117448
382242	0.296055	0.311992	0.316607	0.318849
389357	0.168484	0.163203	0.191303	0.201351
392750	0.119723	0.109992	0.120793	0.121987
395251	0.14192	0.132506	0.170665	0.152492
395756	0.101985	0.108188	0.136467	0.127151
406836	0.170662	0.122209	0.0955899	0.127996
424939	0.123181	0.107254	0.118471	0.117394
433839	0.268036	0.206404	0.186971	0.306388
436239	0.117203	0.108113	0.164636	0.138748
436845	0.13906	0.160954	0.156022	0.164672
445543	0.149476	0.160381	0.18041	0.193027
453441	0.162648	0.192253	0.257828	0.241419
456346	0.226578	0.222655	0.191657	0.218393
461743	0.116843	0.120764	0.118587	0.136352
463040	0.118792	0.138195	0.117817	0.110384
465852	0.473319	0.300237	0.220381	0.328934
481042	0.120644	0.106121	0.0910924	0.112116
481951	0.130397	0.122391	0.1011	0.0953437
486759	0.130952	0.134823	0.128114	0.139837
499566	0.132916	0.152881	0.143475	0.148227
506234	0.121768	0.0909563	0.116254	0.103094
513130	0.126029	0.131872	0.148544	0.145416
516742	0.146853	0.148399	0.135344	0.162486
517239	0.191525	0.154309	0.203919	0.210065
518746	0.207335	0.216192	0.205854	0.155137
519950	0.194735	0.159953	0.184713	0.182681
520228	0.122998	0.123103	0.108378	0.150943
529953	0.10555	0.116018	0.107629	0.0987376
536647	0.171714	0.189413	0.145923	0.180706
541943	0.154241	0.179033	0.174746	0.192062
552241	0.231365	0.223276	0.186846	0.223442
552544	0.0910886	0.1091	0.105325	0.111081
553344	0.108558	0.101166	0.105063	0.113622
555651	0.165047	0.145541	0.13833	0.138548
557857	0.129437	0.106229	0.146994	0.149824
562345	0.391278	0.31025	0.405792	0.342569
567052	0.107667	0.080675	0.100726	0.089717
571144	0.0966183	0.11333	0.101226	0.103588
572045	0.128415	0.110496	0.116764	0.116207
579665	0.246807	0.162634	0.180472	0.196809
580650	0.18818	0.224837	0.160503	0.14112
580751	0.213078	0.157968	0.179765	0.13534
581349	0.154023	0.183717	0.230196	0.304196
585256	0.254289	0.250686	0.21905	0.244835
585862	0.173047	0.161668	0.176673	0.167331
586460	0.117352	0.159963	0.0876617	0.119139
589567	0.179282	0.178084	0.185155	0.149581
592455	0.245128	0.204041	0.211168	0.237093
599671	0.17082	0.135973	0.110396	0.138532
613538	0.210476	0.205402	0.208695	0.164889
616645	0.135298	0.127063	0.0949659	0.107508
618952	0.154561	0.152512	0.129491	0.141124
622236	0.119235	0.142825	0.106103	0.124018
623844	0.124622	0.151079	0.1152	0.130894
626648	0.0968493	0.105948	0.106085	0.115494
628248	0.124802	0.134823	0.115196	0.130438
634748	0.160435	0.154527	0.137615	0.145403
635245	0.176155	0.182171	0.167441	0.197958
654552	0.15743	0.145821	0.159938	0.143795
654754	0.125036	0.137993	0.150836	0.202539
656253	0.122464	0.122381	0.115856	0.119246
657659	0.105499	0.104861	0.105641	0.125356
662551	0.216939	0.223413	0.260789	0.348612
664757	0.161883	0.129576	0.140466	0.130499
672756	0.196945	0.210606	0.173811	0.178783
677766	0.185589	0.193018	0.167978	0.229227
679568	0.0908509	0.0755752	0.108487	0.103747
680452	0.181761	0.186505	0.143759	0.163026
686969	0.278046	0.29983	0.301708	0.265704
687163	0.177363	0.172011	0.169677	0.163437
692964	0.139358	0.151535	0.122023	0.123378
695768	0.227783	0.245631	0.233888	0.285739
720337	0.117292	0.104232	0.0937663	0.11961
723141	0.102971	0.108727	0.114913	0.0958031
727553	0.161544	0.128729	0.106348	0.101245
729557	0.143664	0.150797	0.131186	0.131838
734045	0.134878	0.170216	0.149316	0.14
737960	0.0915485	0.088507	0.111623	0.11395
742549	0.212342	0.1615	0.203124	0.186803
749058	0.0869818	0.0858988	0.0879533	0.0807549
753150	0.088997	0.0906207	0.115253	0.129129
753251	0.215393	0.194748	0.187723	0.161013
756055	0.16089	0.173703	0.202423	0.169428
757764	0.102896	0.105875	0.0978028	0.102375
769064	0.133829	0.137575	0.156377	0.159988
770352	0.162281	0.0980359	0.140609	0.114603
774663	0.11464	0.151957	0.131283	0.134227
784565	0.163541	0.185866	0.127149	0.148206
786569	0.490676	0.318629	0.249911	0.425601
792867	0.306599	0.138239	0.126649	0.189573
793465	0.183209	0.150869	0.173784	0.169471
800941	0.141949	0.209565	0.163561	0.170423
810843	0.220215	0.169412	0.230787	0.276076
815247	0.153532	0.15993	0.173819	0.168629
816653	0.131317	0.134009	0.14855	0.167569
825553	0.184396	0.160792	0.17934	0.194764
825654	0.171475	0.165733	0.199497	0.232959
826454	0.129201	0.110713	0.135152	0.192977
828862	0.152277	0.180655	0.170981	0.229632
832651	0.17519	0.158166	0.133152	0.113768
833148	0.0869414	0.094889	0.110492	0.0983222
833249	0.340448	0.284304	0.237998	0.216135
835657	0.132343	0.1096	0.141241	0.11357
837560	0.0929231	0.100775	0.0811628	0.0793842
837964	0.273333	0.23646	0.267206	0.220534
843151	0.163875	0.149488	0.212653	0.252429
849264	0.166331	0.138117	0.128609	0.138348
856968	0.175543	0.210064	0.344243	0.352479
857263	0.145759	0.145076	0.133144	0.145144
867468	0.198651	0.140806	0.206706	0.19978
870861	0.0855368	0.0976863	0.113038	0.103937
871762	0.129821	0.138606	0.136958	0.126708
872562	0.118592	0.102494	0.135954	0.120001
872764	0.167013	0.173106	0.178256	0.165273
877269	0.13403	0.124362	0.142221	0.152467
878877	0.111427	0.120734	0.103266	0.142327
880157	0.0968149	0.104285	0.129072	0.158857
888678	0.137805	0.113886	0.132426	0.138302
889579	0.213787	0.198688	0.162477	0.176434
894067	0.165349	0.153166	0.200301	0.179541
901139	0.170925	0.169057	0.151629	0.143524
901442	0.117437	0.110926	0.138906	0.128446
902242	0.110011	0.0943671	0.11564	0.100154
908860	0.11105	0.0980619	0.124077	0.127524
910443	0.111301	0.0996555	0.0973825	0.111447
911849	0.143599	0.206601	0.134386	0.132619
917255	0.101025	0.105082	0.114913	0.112797
926862	0.158165	0.176894	0.116613	0.133546
932554	0.106683	0.110238	0.129447	0.117398
933253	0.188186	0.202928	0.171044	0.174219
951457	0.175649	0.141512	0.157901	0.137748
952863	0.158181	0.157941	0.156445	0.149939
955465	0.162021	0.192326	0.188653	0.176349
958976	0.113226	0.129838	0.125602	0.115791
962058	0.18121	0.167042	0.153174	0.187889
966975	0.106944	0.103236	0.106502	0.103371
984472	0.145394	0.234374	0.190369	0.121753
987983	0.112849	0.121222	0.0961875	0.110483
989987	0.138836	0.150166	0.214813	0.185778
990366	0.172796	0.161746	0.146218	0.18385
993675	0.140384	0.134978	0.166192	0.153247
919966	0.279443	0.267919	0.295723	0.275008

## Sheet: camcan
subject	FD
CC420402	0.332494
CC320893	0.147806
CC320461	0.230938
CC310361	0.368562
CC420197	0.332723
CC122620	0.203777
CC520055	0.277134
CC610469	0.298849
CC420182	0.162154
CC120061	0.171527
CC120264	0.216207
CC520127	0.244998
CC510395	0.752033
CC320218	0.157139
CC320417	0.189192
CC520552	0.233959
CC610210	0.448482
CC320686	0.222351
CC310008	0.237768
CC420324	0.175519
CC322186	0.27809
CC620496	0.357448
CC621184	0.364517
CC620444	0.316027
CC420157	0.36603
CC610671	0.567455
CC220372	0.170708
CC720358	0.821101
CC110033	0.175219
CC420286	0.184425
CC520980	0.172291
CC420412	0.309398
CC420100	0.237047
CC310203	0.293529
CC512003	0.173785
CC320776	0.18199
CC321506	0.198752
CC610146	0.164911
CC321069	0.134272
CC220115	0.132734
CC222258	0.127074
CC222652	0.196286
CC221040	0.089096
CC320500	0.155148
CC722891	0.324793
CC520517	0.380914
CC711244	0.304789
CC420435	0.420986
CC320478	0.145359
CC410040	0.367978
CC221585	0.396103
CC610022	0.220403
CC420259	0.20174
CC721418	0.525369
CC310224	0.254511
CC410094	0.250567
CC520560	0.430468
CC721504	0.308327
CC722651	0.251645
CC410113	0.196171
CC610227	0.254557
CC610653	0.135161
CC710350	0.454209
CC220419	0.169096
CC120313	0.112449
CC720304	0.667085
CC110098	0.160045
CC420236	0.166694
CC210148	0.181759
CC121106	0.166797
CC720188	0.240547
CC420392	0.226657
CC723395	0.245889
CC621118	0.181964
CC721392	0.298782
CC420464	0.338563
CC320429	0.237041
CC220806	0.320509
CC621128	0.206844
CC420004	0.302004
CC120409	0.148173
CC220506	0.167257
CC120816	0.338152
CC120166	0.116788
CC621642	0.355039
CC520673	0.237349
CC520279	0.572144
CC310135	0.224672
CC221038	0.235849
CC220234	0.23408
CC310397	0.240389
CC722542	0.413086
CC610462	0.508998
CC620193	0.177957
CC620451	0.308876
CC610076	0.518418
CC221033	0.150662
CC320297	0.107228
CC620518	0.303661
CC420222	0.277177
CC610575	0.401536
CC120286	0.106245
CC510629	0.223676
CC321368	0.347716
CC721377	0.273252
CC520011	0.25495
CC510255	0.141294
CC410119	0.542175
CC121428	0.209133
CC223085	0.198142
CC710566	0.211324
CC510480	0.681675
CC320814	0.20645
CC321504	0.154116
CC320107	0.140158
CC410387	0.262614
CC410182	0.0999124
CC721519	0.272863
CC520247	0.27835
CC520042	0.170956
CC710591	0.379097
CC210304	0.368215
CC310450	0.120906
CC610625	0.421
CC720180	0.285126
CC610496	0.541987
CC221733	0.133934
CC720511	0.566228
CC721224	0.546443
CC320022	0.247968
CC221580	0.425306
CC510415	0.453115
CC221595	0.163798
CC110182	0.11939
CC310402	0.177246
CC221209	0.25395
CC210124	0.196918
CC510043	0.292824
CC621080	0.503168
CC710176	0.306758
CC610040	0.172455
CC520002	0.239942
CC621199	0.241628
CC220713	0.139714
CC410289	0.796362
CC120470	0.0940732
CC722536	0.308042
CC110045	0.115785
CC420241	0.083884
CC420149	0.152877
CC620164	0.243586
CC620284	0.287416
CC121317	0.302978
CC220535	0.370644
CC520377	0.222352
CC510548	0.309768
CC721704	0.294914
CC321899	0.254339
CC320089	0.341833
CC220203	0.157703
CC520503	0.266101
CC510115	0.294462
CC620262	0.197539
CC410086	0.411011
CC320206	0.182247
CC410101	0.174638
CC620592	0.302862
CC221527	0.278189
CC721894	0.722052
CC520147	0.496977
CC420566	0.212068
CC221373	0.138929
CC221220	0.125426
CC510242	0.352018
CC620026	0.516872
CC120008	0.230883
CC510304	0.324689
CC410251	0.262419
CC420089	0.265391
CC220974	0.0851742
CC610392	0.227897
CC520211	0.158981
CC210051	0.249901
CC410177	0.161425
CC121200	0.14662
CC121479	0.312844
CC620314	0.328051
CC210617	0.18757
CC420071	0.270786
CC520065	0.152603
CC222797	0.133059
CC220999	0.172536
CC620785	0.233321
CC420202	0.210812
CC420137	0.581878
CC710486	0.323368
CC620720	0.470393
CC420356	0.379003
CC420217	0.232888
CC420776	0.189199
CC310129	0.230094
CC510284	0.228558
CC120218	0.322402
CC610061	0.251819
CC620935	0.124517
CC320651	0.131399
CC410297	0.315234
CC610212	0.418089
CC321107	0.233933
CC221031	0.216775
CC420433	0.129436
CC221648	0.222336
CC510534	0.2883
CC420260	0.16771
CC321544	0.143664
CC420623	0.516166
CC610028	0.384112
CC710548	0.440585
CC320002	0.141034
CC420229	0.361895
CC520390	0.24742
CC220394	0.165253
CC121144	0.247319
CC620406	0.506953
CC610308	0.729181
CC321087	0.113558
CC710494	0.551879
CC221954	0.199888
CC510648	0.211489
CC510568	0.182976
CC610288	0.162114
CC620413	0.447498
CC420383	0.187391
CC320904	0.256342
CC321428	0.294849
CC620129	0.148778
CC420396	0.24451
CC720400	0.189927
CC310160	0.325988
CC110319	0.116506
CC221107	0.182292
CC720407	0.165733
CC310407	0.202395
CC420180	0.144255
CC310252	0.169527
CC321557	0.130559
CC320379	0.118547
CC321025	0.177855
CC520122	0.235845
CC620659	0.311864
CC510256	0.608434
CC221980	0.17733
CC310414	0.111259
CC220323	0.140248
CC320576	0.458334
CC221740	0.250428
CC210172	0.201886
CC510551	0.145443
CC620610	0.302471
CC320621	0.293825
CC120987	0.179074
CC410284	0.265087
CC312058	0.193727
CC510243	0.151525
CC210314	0.123189
CC110187	0.223032
CC420204	0.155753
CC222956	0.0706287
CC310051	0.372153
CC620085	0.385656
CC120795	0.111847
CC310463	0.263664
CC610058	0.387014
CC220132	0.201056
CC220151	0.130901
CC510329	0.218191
CC620090	0.59562
CC320059	0.0813573
CC610576	0.291271
CC711245	0.311889
CC720103	0.279099
CC120234	0.123347
CC620279	0.250741
CC321585	0.117122
CC710446	0.479592
CC321053	0.167018
CC721707	0.545103
CC420261	0.407025
CC510474	0.52932
CC220697	0.139584
CC220098	0.354464
CC220635	0.465696
CC510226	0.312577
CC510220	0.326507
CC320850	0.207696
CC710099	0.296027
CC520013	0.236945
CC321291	0.223491
CC222555	0.291812
CC320336	0.938611
CC520624	0.473317
CC620044	0.305601
CC320759	0.42231
CC221755	0.112188
CC120550	0.107881
CC520391	0.135386
CC221244	0.227771
CC121685	0.304933
CC510473	0.184241
CC610099	0.314488
CC520136	0.311743
CC510163	0.2269
CC410226	0.659695
CC410243	0.167555
CC620919	0.278619
CC712027	0.264802
CC320325	0.343997
CC221054	0.246298
CC220843	0.145574
CC510086	0.192367
CC410220	0.170564
CC320448	0.132319
CC620515	0.408323
CC220284	0.127651
CC320202	0.20905
CC222496	0.147848
CC710382	0.189042
CC620466	0.193171
CC710131	0.275475
CC321174	0.299957
CC110126	0.178761
CC723197	0.232992
CC221487	0.143037
CC620793	0.311922
CC420091	0.654023
CC510354	0.210441
CC120764	0.202521
CC121795	0.142755
CC220526	0.11717
CC321464	0.182955
CC721114	0.407484
CC310256	0.358459
CC721585	0.49723
CC210422	0.130712
CC610046	0.451406
CC610614	0.541196
CC321203	0.192763
CC721291	0.362065
CC620118	1.03338
CC220518	0.133652
CC221511	0.19665
CC110056	0.562858
CC510259	0.273902
CC720023	0.7497
CC721532	0.228254
CC210250	0.183873
CC420729	0.652661
CC510433	0.344692
CC720238	0.298774
CC610285	0.345928
CC520200	0.194882
CC420231	0.135404
CC321281	0.163773
CC510438	0.235563
CC620359	0.295694
CC120208	0.127281
CC520745	0.189254
CC223115	0.349135
CC721648	0.545977
CC210182	0.25262
CC220232	0.20257
CC420143	0.160777
CC520287	0.390683
CC711128	0.407678
CC321594	0.105805
CC620567	0.234712
CC120120	0.292535
CC520584	0.154059
CC320359	0.207745
CC310391	0.294018
CC410121	0.195096
CC720497	0.406325
CC220107	0.162456
CC321529	0.229631
CC221886	0.0933976
CC420094	0.231733
CC620885	0.412682
CC710462	0.738945
CC310331	0.379573
CC721374	0.334734
CC720670	0.284838
CC321976	0.122586
CC120469	0.303126
CC710551	0.35276
CC510609	0.17933
CC321880	0.338719
CC120123	0.111208
CC520597	0.331024
CC320269	0.0793548
CC721292	0.431802
CC310410	0.310694
CC120276	0.168001
CC510392	0.319868
CC610071	0.55525
CC721891	0.269977
CC520215	0.482215
CC710518	0.50854
CC320608	0.338183
CC310086	0.350757
CC510237	0.180801
CC720685	0.217816
CC620405	0.218568
CC510434	0.394289
CC510039	0.647459
CC312222	0.267065
CC620259	0.435277
CC610344	0.296387
CC721888	0.502865
CC620499	0.214022
CC710982	0.151194
CC620121	0.328085
CC110037	0.19367
CC210526	0.148794
CC510393	0.160439
CC222185	0.136871
CC410015	0.203645
CC520398	0.208491
CC510208	0.365167
CC310142	0.733475
CC721107	0.225826
CC720516	0.318675
CC520078	0.313646
CC110069	0.167201
CC410179	0.197655
CC520053	0.221864
CC510258	0.652133
CC510355	0.31727
CC410097	0.344257
CC122172	0.100773
CC220901	0.183232
CC420462	0.21327
CC212153	0.121138
CC220519	0.119943
CC210023	0.108411
CC610405	0.449711
CC310214	0.510159
CC420075	0.545044
CC221002	0.0839722
CC710342	0.222021
CC620490	0.219758
CC510323	0.405934
CC720329	0.387534
CC610052	0.185178
CC210657	0.21856
CC220567	0.311671
CC310473	0.208508
CC120319	0.135279
CC510015	0.205946
CC620354	0.157077
CC320160	0.169809
CC120462	0.350675
CC721729	0.23089
CC720290	0.179456
CC510161	0.258163
CC210519	0.178381
CC420582	0.179553
CC520175	0.437403
CC220610	0.115208
CC321331	0.100884
CC620821	0.236035
CC120049	0.109601
CC710088	0.277268
CC320574	0.139092
CC410287	0.267648
CC121397	0.180611
CC610508	0.582181
CC510076	0.703782
CC410248	0.673088
CC320616	0.0883385
CC220920	0.10229
CC222120	0.237256
CC711158	0.284811
CC420060	0.180677
CC320698	0.231673
CC620454	0.715547
CC610631	0.860965
CC320553	0.155002
CC420061	0.415989
CC520253	0.364251
CC221324	0.225636
CC220198	0.196657
CC720119	0.450257
CC221935	0.173884
CC120309	0.172175
CC320109	0.128694
CC620549	0.678241
CC720646	0.22112
CC620685	0.501608
CC722421	0.238738
CC710679	0.336172
CC320680	0.174648
CC410173	0.270417
CC620073	0.214914
CC520424	0.232601
CC620429	0.212799
CC410222	0.468181
CC410432	0.394418
CC410084	0.274703
CC210088	0.130041
CC112141	0.222298
CC720986	0.258977
CC620106	0.332972
CC412004	0.18736
CC710154	0.365607
CC121194	0.200356
CC710416	0.430832
CC110606	0.116198
CC520480	0.247503
CC320321	0.254249
CC410091	0.206606
CC320267	0.143886
CC520775	0.501094
CC610372	0.4144
CC122405	0.123911
CC711035	0.269777
CC520562	0.17979
CC320575	0.128347
CC310052	0.467071
CC520197	0.304359
CC222125	0.122374
CC721618	0.40036
CC320636	0.225634
CC120182	0.0890746
CC720941	0.595568
CC710858	0.213865
CC620479	0.165469
CC121111	0.168692
CC420454	0.322896
CC321595	0.289386
CC510050	0.206295
CC520168	0.30421
CC410354	0.271724
CC620005	0.451617
CC120376	0.212285
CC610658	0.300462
CC221352	0.294279
CC520134	0.356411
CC220335	0.152471
CC121158	0.148024
CC420198	0.344743
CC520477	0.195957
CC110174	0.162931
CC620114	0.268081
CC621248	0.54817
CC420322	0.209812
CC420587	0.255598
CC520868	0.218584
CC222264	0.190719
CC610594	0.568144
CC620560	0.27075
CC410323	0.308619
CC610039	0.26795
CC221977	0.165352
CC620557	0.236776
CC221775	0.215196
CC720071	0.164323
CC120727	0.165106
CC412021	0.157059
CC410169	0.106136
CC720622	0.895717
CC520239	0.380533
CC621284	0.556381
CC120640	0.165032
CC620526	0.506353
CC410390	0.410428
CC420148	0.134769
CC520254	0.146399
CC722216	0.254509
CC320088	0.280589
CC620572	0.453569
CC710313	0.185627
CC520209	0.311764
CC321073	0.301057
CC520097	0.218292
CC620619	0.209408
CC321000	0.0862999
CC610178	0.334769
CC220223	0.158697
CC110411	0.204776
CC320568	0.232665
CC510483	0.547868
CC710664	0.279243
CC223286	0.193307
CC420720	0.297339
CC721052	0.306304
CC221828	0.386974
CC510486	0.28553
CC510321	0.262225
CC110101	0.470551
CC321431	0.231941
CC510342	0.253568
CC520585	0.30004
CC221336	0.169259
CC222367	0.17922
CC420162	0.390902
CC120065	0.157523
CC420888	0.801597
CC321154	0.319177
CC120347	0.183991
CC620436	0.252977
CC520083	0.478127
CC121411	0.134601
CC420226	0.238036
CC320661	0.183984
CC410325	0.164808
CC221565	0.123992
CC320342	0.127383
CC410032	0.219596
CC320870	0.0883779
CC320888	0.206319
CC610292	0.436645
CC310385	0.122754
CC420493	0.366308
CC521040	0.135187
CC711027	1.201
CC520395	0.330558
CC320687	0.154396
CC222304	0.140777
CC420589	0.137843
CC420167	0.123312
CC710429	0.308447
CC610568	0.705585
CC620264	0.210708
CC520607	0.227813
CC610051	0.13753
CC620152	0.455011
CC420348	0.272714
CC110087	0.216117
CC610101	0.339445
CC222326	0.338331
CC710037	0.197342
CC420173	0.236713
CC220828	0.148637
CC321137	0.191476
CC220352	0.208399

## Sheet: aomic_piop1
subject	FD
1	0.154236
2	0.075403
3	0.0896398
4	0.0898544
5	0.0738567
7	0.143167
8	0.0869832
9	0.114992
10	0.0974572
12	0.0867738
14	0.0791157
15	0.0853608
16	0.183124
18	0.0960005
19	0.119171
20	0.105349
21	0.0838453
23	0.151507
24	0.114233
25	0.0965978
26	0.0881284
27	0.118778
28	0.131129
29	0.08376
30	0.173233
32	0.0844208
33	0.0994745
34	0.0697492
35	0.135776
36	0.117611
38	0.107283
39	0.0856585
40	0.127384
43	0.0697705
45	0.0966768
46	0.13016
47	0.135358
48	0.0907469
49	0.121719
50	0.115813
51	0.0966206
52	0.113921
54	0.102906
55	0.133409
56	0.0869861
58	0.145036
59	0.0765889
60	0.0838204
61	0.0860324
62	0.117556
64	0.134971
65	0.129237
66	0.114621
67	0.0866229
70	0.0888694
71	0.155951
72	0.0854238
74	0.0986411
75	0.100999
76	0.108004
77	0.128568
78	0.0725956
79	0.104373
80	0.097474
81	0.0700717
82	0.104002
83	0.166105
86	0.0802394
87	0.133421
88	0.196997
90	0.13188
91	0.0865939
92	0.0749318
93	0.0925916
94	0.113046
95	0.095873
96	0.0934314
97	0.123606
98	0.0953732
99	0.0821429
100	0.0881151
102	0.131425
103	0.141077
104	0.0833404
105	0.160356
106	0.0842309
107	0.0950425
108	0.106084
109	0.107852
110	0.0931452
111	0.139405
112	0.0845442
113	0.11386
114	0.12959
115	0.117856
116	0.116509
118	0.0759869
119	0.10611
122	0.119381
124	0.132824
125	0.167956
126	0.11133
127	0.0735319
128	0.187974
129	0.109867
130	0.174963
131	0.0970367
132	0.106747
133	0.0957251
134	0.115061
135	0.0919703
136	0.100344
137	0.133812
138	0.0989995
141	0.0865774
142	0.127497
143	0.155766
145	0.100524
146	0.101401
148	0.0923414
149	0.159318
150	0.0853487
152	0.120839
153	0.128438
155	0.107053
157	0.102995
158	0.130381
159	0.112544
160	0.0842774
161	0.124078
164	0.0781008
165	0.185491
166	0.1241
167	0.203809
168	0.0890751
169	0.0859778
170	0.0698925
171	0.0771328
172	0.10888
173	0.110375
174	0.0999434
175	0.186704
176	0.191005
177	0.100784
179	0.0891983
180	0.123573
181	0.090335
182	0.118346
184	0.0716656
185	0.0830911
187	0.0951787
188	0.0925774
189	0.103595
190	0.108906
191	0.0787132
193	0.0817003
194	0.101111
195	0.0823512
196	0.0813171
197	0.111013
198	0.0990603
199	0.110385
200	0.418578
201	0.0855819
202	0.0956641
205	0.0877524
206	0.120043
208	0.0943232
209	0.0933857
210	0.144556
211	0.0906899
212	0.111374
213	0.113439
214	0.140718
215	0.134073
216	0.0924854

## Sheet: aomic_piop2
subject	FD
1	0.13054
2	0.140079
4	0.249871
5	0.0875901
6	0.1346
7	0.146964
8	0.131446
11	0.0964501
12	0.180632
13	0.0819707
14	0.0851701
15	0.103408
16	0.124498
17	0.1238
18	0.11979
19	0.138028
20	0.0827124
21	0.116835
22	0.124087
23	0.11558
24	0.16867
25	0.12132
26	0.121712
27	0.238366
28	0.0986595
29	0.139602
30	0.0684948
31	0.0862549
32	0.118819
33	0.0975503
34	0.119245
35	0.142324
36	0.13582
37	0.0763365
38	0.14854
39	0.103447
40	0.139593
41	0.145517
42	0.0948311
43	0.209927
44	0.129382
45	0.113055
46	0.0970039
47	0.0805596
48	0.134535
49	0.122049
50	0.121918
51	0.215334
52	0.136327
53	0.102592
54	0.102716
55	0.0970195
56	0.12652
57	0.266606
58	0.0937888
59	0.122028
60	0.237137
61	0.0837776
62	0.132759
63	0.0978562
65	0.146824
66	0.113045
67	0.126781
68	0.168303
69	0.0857724
70	0.24592
71	0.109476
72	0.127584
73	0.161083
74	0.109509
75	0.17708
76	0.103258
77	0.176679
78	0.158631
79	0.116747
80	0.132503
81	0.0819093
82	0.0939612
83	0.112718
85	0.105157
86	0.185958
87	0.177395
88	0.145192
89	0.106336
90	0.0938991
91	0.0997755
92	0.0884394
93	0.144253
95	0.0808792
96	0.137037
97	0.162178
98	0.145354
99	0.11234
100	0.151837
101	0.0792067
102	0.228231
103	0.121782
104	0.109903
106	0.0927919
107	0.115437
108	0.169073
109	0.0836387
110	0.175105
111	0.172159
112	0.0970868
113	0.105678
114	0.122409
115	0.12232
116	0.13852
117	0.119506
118	0.0903951
119	0.10361
120	0.0765331
121	0.0802833
122	0.126509
123	0.124841
124	0.104416
125	0.133321
126	0.130797
127	0.0980974
128	0.176601
130	0.0964808
131	0.117785
132	0.14954
133	0.162199
134	0.18657
135	0.123799
136	0.100343
137	0.0980699
138	0.112688
139	0.137766
140	0.0920642
142	0.10279
143	0.10114
144	0.176415
145	0.0933636
146	0.0877757
147	0.126569
148	0.109948
149	0.165457
150	0.146955
151	0.116074
152	0.120663
153	0.161387
154	0.155024
155	0.0955012
156	0.0961218
157	0.096713
158	0.147463
159	0.137885
160	0.278841
161	0.113402
162	0.098057
163	0.101012
164	0.241054
165	0.134552
166	0.109257
167	0.139928
168	0.156172
169	0.0796559
170	0.0789889
171	0.103026
172	0.194718
173	0.173201
175	0.139315
176	0.355477
177	0.08095
178	0.112967
179	0.0930318
180	0.0742145
181	0.214806
182	0.0757063
184	0.0663629
185	0.107005
186	0.149806
187	0.133562
188	0.142151
189	0.0848492
190	0.11374
191	0.116643
192	0.108034
193	0.14409
194	0.100344
195	0.0982918
196	0.101645
197	0.0846761
198	0.215864
199	0.171417
200	0.078479
201	0.0900403
202	0.1014
203	0.0883003
205	0.100707
206	0.132578
207	0.0913339
208	0.141769
209	0.0974703
210	0.102638
211	0.0742655
212	0.0926967
213	0.0764747
214	0.0885166
215	0.142078
216	0.166074
217	0.0927717
218	0.0925408
219	0.0993086
220	0.145964
221	0.0820192
222	0.106651
223	0.147784
224	0.145804
225	0.206383
226	0.147251
