# Supplementary material for: Individual identifiability following Procrustes alignment of functional gradients: effect of subspace dimensionality
Source: Commun Biol. 2026 Jan 10;9:231. doi: 10.1038/s42003-025-09509-3 (PMC12901060; doi:10.1038/s42003-025-09509-3)
Supplement: Supplementary file 6 — Supplementary Data 4 [file 42003_2025_9509_MOESM6_ESM.xlsx]

## Sheet: aomic_piop2
subject	task	typicality	parcellation
135	restingstate	0.885211	Schaefer100
224	restingstate	0.871193	Schaefer100
116	restingstate	0.853784	Schaefer100
33	restingstate	0.850359	Schaefer100
173	restingstate	0.845375	Schaefer100
75	restingstate	0.853971	Schaefer100
28	restingstate	0.849336	Schaefer100
175	restingstate	0.876114	Schaefer100
73	restingstate	0.885855	Schaefer100
156	restingstate	0.877261	Schaefer100
222	restingstate	0.83478	Schaefer100
181	restingstate	0.854236	Schaefer100
16	restingstate	0.861192	Schaefer100
110	restingstate	0.826667	Schaefer100
87	restingstate	0.891471	Schaefer100
35	restingstate	0.85514	Schaefer100
179	restingstate	0.893464	Schaefer100
196	restingstate	0.891307	Schaefer100
1	restingstate	0.86872	Schaefer100
22	restingstate	0.88185	Schaefer100
216	restingstate	0.828701	Schaefer100
107	restingstate	0.855321	Schaefer100
90	restingstate	0.874798	Schaefer100
162	restingstate	0.86772	Schaefer100
39	restingstate	0.880863	Schaefer100
164	restingstate	0.899475	Schaefer100
139	restingstate	0.837771	Schaefer100
41	restingstate	0.843041	Schaefer100
190	restingstate	0.871937	Schaefer100
122	restingstate	0.858333	Schaefer100
210	restingstate	0.841714	Schaefer100
24	restingstate	0.858315	Schaefer100
96	restingstate	0.858211	Schaefer100
79	restingstate	0.845353	Schaefer100
169	restingstate	0.875096	Schaefer100
225	restingstate	0.878921	Schaefer100
186	restingstate	0.859526	Schaefer100
11	restingstate	0.871239	Schaefer100
32	restingstate	0.85487	Schaefer100
206	restingstate	0.868904	Schaefer100
117	restingstate	0.878682	Schaefer100
80	restingstate	0.84995	Schaefer100
172	restingstate	0.810893	Schaefer100
57	restingstate	0.88202	Schaefer100
151	restingstate	0.870632	Schaefer100
29	restingstate	0.798233	Schaefer100
74	restingstate	0.870647	Schaefer100
51	restingstate	0.884469	Schaefer100
157	restingstate	0.887971	Schaefer100
72	restingstate	0.836848	Schaefer100
17	restingstate	0.828936	Schaefer100
180	restingstate	0.835399	Schaefer100
132	restingstate	0.823554	Schaefer100
200	restingstate	0.884741	Schaefer100
111	restingstate	0.867954	Schaefer100
69	restingstate	0.860623	Schaefer100
125	restingstate	0.888628	Schaefer100
197	restingstate	0.874921	Schaefer100
178	restingstate	0.892965	Schaefer100
91	restingstate	0.879457	Schaefer100
106	restingstate	0.846357	Schaefer100
217	restingstate	0.871172	Schaefer100
23	restingstate	0.882023	Schaefer100
46	restingstate	0.876888	Schaefer100
163	restingstate	0.868103	Schaefer100
65	restingstate	0.84645	Schaefer100
140	restingstate	0.881803	Schaefer100
40	restingstate	0.849222	Schaefer100
63	restingstate	0.848168	Schaefer100
146	restingstate	0.865193	Schaefer100
123	restingstate	0.869432	Schaefer100
191	restingstate	0.847493	Schaefer100
6	restingstate	0.873396	Schaefer100
78	restingstate	0.856863	Schaefer100
100	restingstate	0.861385	Schaefer100
97	restingstate	0.871609	Schaefer100
205	restingstate	0.889181	Schaefer100
31	restingstate	0.858765	Schaefer100
114	restingstate	0.883186	Schaefer100
185	restingstate	0.868977	Schaefer100
12	restingstate	0.872076	Schaefer100
137	restingstate	0.845541	Schaefer100
152	restingstate	0.851429	Schaefer100
77	restingstate	0.824425	Schaefer100
98	restingstate	0.885237	Schaefer100
171	restingstate	0.88876	Schaefer100
54	restingstate	0.872023	Schaefer100
218	restingstate	0.863719	Schaefer100
154	restingstate	0.848958	Schaefer100
109	restingstate	0.842878	Schaefer100
198	restingstate	0.854063	Schaefer100
177	restingstate	0.885111	Schaefer100
52	restingstate	0.846242	Schaefer100
37	restingstate	0.864912	Schaefer100
203	restingstate	0.892433	Schaefer100
85	restingstate	0.852835	Schaefer100
112	restingstate	0.887974	Schaefer100
220	restingstate	0.86173	Schaefer100
14	restingstate	0.890117	Schaefer100
131	restingstate	0.860068	Schaefer100
92	restingstate	0.859946	Schaefer100
20	restingstate	0.848528	Schaefer100
214	restingstate	0.846363	Schaefer100
126	restingstate	0.886324	Schaefer100
89	restingstate	0.842298	Schaefer100
143	restingstate	0.843792	Schaefer100
45	restingstate	0.808985	Schaefer100
18	restingstate	0.887911	Schaefer100
160	restingstate	0.805749	Schaefer100
60	restingstate	0.844369	Schaefer100
145	restingstate	0.874055	Schaefer100
209	restingstate	0.861415	Schaefer100
43	restingstate	0.820703	Schaefer100
103	restingstate	0.844029	Schaefer100
212	restingstate	0.858418	Schaefer100
26	restingstate	0.851414	Schaefer100
58	restingstate	0.875993	Schaefer100
120	restingstate	0.869709	Schaefer100
82	restingstate	0.877096	Schaefer100
115	restingstate	0.891944	Schaefer100
30	restingstate	0.848019	Schaefer100
136	restingstate	0.887519	Schaefer100
13	restingstate	0.851188	Schaefer100
184	restingstate	0.856497	Schaefer100
76	restingstate	0.88873	Schaefer100
153	restingstate	0.860724	Schaefer100
55	restingstate	0.859806	Schaefer100
8	restingstate	0.843358	Schaefer100
70	restingstate	0.844876	Schaefer100
108	restingstate	0.8786	Schaefer100
155	restingstate	0.873297	Schaefer100
219	restingstate	0.872869	Schaefer100
53	restingstate	0.87056	Schaefer100
176	restingstate	0.868667	Schaefer100
202	restingstate	0.846652	Schaefer100
36	restingstate	0.845716	Schaefer100
48	restingstate	0.851839	Schaefer100
130	restingstate	0.855346	Schaefer100
182	restingstate	0.844669	Schaefer100
15	restingstate	0.896797	Schaefer100
159	restingstate	0.857077	Schaefer100
215	restingstate	0.877273	Schaefer100
195	restingstate	0.86614	Schaefer100
127	restingstate	0.856747	Schaefer100
142	restingstate	0.869428	Schaefer100
88	restingstate	0.862214	Schaefer100
161	restingstate	0.841271	Schaefer100
19	restingstate	0.845536	Schaefer100
44	restingstate	0.864882	Schaefer100
144	restingstate	0.829632	Schaefer100
119	restingstate	0.852715	Schaefer100
61	restingstate	0.854837	Schaefer100
188	restingstate	0.894432	Schaefer100
213	restingstate	0.8596	Schaefer100
95	restingstate	0.877929	Schaefer100
102	restingstate	0.888144	Schaefer100
193	restingstate	0.867393	Schaefer100
121	restingstate	0.83722	Schaefer100
135	restingstate	0.860716	Schaefer200
224	restingstate	0.830329	Schaefer200
116	restingstate	0.814103	Schaefer200
33	restingstate	0.810204	Schaefer200
173	restingstate	0.825055	Schaefer200
75	restingstate	0.814969	Schaefer200
28	restingstate	0.827137	Schaefer200
175	restingstate	0.851217	Schaefer200
73	restingstate	0.843754	Schaefer200
156	restingstate	0.839453	Schaefer200
222	restingstate	0.809943	Schaefer200
181	restingstate	0.822155	Schaefer200
16	restingstate	0.834089	Schaefer200
110	restingstate	0.80964	Schaefer200
87	restingstate	0.863196	Schaefer200
35	restingstate	0.823294	Schaefer200
179	restingstate	0.856766	Schaefer200
196	restingstate	0.862849	Schaefer200
1	restingstate	0.831199	Schaefer200
22	restingstate	0.8497	Schaefer200
216	restingstate	0.813103	Schaefer200
107	restingstate	0.821935	Schaefer200
90	restingstate	0.836054	Schaefer200
162	restingstate	0.835661	Schaefer200
39	restingstate	0.850515	Schaefer200
164	restingstate	0.873162	Schaefer200
139	restingstate	0.809144	Schaefer200
41	restingstate	0.810689	Schaefer200
190	restingstate	0.847732	Schaefer200
122	restingstate	0.84137	Schaefer200
210	restingstate	0.818954	Schaefer200
24	restingstate	0.836182	Schaefer200
96	restingstate	0.827795	Schaefer200
79	restingstate	0.821915	Schaefer200
169	restingstate	0.851071	Schaefer200
225	restingstate	0.848334	Schaefer200
186	restingstate	0.824577	Schaefer200
11	restingstate	0.847927	Schaefer200
32	restingstate	0.838765	Schaefer200
206	restingstate	0.836127	Schaefer200
117	restingstate	0.848056	Schaefer200
80	restingstate	0.82712	Schaefer200
172	restingstate	0.792606	Schaefer200
57	restingstate	0.853401	Schaefer200
151	restingstate	0.844322	Schaefer200
29	restingstate	0.776026	Schaefer200
74	restingstate	0.84539	Schaefer200
51	restingstate	0.83744	Schaefer200
157	restingstate	0.856431	Schaefer200
72	restingstate	0.814363	Schaefer200
17	restingstate	0.801072	Schaefer200
180	restingstate	0.809728	Schaefer200
132	restingstate	0.784071	Schaefer200
200	restingstate	0.867903	Schaefer200
111	restingstate	0.842729	Schaefer200
69	restingstate	0.827909	Schaefer200
125	restingstate	0.850182	Schaefer200
197	restingstate	0.839309	Schaefer200
178	restingstate	0.86181	Schaefer200
91	restingstate	0.851149	Schaefer200
106	restingstate	0.83015	Schaefer200
217	restingstate	0.83568	Schaefer200
23	restingstate	0.854084	Schaefer200
46	restingstate	0.845118	Schaefer200
163	restingstate	0.832673	Schaefer200
65	restingstate	0.826305	Schaefer200
140	restingstate	0.851552	Schaefer200
40	restingstate	0.819317	Schaefer200
63	restingstate	0.818571	Schaefer200
146	restingstate	0.828405	Schaefer200
123	restingstate	0.841343	Schaefer200
191	restingstate	0.824655	Schaefer200
6	restingstate	0.838236	Schaefer200
78	restingstate	0.830567	Schaefer200
100	restingstate	0.839296	Schaefer200
97	restingstate	0.837412	Schaefer200
205	restingstate	0.857845	Schaefer200
31	restingstate	0.820739	Schaefer200
114	restingstate	0.859376	Schaefer200
185	restingstate	0.835135	Schaefer200
12	restingstate	0.847427	Schaefer200
137	restingstate	0.810132	Schaefer200
152	restingstate	0.825	Schaefer200
77	restingstate	0.789664	Schaefer200
98	restingstate	0.850318	Schaefer200
171	restingstate	0.864781	Schaefer200
54	restingstate	0.839476	Schaefer200
218	restingstate	0.83848	Schaefer200
154	restingstate	0.82335	Schaefer200
109	restingstate	0.805641	Schaefer200
198	restingstate	0.823581	Schaefer200
177	restingstate	0.843237	Schaefer200
52	restingstate	0.816958	Schaefer200
37	restingstate	0.836244	Schaefer200
203	restingstate	0.871309	Schaefer200
85	restingstate	0.832011	Schaefer200
112	restingstate	0.861686	Schaefer200
220	restingstate	0.838587	Schaefer200
14	restingstate	0.864611	Schaefer200
131	restingstate	0.828907	Schaefer200
92	restingstate	0.83232	Schaefer200
20	restingstate	0.823602	Schaefer200
214	restingstate	0.817154	Schaefer200
126	restingstate	0.864249	Schaefer200
89	restingstate	0.817797	Schaefer200
143	restingstate	0.819072	Schaefer200
45	restingstate	0.778166	Schaefer200
18	restingstate	0.859612	Schaefer200
160	restingstate	0.778892	Schaefer200
60	restingstate	0.817338	Schaefer200
145	restingstate	0.844502	Schaefer200
209	restingstate	0.831479	Schaefer200
43	restingstate	0.789395	Schaefer200
103	restingstate	0.815623	Schaefer200
212	restingstate	0.814697	Schaefer200
26	restingstate	0.822544	Schaefer200
58	restingstate	0.846293	Schaefer200
120	restingstate	0.842261	Schaefer200
82	restingstate	0.846798	Schaefer200
115	restingstate	0.861817	Schaefer200
30	restingstate	0.82292	Schaefer200
136	restingstate	0.860097	Schaefer200
13	restingstate	0.823373	Schaefer200
184	restingstate	0.820318	Schaefer200
76	restingstate	0.867413	Schaefer200
153	restingstate	0.830564	Schaefer200
55	restingstate	0.832566	Schaefer200
8	restingstate	0.824793	Schaefer200
70	restingstate	0.818451	Schaefer200
108	restingstate	0.843166	Schaefer200
155	restingstate	0.849162	Schaefer200
219	restingstate	0.846231	Schaefer200
53	restingstate	0.843943	Schaefer200
176	restingstate	0.839529	Schaefer200
202	restingstate	0.82336	Schaefer200
36	restingstate	0.813797	Schaefer200
48	restingstate	0.819028	Schaefer200
130	restingstate	0.833089	Schaefer200
182	restingstate	0.814539	Schaefer200
15	restingstate	0.861804	Schaefer200
159	restingstate	0.825413	Schaefer200
215	restingstate	0.842296	Schaefer200
195	restingstate	0.834498	Schaefer200
127	restingstate	0.832879	Schaefer200
142	restingstate	0.838613	Schaefer200
88	restingstate	0.840636	Schaefer200
161	restingstate	0.813719	Schaefer200
19	restingstate	0.803486	Schaefer200
44	restingstate	0.835485	Schaefer200
144	restingstate	0.796984	Schaefer200
119	restingstate	0.825783	Schaefer200
61	restingstate	0.819926	Schaefer200
188	restingstate	0.8678	Schaefer200
213	restingstate	0.83436	Schaefer200
95	restingstate	0.848338	Schaefer200
102	restingstate	0.858633	Schaefer200
193	restingstate	0.841269	Schaefer200
121	restingstate	0.816492	Schaefer200
135	restingstate	0.830357	Schaefer400
224	restingstate	0.800626	Schaefer400
116	restingstate	0.780494	Schaefer400
33	restingstate	0.781719	Schaefer400
173	restingstate	0.799358	Schaefer400
75	restingstate	0.782715	Schaefer400
28	restingstate	0.802121	Schaefer400
175	restingstate	0.816904	Schaefer400
73	restingstate	0.813553	Schaefer400
156	restingstate	0.806005	Schaefer400
222	restingstate	0.781157	Schaefer400
181	restingstate	0.7896	Schaefer400
16	restingstate	0.798702	Schaefer400
110	restingstate	0.779865	Schaefer400
87	restingstate	0.834968	Schaefer400
35	restingstate	0.792924	Schaefer400
179	restingstate	0.833248	Schaefer400
196	restingstate	0.834638	Schaefer400
1	restingstate	0.795959	Schaefer400
22	restingstate	0.821222	Schaefer400
216	restingstate	0.785533	Schaefer400
107	restingstate	0.788634	Schaefer400
90	restingstate	0.802687	Schaefer400
162	restingstate	0.80545	Schaefer400
39	restingstate	0.823689	Schaefer400
164	restingstate	0.837398	Schaefer400
139	restingstate	0.769301	Schaefer400
41	restingstate	0.784182	Schaefer400
190	restingstate	0.819513	Schaefer400
122	restingstate	0.812244	Schaefer400
210	restingstate	0.788977	Schaefer400
24	restingstate	0.800601	Schaefer400
96	restingstate	0.790347	Schaefer400
79	restingstate	0.799472	Schaefer400
169	restingstate	0.824001	Schaefer400
225	restingstate	0.822181	Schaefer400
186	restingstate	0.793423	Schaefer400
11	restingstate	0.822587	Schaefer400
32	restingstate	0.809178	Schaefer400
206	restingstate	0.805608	Schaefer400
117	restingstate	0.816248	Schaefer400
80	restingstate	0.805368	Schaefer400
172	restingstate	0.773373	Schaefer400
57	restingstate	0.82414	Schaefer400
151	restingstate	0.818167	Schaefer400
29	restingstate	0.745568	Schaefer400
74	restingstate	0.821798	Schaefer400
51	restingstate	0.80126	Schaefer400
157	restingstate	0.827255	Schaefer400
72	restingstate	0.785653	Schaefer400
17	restingstate	0.769197	Schaefer400
180	restingstate	0.773787	Schaefer400
132	restingstate	0.753849	Schaefer400
200	restingstate	0.839403	Schaefer400
111	restingstate	0.812059	Schaefer400
69	restingstate	0.791082	Schaefer400
125	restingstate	0.825398	Schaefer400
197	restingstate	0.811556	Schaefer400
178	restingstate	0.834484	Schaefer400
91	restingstate	0.823737	Schaefer400
106	restingstate	0.803932	Schaefer400
217	restingstate	0.807787	Schaefer400
23	restingstate	0.819216	Schaefer400
46	restingstate	0.806467	Schaefer400
163	restingstate	0.800255	Schaefer400
65	restingstate	0.800717	Schaefer400
140	restingstate	0.82087	Schaefer400
40	restingstate	0.788891	Schaefer400
63	restingstate	0.787364	Schaefer400
146	restingstate	0.801406	Schaefer400
123	restingstate	0.808161	Schaefer400
191	restingstate	0.787445	Schaefer400
6	restingstate	0.806782	Schaefer400
78	restingstate	0.80083	Schaefer400
100	restingstate	0.801905	Schaefer400
97	restingstate	0.805064	Schaefer400
205	restingstate	0.826724	Schaefer400
31	restingstate	0.789104	Schaefer400
114	restingstate	0.828573	Schaefer400
185	restingstate	0.802559	Schaefer400
12	restingstate	0.820433	Schaefer400
137	restingstate	0.779645	Schaefer400
152	restingstate	0.790971	Schaefer400
77	restingstate	0.759599	Schaefer400
98	restingstate	0.822307	Schaefer400
171	restingstate	0.835441	Schaefer400
54	restingstate	0.810285	Schaefer400
218	restingstate	0.811887	Schaefer400
154	restingstate	0.795786	Schaefer400
109	restingstate	0.774739	Schaefer400
198	restingstate	0.798534	Schaefer400
177	restingstate	0.819599	Schaefer400
52	restingstate	0.78447	Schaefer400
37	restingstate	0.806972	Schaefer400
203	restingstate	0.843377	Schaefer400
85	restingstate	0.804176	Schaefer400
112	restingstate	0.838455	Schaefer400
220	restingstate	0.803463	Schaefer400
14	restingstate	0.832966	Schaefer400
131	restingstate	0.796236	Schaefer400
92	restingstate	0.80404	Schaefer400
20	restingstate	0.796032	Schaefer400
214	restingstate	0.786109	Schaefer400
126	restingstate	0.831484	Schaefer400
89	restingstate	0.786887	Schaefer400
143	restingstate	0.793157	Schaefer400
45	restingstate	0.747769	Schaefer400
18	restingstate	0.829816	Schaefer400
160	restingstate	0.746644	Schaefer400
60	restingstate	0.779838	Schaefer400
145	restingstate	0.815789	Schaefer400
209	restingstate	0.802822	Schaefer400
43	restingstate	0.759158	Schaefer400
103	restingstate	0.785425	Schaefer400
212	restingstate	0.786464	Schaefer400
26	restingstate	0.791067	Schaefer400
58	restingstate	0.812389	Schaefer400
120	restingstate	0.806495	Schaefer400
82	restingstate	0.81179	Schaefer400
115	restingstate	0.833838	Schaefer400
30	restingstate	0.796922	Schaefer400
136	restingstate	0.828692	Schaefer400
13	restingstate	0.793375	Schaefer400
184	restingstate	0.790322	Schaefer400
76	restingstate	0.840503	Schaefer400
153	restingstate	0.795098	Schaefer400
55	restingstate	0.799013	Schaefer400
8	restingstate	0.795878	Schaefer400
70	restingstate	0.784559	Schaefer400
108	restingstate	0.821195	Schaefer400
155	restingstate	0.820729	Schaefer400
219	restingstate	0.815314	Schaefer400
53	restingstate	0.814033	Schaefer400
176	restingstate	0.804261	Schaefer400
202	restingstate	0.793149	Schaefer400
36	restingstate	0.78182	Schaefer400
48	restingstate	0.781916	Schaefer400
130	restingstate	0.806243	Schaefer400
182	restingstate	0.786365	Schaefer400
15	restingstate	0.830994	Schaefer400
159	restingstate	0.793174	Schaefer400
215	restingstate	0.81167	Schaefer400
195	restingstate	0.801863	Schaefer400
127	restingstate	0.79649	Schaefer400
142	restingstate	0.818544	Schaefer400
88	restingstate	0.812612	Schaefer400
161	restingstate	0.784373	Schaefer400
19	restingstate	0.772349	Schaefer400
44	restingstate	0.809372	Schaefer400
144	restingstate	0.759418	Schaefer400
119	restingstate	0.793543	Schaefer400
61	restingstate	0.788375	Schaefer400
188	restingstate	0.842658	Schaefer400
213	restingstate	0.803537	Schaefer400
95	restingstate	0.81794	Schaefer400
102	restingstate	0.826908	Schaefer400
193	restingstate	0.8003	Schaefer400
121	restingstate	0.787009	Schaefer400

## Sheet: aomic_piop1
subject	task	typicality	parcellation
64	restingstate	0.807423	Schaefer100
47	restingstate	0.796943	Schaefer100
107	restingstate	0.848021	Schaefer100
90	restingstate	0.747509	Schaefer100
124	restingstate	0.825858	Schaefer100
196	restingstate	0.745155	Schaefer100
96	restingstate	0.831024	Schaefer100
79	restingstate	0.803406	Schaefer100
210	restingstate	0.848924	Schaefer100
24	restingstate	0.754533	Schaefer100
122	restingstate	0.840645	Schaefer100
62	restingstate	0.853378	Schaefer100
164	restingstate	0.814198	Schaefer100
28	restingstate	0.8328	Schaefer100
150	restingstate	0.84639	Schaefer100
75	restingstate	0.864186	Schaefer100
173	restingstate	0.853882	Schaefer100
56	restingstate	0.82806	Schaefer100
33	restingstate	0.792569	Schaefer100
81	restingstate	0.85488	Schaefer100
116	restingstate	0.833865	Schaefer100
10	restingstate	0.829284	Schaefer100
168	restingstate	0.771555	Schaefer100
135	restingstate	0.842874	Schaefer100
201	restingstate	0.852649	Schaefer100
110	restingstate	0.835235	Schaefer100
87	restingstate	0.829094	Schaefer100
181	restingstate	0.851991	Schaefer100
16	restingstate	0.827625	Schaefer100
175	restingstate	0.832153	Schaefer100
50	restingstate	0.801361	Schaefer100
38	restingstate	0.803528	Schaefer100
65	restingstate	0.819485	Schaefer100
46	restingstate	0.841832	Schaefer100
23	restingstate	0.842337	Schaefer100
91	restingstate	0.832591	Schaefer100
106	restingstate	0.860757	Schaefer100
197	restingstate	0.851801	Schaefer100
125	restingstate	0.783245	Schaefer100
211	restingstate	0.802915	Schaefer100
100	restingstate	0.833428	Schaefer100
146	restingstate	0.857643	Schaefer100
165	restingstate	0.834084	Schaefer100
40	restingstate	0.826797	Schaefer100
138	restingstate	0.803565	Schaefer100
74	restingstate	0.793402	Schaefer100
172	restingstate	0.798466	Schaefer100
32	restingstate	0.804981	Schaefer100
134	restingstate	0.874125	Schaefer100
169	restingstate	0.836801	Schaefer100
86	restingstate	0.843564	Schaefer100
200	restingstate	0.76704	Schaefer100
34	restingstate	0.840539	Schaefer100
132	restingstate	0.824829	Schaefer100
180	restingstate	0.866652	Schaefer100
72	restingstate	0.820494	Schaefer100
174	restingstate	0.809162	Schaefer100
18	restingstate	0.869695	Schaefer100
160	restingstate	0.830578	Schaefer100
45	restingstate	0.815721	Schaefer100
143	restingstate	0.841884	Schaefer100
66	restingstate	0.756727	Schaefer100
3	restingstate	0.8459	Schaefer100
20	restingstate	0.856452	Schaefer100
214	restingstate	0.813091	Schaefer100
158	restingstate	0.858599	Schaefer100
92	restingstate	0.806379	Schaefer100
105	restingstate	0.819855	Schaefer100
58	restingstate	0.826065	Schaefer100
212	restingstate	0.761665	Schaefer100
26	restingstate	0.796164	Schaefer100
103	restingstate	0.744712	Schaefer100
94	restingstate	0.830839	Schaefer100
189	restingstate	0.750646	Schaefer100
43	restingstate	0.839026	Schaefer100
145	restingstate	0.837157	Schaefer100
209	restingstate	0.764406	Schaefer100
60	restingstate	0.845961	Schaefer100
118	restingstate	0.774989	Schaefer100
54	restingstate	0.849984	Schaefer100
171	restingstate	0.823006	Schaefer100
9	restingstate	0.848641	Schaefer100
77	restingstate	0.805633	Schaefer100
98	restingstate	0.821179	Schaefer100
185	restingstate	0.815323	Schaefer100
12	restingstate	0.774087	Schaefer100
114	restingstate	0.795306	Schaefer100
131	restingstate	0.82857	Schaefer100
14	restingstate	0.840595	Schaefer100
112	restingstate	0.837933	Schaefer100
177	restingstate	0.826275	Schaefer100
109	restingstate	0.823279	Schaefer100
71	restingstate	0.843679	Schaefer100
67	restingstate	0.820734	Schaefer100
142	restingstate	0.804867	Schaefer100
127	restingstate	0.800734	Schaefer100
104	restingstate	0.807301	Schaefer100
93	restingstate	0.845274	Schaefer100
159	restingstate	0.843905	Schaefer100
215	restingstate	0.868304	Schaefer100
21	restingstate	0.836807	Schaefer100
59	restingstate	0.809533	Schaefer100
4	restingstate	0.830575	Schaefer100
193	restingstate	0.891096	Schaefer100
95	restingstate	0.831092	Schaefer100
102	restingstate	0.822076	Schaefer100
27	restingstate	0.795151	Schaefer100
213	restingstate	0.782533	Schaefer100
188	restingstate	0.835478	Schaefer100
119	restingstate	0.779445	Schaefer100
61	restingstate	0.82934	Schaefer100
208	restingstate	0.826643	Schaefer100
170	restingstate	0.811172	Schaefer100
55	restingstate	0.831832	Schaefer100
153	restingstate	0.809619	Schaefer100
99	restingstate	0.847988	Schaefer100
76	restingstate	0.855507	Schaefer100
136	restingstate	0.805448	Schaefer100
30	restingstate	0.7871	Schaefer100
82	restingstate	0.786684	Schaefer100
115	restingstate	0.821722	Schaefer100
182	restingstate	0.86775	Schaefer100
15	restingstate	0.744263	Schaefer100
48	restingstate	0.815535	Schaefer100
130	restingstate	0.832461	Schaefer100
202	restingstate	0.769033	Schaefer100
36	restingstate	0.839088	Schaefer100
113	restingstate	0.779321	Schaefer100
176	restingstate	0.828771	Schaefer100
155	restingstate	0.757174	Schaefer100
70	restingstate	0.827778	Schaefer100
64	restingstate	0.773109	Schaefer200
47	restingstate	0.749892	Schaefer200
107	restingstate	0.809173	Schaefer200
90	restingstate	0.730951	Schaefer200
124	restingstate	0.789944	Schaefer200
196	restingstate	0.717285	Schaefer200
96	restingstate	0.807291	Schaefer200
79	restingstate	0.770745	Schaefer200
210	restingstate	0.824253	Schaefer200
24	restingstate	0.728925	Schaefer200
122	restingstate	0.803296	Schaefer200
62	restingstate	0.808201	Schaefer200
164	restingstate	0.789709	Schaefer200
28	restingstate	0.803003	Schaefer200
150	restingstate	0.806679	Schaefer200
75	restingstate	0.826223	Schaefer200
173	restingstate	0.81716	Schaefer200
56	restingstate	0.792552	Schaefer200
33	restingstate	0.770018	Schaefer200
81	restingstate	0.81711	Schaefer200
116	restingstate	0.789409	Schaefer200
10	restingstate	0.794911	Schaefer200
168	restingstate	0.735533	Schaefer200
135	restingstate	0.814889	Schaefer200
201	restingstate	0.819289	Schaefer200
110	restingstate	0.783261	Schaefer200
87	restingstate	0.784517	Schaefer200
181	restingstate	0.816384	Schaefer200
16	restingstate	0.797345	Schaefer200
175	restingstate	0.788897	Schaefer200
50	restingstate	0.759915	Schaefer200
38	restingstate	0.761342	Schaefer200
65	restingstate	0.781769	Schaefer200
46	restingstate	0.813468	Schaefer200
23	restingstate	0.804518	Schaefer200
91	restingstate	0.801913	Schaefer200
106	restingstate	0.832037	Schaefer200
197	restingstate	0.810537	Schaefer200
125	restingstate	0.759281	Schaefer200
211	restingstate	0.760336	Schaefer200
100	restingstate	0.803507	Schaefer200
146	restingstate	0.823685	Schaefer200
165	restingstate	0.802476	Schaefer200
40	restingstate	0.791212	Schaefer200
138	restingstate	0.769885	Schaefer200
74	restingstate	0.761457	Schaefer200
172	restingstate	0.76815	Schaefer200
32	restingstate	0.777039	Schaefer200
134	restingstate	0.827756	Schaefer200
169	restingstate	0.806912	Schaefer200
86	restingstate	0.797063	Schaefer200
200	restingstate	0.741112	Schaefer200
34	restingstate	0.803127	Schaefer200
132	restingstate	0.795379	Schaefer200
180	restingstate	0.820821	Schaefer200
72	restingstate	0.78788	Schaefer200
174	restingstate	0.770507	Schaefer200
18	restingstate	0.843229	Schaefer200
160	restingstate	0.777166	Schaefer200
45	restingstate	0.782928	Schaefer200
143	restingstate	0.807117	Schaefer200
66	restingstate	0.723052	Schaefer200
3	restingstate	0.812977	Schaefer200
20	restingstate	0.830499	Schaefer200
214	restingstate	0.783392	Schaefer200
158	restingstate	0.82433	Schaefer200
92	restingstate	0.788721	Schaefer200
105	restingstate	0.797764	Schaefer200
58	restingstate	0.793246	Schaefer200
212	restingstate	0.715334	Schaefer200
26	restingstate	0.764336	Schaefer200
103	restingstate	0.714793	Schaefer200
94	restingstate	0.793771	Schaefer200
189	restingstate	0.72489	Schaefer200
43	restingstate	0.798887	Schaefer200
145	restingstate	0.806892	Schaefer200
209	restingstate	0.735132	Schaefer200
60	restingstate	0.816873	Schaefer200
118	restingstate	0.735223	Schaefer200
54	restingstate	0.831878	Schaefer200
171	restingstate	0.793346	Schaefer200
9	restingstate	0.820391	Schaefer200
77	restingstate	0.76713	Schaefer200
98	restingstate	0.785089	Schaefer200
185	restingstate	0.773813	Schaefer200
12	restingstate	0.745544	Schaefer200
114	restingstate	0.763438	Schaefer200
131	restingstate	0.777808	Schaefer200
14	restingstate	0.803787	Schaefer200
112	restingstate	0.808	Schaefer200
177	restingstate	0.799962	Schaefer200
109	restingstate	0.797893	Schaefer200
71	restingstate	0.822393	Schaefer200
67	restingstate	0.788969	Schaefer200
142	restingstate	0.78441	Schaefer200
127	restingstate	0.759587	Schaefer200
104	restingstate	0.773947	Schaefer200
93	restingstate	0.811402	Schaefer200
159	restingstate	0.815451	Schaefer200
215	restingstate	0.850127	Schaefer200
21	restingstate	0.795847	Schaefer200
59	restingstate	0.778411	Schaefer200
4	restingstate	0.803447	Schaefer200
193	restingstate	0.847871	Schaefer200
95	restingstate	0.804743	Schaefer200
102	restingstate	0.788198	Schaefer200
27	restingstate	0.766612	Schaefer200
213	restingstate	0.755668	Schaefer200
188	restingstate	0.807752	Schaefer200
119	restingstate	0.755428	Schaefer200
61	restingstate	0.794816	Schaefer200
208	restingstate	0.797265	Schaefer200
170	restingstate	0.771291	Schaefer200
55	restingstate	0.802399	Schaefer200
153	restingstate	0.769633	Schaefer200
99	restingstate	0.804102	Schaefer200
76	restingstate	0.82055	Schaefer200
136	restingstate	0.770064	Schaefer200
30	restingstate	0.754292	Schaefer200
82	restingstate	0.762118	Schaefer200
115	restingstate	0.787866	Schaefer200
182	restingstate	0.833875	Schaefer200
15	restingstate	0.726203	Schaefer200
48	restingstate	0.777366	Schaefer200
130	restingstate	0.791701	Schaefer200
202	restingstate	0.731588	Schaefer200
36	restingstate	0.804084	Schaefer200
113	restingstate	0.735275	Schaefer200
176	restingstate	0.802331	Schaefer200
155	restingstate	0.728558	Schaefer200
70	restingstate	0.793367	Schaefer200
64	restingstate	0.747252	Schaefer400
47	restingstate	0.712861	Schaefer400
107	restingstate	0.761021	Schaefer400
90	restingstate	0.709083	Schaefer400
124	restingstate	0.763406	Schaefer400
196	restingstate	0.688726	Schaefer400
96	restingstate	0.769564	Schaefer400
79	restingstate	0.73171	Schaefer400
210	restingstate	0.794404	Schaefer400
24	restingstate	0.702358	Schaefer400
122	restingstate	0.767615	Schaefer400
62	restingstate	0.770576	Schaefer400
164	restingstate	0.750502	Schaefer400
28	restingstate	0.76686	Schaefer400
150	restingstate	0.76388	Schaefer400
75	restingstate	0.781571	Schaefer400
173	restingstate	0.784729	Schaefer400
56	restingstate	0.761807	Schaefer400
33	restingstate	0.735888	Schaefer400
81	restingstate	0.777685	Schaefer400
116	restingstate	0.756969	Schaefer400
10	restingstate	0.758808	Schaefer400
168	restingstate	0.703309	Schaefer400
135	restingstate	0.780272	Schaefer400
201	restingstate	0.787335	Schaefer400
110	restingstate	0.748565	Schaefer400
87	restingstate	0.742777	Schaefer400
181	restingstate	0.76638	Schaefer400
16	restingstate	0.75528	Schaefer400
175	restingstate	0.748023	Schaefer400
50	restingstate	0.719254	Schaefer400
38	restingstate	0.71527	Schaefer400
65	restingstate	0.744661	Schaefer400
46	restingstate	0.769779	Schaefer400
23	restingstate	0.761469	Schaefer400
91	restingstate	0.757388	Schaefer400
106	restingstate	0.785247	Schaefer400
197	restingstate	0.764121	Schaefer400
125	restingstate	0.722858	Schaefer400
211	restingstate	0.720986	Schaefer400
100	restingstate	0.762391	Schaefer400
146	restingstate	0.782561	Schaefer400
165	restingstate	0.768736	Schaefer400
40	restingstate	0.754523	Schaefer400
138	restingstate	0.738955	Schaefer400
74	restingstate	0.71952	Schaefer400
172	restingstate	0.737669	Schaefer400
32	restingstate	0.741216	Schaefer400
134	restingstate	0.787385	Schaefer400
169	restingstate	0.761593	Schaefer400
86	restingstate	0.750229	Schaefer400
200	restingstate	0.701815	Schaefer400
34	restingstate	0.758503	Schaefer400
132	restingstate	0.76535	Schaefer400
180	restingstate	0.777963	Schaefer400
72	restingstate	0.754191	Schaefer400
174	restingstate	0.740264	Schaefer400
18	restingstate	0.808059	Schaefer400
160	restingstate	0.7369	Schaefer400
45	restingstate	0.743651	Schaefer400
143	restingstate	0.769873	Schaefer400
66	restingstate	0.695511	Schaefer400
3	restingstate	0.781306	Schaefer400
20	restingstate	0.798551	Schaefer400
214	restingstate	0.74851	Schaefer400
158	restingstate	0.787524	Schaefer400
92	restingstate	0.744887	Schaefer400
105	restingstate	0.755033	Schaefer400
58	restingstate	0.754522	Schaefer400
212	restingstate	0.69557	Schaefer400
26	restingstate	0.738249	Schaefer400
103	restingstate	0.679204	Schaefer400
94	restingstate	0.757758	Schaefer400
189	restingstate	0.697086	Schaefer400
43	restingstate	0.766426	Schaefer400
145	restingstate	0.767519	Schaefer400
209	restingstate	0.696875	Schaefer400
60	restingstate	0.785676	Schaefer400
118	restingstate	0.700055	Schaefer400
54	restingstate	0.79238	Schaefer400
171	restingstate	0.747249	Schaefer400
9	restingstate	0.780985	Schaefer400
77	restingstate	0.727866	Schaefer400
98	restingstate	0.751568	Schaefer400
185	restingstate	0.728928	Schaefer400
12	restingstate	0.711515	Schaefer400
114	restingstate	0.732663	Schaefer400
131	restingstate	0.739542	Schaefer400
14	restingstate	0.772708	Schaefer400
112	restingstate	0.775689	Schaefer400
177	restingstate	0.758856	Schaefer400
109	restingstate	0.75144	Schaefer400
71	restingstate	0.78833	Schaefer400
67	restingstate	0.750665	Schaefer400
142	restingstate	0.747665	Schaefer400
127	restingstate	0.720563	Schaefer400
104	restingstate	0.740162	Schaefer400
93	restingstate	0.77741	Schaefer400
159	restingstate	0.781594	Schaefer400
215	restingstate	0.81186	Schaefer400
21	restingstate	0.760825	Schaefer400
59	restingstate	0.748915	Schaefer400
4	restingstate	0.764971	Schaefer400
193	restingstate	0.807105	Schaefer400
95	restingstate	0.773251	Schaefer400
102	restingstate	0.766898	Schaefer400
27	restingstate	0.732114	Schaefer400
213	restingstate	0.723238	Schaefer400
188	restingstate	0.77707	Schaefer400
119	restingstate	0.728751	Schaefer400
61	restingstate	0.751944	Schaefer400
208	restingstate	0.764478	Schaefer400
170	restingstate	0.734448	Schaefer400
55	restingstate	0.769641	Schaefer400
153	restingstate	0.740352	Schaefer400
99	restingstate	0.764703	Schaefer400
76	restingstate	0.774981	Schaefer400
136	restingstate	0.735806	Schaefer400
30	restingstate	0.725064	Schaefer400
82	restingstate	0.72616	Schaefer400
115	restingstate	0.746736	Schaefer400
182	restingstate	0.79879	Schaefer400
15	restingstate	0.697784	Schaefer400
48	restingstate	0.746136	Schaefer400
130	restingstate	0.747832	Schaefer400
202	restingstate	0.702232	Schaefer400
36	restingstate	0.771373	Schaefer400
113	restingstate	0.695967	Schaefer400
176	restingstate	0.770591	Schaefer400
155	restingstate	0.698556	Schaefer400
70	restingstate	0.753944	Schaefer400

## Sheet: camcan
subject	task	typicality	parcellation
CC720516	rest	0.850662	Schaefer100
CC110069	rest	0.837619	Schaefer100
CC520053	rest	0.850672	Schaefer100
CC510355	rest	0.839242	Schaefer100
CC122172	rest	0.818756	Schaefer100
CC220519	rest	0.837715	Schaefer100
CC510258	rest	0.840163	Schaefer100
CC720685	rest	0.814938	Schaefer100
CC510434	rest	0.814121	Schaefer100
CC620259	rest	0.829688	Schaefer100
CC721888	rest	0.814012	Schaefer100
CC710982	rest	0.829692	Schaefer100
CC610405	rest	0.832687	Schaefer100
CC420582	rest	0.852486	Schaefer100
CC620821	rest	0.853147	Schaefer100
CC520078	rest	0.835002	Schaefer100
CC520175	rest	0.835823	Schaefer100
CC410248	rest	0.829671	Schaefer100
CC222120	rest	0.832577	Schaefer100
CC221002	rest	0.821877	Schaefer100
CC620490	rest	0.790988	Schaefer100
CC210657	rest	0.849884	Schaefer100
CC120319	rest	0.858589	Schaefer100
CC620354	rest	0.797642	Schaefer100
CC320160	rest	0.860273	Schaefer100
CC510392	rest	0.848806	Schaefer100
CC620118	rest	0.773033	Schaefer100
CC220518	rest	0.821485	Schaefer100
CC110056	rest	0.837301	Schaefer100
CC510259	rest	0.856164	Schaefer100
CC610046	rest	0.840407	Schaefer100
CC721585	rest	0.85539	Schaefer100
CC222496	rest	0.844241	Schaefer100
CC723197	rest	0.803857	Schaefer100
CC221487	rest	0.850417	Schaefer100
CC510354	rest	0.879073	Schaefer100
CC220610	rest	0.843795	Schaefer100
CC120764	rest	0.838483	Schaefer100
CC121795	rest	0.827971	Schaefer100
CC220526	rest	0.881336	Schaefer100
CC721114	rest	0.786836	Schaefer100
CC710462	rest	0.804866	Schaefer100
CC321976	rest	0.836531	Schaefer100
CC710551	rest	0.812611	Schaefer100
CC320269	rest	0.847617	Schaefer100
CC721292	rest	0.78916	Schaefer100
CC312222	rest	0.84417	Schaefer100
CC120276	rest	0.847001	Schaefer100
CC321203	rest	0.824697	Schaefer100
CC220107	rest	0.87098	Schaefer100
CC520745	rest	0.848635	Schaefer100
CC223115	rest	0.80796	Schaefer100
CC220232	rest	0.845572	Schaefer100
CC321880	rest	0.847639	Schaefer100
CC120120	rest	0.855625	Schaefer100
CC320359	rest	0.837341	Schaefer100
CC310391	rest	0.838166	Schaefer100
CC721291	rest	0.778343	Schaefer100
CC410121	rest	0.846414	Schaefer100
CC720497	rest	0.808068	Schaefer100
CC320698	rest	0.800196	Schaefer100
CC420720	rest	0.838523	Schaefer100
CC721052	rest	0.810909	Schaefer100
CC510321	rest	0.821288	Schaefer100
CC321431	rest	0.851556	Schaefer100
CC510342	rest	0.822457	Schaefer100
CC520585	rest	0.811552	Schaefer100
CC221336	rest	0.818355	Schaefer100
CC520254	rest	0.803436	Schaefer100
CC620619	rest	0.832866	Schaefer100
CC720622	rest	0.855836	Schaefer100
CC620572	rest	0.870275	Schaefer100
CC520209	rest	0.853457	Schaefer100
CC321073	rest	0.84633	Schaefer100
CC520097	rest	0.828704	Schaefer100
CC120065	rest	0.847642	Schaefer100
CC321529	rest	0.801962	Schaefer100
CC610568	rest	0.856194	Schaefer100
CC620264	rest	0.835063	Schaefer100
CC620152	rest	0.775556	Schaefer100
CC420348	rest	0.821012	Schaefer100
CC520584	rest	0.866348	Schaefer100
CC610101	rest	0.848395	Schaefer100
CC120640	rest	0.815738	Schaefer100
CC222326	rest	0.844018	Schaefer100
CC420173	rest	0.831817	Schaefer100
CC220828	rest	0.847014	Schaefer100
CC321137	rest	0.814816	Schaefer100
CC120347	rest	0.822492	Schaefer100
CC620436	rest	0.864718	Schaefer100
CC520083	rest	0.839716	Schaefer100
CC121411	rest	0.853984	Schaefer100
CC320661	rest	0.846785	Schaefer100
CC410325	rest	0.846871	Schaefer100
CC321154	rest	0.817732	Schaefer100
CC221565	rest	0.816498	Schaefer100
CC320888	rest	0.852529	Schaefer100
CC610292	rest	0.851429	Schaefer100
CC720071	rest	0.865962	Schaefer100
CC110037	rest	0.802813	Schaefer100
CC112141	rest	0.789725	Schaefer100
CC610372	rest	0.7899	Schaefer100
CC110606	rest	0.810021	Schaefer100
CC410432	rest	0.815099	Schaefer100
CC520253	rest	0.8672	Schaefer100
CC221324	rest	0.838741	Schaefer100
CC520597	rest	0.804099	Schaefer100
CC520398	rest	0.82866	Schaefer100
CC720119	rest	0.830946	Schaefer100
CC720646	rest	0.820109	Schaefer100
CC121158	rest	0.837876	Schaefer100
CC420198	rest	0.862898	Schaefer100
CC520477	rest	0.826062	Schaefer100
CC110174	rest	0.818826	Schaefer100
CC420587	rest	0.854884	Schaefer100
CC410015	rest	0.802154	Schaefer100
CC410323	rest	0.834394	Schaefer100
CC221977	rest	0.854472	Schaefer100
CC221352	rest	0.8359	Schaefer100
CC610658	rest	0.815835	Schaefer100
CC620262	rest	0.87156	Schaefer100
CC222125	rest	0.829951	Schaefer100
CC120182	rest	0.842291	Schaefer100
CC710858	rest	0.856611	Schaefer100
CC120469	rest	0.84724	Schaefer100
CC410354	rest	0.835123	Schaefer100
CC710313	rest	0.805413	Schaefer100
CC420094	rest	0.856638	Schaefer100
CC620479	rest	0.82838	Schaefer100
CC620073	rest	0.836202	Schaefer100
CC220284	rest	0.857533	Schaefer100
CC210182	rest	0.838548	Schaefer100
CC320448	rest	0.849579	Schaefer100
CC222264	rest	0.848632	Schaefer100
CC721377	rest	0.830526	Schaefer100
CC121428	rest	0.854659	Schaefer100
CC223085	rest	0.840437	Schaefer100
CC321368	rest	0.823254	Schaefer100
CC510480	rest	0.878381	Schaefer100
CC320107	rest	0.832876	Schaefer100
CC410387	rest	0.812596	Schaefer100
CC620005	rest	0.812994	Schaefer100
CC520042	rest	0.816569	Schaefer100
CC320814	rest	0.847728	Schaefer100
CC520673	rest	0.867541	Schaefer100
CC220234	rest	0.82914	Schaefer100
CC310397	rest	0.844923	Schaefer100
CC722542	rest	0.857807	Schaefer100
CC610462	rest	0.827084	Schaefer100
CC620451	rest	0.840512	Schaefer100
CC320297	rest	0.824012	Schaefer100
CC420222	rest	0.807372	Schaefer100
CC710591	rest	0.832191	Schaefer100
CC310450	rest	0.82333	Schaefer100
CC621199	rest	0.846185	Schaefer100
CC410289	rest	0.761646	Schaefer100
CC110045	rest	0.860074	Schaefer100
CC321000	rest	0.836599	Schaefer100
CC420149	rest	0.853281	Schaefer100
CC721107	rest	0.799569	Schaefer100
CC220535	rest	0.837268	Schaefer100
CC510483	rest	0.779614	Schaefer100
CC520377	rest	0.852676	Schaefer100
CC720238	rest	0.833236	Schaefer100
CC410179	rest	0.867409	Schaefer100
CC121317	rest	0.837681	Schaefer100
CC310142	rest	0.840111	Schaefer100
CC621284	rest	0.795408	Schaefer100
CC720180	rest	0.864255	Schaefer100
CC720511	rest	0.800655	Schaefer100
CC721224	rest	0.852819	Schaefer100
CC320022	rest	0.775244	Schaefer100
CC210124	rest	0.843585	Schaefer100
CC710176	rest	0.806189	Schaefer100
CC120409	rest	0.839154	Schaefer100
CC620444	rest	0.827134	Schaefer100
CC610671	rest	0.856219	Schaefer100
CC220372	rest	0.856439	Schaefer100
CC110033	rest	0.840651	Schaefer100
CC510433	rest	0.846206	Schaefer100
CC220920	rest	0.841867	Schaefer100
CC420148	rest	0.796006	Schaefer100
CC310203	rest	0.815414	Schaefer100
CC321506	rest	0.864607	Schaefer100
CC420412	rest	0.833455	Schaefer100
CC620496	rest	0.866436	Schaefer100
CC322186	rest	0.835503	Schaefer100
CC320461	rest	0.851906	Schaefer100
CC721532	rest	0.81284	Schaefer100
CC120061	rest	0.865787	Schaefer100
CC120264	rest	0.853014	Schaefer100
CC220223	rest	0.842912	Schaefer100
CC510395	rest	0.845453	Schaefer100
CC320218	rest	0.836643	Schaefer100
CC320417	rest	0.837711	Schaefer100
CC520552	rest	0.875766	Schaefer100
CC620515	rest	0.834656	Schaefer100
CC220115	rest	0.850681	Schaefer100
CC222258	rest	0.818879	Schaefer100
CC222652	rest	0.80316	Schaefer100
CC520607	rest	0.810925	Schaefer100
CC110101	rest	0.830331	Schaefer100
CC420236	rest	0.839557	Schaefer100
CC121106	rest	0.827838	Schaefer100
CC621080	rest	0.81281	Schaefer100
CC723395	rest	0.853112	Schaefer100
CC520055	rest	0.857221	Schaefer100
CC520980	rest	0.852433	Schaefer100
CC420464	rest	0.848864	Schaefer100
CC410390	rest	0.872212	Schaefer100
CC320429	rest	0.821917	Schaefer100
CC721519	rest	0.830773	Schaefer100
CC620121	rest	0.839443	Schaefer100
CC621128	rest	0.835565	Schaefer100
CC420888	rest	0.855624	Schaefer100
CC210422	rest	0.793999	Schaefer100
CC610022	rest	0.856775	Schaefer100
CC420435	rest	0.806808	Schaefer100
CC320478	rest	0.828677	Schaefer100
CC221040	rest	0.836969	Schaefer100
CC222304	rest	0.844418	Schaefer100
CC420259	rest	0.868618	Schaefer100
CC721418	rest	0.819336	Schaefer100
CC310224	rest	0.844127	Schaefer100
CC420197	rest	0.820864	Schaefer100
CC420392	rest	0.838317	Schaefer100
CC520560	rest	0.838314	Schaefer100
CC722651	rest	0.833744	Schaefer100
CC710679	rest	0.794246	Schaefer100
CC620085	rest	0.830361	Schaefer100
CC420322	rest	0.833763	Schaefer100
CC310463	rest	0.838284	Schaefer100
CC610058	rest	0.80275	Schaefer100
CC120313	rest	0.83917	Schaefer100
CC510415	rest	0.840961	Schaefer100
CC220151	rest	0.841659	Schaefer100
CC110126	rest	0.800991	Schaefer100
CC620090	rest	0.819699	Schaefer100
CC320059	rest	0.864333	Schaefer100
CC220132	rest	0.82673	Schaefer100
CC520480	rest	0.778578	Schaefer100
CC420182	rest	0.84566	Schaefer100
CC221828	rest	0.835884	Schaefer100
CC410284	rest	0.851436	Schaefer100
CC620106	rest	0.832768	Schaefer100
CC220506	rest	0.865219	Schaefer100
CC120727	rest	0.809235	Schaefer100
CC520122	rest	0.804908	Schaefer100
CC620659	rest	0.82045	Schaefer100
CC310361	rest	0.857956	Schaefer100
CC720290	rest	0.836946	Schaefer100
CC321464	rest	0.836004	Schaefer100
CC221980	rest	0.830983	Schaefer100
CC620526	rest	0.860243	Schaefer100
CC220323	rest	0.816667	Schaefer100
CC510551	rest	0.813871	Schaefer100
CC320621	rest	0.855951	Schaefer100
CC120987	rest	0.810792	Schaefer100
CC610575	rest	0.795855	Schaefer100
CC620279	rest	0.842103	Schaefer100
CC321585	rest	0.84858	Schaefer100
CC711245	rest	0.745105	Schaefer100
CC212153	rest	0.816234	Schaefer100
CC520136	rest	0.830474	Schaefer100
CC420589	rest	0.854635	Schaefer100
CC110182	rest	0.830893	Schaefer100
CC221054	rest	0.816158	Schaefer100
CC520215	rest	0.825264	Schaefer100
CC620164	rest	0.830465	Schaefer100
CC221595	rest	0.822191	Schaefer100
CC620793	rest	0.802802	Schaefer100
CC220843	rest	0.826375	Schaefer100
CC711158	rest	0.821605	Schaefer100
CC520424	rest	0.812836	Schaefer100
CC222956	rest	0.814243	Schaefer100
CC520517	rest	0.834534	Schaefer100
CC410220	rest	0.857157	Schaefer100
CC420729	rest	0.856924	Schaefer100
CC410243	rest	0.839659	Schaefer100
CC721707	rest	0.824307	Schaefer100
CC310008	rest	0.838205	Schaefer100
CC510474	rest	0.809486	Schaefer100
CC510086	rest	0.842174	Schaefer100
CC420075	rest	0.839778	Schaefer100
CC710131	rest	0.860274	Schaefer100
CC220697	rest	0.84448	Schaefer100
CC520013	rest	0.814512	Schaefer100
CC722891	rest	0.810808	Schaefer100
CC320759	rest	0.830866	Schaefer100
CC510226	rest	0.833594	Schaefer100
CC220567	rest	0.840568	Schaefer100
CC610496	rest	0.835136	Schaefer100
CC420180	rest	0.853299	Schaefer100
CC711035	rest	0.805449	Schaefer100
CC221107	rest	0.846021	Schaefer100
CC120470	rest	0.817848	Schaefer100
CC121479	rest	0.847881	Schaefer100
CC621118	rest	0.801531	Schaefer100
CC210617	rest	0.835848	Schaefer100
CC320325	rest	0.854649	Schaefer100
CC420454	rest	0.840412	Schaefer100
CC520065	rest	0.858762	Schaefer100
CC222797	rest	0.834487	Schaefer100
CC320687	rest	0.804933	Schaefer100
CC312058	rest	0.836316	Schaefer100
CC121200	rest	0.808068	Schaefer100
CC620785	rest	0.841042	Schaefer100
CC610071	rest	0.827706	Schaefer100
CC710342	rest	0.796455	Schaefer100
CC320850	rest	0.820565	Schaefer100
CC310086	rest	0.849219	Schaefer100
CC710486	rest	0.796146	Schaefer100
CC520562	rest	0.846505	Schaefer100
CC520168	rest	0.809093	Schaefer100
CC120795	rest	0.810762	Schaefer100
CC520395	rest	0.839914	Schaefer100
CC420356	rest	0.837236	Schaefer100
CC420060	rest	0.842982	Schaefer100
CC720358	rest	0.803101	Schaefer100
CC720407	rest	0.88336	Schaefer100
CC320608	rest	0.836703	Schaefer100
CC320202	rest	0.802269	Schaefer100
CC121685	rest	0.840976	Schaefer100
CC420776	rest	0.858271	Schaefer100
CC410287	rest	0.820507	Schaefer100
CC320636	rest	0.79413	Schaefer100
CC410177	rest	0.849828	Schaefer100
CC722421	rest	0.830134	Schaefer100
CC320500	rest	0.80605	Schaefer100
CC210051	rest	0.846889	Schaefer100
CC410222	rest	0.867088	Schaefer100
CC620499	rest	0.845265	Schaefer100
CC320576	rest	0.862596	Schaefer100
CC320379	rest	0.841565	Schaefer100
CC410032	rest	0.850845	Schaefer100
CC410101	rest	0.805881	Schaefer100
CC420493	rest	0.856802	Schaefer100
CC420061	rest	0.820232	Schaefer100
CC121397	rest	0.870042	Schaefer100
CC221527	rest	0.866825	Schaefer100
CC620429	rest	0.837099	Schaefer100
CC420566	rest	0.850545	Schaefer100
CC410097	rest	0.782754	Schaefer100
CC721894	rest	0.790882	Schaefer100
CC120208	rest	0.845656	Schaefer100
CC320686	rest	0.80166	Schaefer100
CC320089	rest	0.846498	Schaefer100
CC410091	rest	0.790975	Schaefer100
CC610210	rest	0.879035	Schaefer100
CC210526	rest	0.817195	Schaefer100
CC510161	rest	0.827068	Schaefer100
CC220999	rest	0.854386	Schaefer100
CC610076	rest	0.828101	Schaefer100
CC221373	rest	0.806058	Schaefer100
CC420004	rest	0.823085	Schaefer100
CC310473	rest	0.833784	Schaefer100
CC420137	rest	0.82566	Schaefer100
CC720188	rest	0.830481	Schaefer100
CC310410	rest	0.823763	Schaefer100
CC221935	rest	0.841504	Schaefer100
CC510284	rest	0.861825	Schaefer100
CC510473	rest	0.813819	Schaefer100
CC520775	rest	0.828843	Schaefer100
CC610308	rest	0.834469	Schaefer100
CC521040	rest	0.825009	Schaefer100
CC710350	rest	0.846581	Schaefer100
CC321594	rest	0.86622	Schaefer100
CC220974	rest	0.83651	Schaefer100
CC320267	rest	0.819636	Schaefer100
CC610469	rest	0.829716	Schaefer100
CC310052	rest	0.830857	Schaefer100
CC510242	rest	0.816883	Schaefer100
CC510648	rest	0.832639	Schaefer100
CC221033	rest	0.814535	Schaefer100
CC220635	rest	0.825665	Schaefer100
CC620284	rest	0.862046	Schaefer100
CC210519	rest	0.842775	Schaefer100
CC620129	rest	0.81321	Schaefer100
CC610625	rest	0.840952	Schaefer100
CC120550	rest	0.830703	Schaefer100
CC510256	rest	0.834177	Schaefer100
CC720329	rest	0.842408	Schaefer100
CC420396	rest	0.846745	Schaefer100
CC321899	rest	0.823748	Schaefer100
CC221585	rest	0.700159	Schaefer100
CC710382	rest	0.818469	Schaefer100
CC310256	rest	0.83529	Schaefer100
CC510220	rest	0.82259	Schaefer100
CC110319	rest	0.838416	Schaefer100
CC310160	rest	0.856747	Schaefer100
CC110187	rest	0.836742	Schaefer100
CC720400	rest	0.842748	Schaefer100
CC320336	rest	0.816504	Schaefer100
CC420383	rest	0.861517	Schaefer100
CC510243	rest	0.813153	Schaefer100
CC620405	rest	0.861648	Schaefer100
CC221209	rest	0.860507	Schaefer100
CC721504	rest	0.852041	Schaefer100
CC321595	rest	0.794158	Schaefer100
CC610653	rest	0.851981	Schaefer100
CC520624	rest	0.850254	Schaefer100
CC710154	rest	0.839757	Schaefer100
CC512003	rest	0.842542	Schaefer100
CC410113	rest	0.846544	Schaefer100
CC620359	rest	0.822737	Schaefer100
CC210250	rest	0.841918	Schaefer100
CC410226	rest	0.826027	Schaefer100
CC320651	rest	0.82616	Schaefer100
CC410173	rest	0.851009	Schaefer100
CC220203	rest	0.843927	Schaefer100
CC310407	rest	0.835277	Schaefer100
CC410040	rest	0.86003	Schaefer100
CC221031	rest	0.819305	Schaefer100
CC410086	rest	0.847533	Schaefer100
CC610061	rest	0.800598	Schaefer100
CC610099	rest	0.803971	Schaefer100
CC510629	rest	0.864132	Schaefer100
CC321069	rest	0.824318	Schaefer100
CC510115	rest	0.846255	Schaefer100
CC320893	rest	0.813437	Schaefer100
CC621642	rest	0.828118	Schaefer100
CC621248	rest	0.860361	Schaefer100
CC510163	rest	0.830236	Schaefer100
CC721729	rest	0.788049	Schaefer100
CC610212	rest	0.827135	Schaefer100
CC510255	rest	0.844353	Schaefer100
CC510050	rest	0.847165	Schaefer100
CC620114	rest	0.844808	Schaefer100
CC620413	rest	0.845132	Schaefer100
CC520390	rest	0.813294	Schaefer100
CC210023	rest	0.833666	Schaefer100
CC122620	rest	0.842141	Schaefer100
CC510208	rest	0.816111	Schaefer100
CC510534	rest	0.826331	Schaefer100
CC710548	rest	0.808211	Schaefer100
CC221954	rest	0.874695	Schaefer100
CC520147	rest	0.848969	Schaefer100
CC121144	rest	0.845772	Schaefer100
CC320002	rest	0.851342	Schaefer100
CC412004	rest	0.861171	Schaefer100
CC120218	rest	0.824009	Schaefer100
CC420623	rest	0.847472	Schaefer100
CC420229	rest	0.810044	Schaefer100
CC310051	rest	0.846939	Schaefer100
CC420217	rest	0.834681	Schaefer100
CC721392	rest	0.863001	Schaefer100
CC620557	rest	0.842329	Schaefer100
CC220352	rest	0.819547	Schaefer100
CC120376	rest	0.856643	Schaefer100
CC120166	rest	0.823228	Schaefer100
CC610028	rest	0.818453	Schaefer100
CC520391	rest	0.848566	Schaefer100
CC410251	rest	0.86748	Schaefer100
CC620935	rest	0.850247	Schaefer100
CC210314	rest	0.824888	Schaefer100
CC420202	rest	0.851835	Schaefer100
CC610178	rest	0.775378	Schaefer100
CC520002	rest	0.84577	Schaefer100
CC120008	rest	0.817895	Schaefer100
CC610146	rest	0.853612	Schaefer100
CC510304	rest	0.835709	Schaefer100
CC610288	rest	0.771923	Schaefer100
CC510438	rest	0.809124	Schaefer100
CC721891	rest	0.838665	Schaefer100
CC321544	rest	0.832043	Schaefer100
CC320342	rest	0.865944	Schaefer100
CC410297	rest	0.851201	Schaefer100
CC320321	rest	0.802864	Schaefer100
CC221220	rest	0.819616	Schaefer100
CC620026	rest	0.812591	Schaefer100
CC720516	rest	0.823345	Schaefer200
CC110069	rest	0.807614	Schaefer200
CC520053	rest	0.829337	Schaefer200
CC510355	rest	0.813965	Schaefer200
CC122172	rest	0.800226	Schaefer200
CC220519	rest	0.812375	Schaefer200
CC510258	rest	0.812662	Schaefer200
CC720685	rest	0.791941	Schaefer200
CC510434	rest	0.782743	Schaefer200
CC620259	rest	0.797256	Schaefer200
CC721888	rest	0.795084	Schaefer200
CC710982	rest	0.805259	Schaefer200
CC610405	rest	0.811303	Schaefer200
CC420582	rest	0.83662	Schaefer200
CC620821	rest	0.829288	Schaefer200
CC520078	rest	0.81892	Schaefer200
CC520175	rest	0.802723	Schaefer200
CC410248	rest	0.803128	Schaefer200
CC222120	rest	0.800689	Schaefer200
CC221002	rest	0.801715	Schaefer200
CC620490	rest	0.77535	Schaefer200
CC210657	rest	0.830142	Schaefer200
CC120319	rest	0.831026	Schaefer200
CC620354	rest	0.764897	Schaefer200
CC320160	rest	0.836581	Schaefer200
CC510392	rest	0.826756	Schaefer200
CC620118	rest	0.744666	Schaefer200
CC220518	rest	0.80525	Schaefer200
CC110056	rest	0.799967	Schaefer200
CC510259	rest	0.827979	Schaefer200
CC610046	rest	0.817305	Schaefer200
CC721585	rest	0.834668	Schaefer200
CC222496	rest	0.815733	Schaefer200
CC723197	rest	0.787509	Schaefer200
CC221487	rest	0.824588	Schaefer200
CC510354	rest	0.852898	Schaefer200
CC220610	rest	0.828946	Schaefer200
CC120764	rest	0.801169	Schaefer200
CC121795	rest	0.810035	Schaefer200
CC220526	rest	0.865223	Schaefer200
CC721114	rest	0.756204	Schaefer200
CC710462	rest	0.780951	Schaefer200
CC321976	rest	0.815751	Schaefer200
CC710551	rest	0.786211	Schaefer200
CC320269	rest	0.828034	Schaefer200
CC721292	rest	0.765375	Schaefer200
CC312222	rest	0.817506	Schaefer200
CC120276	rest	0.818371	Schaefer200
CC321203	rest	0.801836	Schaefer200
CC220107	rest	0.85039	Schaefer200
CC520745	rest	0.818027	Schaefer200
CC223115	rest	0.796278	Schaefer200
CC220232	rest	0.816842	Schaefer200
CC321880	rest	0.818578	Schaefer200
CC120120	rest	0.836675	Schaefer200
CC320359	rest	0.814389	Schaefer200
CC310391	rest	0.810565	Schaefer200
CC721291	rest	0.748602	Schaefer200
CC410121	rest	0.817612	Schaefer200
CC720497	rest	0.776705	Schaefer200
CC320698	rest	0.76284	Schaefer200
CC420720	rest	0.819994	Schaefer200
CC721052	rest	0.77836	Schaefer200
CC510321	rest	0.797314	Schaefer200
CC321431	rest	0.824036	Schaefer200
CC510342	rest	0.789422	Schaefer200
CC520585	rest	0.775087	Schaefer200
CC221336	rest	0.798121	Schaefer200
CC520254	rest	0.790095	Schaefer200
CC620619	rest	0.814023	Schaefer200
CC720622	rest	0.830037	Schaefer200
CC620572	rest	0.847306	Schaefer200
CC520209	rest	0.82625	Schaefer200
CC321073	rest	0.825403	Schaefer200
CC520097	rest	0.797988	Schaefer200
CC120065	rest	0.823745	Schaefer200
CC321529	rest	0.774699	Schaefer200
CC610568	rest	0.823288	Schaefer200
CC620264	rest	0.808259	Schaefer200
CC620152	rest	0.757223	Schaefer200
CC420348	rest	0.796189	Schaefer200
CC520584	rest	0.8355	Schaefer200
CC610101	rest	0.824807	Schaefer200
CC120640	rest	0.797582	Schaefer200
CC222326	rest	0.81669	Schaefer200
CC420173	rest	0.789302	Schaefer200
CC220828	rest	0.818897	Schaefer200
CC321137	rest	0.785851	Schaefer200
CC120347	rest	0.803549	Schaefer200
CC620436	rest	0.84493	Schaefer200
CC520083	rest	0.824911	Schaefer200
CC121411	rest	0.829984	Schaefer200
CC320661	rest	0.821279	Schaefer200
CC410325	rest	0.822769	Schaefer200
CC321154	rest	0.790199	Schaefer200
CC221565	rest	0.797675	Schaefer200
CC320888	rest	0.819042	Schaefer200
CC610292	rest	0.825041	Schaefer200
CC720071	rest	0.841713	Schaefer200
CC110037	rest	0.779354	Schaefer200
CC112141	rest	0.769625	Schaefer200
CC610372	rest	0.77179	Schaefer200
CC110606	rest	0.785107	Schaefer200
CC410432	rest	0.791638	Schaefer200
CC520253	rest	0.849206	Schaefer200
CC221324	rest	0.815203	Schaefer200
CC520597	rest	0.775899	Schaefer200
CC520398	rest	0.786673	Schaefer200
CC720119	rest	0.803375	Schaefer200
CC720646	rest	0.802639	Schaefer200
CC121158	rest	0.810624	Schaefer200
CC420198	rest	0.836306	Schaefer200
CC520477	rest	0.811213	Schaefer200
CC110174	rest	0.789104	Schaefer200
CC420587	rest	0.829402	Schaefer200
CC410015	rest	0.784908	Schaefer200
CC410323	rest	0.801434	Schaefer200
CC221977	rest	0.834204	Schaefer200
CC221352	rest	0.811658	Schaefer200
CC610658	rest	0.792256	Schaefer200
CC620262	rest	0.849788	Schaefer200
CC222125	rest	0.816773	Schaefer200
CC120182	rest	0.810826	Schaefer200
CC710858	rest	0.841174	Schaefer200
CC120469	rest	0.822559	Schaefer200
CC410354	rest	0.805917	Schaefer200
CC710313	rest	0.786847	Schaefer200
CC420094	rest	0.837544	Schaefer200
CC620479	rest	0.805783	Schaefer200
CC620073	rest	0.81707	Schaefer200
CC220284	rest	0.830092	Schaefer200
CC210182	rest	0.817414	Schaefer200
CC320448	rest	0.824291	Schaefer200
CC222264	rest	0.821692	Schaefer200
CC721377	rest	0.802921	Schaefer200
CC121428	rest	0.831475	Schaefer200
CC223085	rest	0.798832	Schaefer200
CC321368	rest	0.796196	Schaefer200
CC510480	rest	0.861098	Schaefer200
CC320107	rest	0.804201	Schaefer200
CC410387	rest	0.77846	Schaefer200
CC620005	rest	0.776996	Schaefer200
CC520042	rest	0.796827	Schaefer200
CC320814	rest	0.823806	Schaefer200
CC520673	rest	0.833665	Schaefer200
CC220234	rest	0.806595	Schaefer200
CC310397	rest	0.811627	Schaefer200
CC722542	rest	0.827753	Schaefer200
CC610462	rest	0.801447	Schaefer200
CC620451	rest	0.817102	Schaefer200
CC320297	rest	0.803333	Schaefer200
CC420222	rest	0.774945	Schaefer200
CC710591	rest	0.800561	Schaefer200
CC310450	rest	0.794967	Schaefer200
CC621199	rest	0.814397	Schaefer200
CC410289	rest	0.738209	Schaefer200
CC110045	rest	0.822448	Schaefer200
CC321000	rest	0.810591	Schaefer200
CC420149	rest	0.818594	Schaefer200
CC721107	rest	0.779509	Schaefer200
CC220535	rest	0.802941	Schaefer200
CC510483	rest	0.76701	Schaefer200
CC520377	rest	0.833504	Schaefer200
CC720238	rest	0.807974	Schaefer200
CC410179	rest	0.837748	Schaefer200
CC121317	rest	0.811576	Schaefer200
CC310142	rest	0.809865	Schaefer200
CC621284	rest	0.77414	Schaefer200
CC720180	rest	0.836674	Schaefer200
CC720511	rest	0.785422	Schaefer200
CC721224	rest	0.827431	Schaefer200
CC320022	rest	0.751188	Schaefer200
CC210124	rest	0.823422	Schaefer200
CC710176	rest	0.778267	Schaefer200
CC120409	rest	0.816439	Schaefer200
CC620444	rest	0.800431	Schaefer200
CC610671	rest	0.834102	Schaefer200
CC220372	rest	0.82504	Schaefer200
CC110033	rest	0.820872	Schaefer200
CC510433	rest	0.82561	Schaefer200
CC220920	rest	0.815344	Schaefer200
CC420148	rest	0.775852	Schaefer200
CC310203	rest	0.789776	Schaefer200
CC321506	rest	0.840701	Schaefer200
CC420412	rest	0.820236	Schaefer200
CC620496	rest	0.837184	Schaefer200
CC322186	rest	0.803166	Schaefer200
CC320461	rest	0.821213	Schaefer200
CC721532	rest	0.787185	Schaefer200
CC120061	rest	0.842508	Schaefer200
CC120264	rest	0.831318	Schaefer200
CC220223	rest	0.810838	Schaefer200
CC510395	rest	0.821616	Schaefer200
CC320218	rest	0.806515	Schaefer200
CC320417	rest	0.805662	Schaefer200
CC520552	rest	0.846105	Schaefer200
CC620515	rest	0.80346	Schaefer200
CC220115	rest	0.825673	Schaefer200
CC222258	rest	0.790751	Schaefer200
CC222652	rest	0.78449	Schaefer200
CC520607	rest	0.789024	Schaefer200
CC110101	rest	0.810673	Schaefer200
CC420236	rest	0.817762	Schaefer200
CC121106	rest	0.799604	Schaefer200
CC621080	rest	0.798255	Schaefer200
CC723395	rest	0.825891	Schaefer200
CC520055	rest	0.820064	Schaefer200
CC520980	rest	0.827166	Schaefer200
CC420464	rest	0.827135	Schaefer200
CC410390	rest	0.849674	Schaefer200
CC320429	rest	0.802041	Schaefer200
CC721519	rest	0.810697	Schaefer200
CC620121	rest	0.821053	Schaefer200
CC621128	rest	0.79783	Schaefer200
CC420888	rest	0.82629	Schaefer200
CC210422	rest	0.765147	Schaefer200
CC610022	rest	0.816328	Schaefer200
CC420435	rest	0.782515	Schaefer200
CC320478	rest	0.805435	Schaefer200
CC221040	rest	0.807267	Schaefer200
CC222304	rest	0.81782	Schaefer200
CC420259	rest	0.833835	Schaefer200
CC721418	rest	0.80127	Schaefer200
CC310224	rest	0.813239	Schaefer200
CC420197	rest	0.79539	Schaefer200
CC420392	rest	0.819022	Schaefer200
CC520560	rest	0.815551	Schaefer200
CC722651	rest	0.812825	Schaefer200
CC710679	rest	0.773023	Schaefer200
CC620085	rest	0.798962	Schaefer200
CC420322	rest	0.812924	Schaefer200
CC310463	rest	0.816631	Schaefer200
CC610058	rest	0.781135	Schaefer200
CC120313	rest	0.821053	Schaefer200
CC510415	rest	0.816469	Schaefer200
CC220151	rest	0.804102	Schaefer200
CC110126	rest	0.769738	Schaefer200
CC620090	rest	0.794065	Schaefer200
CC320059	rest	0.843562	Schaefer200
CC220132	rest	0.803007	Schaefer200
CC520480	rest	0.751066	Schaefer200
CC420182	rest	0.815603	Schaefer200
CC221828	rest	0.806464	Schaefer200
CC410284	rest	0.817446	Schaefer200
CC620106	rest	0.812704	Schaefer200
CC220506	rest	0.846152	Schaefer200
CC120727	rest	0.786434	Schaefer200
CC520122	rest	0.774105	Schaefer200
CC620659	rest	0.794549	Schaefer200
CC310361	rest	0.834647	Schaefer200
CC720290	rest	0.810043	Schaefer200
CC321464	rest	0.812919	Schaefer200
CC221980	rest	0.808623	Schaefer200
CC620526	rest	0.83318	Schaefer200
CC220323	rest	0.793995	Schaefer200
CC510551	rest	0.782224	Schaefer200
CC320621	rest	0.832217	Schaefer200
CC120987	rest	0.793996	Schaefer200
CC610575	rest	0.776972	Schaefer200
CC620279	rest	0.821262	Schaefer200
CC321585	rest	0.81612	Schaefer200
CC711245	rest	0.72019	Schaefer200
CC212153	rest	0.785061	Schaefer200
CC520136	rest	0.8033	Schaefer200
CC420589	rest	0.833764	Schaefer200
CC110182	rest	0.799619	Schaefer200
CC221054	rest	0.795755	Schaefer200
CC520215	rest	0.784752	Schaefer200
CC620164	rest	0.800283	Schaefer200
CC221595	rest	0.7932	Schaefer200
CC620793	rest	0.765809	Schaefer200
CC220843	rest	0.800025	Schaefer200
CC711158	rest	0.791948	Schaefer200
CC520424	rest	0.776384	Schaefer200
CC222956	rest	0.791137	Schaefer200
CC520517	rest	0.790522	Schaefer200
CC410220	rest	0.834097	Schaefer200
CC420729	rest	0.82903	Schaefer200
CC410243	rest	0.815686	Schaefer200
CC721707	rest	0.799171	Schaefer200
CC310008	rest	0.818457	Schaefer200
CC510474	rest	0.777414	Schaefer200
CC510086	rest	0.81697	Schaefer200
CC420075	rest	0.826456	Schaefer200
CC710131	rest	0.835334	Schaefer200
CC220697	rest	0.811476	Schaefer200
CC520013	rest	0.781651	Schaefer200
CC722891	rest	0.779406	Schaefer200
CC320759	rest	0.811675	Schaefer200
CC510226	rest	0.814577	Schaefer200
CC220567	rest	0.827728	Schaefer200
CC610496	rest	0.822259	Schaefer200
CC420180	rest	0.8193	Schaefer200
CC711035	rest	0.777667	Schaefer200
CC221107	rest	0.823477	Schaefer200
CC120470	rest	0.804084	Schaefer200
CC121479	rest	0.819602	Schaefer200
CC621118	rest	0.785292	Schaefer200
CC210617	rest	0.814387	Schaefer200
CC320325	rest	0.826967	Schaefer200
CC420454	rest	0.817571	Schaefer200
CC520065	rest	0.830805	Schaefer200
CC222797	rest	0.813171	Schaefer200
CC320687	rest	0.775306	Schaefer200
CC312058	rest	0.811862	Schaefer200
CC121200	rest	0.781481	Schaefer200
CC620785	rest	0.82307	Schaefer200
CC610071	rest	0.798087	Schaefer200
CC710342	rest	0.773339	Schaefer200
CC320850	rest	0.785564	Schaefer200
CC310086	rest	0.829835	Schaefer200
CC710486	rest	0.777194	Schaefer200
CC520562	rest	0.817047	Schaefer200
CC520168	rest	0.776903	Schaefer200
CC120795	rest	0.794615	Schaefer200
CC520395	rest	0.819894	Schaefer200
CC420356	rest	0.802104	Schaefer200
CC420060	rest	0.79506	Schaefer200
CC720358	rest	0.783467	Schaefer200
CC720407	rest	0.857335	Schaefer200
CC320608	rest	0.813531	Schaefer200
CC320202	rest	0.776804	Schaefer200
CC121685	rest	0.809353	Schaefer200
CC420776	rest	0.831748	Schaefer200
CC410287	rest	0.795645	Schaefer200
CC320636	rest	0.774078	Schaefer200
CC410177	rest	0.823059	Schaefer200
CC722421	rest	0.80478	Schaefer200
CC320500	rest	0.788387	Schaefer200
CC210051	rest	0.816575	Schaefer200
CC410222	rest	0.840036	Schaefer200
CC620499	rest	0.82151	Schaefer200
CC320576	rest	0.837097	Schaefer200
CC320379	rest	0.806082	Schaefer200
CC410032	rest	0.828375	Schaefer200
CC410101	rest	0.787303	Schaefer200
CC420493	rest	0.820709	Schaefer200
CC420061	rest	0.79033	Schaefer200
CC121397	rest	0.839114	Schaefer200
CC221527	rest	0.845716	Schaefer200
CC620429	rest	0.817809	Schaefer200
CC420566	rest	0.829179	Schaefer200
CC410097	rest	0.753593	Schaefer200
CC721894	rest	0.777362	Schaefer200
CC120208	rest	0.823614	Schaefer200
CC320686	rest	0.776979	Schaefer200
CC320089	rest	0.822629	Schaefer200
CC410091	rest	0.758626	Schaefer200
CC610210	rest	0.847388	Schaefer200
CC210526	rest	0.799305	Schaefer200
CC510161	rest	0.797447	Schaefer200
CC220999	rest	0.826145	Schaefer200
CC610076	rest	0.803143	Schaefer200
CC221373	rest	0.786299	Schaefer200
CC420004	rest	0.794757	Schaefer200
CC310473	rest	0.814913	Schaefer200
CC420137	rest	0.800891	Schaefer200
CC720188	rest	0.798986	Schaefer200
CC310410	rest	0.804592	Schaefer200
CC221935	rest	0.819207	Schaefer200
CC510284	rest	0.840899	Schaefer200
CC510473	rest	0.781186	Schaefer200
CC520775	rest	0.794091	Schaefer200
CC610308	rest	0.809018	Schaefer200
CC521040	rest	0.799044	Schaefer200
CC710350	rest	0.815369	Schaefer200
CC321594	rest	0.835964	Schaefer200
CC220974	rest	0.807619	Schaefer200
CC320267	rest	0.803781	Schaefer200
CC610469	rest	0.799748	Schaefer200
CC310052	rest	0.789935	Schaefer200
CC510242	rest	0.793752	Schaefer200
CC510648	rest	0.814187	Schaefer200
CC221033	rest	0.781198	Schaefer200
CC220635	rest	0.797765	Schaefer200
CC620284	rest	0.830509	Schaefer200
CC210519	rest	0.81418	Schaefer200
CC620129	rest	0.789376	Schaefer200
CC610625	rest	0.80763	Schaefer200
CC120550	rest	0.79919	Schaefer200
CC510256	rest	0.809911	Schaefer200
CC720329	rest	0.811968	Schaefer200
CC420396	rest	0.821119	Schaefer200
CC321899	rest	0.790501	Schaefer200
CC221585	rest	0.688993	Schaefer200
CC710382	rest	0.802622	Schaefer200
CC310256	rest	0.804834	Schaefer200
CC510220	rest	0.8076	Schaefer200
CC110319	rest	0.800487	Schaefer200
CC310160	rest	0.824438	Schaefer200
CC110187	rest	0.813488	Schaefer200
CC720400	rest	0.815683	Schaefer200
CC320336	rest	0.784897	Schaefer200
CC420383	rest	0.828434	Schaefer200
CC510243	rest	0.787406	Schaefer200
CC620405	rest	0.823386	Schaefer200
CC221209	rest	0.833556	Schaefer200
CC721504	rest	0.835497	Schaefer200
CC321595	rest	0.774647	Schaefer200
CC610653	rest	0.813304	Schaefer200
CC520624	rest	0.812963	Schaefer200
CC710154	rest	0.816018	Schaefer200
CC512003	rest	0.813824	Schaefer200
CC410113	rest	0.812655	Schaefer200
CC620359	rest	0.788779	Schaefer200
CC210250	rest	0.821268	Schaefer200
CC410226	rest	0.810418	Schaefer200
CC320651	rest	0.794443	Schaefer200
CC410173	rest	0.820418	Schaefer200
CC220203	rest	0.826292	Schaefer200
CC310407	rest	0.809723	Schaefer200
CC410040	rest	0.840764	Schaefer200
CC221031	rest	0.795714	Schaefer200
CC410086	rest	0.826216	Schaefer200
CC610061	rest	0.771055	Schaefer200
CC610099	rest	0.780716	Schaefer200
CC510629	rest	0.838415	Schaefer200
CC321069	rest	0.796349	Schaefer200
CC510115	rest	0.820539	Schaefer200
CC320893	rest	0.781781	Schaefer200
CC621642	rest	0.806572	Schaefer200
CC621248	rest	0.832117	Schaefer200
CC510163	rest	0.799508	Schaefer200
CC721729	rest	0.763614	Schaefer200
CC610212	rest	0.804992	Schaefer200
CC510255	rest	0.819462	Schaefer200
CC510050	rest	0.824591	Schaefer200
CC620114	rest	0.8166	Schaefer200
CC620413	rest	0.817125	Schaefer200
CC520390	rest	0.778158	Schaefer200
CC210023	rest	0.80024	Schaefer200
CC122620	rest	0.82692	Schaefer200
CC510208	rest	0.79632	Schaefer200
CC510534	rest	0.793992	Schaefer200
CC710548	rest	0.793247	Schaefer200
CC221954	rest	0.851923	Schaefer200
CC520147	rest	0.822758	Schaefer200
CC121144	rest	0.819806	Schaefer200
CC320002	rest	0.833542	Schaefer200
CC412004	rest	0.832355	Schaefer200
CC120218	rest	0.803698	Schaefer200
CC420623	rest	0.828542	Schaefer200
CC420229	rest	0.790967	Schaefer200
CC310051	rest	0.813909	Schaefer200
CC420217	rest	0.810546	Schaefer200
CC721392	rest	0.843439	Schaefer200
CC620557	rest	0.812409	Schaefer200
CC220352	rest	0.799618	Schaefer200
CC120376	rest	0.837404	Schaefer200
CC120166	rest	0.796114	Schaefer200
CC610028	rest	0.791194	Schaefer200
CC520391	rest	0.821921	Schaefer200
CC410251	rest	0.83492	Schaefer200
CC620935	rest	0.823592	Schaefer200
CC210314	rest	0.799401	Schaefer200
CC420202	rest	0.818077	Schaefer200
CC610178	rest	0.735379	Schaefer200
CC520002	rest	0.821831	Schaefer200
CC120008	rest	0.791085	Schaefer200
CC610146	rest	0.819389	Schaefer200
CC510304	rest	0.809007	Schaefer200
CC610288	rest	0.751678	Schaefer200
CC510438	rest	0.780957	Schaefer200
CC721891	rest	0.810944	Schaefer200
CC321544	rest	0.80474	Schaefer200
CC320342	rest	0.841628	Schaefer200
CC410297	rest	0.828935	Schaefer200
CC320321	rest	0.785022	Schaefer200
CC221220	rest	0.802472	Schaefer200
CC620026	rest	0.784285	Schaefer200
CC720516	rest	0.793526	Schaefer400
CC110069	rest	0.782701	Schaefer400
CC520053	rest	0.805656	Schaefer400
CC510355	rest	0.784194	Schaefer400
CC122172	rest	0.779552	Schaefer400
CC220519	rest	0.78477	Schaefer400
CC510258	rest	0.788559	Schaefer400
CC720685	rest	0.765807	Schaefer400
CC510434	rest	0.745676	Schaefer400
CC620259	rest	0.762717	Schaefer400
CC721888	rest	0.757896	Schaefer400
CC710982	rest	0.784127	Schaefer400
CC610405	rest	0.789268	Schaefer400
CC420582	rest	0.813685	Schaefer400
CC620821	rest	0.798266	Schaefer400
CC520078	rest	0.789139	Schaefer400
CC520175	rest	0.77035	Schaefer400
CC410248	rest	0.778977	Schaefer400
CC222120	rest	0.777469	Schaefer400
CC221002	rest	0.777114	Schaefer400
CC620490	rest	0.738398	Schaefer400
CC210657	rest	0.802139	Schaefer400
CC120319	rest	0.801173	Schaefer400
CC620354	rest	0.735752	Schaefer400
CC320160	rest	0.807226	Schaefer400
CC510392	rest	0.800275	Schaefer400
CC620118	rest	0.717845	Schaefer400
CC220518	rest	0.781449	Schaefer400
CC110056	rest	0.764309	Schaefer400
CC510259	rest	0.794717	Schaefer400
CC610046	rest	0.790262	Schaefer400
CC721585	rest	0.794472	Schaefer400
CC222496	rest	0.785675	Schaefer400
CC723197	rest	0.755245	Schaefer400
CC221487	rest	0.799862	Schaefer400
CC510354	rest	0.817166	Schaefer400
CC220610	rest	0.807875	Schaefer400
CC120764	rest	0.76462	Schaefer400
CC121795	rest	0.78523	Schaefer400
CC220526	rest	0.831299	Schaefer400
CC721114	rest	0.726448	Schaefer400
CC710462	rest	0.752601	Schaefer400
CC321976	rest	0.790183	Schaefer400
CC710551	rest	0.764108	Schaefer400
CC320269	rest	0.800614	Schaefer400
CC721292	rest	0.732566	Schaefer400
CC312222	rest	0.78751	Schaefer400
CC120276	rest	0.786735	Schaefer400
CC321203	rest	0.766204	Schaefer400
CC220107	rest	0.821386	Schaefer400
CC520745	rest	0.786293	Schaefer400
CC223115	rest	0.767762	Schaefer400
CC220232	rest	0.791368	Schaefer400
CC321880	rest	0.786673	Schaefer400
CC120120	rest	0.8087	Schaefer400
CC320359	rest	0.78072	Schaefer400
CC310391	rest	0.780573	Schaefer400
CC721291	rest	0.724042	Schaefer400
CC410121	rest	0.786149	Schaefer400
CC720497	rest	0.746812	Schaefer400
CC320698	rest	0.730519	Schaefer400
CC420720	rest	0.78745	Schaefer400
CC721052	rest	0.751735	Schaefer400
CC510321	rest	0.769592	Schaefer400
CC321431	rest	0.790846	Schaefer400
CC510342	rest	0.754705	Schaefer400
CC520585	rest	0.745682	Schaefer400
CC221336	rest	0.772508	Schaefer400
CC520254	rest	0.767479	Schaefer400
CC620619	rest	0.785826	Schaefer400
CC720622	rest	0.805848	Schaefer400
CC620572	rest	0.813161	Schaefer400
CC520209	rest	0.795876	Schaefer400
CC321073	rest	0.791846	Schaefer400
CC520097	rest	0.754068	Schaefer400
CC120065	rest	0.792877	Schaefer400
CC321529	rest	0.746618	Schaefer400
CC610568	rest	0.788864	Schaefer400
CC620264	rest	0.779521	Schaefer400
CC620152	rest	0.735424	Schaefer400
CC420348	rest	0.777048	Schaefer400
CC520584	rest	0.80009	Schaefer400
CC610101	rest	0.796158	Schaefer400
CC120640	rest	0.772285	Schaefer400
CC222326	rest	0.788167	Schaefer400
CC420173	rest	0.761607	Schaefer400
CC220828	rest	0.784498	Schaefer400
CC321137	rest	0.761865	Schaefer400
CC120347	rest	0.772075	Schaefer400
CC620436	rest	0.813379	Schaefer400
CC520083	rest	0.795433	Schaefer400
CC121411	rest	0.807134	Schaefer400
CC320661	rest	0.791334	Schaefer400
CC410325	rest	0.791642	Schaefer400
CC321154	rest	0.762217	Schaefer400
CC221565	rest	0.771746	Schaefer400
CC320888	rest	0.784862	Schaefer400
CC610292	rest	0.79579	Schaefer400
CC720071	rest	0.817002	Schaefer400
CC110037	rest	0.756507	Schaefer400
CC112141	rest	0.738196	Schaefer400
CC610372	rest	0.742417	Schaefer400
CC110606	rest	0.758431	Schaefer400
CC410432	rest	0.762787	Schaefer400
CC520253	rest	0.812348	Schaefer400
CC221324	rest	0.784298	Schaefer400
CC520597	rest	0.743714	Schaefer400
CC520398	rest	0.742816	Schaefer400
CC720119	rest	0.770474	Schaefer400
CC720646	rest	0.765359	Schaefer400
CC121158	rest	0.78539	Schaefer400
CC420198	rest	0.81609	Schaefer400
CC520477	rest	0.787857	Schaefer400
CC110174	rest	0.763583	Schaefer400
CC420587	rest	0.799447	Schaefer400
CC410015	rest	0.755946	Schaefer400
CC410323	rest	0.766461	Schaefer400
CC221977	rest	0.802774	Schaefer400
CC221352	rest	0.785599	Schaefer400
CC610658	rest	0.760973	Schaefer400
CC620262	rest	0.824167	Schaefer400
CC222125	rest	0.793044	Schaefer400
CC120182	rest	0.782523	Schaefer400
CC710858	rest	0.812681	Schaefer400
CC120469	rest	0.797328	Schaefer400
CC410354	rest	0.782483	Schaefer400
CC710313	rest	0.761007	Schaefer400
CC420094	rest	0.81001	Schaefer400
CC620479	rest	0.773207	Schaefer400
CC620073	rest	0.785898	Schaefer400
CC220284	rest	0.806188	Schaefer400
CC210182	rest	0.794943	Schaefer400
CC320448	rest	0.798062	Schaefer400
CC222264	rest	0.785362	Schaefer400
CC721377	rest	0.769328	Schaefer400
CC121428	rest	0.807739	Schaefer400
CC223085	rest	0.7746	Schaefer400
CC321368	rest	0.773243	Schaefer400
CC510480	rest	0.832081	Schaefer400
CC320107	rest	0.773538	Schaefer400
CC410387	rest	0.745195	Schaefer400
CC620005	rest	0.747716	Schaefer400
CC520042	rest	0.770964	Schaefer400
CC320814	rest	0.797111	Schaefer400
CC520673	rest	0.800352	Schaefer400
CC220234	rest	0.780438	Schaefer400
CC310397	rest	0.786343	Schaefer400
CC722542	rest	0.793827	Schaefer400
CC610462	rest	0.762224	Schaefer400
CC620451	rest	0.780334	Schaefer400
CC320297	rest	0.779019	Schaefer400
CC420222	rest	0.733783	Schaefer400
CC710591	rest	0.762505	Schaefer400
CC310450	rest	0.768372	Schaefer400
CC621199	rest	0.777581	Schaefer400
CC410289	rest	0.707244	Schaefer400
CC110045	rest	0.787963	Schaefer400
CC321000	rest	0.781442	Schaefer400
CC420149	rest	0.792512	Schaefer400
CC721107	rest	0.746337	Schaefer400
CC220535	rest	0.776444	Schaefer400
CC510483	rest	0.745389	Schaefer400
CC520377	rest	0.803903	Schaefer400
CC720238	rest	0.779336	Schaefer400
CC410179	rest	0.812359	Schaefer400
CC121317	rest	0.780309	Schaefer400
CC310142	rest	0.776163	Schaefer400
CC621284	rest	0.740776	Schaefer400
CC720180	rest	0.808901	Schaefer400
CC720511	rest	0.756111	Schaefer400
CC721224	rest	0.797187	Schaefer400
CC320022	rest	0.727115	Schaefer400
CC210124	rest	0.786761	Schaefer400
CC710176	rest	0.741518	Schaefer400
CC120409	rest	0.786051	Schaefer400
CC620444	rest	0.763847	Schaefer400
CC610671	rest	0.796699	Schaefer400
CC220372	rest	0.8013	Schaefer400
CC110033	rest	0.796019	Schaefer400
CC510433	rest	0.804191	Schaefer400
CC220920	rest	0.788473	Schaefer400
CC420148	rest	0.749099	Schaefer400
CC310203	rest	0.762886	Schaefer400
CC321506	rest	0.811302	Schaefer400
CC420412	rest	0.785718	Schaefer400
CC620496	rest	0.806405	Schaefer400
CC322186	rest	0.773602	Schaefer400
CC320461	rest	0.78737	Schaefer400
CC721532	rest	0.756031	Schaefer400
CC120061	rest	0.811014	Schaefer400
CC120264	rest	0.8059	Schaefer400
CC220223	rest	0.782562	Schaefer400
CC510395	rest	0.784859	Schaefer400
CC320218	rest	0.776129	Schaefer400
CC320417	rest	0.780353	Schaefer400
CC520552	rest	0.818249	Schaefer400
CC620515	rest	0.767788	Schaefer400
CC220115	rest	0.80399	Schaefer400
CC222258	rest	0.764183	Schaefer400
CC222652	rest	0.760021	Schaefer400
CC520607	rest	0.757111	Schaefer400
CC110101	rest	0.789137	Schaefer400
CC420236	rest	0.790239	Schaefer400
CC121106	rest	0.76967	Schaefer400
CC621080	rest	0.763037	Schaefer400
CC723395	rest	0.793882	Schaefer400
CC520055	rest	0.787028	Schaefer400
CC520980	rest	0.800594	Schaefer400
CC420464	rest	0.795508	Schaefer400
CC410390	rest	0.816735	Schaefer400
CC320429	rest	0.767415	Schaefer400
CC721519	rest	0.77963	Schaefer400
CC620121	rest	0.796429	Schaefer400
CC621128	rest	0.773002	Schaefer400
CC420888	rest	0.799837	Schaefer400
CC210422	rest	0.741562	Schaefer400
CC610022	rest	0.787108	Schaefer400
CC420435	rest	0.744227	Schaefer400
CC320478	rest	0.779038	Schaefer400
CC221040	rest	0.777449	Schaefer400
CC222304	rest	0.788041	Schaefer400
CC420259	rest	0.800357	Schaefer400
CC721418	rest	0.769355	Schaefer400
CC310224	rest	0.791537	Schaefer400
CC420197	rest	0.763139	Schaefer400
CC420392	rest	0.787706	Schaefer400
CC520560	rest	0.782054	Schaefer400
CC722651	rest	0.777981	Schaefer400
CC710679	rest	0.749203	Schaefer400
CC620085	rest	0.767503	Schaefer400
CC420322	rest	0.787766	Schaefer400
CC310463	rest	0.791191	Schaefer400
CC610058	rest	0.754859	Schaefer400
CC120313	rest	0.797074	Schaefer400
CC510415	rest	0.787442	Schaefer400
CC220151	rest	0.771067	Schaefer400
CC110126	rest	0.744167	Schaefer400
CC620090	rest	0.764077	Schaefer400
CC320059	rest	0.814895	Schaefer400
CC220132	rest	0.772977	Schaefer400
CC520480	rest	0.719161	Schaefer400
CC420182	rest	0.784787	Schaefer400
CC221828	rest	0.778349	Schaefer400
CC410284	rest	0.78908	Schaefer400
CC620106	rest	0.779563	Schaefer400
CC220506	rest	0.815319	Schaefer400
CC120727	rest	0.757784	Schaefer400
CC520122	rest	0.736558	Schaefer400
CC620659	rest	0.771871	Schaefer400
CC310361	rest	0.808302	Schaefer400
CC720290	rest	0.782238	Schaefer400
CC321464	rest	0.780137	Schaefer400
CC221980	rest	0.784641	Schaefer400
CC620526	rest	0.805239	Schaefer400
CC220323	rest	0.768653	Schaefer400
CC510551	rest	0.756294	Schaefer400
CC320621	rest	0.799427	Schaefer400
CC120987	rest	0.764707	Schaefer400
CC610575	rest	0.747105	Schaefer400
CC620279	rest	0.789513	Schaefer400
CC321585	rest	0.781623	Schaefer400
CC711245	rest	0.696229	Schaefer400
CC212153	rest	0.752757	Schaefer400
CC520136	rest	0.769449	Schaefer400
CC420589	rest	0.803004	Schaefer400
CC110182	rest	0.765791	Schaefer400
CC221054	rest	0.772048	Schaefer400
CC520215	rest	0.747589	Schaefer400
CC620164	rest	0.763759	Schaefer400
CC221595	rest	0.768235	Schaefer400
CC620793	rest	0.732082	Schaefer400
CC220843	rest	0.766729	Schaefer400
CC711158	rest	0.760521	Schaefer400
CC520424	rest	0.751156	Schaefer400
CC222956	rest	0.757735	Schaefer400
CC520517	rest	0.759959	Schaefer400
CC410220	rest	0.808266	Schaefer400
CC420729	rest	0.793743	Schaefer400
CC410243	rest	0.783889	Schaefer400
CC721707	rest	0.767072	Schaefer400
CC310008	rest	0.790686	Schaefer400
CC510474	rest	0.751031	Schaefer400
CC510086	rest	0.786123	Schaefer400
CC420075	rest	0.797816	Schaefer400
CC710131	rest	0.808623	Schaefer400
CC220697	rest	0.777581	Schaefer400
CC520013	rest	0.760729	Schaefer400
CC722891	rest	0.750304	Schaefer400
CC320759	rest	0.784313	Schaefer400
CC510226	rest	0.78922	Schaefer400
CC220567	rest	0.801641	Schaefer400
CC610496	rest	0.795367	Schaefer400
CC420180	rest	0.791587	Schaefer400
CC711035	rest	0.735464	Schaefer400
CC221107	rest	0.787633	Schaefer400
CC120470	rest	0.780431	Schaefer400
CC121479	rest	0.796554	Schaefer400
CC621118	rest	0.761612	Schaefer400
CC210617	rest	0.777422	Schaefer400
CC320325	rest	0.795875	Schaefer400
CC420454	rest	0.782639	Schaefer400
CC520065	rest	0.800806	Schaefer400
CC222797	rest	0.784826	Schaefer400
CC320687	rest	0.742985	Schaefer400
CC312058	rest	0.79036	Schaefer400
CC121200	rest	0.753765	Schaefer400
CC620785	rest	0.795389	Schaefer400
CC610071	rest	0.762225	Schaefer400
CC710342	rest	0.744476	Schaefer400
CC320850	rest	0.755715	Schaefer400
CC310086	rest	0.805794	Schaefer400
CC710486	rest	0.749116	Schaefer400
CC520562	rest	0.791176	Schaefer400
CC520168	rest	0.749742	Schaefer400
CC120795	rest	0.77234	Schaefer400
CC520395	rest	0.791284	Schaefer400
CC420356	rest	0.767121	Schaefer400
CC420060	rest	0.761037	Schaefer400
CC720358	rest	0.755951	Schaefer400
CC720407	rest	0.823864	Schaefer400
CC320608	rest	0.781152	Schaefer400
CC320202	rest	0.754065	Schaefer400
CC121685	rest	0.775393	Schaefer400
CC420776	rest	0.805352	Schaefer400
CC410287	rest	0.760487	Schaefer400
CC320636	rest	0.750963	Schaefer400
CC410177	rest	0.801839	Schaefer400
CC722421	rest	0.775358	Schaefer400
CC320500	rest	0.766386	Schaefer400
CC210051	rest	0.784337	Schaefer400
CC410222	rest	0.811261	Schaefer400
CC620499	rest	0.792476	Schaefer400
CC320576	rest	0.808254	Schaefer400
CC320379	rest	0.776144	Schaefer400
CC410032	rest	0.79987	Schaefer400
CC410101	rest	0.760652	Schaefer400
CC420493	rest	0.798549	Schaefer400
CC420061	rest	0.763691	Schaefer400
CC121397	rest	0.816056	Schaefer400
CC221527	rest	0.820948	Schaefer400
CC620429	rest	0.783318	Schaefer400
CC420566	rest	0.794789	Schaefer400
CC410097	rest	0.720648	Schaefer400
CC721894	rest	0.751153	Schaefer400
CC120208	rest	0.78905	Schaefer400
CC320686	rest	0.743919	Schaefer400
CC320089	rest	0.794197	Schaefer400
CC410091	rest	0.726994	Schaefer400
CC610210	rest	0.812186	Schaefer400
CC210526	rest	0.773702	Schaefer400
CC510161	rest	0.76107	Schaefer400
CC220999	rest	0.787927	Schaefer400
CC610076	rest	0.775049	Schaefer400
CC221373	rest	0.761367	Schaefer400
CC420004	rest	0.765469	Schaefer400
CC310473	rest	0.795636	Schaefer400
CC420137	rest	0.777323	Schaefer400
CC720188	rest	0.760721	Schaefer400
CC310410	rest	0.777962	Schaefer400
CC221935	rest	0.783502	Schaefer400
CC510284	rest	0.810228	Schaefer400
CC510473	rest	0.748918	Schaefer400
CC520775	rest	0.762416	Schaefer400
CC610308	rest	0.779226	Schaefer400
CC521040	rest	0.77154	Schaefer400
CC710350	rest	0.783812	Schaefer400
CC321594	rest	0.80425	Schaefer400
CC220974	rest	0.774225	Schaefer400
CC320267	rest	0.780035	Schaefer400
CC610469	rest	0.763383	Schaefer400
CC310052	rest	0.753812	Schaefer400
CC510242	rest	0.767845	Schaefer400
CC510648	rest	0.78648	Schaefer400
CC221033	rest	0.753169	Schaefer400
CC220635	rest	0.775997	Schaefer400
CC620284	rest	0.798814	Schaefer400
CC210519	rest	0.790198	Schaefer400
CC620129	rest	0.760897	Schaefer400
CC610625	rest	0.773923	Schaefer400
CC120550	rest	0.773568	Schaefer400
CC510256	rest	0.782294	Schaefer400
CC720329	rest	0.783064	Schaefer400
CC420396	rest	0.799037	Schaefer400
CC321899	rest	0.767364	Schaefer400
CC221585	rest	0.677458	Schaefer400
CC710382	rest	0.769801	Schaefer400
CC310256	rest	0.775414	Schaefer400
CC510220	rest	0.776197	Schaefer400
CC110319	rest	0.772945	Schaefer400
CC310160	rest	0.78894	Schaefer400
CC110187	rest	0.787497	Schaefer400
CC720400	rest	0.776791	Schaefer400
CC320336	rest	0.749376	Schaefer400
CC420383	rest	0.803298	Schaefer400
CC510243	rest	0.7604	Schaefer400
CC620405	rest	0.790273	Schaefer400
CC221209	rest	0.807537	Schaefer400
CC721504	rest	0.803812	Schaefer400
CC321595	rest	0.751769	Schaefer400
CC610653	rest	0.775337	Schaefer400
CC520624	rest	0.774086	Schaefer400
CC710154	rest	0.782235	Schaefer400
CC512003	rest	0.787776	Schaefer400
CC410113	rest	0.78694	Schaefer400
CC620359	rest	0.754923	Schaefer400
CC210250	rest	0.794273	Schaefer400
CC410226	rest	0.786438	Schaefer400
CC320651	rest	0.770372	Schaefer400
CC410173	rest	0.780859	Schaefer400
CC220203	rest	0.79396	Schaefer400
CC310407	rest	0.778043	Schaefer400
CC410040	rest	0.809188	Schaefer400
CC221031	rest	0.768704	Schaefer400
CC410086	rest	0.795745	Schaefer400
CC610061	rest	0.743474	Schaefer400
CC610099	rest	0.749903	Schaefer400
CC510629	rest	0.806939	Schaefer400
CC321069	rest	0.769553	Schaefer400
CC510115	rest	0.79548	Schaefer400
CC320893	rest	0.740925	Schaefer400
CC621642	rest	0.772234	Schaefer400
CC621248	rest	0.799088	Schaefer400
CC510163	rest	0.769237	Schaefer400
CC721729	rest	0.746369	Schaefer400
CC610212	rest	0.773799	Schaefer400
CC510255	rest	0.794034	Schaefer400
CC510050	rest	0.79334	Schaefer400
CC620114	rest	0.780752	Schaefer400
CC620413	rest	0.786885	Schaefer400
CC520390	rest	0.754756	Schaefer400
CC210023	rest	0.771074	Schaefer400
CC122620	rest	0.796267	Schaefer400
CC510208	rest	0.771945	Schaefer400
CC510534	rest	0.759499	Schaefer400
CC710548	rest	0.769014	Schaefer400
CC221954	rest	0.824692	Schaefer400
CC520147	rest	0.797619	Schaefer400
CC121144	rest	0.790481	Schaefer400
CC320002	rest	0.808675	Schaefer400
CC412004	rest	0.803295	Schaefer400
CC120218	rest	0.775906	Schaefer400
CC420623	rest	0.794424	Schaefer400
CC420229	rest	0.765873	Schaefer400
CC310051	rest	0.777272	Schaefer400
CC420217	rest	0.790717	Schaefer400
CC721392	rest	0.808558	Schaefer400
CC620557	rest	0.786424	Schaefer400
CC220352	rest	0.772225	Schaefer400
CC120376	rest	0.809777	Schaefer400
CC120166	rest	0.768937	Schaefer400
CC610028	rest	0.759104	Schaefer400
CC520391	rest	0.793734	Schaefer400
CC410251	rest	0.805307	Schaefer400
CC620935	rest	0.795526	Schaefer400
CC210314	rest	0.767497	Schaefer400
CC420202	rest	0.795216	Schaefer400
CC610178	rest	0.706542	Schaefer400
CC520002	rest	0.78821	Schaefer400
CC120008	rest	0.758401	Schaefer400
CC610146	rest	0.794012	Schaefer400
CC510304	rest	0.778265	Schaefer400
CC610288	rest	0.727962	Schaefer400
CC510438	rest	0.757064	Schaefer400
CC721891	rest	0.780048	Schaefer400
CC321544	rest	0.774424	Schaefer400
CC320342	rest	0.809997	Schaefer400
CC410297	rest	0.804283	Schaefer400
CC320321	rest	0.754736	Schaefer400
CC221220	rest	0.781439	Schaefer400
CC620026	rest	0.756694	Schaefer400

## Sheet: hcp_ya_ica_fix
phase_encoding	subject	task	typicality	parcellation
LR	199150	REST1	0.911029	Schaefer100
LR	133625	REST1	0.888372	Schaefer100
LR	106824	REST1	0.841021	Schaefer100
LR	406836	REST1	0.900224	Schaefer100
LR	825553	REST1	0.853984	Schaefer100
LR	156435	REST1	0.88692	Schaefer100
LR	303119	REST1	0.877358	Schaefer100
LR	180129	REST1	0.885769	Schaefer100
LR	142828	REST1	0.908927	Schaefer100
LR	214524	REST1	0.881825	Schaefer100
LR	118831	REST1	0.91193	Schaefer100
LR	164030	REST1	0.892588	Schaefer100
LR	178243	REST1	0.871173	Schaefer100
LR	871762	REST1	0.874728	Schaefer100
LR	774663	REST1	0.889746	Schaefer100
LR	115219	REST1	0.80968	Schaefer100
LR	753251	REST1	0.86773	Schaefer100
LR	463040	REST1	0.87272	Schaefer100
LR	167238	REST1	0.872157	Schaefer100
LR	727553	REST1	0.869403	Schaefer100
LR	204319	REST1	0.906409	Schaefer100
LR	161832	REST1	0.815427	Schaefer100
LR	113316	REST1	0.917075	Schaefer100
LR	889579	REST1	0.88928	Schaefer100
LR	933253	REST1	0.885278	Schaefer100
LR	155938	REST1	0.890681	Schaefer100
LR	154330	REST1	0.853842	Schaefer100
LR	926862	REST1	0.86492	Schaefer100
LR	692964	REST1	0.892115	Schaefer100
LR	366446	REST1	0.830632	Schaefer100
LR	138534	REST1	0.906212	Schaefer100
LR	163432	REST1	0.852729	Schaefer100
LR	158540	REST1	0.857072	Schaefer100
LR	571144	REST1	0.876915	Schaefer100
LR	281135	REST1	0.874938	Schaefer100
LR	290136	REST1	0.89423	Schaefer100
LR	118225	REST1	0.858313	Schaefer100
LR	756055	REST1	0.883941	Schaefer100
LR	118932	REST1	0.916151	Schaefer100
LR	245333	REST1	0.885934	Schaefer100
LR	729557	REST1	0.918144	Schaefer100
LR	962058	REST1	0.867578	Schaefer100
LR	529953	REST1	0.902296	Schaefer100
LR	211720	REST1	0.832589	Schaefer100
LR	274542	REST1	0.91355	Schaefer100
LR	499566	REST1	0.874086	Schaefer100
LR	214221	REST1	0.828198	Schaefer100
LR	151223	REST1	0.89577	Schaefer100
LR	908860	REST1	0.898381	Schaefer100
LR	517239	REST1	0.859583	Schaefer100
LR	121416	REST1	0.789986	Schaefer100
LR	185139	REST1	0.861014	Schaefer100
LR	153126	REST1	0.89791	Schaefer100
LR	106319	REST1	0.868389	Schaefer100
LR	211316	REST1	0.905815	Schaefer100
LR	828862	REST1	0.909821	Schaefer100
LR	901442	REST1	0.889031	Schaefer100
LR	513130	REST1	0.877931	Schaefer100
LR	176542	REST1	0.910374	Schaefer100
LR	192136	REST1	0.871596	Schaefer100
LR	198249	REST1	0.908286	Schaefer100
LR	127933	REST1	0.890601	Schaefer100
LR	102513	REST1	0.884401	Schaefer100
LR	171532	REST1	0.855211	Schaefer100
LR	217429	REST1	0.910866	Schaefer100
LR	623844	REST1	0.914544	Schaefer100
LR	585256	REST1	0.845967	Schaefer100
LR	654754	REST1	0.914086	Schaefer100
LR	104012	REST1	0.895517	Schaefer100
LR	506234	REST1	0.924036	Schaefer100
LR	174841	REST1	0.875327	Schaefer100
LR	553344	REST1	0.909977	Schaefer100
LR	679568	REST1	0.903454	Schaefer100
LR	139839	REST1	0.855692	Schaefer100
LR	395756	REST1	0.888985	Schaefer100
LR	189349	REST1	0.899013	Schaefer100
LR	136833	REST1	0.896769	Schaefer100
LR	816653	REST1	0.900709	Schaefer100
LR	156233	REST1	0.86856	Schaefer100
LR	680452	REST1	0.901234	Schaefer100
LR	358144	REST1	0.833674	Schaefer100
LR	138231	REST1	0.886028	Schaefer100
LR	159239	REST1	0.852173	Schaefer100
LR	122822	REST1	0.901523	Schaefer100
LR	139435	REST1	0.902133	Schaefer100
LR	987983	REST1	0.882324	Schaefer100
LR	628248	REST1	0.891441	Schaefer100
LR	955465	REST1	0.916491	Schaefer100
LR	989987	REST1	0.873999	Schaefer100
LR	206323	REST1	0.829383	Schaefer100
LR	352132	REST1	0.888755	Schaefer100
LR	148133	REST1	0.909779	Schaefer100
LR	210112	REST1	0.883568	Schaefer100
LR	178849	REST1	0.897988	Schaefer100
LR	135225	REST1	0.869104	Schaefer100
LR	196144	REST1	0.845036	Schaefer100
LR	581349	REST1	0.781776	Schaefer100
LR	917255	REST1	0.823908	Schaefer100
LR	177645	REST1	0.908601	Schaefer100
LR	210011	REST1	0.882984	Schaefer100
LR	169949	REST1	0.907659	Schaefer100
LR	128127	REST1	0.869475	Schaefer100
LR	677766	REST1	0.887622	Schaefer100
LR	137532	REST1	0.835504	Schaefer100
LR	304727	REST1	0.898187	Schaefer100
LR	757764	REST1	0.868094	Schaefer100
LR	120212	REST1	0.869062	Schaefer100
LR	183034	REST1	0.908312	Schaefer100
LR	217126	REST1	0.862787	Schaefer100
LR	127832	REST1	0.891345	Schaefer100
LR	120414	REST1	0.873337	Schaefer100
LR	436239	REST1	0.885114	Schaefer100
LR	149842	REST1	0.909228	Schaefer100
LR	144125	REST1	0.913891	Schaefer100
LR	686969	REST1	0.918355	Schaefer100
LR	723141	REST1	0.888229	Schaefer100
LR	308331	REST1	0.832978	Schaefer100
LR	211619	REST1	0.861419	Schaefer100
LR	348545	REST1	0.838315	Schaefer100
LR	465852	REST1	0.840956	Schaefer100
LR	880157	REST1	0.882496	Schaefer100
LR	159744	REST1	0.920817	Schaefer100
LR	180937	REST1	0.886197	Schaefer100
LR	205826	REST1	0.893739	Schaefer100
LR	206525	REST1	0.815167	Schaefer100
LR	572045	REST1	0.887495	Schaefer100
LR	742549	REST1	0.853389	Schaefer100
LR	103111	REST1	0.868248	Schaefer100
LR	200614	REST1	0.891429	Schaefer100
LR	126325	REST1	0.899703	Schaefer100
LR	139233	REST1	0.889406	Schaefer100
LR	835657	REST1	0.888237	Schaefer100
LR	932554	REST1	0.915779	Schaefer100
LR	833249	REST1	0.850144	Schaefer100
LR	888678	REST1	0.884585	Schaefer100
LR	178142	REST1	0.917233	Schaefer100
LR	376247	REST1	0.885173	Schaefer100
LR	136732	REST1	0.89893	Schaefer100
LR	826454	REST1	0.913651	Schaefer100
LR	753150	REST1	0.901975	Schaefer100
LR	734045	REST1	0.904352	Schaefer100
LR	135528	REST1	0.876677	Schaefer100
LR	311320	REST1	0.878319	Schaefer100
LR	286347	REST1	0.886216	Schaefer100
LR	445543	REST1	0.893577	Schaefer100
LR	151627	REST1	0.877876	Schaefer100
LR	456346	REST1	0.910698	Schaefer100
LR	192540	REST1	0.864777	Schaefer100
LR	382242	REST1	0.848543	Schaefer100
LR	195041	REST1	0.814391	Schaefer100
LR	792867	REST1	0.870997	Schaefer100
LR	162733	REST1	0.913102	Schaefer100
LR	392750	REST1	0.900336	Schaefer100
LR	599671	REST1	0.864878	Schaefer100
LR	147737	REST1	0.873212	Schaefer100
LR	111211	REST1	0.913183	Schaefer100
LR	200311	REST1	0.900781	Schaefer100
LR	381038	REST1	0.892855	Schaefer100
LR	518746	REST1	0.893572	Schaefer100
LR	102008	REST1	0.890056	Schaefer100
LR	118124	REST1	0.885653	Schaefer100
LR	114823	REST1	0.888432	Schaefer100
LR	436845	REST1	0.843883	Schaefer100
LR	220721	REST1	0.847721	Schaefer100
LR	453441	REST1	0.892423	Schaefer100
LR	111312	REST1	0.874715	Schaefer100
LR	516742	REST1	0.879182	Schaefer100
LR	164939	REST1	0.897993	Schaefer100
LR	156637	REST1	0.901884	Schaefer100
LR	122317	REST1	0.906454	Schaefer100
LR	316633	REST1	0.91407	Schaefer100
LR	154532	REST1	0.876473	Schaefer100
LR	280739	REST1	0.903802	Schaefer100
LR	134425	REST1	0.898204	Schaefer100
LR	618952	REST1	0.920427	Schaefer100
LR	293748	REST1	0.915596	Schaefer100
LR	186141	REST1	0.899218	Schaefer100
LR	171633	REST1	0.880584	Schaefer100
LR	200008	REST1	0.89578	Schaefer100
LR	592455	REST1	0.869312	Schaefer100
LR	878877	REST1	0.898288	Schaefer100
LR	585862	REST1	0.892845	Schaefer100
LR	102311	REST1	0.862576	Schaefer100
LR	171330	REST1	0.911661	Schaefer100
LR	201414	REST1	0.831176	Schaefer100
LR	173536	REST1	0.889887	Schaefer100
LR	197550	REST1	0.902434	Schaefer100
LR	951457	REST1	0.863669	Schaefer100
LR	153227	REST1	0.872048	Schaefer100
LR	784565	REST1	0.877349	Schaefer100
LR	103212	REST1	0.890337	Schaefer100
LR	520228	REST1	0.901342	Schaefer100
LR	580650	REST1	0.885201	Schaefer100
LR	424939	REST1	0.877833	Schaefer100
LR	118730	REST1	0.90319	Schaefer100
LR	749058	REST1	0.852478	Schaefer100
LR	958976	REST1	0.832721	Schaefer100
LR	173435	REST1	0.89385	Schaefer100
LR	123824	REST1	0.879917	Schaefer100
LR	108222	REST1	0.894977	Schaefer100
LR	536647	REST1	0.922323	Schaefer100
LR	190031	REST1	0.883522	Schaefer100
LR	172029	REST1	0.899225	Schaefer100
LR	174437	REST1	0.858206	Schaefer100
LR	175439	REST1	0.894019	Schaefer100
LR	990366	REST1	0.89034	Schaefer100
LR	211417	REST1	0.884188	Schaefer100
LR	268749	REST1	0.887801	Schaefer100
LR	336841	REST1	0.875911	Schaefer100
LR	153833	REST1	0.837608	Schaefer100
LR	300618	REST1	0.899087	Schaefer100
LR	158136	REST1	0.89381	Schaefer100
LR	562345	REST1	0.872061	Schaefer100
LR	178950	REST1	0.8603	Schaefer100
LR	268850	REST1	0.826481	Schaefer100
LR	656253	REST1	0.916025	Schaefer100
LR	169747	REST1	0.888433	Schaefer100
LR	176845	REST1	0.889529	Schaefer100
LR	180432	REST1	0.896596	Schaefer100
LR	894067	REST1	0.855956	Schaefer100
LR	857263	REST1	0.877251	Schaefer100
LR	872764	REST1	0.910141	Schaefer100
LR	346137	REST1	0.849417	Schaefer100
LR	147636	REST1	0.907525	Schaefer100
LR	966975	REST1	0.86442	Schaefer100
LR	107422	REST1	0.891887	Schaefer100
LR	310621	REST1	0.904306	Schaefer100
LR	212116	REST1	0.895528	Schaefer100
LR	231928	REST1	0.883565	Schaefer100
LR	622236	REST1	0.904224	Schaefer100
LR	187345	REST1	0.880952	Schaefer100
LR	832651	REST1	0.83534	Schaefer100
LR	205119	REST1	0.876361	Schaefer100
LR	613538	REST1	0.887087	Schaefer100
LR	856968	REST1	0.876371	Schaefer100
LR	212015	REST1	0.891667	Schaefer100
LR	157942	REST1	0.874146	Schaefer100
LR	849264	REST1	0.871273	Schaefer100
LR	191841	REST1	0.892411	Schaefer100
LR	552241	REST1	0.868299	Schaefer100
LR	101915	REST1	0.886558	Schaefer100
LR	486759	REST1	0.904324	Schaefer100
LR	368753	REST1	0.856025	Schaefer100
LR	110613	REST1	0.854327	Schaefer100
LR	634748	REST1	0.849231	Schaefer100
LR	786569	REST1	0.722458	Schaefer100
LR	157336	REST1	0.914238	Schaefer100
LR	902242	REST1	0.9017	Schaefer100
LR	130720	REST1	0.856642	Schaefer100
LR	112516	REST1	0.869031	Schaefer100
LR	194443	REST1	0.895915	Schaefer100
LR	166438	REST1	0.880585	Schaefer100
LR	361941	REST1	0.868396	Schaefer100
LR	115017	REST1	0.907058	Schaefer100
LR	139637	REST1	0.866633	Schaefer100
LR	180735	REST1	0.909566	Schaefer100
LR	137936	REST1	0.824596	Schaefer100
LR	993675	REST1	0.858021	Schaefer100
LR	130316	REST1	0.904713	Schaefer100
LR	175035	REST1	0.870078	Schaefer100
LR	433839	REST1	0.874658	Schaefer100
LR	146533	REST1	0.912158	Schaefer100
LR	837560	REST1	0.852393	Schaefer100
LR	154229	REST1	0.910439	Schaefer100
LR	586460	REST1	0.860247	Schaefer100
LR	770352	REST1	0.885178	Schaefer100
LR	389357	REST1	0.915544	Schaefer100
LR	201515	REST1	0.866381	Schaefer100
LR	461743	REST1	0.855618	Schaefer100
LR	984472	REST1	0.894238	Schaefer100
LR	589567	REST1	0.856821	Schaefer100
LR	103818	REST1	0.894969	Schaefer100
LR	165436	REST1	0.891353	Schaefer100
LR	122620	REST1	0.89654	Schaefer100
LR	872562	REST1	0.91675	Schaefer100
LR	769064	REST1	0.90768	Schaefer100
LR	257542	REST1	0.902404	Schaefer100
LR	194645	REST1	0.899847	Schaefer100
LR	870861	REST1	0.899663	Schaefer100
LR	339847	REST1	0.896693	Schaefer100
LR	481042	REST1	0.907174	Schaefer100
LR	695768	REST1	0.892471	Schaefer100
LR	188549	REST1	0.867353	Schaefer100
LR	300719	REST1	0.878539	Schaefer100
LR	793465	REST1	0.885399	Schaefer100
LR	219231	REST1	0.86867	Schaefer100
LR	168745	REST1	0.867141	Schaefer100
LR	672756	REST1	0.894976	Schaefer100
LR	135730	REST1	0.91089	Schaefer100
LR	285345	REST1	0.894213	Schaefer100
LR	210415	REST1	0.857919	Schaefer100
LR	911849	REST1	0.920861	Schaefer100
LR	664757	REST1	0.859031	Schaefer100
LR	567052	REST1	0.872791	Schaefer100
LR	152831	REST1	0.865603	Schaefer100
LR	110007	REST1	0.853105	Schaefer100
LR	199150	REST1	0.889622	Schaefer200
LR	133625	REST1	0.873706	Schaefer200
LR	106824	REST1	0.834075	Schaefer200
LR	406836	REST1	0.88395	Schaefer200
LR	825553	REST1	0.839224	Schaefer200
LR	156435	REST1	0.867037	Schaefer200
LR	303119	REST1	0.858272	Schaefer200
LR	180129	REST1	0.843372	Schaefer200
LR	142828	REST1	0.886837	Schaefer200
LR	214524	REST1	0.863882	Schaefer200
LR	118831	REST1	0.886427	Schaefer200
LR	164030	REST1	0.868022	Schaefer200
LR	178243	REST1	0.857057	Schaefer200
LR	871762	REST1	0.849243	Schaefer200
LR	774663	REST1	0.875969	Schaefer200
LR	115219	REST1	0.778918	Schaefer200
LR	753251	REST1	0.857599	Schaefer200
LR	463040	REST1	0.850341	Schaefer200
LR	167238	REST1	0.849584	Schaefer200
LR	727553	REST1	0.84665	Schaefer200
LR	204319	REST1	0.887995	Schaefer200
LR	161832	REST1	0.798688	Schaefer200
LR	113316	REST1	0.893143	Schaefer200
LR	889579	REST1	0.873112	Schaefer200
LR	933253	REST1	0.865118	Schaefer200
LR	155938	REST1	0.873062	Schaefer200
LR	154330	REST1	0.833481	Schaefer200
LR	926862	REST1	0.838084	Schaefer200
LR	692964	REST1	0.875296	Schaefer200
LR	366446	REST1	0.80384	Schaefer200
LR	138534	REST1	0.884732	Schaefer200
LR	163432	REST1	0.830603	Schaefer200
LR	158540	REST1	0.83248	Schaefer200
LR	571144	REST1	0.855628	Schaefer200
LR	281135	REST1	0.855981	Schaefer200
LR	290136	REST1	0.857902	Schaefer200
LR	118225	REST1	0.836474	Schaefer200
LR	756055	REST1	0.860455	Schaefer200
LR	118932	REST1	0.904526	Schaefer200
LR	245333	REST1	0.861385	Schaefer200
LR	729557	REST1	0.89345	Schaefer200
LR	962058	REST1	0.849084	Schaefer200
LR	529953	REST1	0.876072	Schaefer200
LR	211720	REST1	0.807354	Schaefer200
LR	274542	REST1	0.899948	Schaefer200
LR	499566	REST1	0.850185	Schaefer200
LR	214221	REST1	0.803822	Schaefer200
LR	151223	REST1	0.876902	Schaefer200
LR	908860	REST1	0.87848	Schaefer200
LR	517239	REST1	0.834944	Schaefer200
LR	121416	REST1	0.780932	Schaefer200
LR	185139	REST1	0.837887	Schaefer200
LR	153126	REST1	0.868386	Schaefer200
LR	106319	REST1	0.851011	Schaefer200
LR	211316	REST1	0.889298	Schaefer200
LR	828862	REST1	0.890908	Schaefer200
LR	901442	REST1	0.876297	Schaefer200
LR	513130	REST1	0.841846	Schaefer200
LR	176542	REST1	0.891975	Schaefer200
LR	192136	REST1	0.858217	Schaefer200
LR	198249	REST1	0.893472	Schaefer200
LR	127933	REST1	0.868089	Schaefer200
LR	102513	REST1	0.862275	Schaefer200
LR	171532	REST1	0.828808	Schaefer200
LR	217429	REST1	0.889566	Schaefer200
LR	623844	REST1	0.885798	Schaefer200
LR	585256	REST1	0.825039	Schaefer200
LR	654754	REST1	0.896145	Schaefer200
LR	104012	REST1	0.865758	Schaefer200
LR	506234	REST1	0.904639	Schaefer200
LR	174841	REST1	0.853865	Schaefer200
LR	553344	REST1	0.892666	Schaefer200
LR	679568	REST1	0.881774	Schaefer200
LR	139839	REST1	0.84178	Schaefer200
LR	395756	REST1	0.871472	Schaefer200
LR	189349	REST1	0.869555	Schaefer200
LR	136833	REST1	0.881062	Schaefer200
LR	816653	REST1	0.882754	Schaefer200
LR	156233	REST1	0.831789	Schaefer200
LR	680452	REST1	0.873892	Schaefer200
LR	358144	REST1	0.819811	Schaefer200
LR	138231	REST1	0.841236	Schaefer200
LR	159239	REST1	0.815506	Schaefer200
LR	122822	REST1	0.878881	Schaefer200
LR	139435	REST1	0.881364	Schaefer200
LR	987983	REST1	0.859923	Schaefer200
LR	628248	REST1	0.884078	Schaefer200
LR	955465	REST1	0.893253	Schaefer200
LR	989987	REST1	0.857615	Schaefer200
LR	206323	REST1	0.814749	Schaefer200
LR	352132	REST1	0.868536	Schaefer200
LR	148133	REST1	0.887553	Schaefer200
LR	210112	REST1	0.877267	Schaefer200
LR	178849	REST1	0.887259	Schaefer200
LR	135225	REST1	0.859064	Schaefer200
LR	196144	REST1	0.823256	Schaefer200
LR	581349	REST1	0.7707	Schaefer200
LR	917255	REST1	0.799897	Schaefer200
LR	177645	REST1	0.88005	Schaefer200
LR	210011	REST1	0.872036	Schaefer200
LR	169949	REST1	0.885889	Schaefer200
LR	128127	REST1	0.847984	Schaefer200
LR	677766	REST1	0.852462	Schaefer200
LR	137532	REST1	0.812912	Schaefer200
LR	304727	REST1	0.886875	Schaefer200
LR	757764	REST1	0.845325	Schaefer200
LR	120212	REST1	0.84736	Schaefer200
LR	183034	REST1	0.896563	Schaefer200
LR	217126	REST1	0.839731	Schaefer200
LR	127832	REST1	0.873095	Schaefer200
LR	120414	REST1	0.851612	Schaefer200
LR	436239	REST1	0.862618	Schaefer200
LR	149842	REST1	0.887471	Schaefer200
LR	144125	REST1	0.886754	Schaefer200
LR	686969	REST1	0.896531	Schaefer200
LR	723141	REST1	0.848894	Schaefer200
LR	308331	REST1	0.817225	Schaefer200
LR	211619	REST1	0.846168	Schaefer200
LR	348545	REST1	0.815943	Schaefer200
LR	465852	REST1	0.810914	Schaefer200
LR	880157	REST1	0.862914	Schaefer200
LR	159744	REST1	0.906671	Schaefer200
LR	180937	REST1	0.86429	Schaefer200
LR	205826	REST1	0.884452	Schaefer200
LR	206525	REST1	0.812347	Schaefer200
LR	572045	REST1	0.867787	Schaefer200
LR	742549	REST1	0.83677	Schaefer200
LR	103111	REST1	0.840835	Schaefer200
LR	200614	REST1	0.870136	Schaefer200
LR	126325	REST1	0.872214	Schaefer200
LR	139233	REST1	0.865608	Schaefer200
LR	835657	REST1	0.867979	Schaefer200
LR	932554	REST1	0.896059	Schaefer200
LR	833249	REST1	0.827381	Schaefer200
LR	888678	REST1	0.867938	Schaefer200
LR	178142	REST1	0.900627	Schaefer200
LR	376247	REST1	0.866029	Schaefer200
LR	136732	REST1	0.870205	Schaefer200
LR	826454	REST1	0.891939	Schaefer200
LR	753150	REST1	0.879199	Schaefer200
LR	734045	REST1	0.879027	Schaefer200
LR	135528	REST1	0.863171	Schaefer200
LR	311320	REST1	0.85992	Schaefer200
LR	286347	REST1	0.863337	Schaefer200
LR	445543	REST1	0.875658	Schaefer200
LR	151627	REST1	0.849504	Schaefer200
LR	456346	REST1	0.890276	Schaefer200
LR	192540	REST1	0.851181	Schaefer200
LR	382242	REST1	0.823982	Schaefer200
LR	195041	REST1	0.78681	Schaefer200
LR	792867	REST1	0.849818	Schaefer200
LR	162733	REST1	0.893589	Schaefer200
LR	392750	REST1	0.8713	Schaefer200
LR	599671	REST1	0.844357	Schaefer200
LR	147737	REST1	0.849724	Schaefer200
LR	111211	REST1	0.884113	Schaefer200
LR	200311	REST1	0.882052	Schaefer200
LR	381038	REST1	0.870918	Schaefer200
LR	518746	REST1	0.876456	Schaefer200
LR	102008	REST1	0.875134	Schaefer200
LR	118124	REST1	0.856204	Schaefer200
LR	114823	REST1	0.875636	Schaefer200
LR	436845	REST1	0.824576	Schaefer200
LR	220721	REST1	0.819991	Schaefer200
LR	453441	REST1	0.871866	Schaefer200
LR	111312	REST1	0.842362	Schaefer200
LR	516742	REST1	0.862059	Schaefer200
LR	164939	REST1	0.885759	Schaefer200
LR	156637	REST1	0.883161	Schaefer200
LR	122317	REST1	0.874548	Schaefer200
LR	316633	REST1	0.897656	Schaefer200
LR	154532	REST1	0.849932	Schaefer200
LR	280739	REST1	0.888503	Schaefer200
LR	134425	REST1	0.87899	Schaefer200
LR	618952	REST1	0.904612	Schaefer200
LR	293748	REST1	0.8888	Schaefer200
LR	186141	REST1	0.877573	Schaefer200
LR	171633	REST1	0.850283	Schaefer200
LR	200008	REST1	0.878748	Schaefer200
LR	592455	REST1	0.843236	Schaefer200
LR	878877	REST1	0.88233	Schaefer200
LR	585862	REST1	0.874218	Schaefer200
LR	102311	REST1	0.84499	Schaefer200
LR	171330	REST1	0.895073	Schaefer200
LR	201414	REST1	0.812835	Schaefer200
LR	173536	REST1	0.878319	Schaefer200
LR	197550	REST1	0.86821	Schaefer200
LR	951457	REST1	0.848545	Schaefer200
LR	153227	REST1	0.84198	Schaefer200
LR	784565	REST1	0.855623	Schaefer200
LR	103212	REST1	0.871847	Schaefer200
LR	520228	REST1	0.880809	Schaefer200
LR	580650	REST1	0.868001	Schaefer200
LR	424939	REST1	0.864607	Schaefer200
LR	118730	REST1	0.874822	Schaefer200
LR	749058	REST1	0.826864	Schaefer200
LR	958976	REST1	0.81329	Schaefer200
LR	173435	REST1	0.86868	Schaefer200
LR	123824	REST1	0.84928	Schaefer200
LR	108222	REST1	0.875981	Schaefer200
LR	536647	REST1	0.905861	Schaefer200
LR	190031	REST1	0.873299	Schaefer200
LR	172029	REST1	0.867356	Schaefer200
LR	174437	REST1	0.837995	Schaefer200
LR	175439	REST1	0.859372	Schaefer200
LR	990366	REST1	0.872568	Schaefer200
LR	211417	REST1	0.848289	Schaefer200
LR	268749	REST1	0.87272	Schaefer200
LR	336841	REST1	0.857971	Schaefer200
LR	153833	REST1	0.823189	Schaefer200
LR	300618	REST1	0.88136	Schaefer200
LR	158136	REST1	0.863869	Schaefer200
LR	562345	REST1	0.845131	Schaefer200
LR	178950	REST1	0.834978	Schaefer200
LR	268850	REST1	0.803428	Schaefer200
LR	656253	REST1	0.886813	Schaefer200
LR	169747	REST1	0.865308	Schaefer200
LR	176845	REST1	0.863282	Schaefer200
LR	180432	REST1	0.87076	Schaefer200
LR	894067	REST1	0.828166	Schaefer200
LR	857263	REST1	0.860468	Schaefer200
LR	872764	REST1	0.873151	Schaefer200
LR	346137	REST1	0.825792	Schaefer200
LR	147636	REST1	0.88781	Schaefer200
LR	966975	REST1	0.841566	Schaefer200
LR	107422	REST1	0.874361	Schaefer200
LR	310621	REST1	0.890345	Schaefer200
LR	212116	REST1	0.884869	Schaefer200
LR	231928	REST1	0.860453	Schaefer200
LR	622236	REST1	0.881364	Schaefer200
LR	187345	REST1	0.871373	Schaefer200
LR	832651	REST1	0.824692	Schaefer200
LR	205119	REST1	0.847712	Schaefer200
LR	613538	REST1	0.860403	Schaefer200
LR	856968	REST1	0.852479	Schaefer200
LR	212015	REST1	0.881256	Schaefer200
LR	157942	REST1	0.845436	Schaefer200
LR	849264	REST1	0.843467	Schaefer200
LR	191841	REST1	0.863569	Schaefer200
LR	552241	REST1	0.846162	Schaefer200
LR	101915	REST1	0.865348	Schaefer200
LR	486759	REST1	0.884382	Schaefer200
LR	368753	REST1	0.842804	Schaefer200
LR	110613	REST1	0.846478	Schaefer200
LR	634748	REST1	0.830602	Schaefer200
LR	786569	REST1	0.702661	Schaefer200
LR	157336	REST1	0.884613	Schaefer200
LR	902242	REST1	0.880534	Schaefer200
LR	130720	REST1	0.831578	Schaefer200
LR	112516	REST1	0.856161	Schaefer200
LR	194443	REST1	0.877385	Schaefer200
LR	166438	REST1	0.863718	Schaefer200
LR	361941	REST1	0.838187	Schaefer200
LR	115017	REST1	0.891182	Schaefer200
LR	139637	REST1	0.857212	Schaefer200
LR	180735	REST1	0.884	Schaefer200
LR	137936	REST1	0.802783	Schaefer200
LR	993675	REST1	0.829387	Schaefer200
LR	130316	REST1	0.87949	Schaefer200
LR	175035	REST1	0.845855	Schaefer200
LR	433839	REST1	0.85108	Schaefer200
LR	146533	REST1	0.888364	Schaefer200
LR	837560	REST1	0.829747	Schaefer200
LR	154229	REST1	0.88587	Schaefer200
LR	586460	REST1	0.843691	Schaefer200
LR	770352	REST1	0.850541	Schaefer200
LR	389357	REST1	0.890595	Schaefer200
LR	201515	REST1	0.838554	Schaefer200
LR	461743	REST1	0.839457	Schaefer200
LR	984472	REST1	0.878281	Schaefer200
LR	589567	REST1	0.832929	Schaefer200
LR	103818	REST1	0.874024	Schaefer200
LR	165436	REST1	0.859964	Schaefer200
LR	122620	REST1	0.871634	Schaefer200
LR	872562	REST1	0.89262	Schaefer200
LR	769064	REST1	0.894216	Schaefer200
LR	257542	REST1	0.883848	Schaefer200
LR	194645	REST1	0.887343	Schaefer200
LR	870861	REST1	0.86983	Schaefer200
LR	339847	REST1	0.881376	Schaefer200
LR	481042	REST1	0.88621	Schaefer200
LR	695768	REST1	0.864076	Schaefer200
LR	188549	REST1	0.847197	Schaefer200
LR	300719	REST1	0.860699	Schaefer200
LR	793465	REST1	0.873771	Schaefer200
LR	219231	REST1	0.843067	Schaefer200
LR	168745	REST1	0.839984	Schaefer200
LR	672756	REST1	0.883325	Schaefer200
LR	135730	REST1	0.884953	Schaefer200
LR	285345	REST1	0.87044	Schaefer200
LR	210415	REST1	0.841396	Schaefer200
LR	911849	REST1	0.895682	Schaefer200
LR	664757	REST1	0.841933	Schaefer200
LR	567052	REST1	0.841266	Schaefer200
LR	152831	REST1	0.839615	Schaefer200
LR	110007	REST1	0.818351	Schaefer200
LR	199150	REST1	0.864067	Schaefer400
LR	133625	REST1	0.852561	Schaefer400
LR	106824	REST1	0.814055	Schaefer400
LR	406836	REST1	0.863525	Schaefer400
LR	825553	REST1	0.821205	Schaefer400
LR	156435	REST1	0.838098	Schaefer400
LR	303119	REST1	0.834089	Schaefer400
LR	180129	REST1	0.8126	Schaefer400
LR	142828	REST1	0.856743	Schaefer400
LR	214524	REST1	0.8338	Schaefer400
LR	118831	REST1	0.859861	Schaefer400
LR	164030	REST1	0.835573	Schaefer400
LR	178243	REST1	0.836586	Schaefer400
LR	871762	REST1	0.823408	Schaefer400
LR	774663	REST1	0.842518	Schaefer400
LR	115219	REST1	0.754917	Schaefer400
LR	753251	REST1	0.837273	Schaefer400
LR	463040	REST1	0.821228	Schaefer400
LR	167238	REST1	0.81923	Schaefer400
LR	727553	REST1	0.826676	Schaefer400
LR	204319	REST1	0.860537	Schaefer400
LR	161832	REST1	0.772507	Schaefer400
LR	113316	REST1	0.85757	Schaefer400
LR	889579	REST1	0.845726	Schaefer400
LR	933253	REST1	0.840148	Schaefer400
LR	155938	REST1	0.845213	Schaefer400
LR	154330	REST1	0.808214	Schaefer400
LR	926862	REST1	0.808319	Schaefer400
LR	692964	REST1	0.850067	Schaefer400
LR	366446	REST1	0.792209	Schaefer400
LR	138534	REST1	0.857665	Schaefer400
LR	163432	REST1	0.796521	Schaefer400
LR	158540	REST1	0.810294	Schaefer400
LR	571144	REST1	0.825083	Schaefer400
LR	281135	REST1	0.827353	Schaefer400
LR	290136	REST1	0.832216	Schaefer400
LR	118225	REST1	0.809052	Schaefer400
LR	756055	REST1	0.838997	Schaefer400
LR	118932	REST1	0.876159	Schaefer400
LR	245333	REST1	0.832524	Schaefer400
LR	729557	REST1	0.868431	Schaefer400
LR	962058	REST1	0.831257	Schaefer400
LR	529953	REST1	0.855545	Schaefer400
LR	211720	REST1	0.791411	Schaefer400
LR	274542	REST1	0.875475	Schaefer400
LR	499566	REST1	0.831037	Schaefer400
LR	214221	REST1	0.77651	Schaefer400
LR	151223	REST1	0.852345	Schaefer400
LR	908860	REST1	0.845417	Schaefer400
LR	517239	REST1	0.807442	Schaefer400
LR	121416	REST1	0.762252	Schaefer400
LR	185139	REST1	0.819556	Schaefer400
LR	153126	REST1	0.833056	Schaefer400
LR	106319	REST1	0.832165	Schaefer400
LR	211316	REST1	0.855148	Schaefer400
LR	828862	REST1	0.869298	Schaefer400
LR	901442	REST1	0.854854	Schaefer400
LR	513130	REST1	0.818736	Schaefer400
LR	176542	REST1	0.862352	Schaefer400
LR	192136	REST1	0.84128	Schaefer400
LR	198249	REST1	0.863427	Schaefer400
LR	127933	REST1	0.841126	Schaefer400
LR	102513	REST1	0.831743	Schaefer400
LR	171532	REST1	0.801208	Schaefer400
LR	217429	REST1	0.860112	Schaefer400
LR	623844	REST1	0.851455	Schaefer400
LR	585256	REST1	0.799053	Schaefer400
LR	654754	REST1	0.871178	Schaefer400
LR	104012	REST1	0.843466	Schaefer400
LR	506234	REST1	0.876042	Schaefer400
LR	174841	REST1	0.827284	Schaefer400
LR	553344	REST1	0.871385	Schaefer400
LR	679568	REST1	0.852787	Schaefer400
LR	139839	REST1	0.816863	Schaefer400
LR	395756	REST1	0.842177	Schaefer400
LR	189349	REST1	0.840121	Schaefer400
LR	136833	REST1	0.853253	Schaefer400
LR	816653	REST1	0.860455	Schaefer400
LR	156233	REST1	0.807698	Schaefer400
LR	680452	REST1	0.839964	Schaefer400
LR	358144	REST1	0.805959	Schaefer400
LR	138231	REST1	0.806959	Schaefer400
LR	159239	REST1	0.780746	Schaefer400
LR	122822	REST1	0.846418	Schaefer400
LR	139435	REST1	0.849673	Schaefer400
LR	987983	REST1	0.83956	Schaefer400
LR	628248	REST1	0.856429	Schaefer400
LR	955465	REST1	0.863187	Schaefer400
LR	989987	REST1	0.824302	Schaefer400
LR	206323	REST1	0.772771	Schaefer400
LR	352132	REST1	0.83764	Schaefer400
LR	148133	REST1	0.86216	Schaefer400
LR	210112	REST1	0.857682	Schaefer400
LR	178849	REST1	0.865174	Schaefer400
LR	135225	REST1	0.836221	Schaefer400
LR	196144	REST1	0.804594	Schaefer400
LR	581349	REST1	0.762345	Schaefer400
LR	917255	REST1	0.773222	Schaefer400
LR	177645	REST1	0.857541	Schaefer400
LR	210011	REST1	0.845239	Schaefer400
LR	169949	REST1	0.856137	Schaefer400
LR	128127	REST1	0.821712	Schaefer400
LR	677766	REST1	0.829264	Schaefer400
LR	137532	REST1	0.794183	Schaefer400
LR	304727	REST1	0.858033	Schaefer400
LR	757764	REST1	0.827294	Schaefer400
LR	120212	REST1	0.820994	Schaefer400
LR	183034	REST1	0.864797	Schaefer400
LR	217126	REST1	0.818313	Schaefer400
LR	127832	REST1	0.849477	Schaefer400
LR	120414	REST1	0.819308	Schaefer400
LR	436239	REST1	0.835351	Schaefer400
LR	149842	REST1	0.869434	Schaefer400
LR	144125	REST1	0.863521	Schaefer400
LR	686969	REST1	0.875003	Schaefer400
LR	723141	REST1	0.818004	Schaefer400
LR	308331	REST1	0.794075	Schaefer400
LR	211619	REST1	0.82408	Schaefer400
LR	348545	REST1	0.791898	Schaefer400
LR	465852	REST1	0.783933	Schaefer400
LR	880157	REST1	0.835516	Schaefer400
LR	159744	REST1	0.878673	Schaefer400
LR	180937	REST1	0.834234	Schaefer400
LR	205826	REST1	0.851934	Schaefer400
LR	206525	REST1	0.790423	Schaefer400
LR	572045	REST1	0.84411	Schaefer400
LR	742549	REST1	0.81157	Schaefer400
LR	103111	REST1	0.802143	Schaefer400
LR	200614	REST1	0.843836	Schaefer400
LR	126325	REST1	0.843899	Schaefer400
LR	139233	REST1	0.834042	Schaefer400
LR	835657	REST1	0.844637	Schaefer400
LR	932554	REST1	0.866914	Schaefer400
LR	833249	REST1	0.799856	Schaefer400
LR	888678	REST1	0.841492	Schaefer400
LR	178142	REST1	0.873086	Schaefer400
LR	376247	REST1	0.837	Schaefer400
LR	136732	REST1	0.835847	Schaefer400
LR	826454	REST1	0.865723	Schaefer400
LR	753150	REST1	0.853244	Schaefer400
LR	734045	REST1	0.848142	Schaefer400
LR	135528	REST1	0.828628	Schaefer400
LR	311320	REST1	0.827157	Schaefer400
LR	286347	REST1	0.839305	Schaefer400
LR	445543	REST1	0.839433	Schaefer400
LR	151627	REST1	0.819902	Schaefer400
LR	456346	REST1	0.860578	Schaefer400
LR	192540	REST1	0.827019	Schaefer400
LR	382242	REST1	0.791567	Schaefer400
LR	195041	REST1	0.748578	Schaefer400
LR	792867	REST1	0.821567	Schaefer400
LR	162733	REST1	0.866846	Schaefer400
LR	392750	REST1	0.840279	Schaefer400
LR	599671	REST1	0.823544	Schaefer400
LR	147737	REST1	0.816881	Schaefer400
LR	111211	REST1	0.865111	Schaefer400
LR	200311	REST1	0.851741	Schaefer400
LR	381038	REST1	0.841333	Schaefer400
LR	518746	REST1	0.853058	Schaefer400
LR	102008	REST1	0.85055	Schaefer400
LR	118124	REST1	0.821013	Schaefer400
LR	114823	REST1	0.852402	Schaefer400
LR	436845	REST1	0.799276	Schaefer400
LR	220721	REST1	0.781158	Schaefer400
LR	453441	REST1	0.845717	Schaefer400
LR	111312	REST1	0.820745	Schaefer400
LR	516742	REST1	0.829832	Schaefer400
LR	164939	REST1	0.85611	Schaefer400
LR	156637	REST1	0.860988	Schaefer400
LR	122317	REST1	0.8492	Schaefer400
LR	316633	REST1	0.869143	Schaefer400
LR	154532	REST1	0.824803	Schaefer400
LR	280739	REST1	0.856777	Schaefer400
LR	134425	REST1	0.847609	Schaefer400
LR	618952	REST1	0.88145	Schaefer400
LR	293748	REST1	0.858266	Schaefer400
LR	186141	REST1	0.852487	Schaefer400
LR	171633	REST1	0.826023	Schaefer400
LR	200008	REST1	0.846586	Schaefer400
LR	592455	REST1	0.81377	Schaefer400
LR	878877	REST1	0.852509	Schaefer400
LR	585862	REST1	0.85031	Schaefer400
LR	102311	REST1	0.829821	Schaefer400
LR	171330	REST1	0.86728	Schaefer400
LR	201414	REST1	0.79105	Schaefer400
LR	173536	REST1	0.856202	Schaefer400
LR	197550	REST1	0.838513	Schaefer400
LR	951457	REST1	0.816946	Schaefer400
LR	153227	REST1	0.809943	Schaefer400
LR	784565	REST1	0.832488	Schaefer400
LR	103212	REST1	0.840168	Schaefer400
LR	520228	REST1	0.853309	Schaefer400
LR	580650	REST1	0.835285	Schaefer400
LR	424939	REST1	0.844644	Schaefer400
LR	118730	REST1	0.833463	Schaefer400
LR	749058	REST1	0.79463	Schaefer400
LR	958976	REST1	0.786938	Schaefer400
LR	173435	REST1	0.84533	Schaefer400
LR	123824	REST1	0.824804	Schaefer400
LR	108222	REST1	0.853874	Schaefer400
LR	536647	REST1	0.874399	Schaefer400
LR	190031	REST1	0.846244	Schaefer400
LR	172029	REST1	0.835933	Schaefer400
LR	174437	REST1	0.814182	Schaefer400
LR	175439	REST1	0.828527	Schaefer400
LR	990366	REST1	0.842216	Schaefer400
LR	211417	REST1	0.815981	Schaefer400
LR	268749	REST1	0.848421	Schaefer400
LR	336841	REST1	0.822042	Schaefer400
LR	153833	REST1	0.794273	Schaefer400
LR	300618	REST1	0.855203	Schaefer400
LR	158136	REST1	0.836013	Schaefer400
LR	562345	REST1	0.818769	Schaefer400
LR	178950	REST1	0.816767	Schaefer400
LR	268850	REST1	0.77069	Schaefer400
LR	656253	REST1	0.859864	Schaefer400
LR	169747	REST1	0.841479	Schaefer400
LR	176845	REST1	0.837341	Schaefer400
LR	180432	REST1	0.843202	Schaefer400
LR	894067	REST1	0.798553	Schaefer400
LR	857263	REST1	0.837103	Schaefer400
LR	872764	REST1	0.843623	Schaefer400
LR	346137	REST1	0.793623	Schaefer400
LR	147636	REST1	0.857781	Schaefer400
LR	966975	REST1	0.823344	Schaefer400
LR	107422	REST1	0.852109	Schaefer400
LR	310621	REST1	0.859928	Schaefer400
LR	212116	REST1	0.861053	Schaefer400
LR	231928	REST1	0.835232	Schaefer400
LR	622236	REST1	0.848926	Schaefer400
LR	187345	REST1	0.850134	Schaefer400
LR	832651	REST1	0.805268	Schaefer400
LR	205119	REST1	0.813597	Schaefer400
LR	613538	REST1	0.84197	Schaefer400
LR	856968	REST1	0.829023	Schaefer400
LR	212015	REST1	0.853584	Schaefer400
LR	157942	REST1	0.815625	Schaefer400
LR	849264	REST1	0.826446	Schaefer400
LR	191841	REST1	0.835078	Schaefer400
LR	552241	REST1	0.820534	Schaefer400
LR	101915	REST1	0.84141	Schaefer400
LR	486759	REST1	0.858724	Schaefer400
LR	368753	REST1	0.80294	Schaefer400
LR	110613	REST1	0.819158	Schaefer400
LR	634748	REST1	0.807906	Schaefer400
LR	786569	REST1	0.68355	Schaefer400
LR	157336	REST1	0.857041	Schaefer400
LR	902242	REST1	0.858261	Schaefer400
LR	130720	REST1	0.796833	Schaefer400
LR	112516	REST1	0.833068	Schaefer400
LR	194443	REST1	0.851944	Schaefer400
LR	166438	REST1	0.833289	Schaefer400
LR	361941	REST1	0.810406	Schaefer400
LR	115017	REST1	0.868926	Schaefer400
LR	139637	REST1	0.830714	Schaefer400
LR	180735	REST1	0.864085	Schaefer400
LR	137936	REST1	0.782164	Schaefer400
LR	993675	REST1	0.795999	Schaefer400
LR	130316	REST1	0.849643	Schaefer400
LR	175035	REST1	0.822632	Schaefer400
LR	433839	REST1	0.827836	Schaefer400
LR	146533	REST1	0.862942	Schaefer400
LR	837560	REST1	0.799882	Schaefer400
LR	154229	REST1	0.859756	Schaefer400
LR	586460	REST1	0.822624	Schaefer400
LR	770352	REST1	0.821138	Schaefer400
LR	389357	REST1	0.870839	Schaefer400
LR	201515	REST1	0.808678	Schaefer400
LR	461743	REST1	0.81303	Schaefer400
LR	984472	REST1	0.850952	Schaefer400
LR	589567	REST1	0.81462	Schaefer400
LR	103818	REST1	0.847231	Schaefer400
LR	165436	REST1	0.831516	Schaefer400
LR	122620	REST1	0.841721	Schaefer400
LR	872562	REST1	0.864768	Schaefer400
LR	769064	REST1	0.870417	Schaefer400
LR	257542	REST1	0.865067	Schaefer400
LR	194645	REST1	0.859935	Schaefer400
LR	870861	REST1	0.845956	Schaefer400
LR	339847	REST1	0.850237	Schaefer400
LR	481042	REST1	0.859589	Schaefer400
LR	695768	REST1	0.837476	Schaefer400
LR	188549	REST1	0.826049	Schaefer400
LR	300719	REST1	0.832554	Schaefer400
LR	793465	REST1	0.851625	Schaefer400
LR	219231	REST1	0.816685	Schaefer400
LR	168745	REST1	0.813508	Schaefer400
LR	672756	REST1	0.86193	Schaefer400
LR	135730	REST1	0.866287	Schaefer400
LR	285345	REST1	0.838153	Schaefer400
LR	210415	REST1	0.813827	Schaefer400
LR	911849	REST1	0.87167	Schaefer400
LR	664757	REST1	0.819596	Schaefer400
LR	567052	REST1	0.817465	Schaefer400
LR	152831	REST1	0.804941	Schaefer400
LR	110007	REST1	0.790807	Schaefer400
RL	871762	REST1	0.892258	Schaefer100
RL	178243	REST1	0.915846	Schaefer100
RL	164030	REST1	0.8869	Schaefer100
RL	774663	REST1	0.866918	Schaefer100
RL	753251	REST1	0.878471	Schaefer100
RL	115219	REST1	0.803046	Schaefer100
RL	214524	REST1	0.844497	Schaefer100
RL	118831	REST1	0.903125	Schaefer100
RL	180129	REST1	0.893327	Schaefer100
RL	142828	REST1	0.894936	Schaefer100
RL	303119	REST1	0.885986	Schaefer100
RL	199150	REST1	0.909447	Schaefer100
RL	133625	REST1	0.876532	Schaefer100
RL	106824	REST1	0.867185	Schaefer100
RL	825553	REST1	0.873637	Schaefer100
RL	156435	REST1	0.896139	Schaefer100
RL	406836	REST1	0.889809	Schaefer100
RL	118932	REST1	0.907726	Schaefer100
RL	245333	REST1	0.897415	Schaefer100
RL	211720	REST1	0.823045	Schaefer100
RL	529953	REST1	0.881385	Schaefer100
RL	729557	REST1	0.918253	Schaefer100
RL	962058	REST1	0.896255	Schaefer100
RL	274542	REST1	0.903553	Schaefer100
RL	571144	REST1	0.872719	Schaefer100
RL	158540	REST1	0.895009	Schaefer100
RL	163432	REST1	0.903617	Schaefer100
RL	281135	REST1	0.893202	Schaefer100
RL	290136	REST1	0.913539	Schaefer100
RL	756055	REST1	0.900177	Schaefer100
RL	118225	REST1	0.868065	Schaefer100
RL	154330	REST1	0.855062	Schaefer100
RL	926862	REST1	0.841941	Schaefer100
RL	692964	REST1	0.896818	Schaefer100
RL	366446	REST1	0.844214	Schaefer100
RL	138534	REST1	0.887991	Schaefer100
RL	727553	REST1	0.883332	Schaefer100
RL	463040	REST1	0.901775	Schaefer100
RL	167238	REST1	0.884996	Schaefer100
RL	113316	REST1	0.909546	Schaefer100
RL	204319	REST1	0.904598	Schaefer100
RL	161832	REST1	0.863695	Schaefer100
RL	889579	REST1	0.895824	Schaefer100
RL	155938	REST1	0.874129	Schaefer100
RL	933253	REST1	0.892969	Schaefer100
RL	127933	REST1	0.894626	Schaefer100
RL	198249	REST1	0.923433	Schaefer100
RL	192136	REST1	0.878427	Schaefer100
RL	102513	REST1	0.879512	Schaefer100
RL	171532	REST1	0.847942	Schaefer100
RL	217429	REST1	0.882008	Schaefer100
RL	513130	REST1	0.881472	Schaefer100
RL	176542	REST1	0.920432	Schaefer100
RL	901442	REST1	0.879573	Schaefer100
RL	908860	REST1	0.893409	Schaefer100
RL	185139	REST1	0.865426	Schaefer100
RL	517239	REST1	0.871189	Schaefer100
RL	121416	REST1	0.830485	Schaefer100
RL	211316	REST1	0.909422	Schaefer100
RL	828862	REST1	0.904681	Schaefer100
RL	106319	REST1	0.846467	Schaefer100
RL	153126	REST1	0.887868	Schaefer100
RL	499566	REST1	0.895757	Schaefer100
RL	214221	REST1	0.812737	Schaefer100
RL	151223	REST1	0.890141	Schaefer100
RL	156233	REST1	0.906781	Schaefer100
RL	680452	REST1	0.883798	Schaefer100
RL	358144	REST1	0.860599	Schaefer100
RL	159239	REST1	0.852382	Schaefer100
RL	138231	REST1	0.881019	Schaefer100
RL	139839	REST1	0.845991	Schaefer100
RL	395756	REST1	0.865196	Schaefer100
RL	136833	REST1	0.904179	Schaefer100
RL	816653	REST1	0.897892	Schaefer100
RL	189349	REST1	0.886978	Schaefer100
RL	506234	REST1	0.92724	Schaefer100
RL	174841	REST1	0.875149	Schaefer100
RL	553344	REST1	0.901709	Schaefer100
RL	679568	REST1	0.916617	Schaefer100
RL	623844	REST1	0.903237	Schaefer100
RL	585256	REST1	0.863995	Schaefer100
RL	104012	REST1	0.898067	Schaefer100
RL	654754	REST1	0.913106	Schaefer100
RL	206323	REST1	0.879931	Schaefer100
RL	352132	REST1	0.840546	Schaefer100
RL	148133	REST1	0.909451	Schaefer100
RL	210112	REST1	0.870973	Schaefer100
RL	178849	REST1	0.920651	Schaefer100
RL	955465	REST1	0.91836	Schaefer100
RL	989987	REST1	0.878607	Schaefer100
RL	139435	REST1	0.907152	Schaefer100
RL	987983	REST1	0.893037	Schaefer100
RL	628248	REST1	0.881161	Schaefer100
RL	122822	REST1	0.889843	Schaefer100
RL	677766	REST1	0.863319	Schaefer100
RL	757764	REST1	0.894067	Schaefer100
RL	304727	REST1	0.915406	Schaefer100
RL	137532	REST1	0.85315	Schaefer100
RL	120212	REST1	0.881013	Schaefer100
RL	169949	REST1	0.897924	Schaefer100
RL	128127	REST1	0.892636	Schaefer100
RL	210011	REST1	0.909307	Schaefer100
RL	177645	REST1	0.889245	Schaefer100
RL	135225	REST1	0.918738	Schaefer100
RL	581349	REST1	0.840102	Schaefer100
RL	196144	REST1	0.879406	Schaefer100
RL	917255	REST1	0.866964	Schaefer100
RL	465852	REST1	0.88011	Schaefer100
RL	211619	REST1	0.854409	Schaefer100
RL	348545	REST1	0.901293	Schaefer100
RL	144125	REST1	0.899677	Schaefer100
RL	723141	REST1	0.868834	Schaefer100
RL	686969	REST1	0.913853	Schaefer100
RL	308331	REST1	0.855383	Schaefer100
RL	183034	REST1	0.930515	Schaefer100
RL	120414	REST1	0.891755	Schaefer100
RL	217126	REST1	0.896087	Schaefer100
RL	127832	REST1	0.883756	Schaefer100
RL	149842	REST1	0.912717	Schaefer100
RL	436239	REST1	0.852037	Schaefer100
RL	835657	REST1	0.898582	Schaefer100
RL	833249	REST1	0.889969	Schaefer100
RL	932554	REST1	0.931201	Schaefer100
RL	200614	REST1	0.906259	Schaefer100
RL	103111	REST1	0.854872	Schaefer100
RL	126325	REST1	0.905678	Schaefer100
RL	139233	REST1	0.912445	Schaefer100
RL	742549	REST1	0.870977	Schaefer100
RL	572045	REST1	0.901363	Schaefer100
RL	159744	REST1	0.909474	Schaefer100
RL	880157	REST1	0.877135	Schaefer100
RL	205826	REST1	0.904692	Schaefer100
RL	206525	REST1	0.845772	Schaefer100
RL	180937	REST1	0.848509	Schaefer100
RL	111211	REST1	0.893739	Schaefer100
RL	147737	REST1	0.868397	Schaefer100
RL	192540	REST1	0.88041	Schaefer100
RL	382242	REST1	0.857223	Schaefer100
RL	162733	REST1	0.898231	Schaefer100
RL	792867	REST1	0.896333	Schaefer100
RL	195041	REST1	0.815479	Schaefer100
RL	599671	REST1	0.906181	Schaefer100
RL	392750	REST1	0.898162	Schaefer100
RL	734045	REST1	0.870186	Schaefer100
RL	135528	REST1	0.868773	Schaefer100
RL	445543	REST1	0.891285	Schaefer100
RL	311320	REST1	0.892947	Schaefer100
RL	286347	REST1	0.885918	Schaefer100
RL	151627	REST1	0.883255	Schaefer100
RL	456346	REST1	0.895786	Schaefer100
RL	888678	REST1	0.914635	Schaefer100
RL	376247	REST1	0.897991	Schaefer100
RL	178142	REST1	0.912142	Schaefer100
RL	136732	REST1	0.876598	Schaefer100
RL	826454	REST1	0.910417	Schaefer100
RL	753150	REST1	0.89745	Schaefer100
RL	316633	REST1	0.8888	Schaefer100
RL	134425	REST1	0.881888	Schaefer100
RL	154532	REST1	0.901624	Schaefer100
RL	280739	REST1	0.897028	Schaefer100
RL	618952	REST1	0.912199	Schaefer100
RL	111312	REST1	0.883727	Schaefer100
RL	156637	REST1	0.881225	Schaefer100
RL	164939	REST1	0.880482	Schaefer100
RL	516742	REST1	0.87653	Schaefer100
RL	122317	REST1	0.83568	Schaefer100
RL	102008	REST1	0.914128	Schaefer100
RL	518746	REST1	0.876528	Schaefer100
RL	381038	REST1	0.887227	Schaefer100
RL	118124	REST1	0.874303	Schaefer100
RL	114823	REST1	0.878204	Schaefer100
RL	436845	REST1	0.885208	Schaefer100
RL	453441	REST1	0.875623	Schaefer100
RL	220721	REST1	0.880589	Schaefer100
RL	200311	REST1	0.885556	Schaefer100
RL	784565	REST1	0.889365	Schaefer100
RL	520228	REST1	0.901377	Schaefer100
RL	103212	REST1	0.902581	Schaefer100
RL	580650	REST1	0.889114	Schaefer100
RL	197550	REST1	0.879917	Schaefer100
RL	951457	REST1	0.860209	Schaefer100
RL	153227	REST1	0.873994	Schaefer100
RL	585862	REST1	0.905009	Schaefer100
RL	878877	REST1	0.902648	Schaefer100
RL	173536	REST1	0.910308	Schaefer100
RL	201414	REST1	0.87162	Schaefer100
RL	102311	REST1	0.896935	Schaefer100
RL	171330	REST1	0.870075	Schaefer100
RL	200008	REST1	0.888672	Schaefer100
RL	171633	REST1	0.882285	Schaefer100
RL	592455	REST1	0.912566	Schaefer100
RL	293748	REST1	0.902425	Schaefer100
RL	186141	REST1	0.866899	Schaefer100
RL	158136	REST1	0.89337	Schaefer100
RL	178950	REST1	0.893552	Schaefer100
RL	562345	REST1	0.918407	Schaefer100
RL	268850	REST1	0.87007	Schaefer100
RL	169747	REST1	0.90491	Schaefer100
RL	656253	REST1	0.915033	Schaefer100
RL	176845	REST1	0.874628	Schaefer100
RL	180432	REST1	0.88284	Schaefer100
RL	990366	REST1	0.896262	Schaefer100
RL	211417	REST1	0.8725	Schaefer100
RL	268749	REST1	0.890865	Schaefer100
RL	175439	REST1	0.86576	Schaefer100
RL	153833	REST1	0.874323	Schaefer100
RL	336841	REST1	0.91204	Schaefer100
RL	300618	REST1	0.904187	Schaefer100
RL	172029	REST1	0.888594	Schaefer100
RL	174437	REST1	0.873829	Schaefer100
RL	118730	REST1	0.859359	Schaefer100
RL	424939	REST1	0.889808	Schaefer100
RL	173435	REST1	0.906839	Schaefer100
RL	749058	REST1	0.837809	Schaefer100
RL	958976	REST1	0.866122	Schaefer100
RL	108222	REST1	0.89685	Schaefer100
RL	123824	REST1	0.907754	Schaefer100
RL	190031	REST1	0.901018	Schaefer100
RL	536647	REST1	0.895391	Schaefer100
RL	832651	REST1	0.838486	Schaefer100
RL	205119	REST1	0.90046	Schaefer100
RL	613538	REST1	0.851396	Schaefer100
RL	622236	REST1	0.891218	Schaefer100
RL	187345	REST1	0.901593	Schaefer100
RL	966975	REST1	0.895014	Schaefer100
RL	107422	REST1	0.898309	Schaefer100
RL	310621	REST1	0.894605	Schaefer100
RL	212116	REST1	0.88447	Schaefer100
RL	231928	REST1	0.876902	Schaefer100
RL	857263	REST1	0.886727	Schaefer100
RL	872764	REST1	0.888788	Schaefer100
RL	894067	REST1	0.879474	Schaefer100
RL	147636	REST1	0.918649	Schaefer100
RL	346137	REST1	0.833179	Schaefer100
RL	194443	REST1	0.902625	Schaefer100
RL	112516	REST1	0.857491	Schaefer100
RL	361941	REST1	0.891375	Schaefer100
RL	166438	REST1	0.891588	Schaefer100
RL	180735	REST1	0.909761	Schaefer100
RL	137936	REST1	0.820922	Schaefer100
RL	115017	REST1	0.898236	Schaefer100
RL	139637	REST1	0.862685	Schaefer100
RL	993675	REST1	0.860414	Schaefer100
RL	634748	REST1	0.902119	Schaefer100
RL	786569	REST1	0.783955	Schaefer100
RL	110613	REST1	0.862226	Schaefer100
RL	157336	REST1	0.888847	Schaefer100
RL	902242	REST1	0.885553	Schaefer100
RL	130720	REST1	0.870866	Schaefer100
RL	486759	REST1	0.88404	Schaefer100
RL	101915	REST1	0.895964	Schaefer100
RL	368753	REST1	0.854668	Schaefer100
RL	856968	REST1	0.887993	Schaefer100
RL	157942	REST1	0.873989	Schaefer100
RL	212015	REST1	0.883985	Schaefer100
RL	849264	REST1	0.894691	Schaefer100
RL	552241	REST1	0.885035	Schaefer100
RL	191841	REST1	0.900067	Schaefer100
RL	589567	REST1	0.863749	Schaefer100
RL	165436	REST1	0.870521	Schaefer100
RL	122620	REST1	0.913714	Schaefer100
RL	872562	REST1	0.895543	Schaefer100
RL	103818	REST1	0.908117	Schaefer100
RL	769064	REST1	0.89008	Schaefer100
RL	257542	REST1	0.903841	Schaefer100
RL	770352	REST1	0.890465	Schaefer100
RL	586460	REST1	0.880062	Schaefer100
RL	389357	REST1	0.899097	Schaefer100
RL	461743	REST1	0.873031	Schaefer100
RL	201515	REST1	0.85966	Schaefer100
RL	984472	REST1	0.86668	Schaefer100
RL	433839	REST1	0.885172	Schaefer100
RL	146533	REST1	0.920237	Schaefer100
RL	154229	REST1	0.904796	Schaefer100
RL	837560	REST1	0.8296	Schaefer100
RL	130316	REST1	0.883126	Schaefer100
RL	175035	REST1	0.875381	Schaefer100
RL	285345	REST1	0.871356	Schaefer100
RL	567052	REST1	0.858744	Schaefer100
RL	664757	REST1	0.8527	Schaefer100
RL	911849	REST1	0.919503	Schaefer100
RL	210415	REST1	0.87156	Schaefer100
RL	152831	REST1	0.89419	Schaefer100
RL	110007	REST1	0.887125	Schaefer100
RL	219231	REST1	0.864133	Schaefer100
RL	793465	REST1	0.870528	Schaefer100
RL	672756	REST1	0.891267	Schaefer100
RL	168745	REST1	0.888228	Schaefer100
RL	135730	REST1	0.905926	Schaefer100
RL	695768	REST1	0.856609	Schaefer100
RL	188549	REST1	0.900666	Schaefer100
RL	300719	REST1	0.870684	Schaefer100
RL	194645	REST1	0.890108	Schaefer100
RL	870861	REST1	0.881676	Schaefer100
RL	339847	REST1	0.911659	Schaefer100
RL	481042	REST1	0.848292	Schaefer100
RL	871762	REST1	0.867533	Schaefer200
RL	178243	REST1	0.893672	Schaefer200
RL	164030	REST1	0.858996	Schaefer200
RL	774663	REST1	0.847353	Schaefer200
RL	753251	REST1	0.864355	Schaefer200
RL	115219	REST1	0.784824	Schaefer200
RL	214524	REST1	0.82998	Schaefer200
RL	118831	REST1	0.88061	Schaefer200
RL	180129	REST1	0.849241	Schaefer200
RL	142828	REST1	0.867991	Schaefer200
RL	303119	REST1	0.865376	Schaefer200
RL	199150	REST1	0.894338	Schaefer200
RL	133625	REST1	0.854884	Schaefer200
RL	106824	REST1	0.849735	Schaefer200
RL	825553	REST1	0.857476	Schaefer200
RL	156435	REST1	0.872449	Schaefer200
RL	406836	REST1	0.873783	Schaefer200
RL	118932	REST1	0.892348	Schaefer200
RL	245333	REST1	0.865692	Schaefer200
RL	211720	REST1	0.804619	Schaefer200
RL	529953	REST1	0.860808	Schaefer200
RL	729557	REST1	0.888736	Schaefer200
RL	962058	REST1	0.867543	Schaefer200
RL	274542	REST1	0.889606	Schaefer200
RL	571144	REST1	0.841909	Schaefer200
RL	158540	REST1	0.859938	Schaefer200
RL	163432	REST1	0.886171	Schaefer200
RL	281135	REST1	0.872533	Schaefer200
RL	290136	REST1	0.891792	Schaefer200
RL	756055	REST1	0.875188	Schaefer200
RL	118225	REST1	0.852078	Schaefer200
RL	154330	REST1	0.827293	Schaefer200
RL	926862	REST1	0.827288	Schaefer200
RL	692964	REST1	0.870101	Schaefer200
RL	366446	REST1	0.819194	Schaefer200
RL	138534	REST1	0.865555	Schaefer200
RL	727553	REST1	0.856577	Schaefer200
RL	463040	REST1	0.883263	Schaefer200
RL	167238	REST1	0.860295	Schaefer200
RL	113316	REST1	0.881781	Schaefer200
RL	204319	REST1	0.887438	Schaefer200
RL	161832	REST1	0.837734	Schaefer200
RL	889579	REST1	0.871661	Schaefer200
RL	155938	REST1	0.86892	Schaefer200
RL	933253	REST1	0.863268	Schaefer200
RL	127933	REST1	0.864318	Schaefer200
RL	198249	REST1	0.90413	Schaefer200
RL	192136	REST1	0.866568	Schaefer200
RL	102513	REST1	0.85968	Schaefer200
RL	171532	REST1	0.814495	Schaefer200
RL	217429	REST1	0.864585	Schaefer200
RL	513130	REST1	0.843351	Schaefer200
RL	176542	REST1	0.901334	Schaefer200
RL	901442	REST1	0.857467	Schaefer200
RL	908860	REST1	0.874839	Schaefer200
RL	185139	REST1	0.841145	Schaefer200
RL	517239	REST1	0.854121	Schaefer200
RL	121416	REST1	0.811714	Schaefer200
RL	211316	REST1	0.890827	Schaefer200
RL	828862	REST1	0.887953	Schaefer200
RL	106319	REST1	0.826691	Schaefer200
RL	153126	REST1	0.859696	Schaefer200
RL	499566	REST1	0.878192	Schaefer200
RL	214221	REST1	0.793594	Schaefer200
RL	151223	REST1	0.875124	Schaefer200
RL	156233	REST1	0.874055	Schaefer200
RL	680452	REST1	0.860926	Schaefer200
RL	358144	REST1	0.84581	Schaefer200
RL	159239	REST1	0.811195	Schaefer200
RL	138231	REST1	0.843899	Schaefer200
RL	139839	REST1	0.814082	Schaefer200
RL	395756	REST1	0.836135	Schaefer200
RL	136833	REST1	0.890198	Schaefer200
RL	816653	REST1	0.866131	Schaefer200
RL	189349	REST1	0.8585	Schaefer200
RL	506234	REST1	0.911453	Schaefer200
RL	174841	REST1	0.843502	Schaefer200
RL	553344	REST1	0.883359	Schaefer200
RL	679568	REST1	0.89251	Schaefer200
RL	623844	REST1	0.867834	Schaefer200
RL	585256	REST1	0.83621	Schaefer200
RL	104012	REST1	0.860473	Schaefer200
RL	654754	REST1	0.885011	Schaefer200
RL	206323	REST1	0.85643	Schaefer200
RL	352132	REST1	0.819238	Schaefer200
RL	148133	REST1	0.881393	Schaefer200
RL	210112	REST1	0.858201	Schaefer200
RL	178849	REST1	0.899317	Schaefer200
RL	955465	REST1	0.896075	Schaefer200
RL	989987	REST1	0.869942	Schaefer200
RL	139435	REST1	0.886345	Schaefer200
RL	987983	REST1	0.873002	Schaefer200
RL	628248	REST1	0.868951	Schaefer200
RL	122822	REST1	0.861068	Schaefer200
RL	677766	REST1	0.839604	Schaefer200
RL	757764	REST1	0.866393	Schaefer200
RL	304727	REST1	0.89878	Schaefer200
RL	137532	REST1	0.832377	Schaefer200
RL	120212	REST1	0.860638	Schaefer200
RL	169949	REST1	0.875785	Schaefer200
RL	128127	REST1	0.871901	Schaefer200
RL	210011	REST1	0.885512	Schaefer200
RL	177645	REST1	0.862902	Schaefer200
RL	135225	REST1	0.899964	Schaefer200
RL	581349	REST1	0.833904	Schaefer200
RL	196144	REST1	0.859591	Schaefer200
RL	917255	REST1	0.845107	Schaefer200
RL	465852	REST1	0.852945	Schaefer200
RL	211619	REST1	0.836295	Schaefer200
RL	348545	REST1	0.879731	Schaefer200
RL	144125	REST1	0.869807	Schaefer200
RL	723141	REST1	0.829178	Schaefer200
RL	686969	REST1	0.885126	Schaefer200
RL	308331	REST1	0.835243	Schaefer200
RL	183034	REST1	0.915828	Schaefer200
RL	120414	REST1	0.870206	Schaefer200
RL	217126	REST1	0.869505	Schaefer200
RL	127832	REST1	0.863458	Schaefer200
RL	149842	REST1	0.880389	Schaefer200
RL	436239	REST1	0.830054	Schaefer200
RL	835657	REST1	0.884422	Schaefer200
RL	833249	REST1	0.853675	Schaefer200
RL	932554	REST1	0.906607	Schaefer200
RL	200614	REST1	0.871338	Schaefer200
RL	103111	REST1	0.83069	Schaefer200
RL	126325	REST1	0.88478	Schaefer200
RL	139233	REST1	0.896718	Schaefer200
RL	742549	REST1	0.856589	Schaefer200
RL	572045	REST1	0.872889	Schaefer200
RL	159744	REST1	0.88661	Schaefer200
RL	880157	REST1	0.850589	Schaefer200
RL	205826	REST1	0.876949	Schaefer200
RL	206525	REST1	0.829639	Schaefer200
RL	180937	REST1	0.827504	Schaefer200
RL	111211	REST1	0.86478	Schaefer200
RL	147737	REST1	0.841681	Schaefer200
RL	192540	REST1	0.860145	Schaefer200
RL	382242	REST1	0.826304	Schaefer200
RL	162733	REST1	0.875779	Schaefer200
RL	792867	REST1	0.887181	Schaefer200
RL	195041	REST1	0.789092	Schaefer200
RL	599671	REST1	0.887693	Schaefer200
RL	392750	REST1	0.869244	Schaefer200
RL	734045	REST1	0.847056	Schaefer200
RL	135528	REST1	0.853047	Schaefer200
RL	445543	REST1	0.872454	Schaefer200
RL	311320	REST1	0.888217	Schaefer200
RL	286347	REST1	0.86712	Schaefer200
RL	151627	REST1	0.841284	Schaefer200
RL	456346	REST1	0.869378	Schaefer200
RL	888678	REST1	0.902963	Schaefer200
RL	376247	REST1	0.883016	Schaefer200
RL	178142	REST1	0.89165	Schaefer200
RL	136732	REST1	0.834259	Schaefer200
RL	826454	REST1	0.885601	Schaefer200
RL	753150	REST1	0.872105	Schaefer200
RL	316633	REST1	0.873924	Schaefer200
RL	134425	REST1	0.861051	Schaefer200
RL	154532	REST1	0.874903	Schaefer200
RL	280739	REST1	0.865611	Schaefer200
RL	618952	REST1	0.901482	Schaefer200
RL	111312	REST1	0.850119	Schaefer200
RL	156637	REST1	0.868309	Schaefer200
RL	164939	REST1	0.860443	Schaefer200
RL	516742	REST1	0.864937	Schaefer200
RL	122317	REST1	0.803826	Schaefer200
RL	102008	REST1	0.898611	Schaefer200
RL	518746	REST1	0.860714	Schaefer200
RL	381038	REST1	0.865124	Schaefer200
RL	118124	REST1	0.841265	Schaefer200
RL	114823	REST1	0.862306	Schaefer200
RL	436845	REST1	0.860061	Schaefer200
RL	453441	REST1	0.855788	Schaefer200
RL	220721	REST1	0.850903	Schaefer200
RL	200311	REST1	0.872783	Schaefer200
RL	784565	REST1	0.865026	Schaefer200
RL	520228	REST1	0.880578	Schaefer200
RL	103212	REST1	0.881079	Schaefer200
RL	580650	REST1	0.850038	Schaefer200
RL	197550	REST1	0.855856	Schaefer200
RL	951457	REST1	0.832615	Schaefer200
RL	153227	REST1	0.841571	Schaefer200
RL	585862	REST1	0.880968	Schaefer200
RL	878877	REST1	0.8851	Schaefer200
RL	173536	REST1	0.894964	Schaefer200
RL	201414	REST1	0.855235	Schaefer200
RL	102311	REST1	0.875433	Schaefer200
RL	171330	REST1	0.848782	Schaefer200
RL	200008	REST1	0.865281	Schaefer200
RL	171633	REST1	0.861179	Schaefer200
RL	592455	REST1	0.88355	Schaefer200
RL	293748	REST1	0.879551	Schaefer200
RL	186141	REST1	0.847625	Schaefer200
RL	158136	REST1	0.858464	Schaefer200
RL	178950	REST1	0.876065	Schaefer200
RL	562345	REST1	0.891979	Schaefer200
RL	268850	REST1	0.842045	Schaefer200
RL	169747	REST1	0.87237	Schaefer200
RL	656253	REST1	0.891138	Schaefer200
RL	176845	REST1	0.845281	Schaefer200
RL	180432	REST1	0.857558	Schaefer200
RL	990366	REST1	0.876806	Schaefer200
RL	211417	REST1	0.834945	Schaefer200
RL	268749	REST1	0.878996	Schaefer200
RL	175439	REST1	0.840047	Schaefer200
RL	153833	REST1	0.855463	Schaefer200
RL	336841	REST1	0.888484	Schaefer200
RL	300618	REST1	0.878334	Schaefer200
RL	172029	REST1	0.865982	Schaefer200
RL	174437	REST1	0.851825	Schaefer200
RL	118730	REST1	0.826658	Schaefer200
RL	424939	REST1	0.879225	Schaefer200
RL	173435	REST1	0.880672	Schaefer200
RL	749058	REST1	0.81567	Schaefer200
RL	958976	REST1	0.841496	Schaefer200
RL	108222	REST1	0.872048	Schaefer200
RL	123824	REST1	0.878696	Schaefer200
RL	190031	REST1	0.884579	Schaefer200
RL	536647	REST1	0.874493	Schaefer200
RL	832651	REST1	0.827214	Schaefer200
RL	205119	REST1	0.877596	Schaefer200
RL	613538	REST1	0.829305	Schaefer200
RL	622236	REST1	0.864236	Schaefer200
RL	187345	REST1	0.886927	Schaefer200
RL	966975	REST1	0.86422	Schaefer200
RL	107422	REST1	0.881256	Schaefer200
RL	310621	REST1	0.86781	Schaefer200
RL	212116	REST1	0.863755	Schaefer200
RL	231928	REST1	0.85248	Schaefer200
RL	857263	REST1	0.865505	Schaefer200
RL	872764	REST1	0.850824	Schaefer200
RL	894067	REST1	0.851673	Schaefer200
RL	147636	REST1	0.891958	Schaefer200
RL	346137	REST1	0.795315	Schaefer200
RL	194443	REST1	0.878846	Schaefer200
RL	112516	REST1	0.823376	Schaefer200
RL	361941	REST1	0.863626	Schaefer200
RL	166438	REST1	0.870331	Schaefer200
RL	180735	REST1	0.885505	Schaefer200
RL	137936	REST1	0.80063	Schaefer200
RL	115017	REST1	0.879615	Schaefer200
RL	139637	REST1	0.844296	Schaefer200
RL	993675	REST1	0.832387	Schaefer200
RL	634748	REST1	0.888125	Schaefer200
RL	786569	REST1	0.7562	Schaefer200
RL	110613	REST1	0.843272	Schaefer200
RL	157336	REST1	0.853746	Schaefer200
RL	902242	REST1	0.848422	Schaefer200
RL	130720	REST1	0.83765	Schaefer200
RL	486759	REST1	0.862087	Schaefer200
RL	101915	REST1	0.86877	Schaefer200
RL	368753	REST1	0.830509	Schaefer200
RL	856968	REST1	0.861359	Schaefer200
RL	157942	REST1	0.843237	Schaefer200
RL	212015	REST1	0.871901	Schaefer200
RL	849264	REST1	0.876454	Schaefer200
RL	552241	REST1	0.856871	Schaefer200
RL	191841	REST1	0.883524	Schaefer200
RL	589567	REST1	0.838015	Schaefer200
RL	165436	REST1	0.841023	Schaefer200
RL	122620	REST1	0.886692	Schaefer200
RL	872562	REST1	0.869988	Schaefer200
RL	103818	REST1	0.887724	Schaefer200
RL	769064	REST1	0.879751	Schaefer200
RL	257542	REST1	0.882758	Schaefer200
RL	770352	REST1	0.856541	Schaefer200
RL	586460	REST1	0.854589	Schaefer200
RL	389357	REST1	0.872991	Schaefer200
RL	461743	REST1	0.841866	Schaefer200
RL	201515	REST1	0.82843	Schaefer200
RL	984472	REST1	0.849263	Schaefer200
RL	433839	REST1	0.861939	Schaefer200
RL	146533	REST1	0.891949	Schaefer200
RL	154229	REST1	0.88645	Schaefer200
RL	837560	REST1	0.80976	Schaefer200
RL	130316	REST1	0.855578	Schaefer200
RL	175035	REST1	0.854344	Schaefer200
RL	285345	REST1	0.844594	Schaefer200
RL	567052	REST1	0.830799	Schaefer200
RL	664757	REST1	0.833081	Schaefer200
RL	911849	REST1	0.897044	Schaefer200
RL	210415	REST1	0.844633	Schaefer200
RL	152831	REST1	0.868522	Schaefer200
RL	110007	REST1	0.844334	Schaefer200
RL	219231	REST1	0.843358	Schaefer200
RL	793465	REST1	0.848195	Schaefer200
RL	672756	REST1	0.871829	Schaefer200
RL	168745	REST1	0.859821	Schaefer200
RL	135730	REST1	0.882986	Schaefer200
RL	695768	REST1	0.833549	Schaefer200
RL	188549	REST1	0.882941	Schaefer200
RL	300719	REST1	0.853022	Schaefer200
RL	194645	REST1	0.869347	Schaefer200
RL	870861	REST1	0.850495	Schaefer200
RL	339847	REST1	0.890746	Schaefer200
RL	481042	REST1	0.82855	Schaefer200
RL	871762	REST1	0.841963	Schaefer400
RL	178243	REST1	0.865213	Schaefer400
RL	164030	REST1	0.826334	Schaefer400
RL	774663	REST1	0.818726	Schaefer400
RL	753251	REST1	0.842467	Schaefer400
RL	115219	REST1	0.754169	Schaefer400
RL	214524	REST1	0.806627	Schaefer400
RL	118831	REST1	0.853789	Schaefer400
RL	180129	REST1	0.818544	Schaefer400
RL	142828	REST1	0.834113	Schaefer400
RL	303119	REST1	0.840468	Schaefer400
RL	199150	REST1	0.868995	Schaefer400
RL	133625	REST1	0.831286	Schaefer400
RL	106824	REST1	0.829189	Schaefer400
RL	825553	REST1	0.835805	Schaefer400
RL	156435	REST1	0.849105	Schaefer400
RL	406836	REST1	0.850402	Schaefer400
RL	118932	REST1	0.861801	Schaefer400
RL	245333	REST1	0.842449	Schaefer400
RL	211720	REST1	0.775344	Schaefer400
RL	529953	REST1	0.839585	Schaefer400
RL	729557	REST1	0.863944	Schaefer400
RL	962058	REST1	0.846149	Schaefer400
RL	274542	REST1	0.869589	Schaefer400
RL	571144	REST1	0.818235	Schaefer400
RL	158540	REST1	0.831183	Schaefer400
RL	163432	REST1	0.859387	Schaefer400
RL	281135	REST1	0.845733	Schaefer400
RL	290136	REST1	0.867382	Schaefer400
RL	756055	REST1	0.85063	Schaefer400
RL	118225	REST1	0.823224	Schaefer400
RL	154330	REST1	0.810659	Schaefer400
RL	926862	REST1	0.806259	Schaefer400
RL	692964	REST1	0.835819	Schaefer400
RL	366446	REST1	0.798395	Schaefer400
RL	138534	REST1	0.839578	Schaefer400
RL	727553	REST1	0.831037	Schaefer400
RL	463040	REST1	0.856674	Schaefer400
RL	167238	REST1	0.829326	Schaefer400
RL	113316	REST1	0.847293	Schaefer400
RL	204319	REST1	0.855271	Schaefer400
RL	161832	REST1	0.810807	Schaefer400
RL	889579	REST1	0.840362	Schaefer400
RL	155938	REST1	0.843013	Schaefer400
RL	933253	REST1	0.836371	Schaefer400
RL	127933	REST1	0.833776	Schaefer400
RL	198249	REST1	0.873044	Schaefer400
RL	192136	REST1	0.846614	Schaefer400
RL	102513	REST1	0.833781	Schaefer400
RL	171532	REST1	0.796808	Schaefer400
RL	217429	REST1	0.832762	Schaefer400
RL	513130	REST1	0.808262	Schaefer400
RL	176542	REST1	0.875049	Schaefer400
RL	901442	REST1	0.828332	Schaefer400
RL	908860	REST1	0.841363	Schaefer400
RL	185139	REST1	0.81475	Schaefer400
RL	517239	REST1	0.826081	Schaefer400
RL	121416	REST1	0.791345	Schaefer400
RL	211316	REST1	0.861468	Schaefer400
RL	828862	REST1	0.87013	Schaefer400
RL	106319	REST1	0.810548	Schaefer400
RL	153126	REST1	0.82836	Schaefer400
RL	499566	REST1	0.850364	Schaefer400
RL	214221	REST1	0.767766	Schaefer400
RL	151223	REST1	0.854856	Schaefer400
RL	156233	REST1	0.851981	Schaefer400
RL	680452	REST1	0.834657	Schaefer400
RL	358144	REST1	0.824898	Schaefer400
RL	159239	REST1	0.779312	Schaefer400
RL	138231	REST1	0.809493	Schaefer400
RL	139839	REST1	0.787337	Schaefer400
RL	395756	REST1	0.801679	Schaefer400
RL	136833	REST1	0.869008	Schaefer400
RL	816653	REST1	0.843944	Schaefer400
RL	189349	REST1	0.821907	Schaefer400
RL	506234	REST1	0.890207	Schaefer400
RL	174841	REST1	0.813559	Schaefer400
RL	553344	REST1	0.855502	Schaefer400
RL	679568	REST1	0.865481	Schaefer400
RL	623844	REST1	0.836371	Schaefer400
RL	585256	REST1	0.806903	Schaefer400
RL	104012	REST1	0.835057	Schaefer400
RL	654754	REST1	0.851497	Schaefer400
RL	206323	REST1	0.823271	Schaefer400
RL	352132	REST1	0.801979	Schaefer400
RL	148133	REST1	0.851963	Schaefer400
RL	210112	REST1	0.837848	Schaefer400
RL	178849	REST1	0.876164	Schaefer400
RL	955465	REST1	0.865284	Schaefer400
RL	989987	REST1	0.841084	Schaefer400
RL	139435	REST1	0.856014	Schaefer400
RL	987983	REST1	0.846785	Schaefer400
RL	628248	REST1	0.848537	Schaefer400
RL	122822	REST1	0.824958	Schaefer400
RL	677766	REST1	0.808718	Schaefer400
RL	757764	REST1	0.841005	Schaefer400
RL	304727	REST1	0.871685	Schaefer400
RL	137532	REST1	0.812566	Schaefer400
RL	120212	REST1	0.832401	Schaefer400
RL	169949	REST1	0.849535	Schaefer400
RL	128127	REST1	0.854736	Schaefer400
RL	210011	REST1	0.858985	Schaefer400
RL	177645	REST1	0.831193	Schaefer400
RL	135225	REST1	0.875165	Schaefer400
RL	581349	REST1	0.813855	Schaefer400
RL	196144	REST1	0.831163	Schaefer400
RL	917255	REST1	0.817084	Schaefer400
RL	465852	REST1	0.821891	Schaefer400
RL	211619	REST1	0.814614	Schaefer400
RL	348545	REST1	0.8544	Schaefer400
RL	144125	REST1	0.843574	Schaefer400
RL	723141	REST1	0.801088	Schaefer400
RL	686969	REST1	0.864298	Schaefer400
RL	308331	REST1	0.813302	Schaefer400
RL	183034	REST1	0.887896	Schaefer400
RL	120414	REST1	0.840657	Schaefer400
RL	217126	REST1	0.851711	Schaefer400
RL	127832	REST1	0.844507	Schaefer400
RL	149842	REST1	0.861921	Schaefer400
RL	436239	REST1	0.805345	Schaefer400
RL	835657	REST1	0.861821	Schaefer400
RL	833249	REST1	0.825886	Schaefer400
RL	932554	REST1	0.881577	Schaefer400
RL	200614	REST1	0.848262	Schaefer400
RL	103111	REST1	0.799308	Schaefer400
RL	126325	REST1	0.858301	Schaefer400
RL	139233	REST1	0.867114	Schaefer400
RL	742549	REST1	0.828923	Schaefer400
RL	572045	REST1	0.855964	Schaefer400
RL	159744	REST1	0.864146	Schaefer400
RL	880157	REST1	0.824042	Schaefer400
RL	205826	REST1	0.842686	Schaefer400
RL	206525	REST1	0.802104	Schaefer400
RL	180937	REST1	0.80677	Schaefer400
RL	111211	REST1	0.848513	Schaefer400
RL	147737	REST1	0.80695	Schaefer400
RL	192540	REST1	0.836812	Schaefer400
RL	382242	REST1	0.800442	Schaefer400
RL	162733	REST1	0.849199	Schaefer400
RL	792867	REST1	0.864244	Schaefer400
RL	195041	REST1	0.754705	Schaefer400
RL	599671	REST1	0.862793	Schaefer400
RL	392750	REST1	0.840462	Schaefer400
RL	734045	REST1	0.824055	Schaefer400
RL	135528	REST1	0.821217	Schaefer400
RL	445543	REST1	0.838689	Schaefer400
RL	311320	REST1	0.859396	Schaefer400
RL	286347	REST1	0.840357	Schaefer400
RL	151627	REST1	0.81436	Schaefer400
RL	456346	REST1	0.837329	Schaefer400
RL	888678	REST1	0.875834	Schaefer400
RL	376247	REST1	0.851598	Schaefer400
RL	178142	REST1	0.862962	Schaefer400
RL	136732	REST1	0.804705	Schaefer400
RL	826454	REST1	0.859351	Schaefer400
RL	753150	REST1	0.841582	Schaefer400
RL	316633	REST1	0.85009	Schaefer400
RL	134425	REST1	0.83122	Schaefer400
RL	154532	REST1	0.846187	Schaefer400
RL	280739	REST1	0.830399	Schaefer400
RL	618952	REST1	0.876546	Schaefer400
RL	111312	REST1	0.823974	Schaefer400
RL	156637	REST1	0.846521	Schaefer400
RL	164939	REST1	0.829586	Schaefer400
RL	516742	REST1	0.838583	Schaefer400
RL	122317	REST1	0.783321	Schaefer400
RL	102008	REST1	0.876971	Schaefer400
RL	518746	REST1	0.834363	Schaefer400
RL	381038	REST1	0.83363	Schaefer400
RL	118124	REST1	0.805656	Schaefer400
RL	114823	REST1	0.838165	Schaefer400
RL	436845	REST1	0.828985	Schaefer400
RL	453441	REST1	0.825719	Schaefer400
RL	220721	REST1	0.813088	Schaefer400
RL	200311	REST1	0.8475	Schaefer400
RL	784565	REST1	0.838567	Schaefer400
RL	520228	REST1	0.852554	Schaefer400
RL	103212	REST1	0.855132	Schaefer400
RL	580650	REST1	0.811212	Schaefer400
RL	197550	REST1	0.823857	Schaefer400
RL	951457	REST1	0.808989	Schaefer400
RL	153227	REST1	0.806813	Schaefer400
RL	585862	REST1	0.84857	Schaefer400
RL	878877	REST1	0.854705	Schaefer400
RL	173536	REST1	0.874898	Schaefer400
RL	201414	REST1	0.831227	Schaefer400
RL	102311	REST1	0.859091	Schaefer400
RL	171330	REST1	0.821539	Schaefer400
RL	200008	REST1	0.826405	Schaefer400
RL	171633	REST1	0.836383	Schaefer400
RL	592455	REST1	0.855823	Schaefer400
RL	293748	REST1	0.855691	Schaefer400
RL	186141	REST1	0.816987	Schaefer400
RL	158136	REST1	0.8281	Schaefer400
RL	178950	REST1	0.848661	Schaefer400
RL	562345	REST1	0.867743	Schaefer400
RL	268850	REST1	0.809017	Schaefer400
RL	169747	REST1	0.842297	Schaefer400
RL	656253	REST1	0.863525	Schaefer400
RL	176845	REST1	0.81865	Schaefer400
RL	180432	REST1	0.832404	Schaefer400
RL	990366	REST1	0.846423	Schaefer400
RL	211417	REST1	0.810166	Schaefer400
RL	268749	REST1	0.85682	Schaefer400
RL	175439	REST1	0.805239	Schaefer400
RL	153833	REST1	0.818667	Schaefer400
RL	336841	REST1	0.85927	Schaefer400
RL	300618	REST1	0.848691	Schaefer400
RL	172029	REST1	0.835918	Schaefer400
RL	174437	REST1	0.82274	Schaefer400
RL	118730	REST1	0.786665	Schaefer400
RL	424939	REST1	0.856909	Schaefer400
RL	173435	REST1	0.855157	Schaefer400
RL	749058	REST1	0.785639	Schaefer400
RL	958976	REST1	0.811755	Schaefer400
RL	108222	REST1	0.843749	Schaefer400
RL	123824	REST1	0.855594	Schaefer400
RL	190031	REST1	0.860117	Schaefer400
RL	536647	REST1	0.849581	Schaefer400
RL	832651	REST1	0.80564	Schaefer400
RL	205119	REST1	0.847688	Schaefer400
RL	613538	REST1	0.810287	Schaefer400
RL	622236	REST1	0.835541	Schaefer400
RL	187345	REST1	0.865108	Schaefer400
RL	966975	REST1	0.841714	Schaefer400
RL	107422	REST1	0.861083	Schaefer400
RL	310621	REST1	0.84356	Schaefer400
RL	212116	REST1	0.834667	Schaefer400
RL	231928	REST1	0.824977	Schaefer400
RL	857263	REST1	0.839961	Schaefer400
RL	872764	REST1	0.823358	Schaefer400
RL	894067	REST1	0.823602	Schaefer400
RL	147636	REST1	0.869085	Schaefer400
RL	346137	REST1	0.764889	Schaefer400
RL	194443	REST1	0.851735	Schaefer400
RL	112516	REST1	0.795475	Schaefer400
RL	361941	REST1	0.833349	Schaefer400
RL	166438	REST1	0.841088	Schaefer400
RL	180735	REST1	0.867776	Schaefer400
RL	137936	REST1	0.775804	Schaefer400
RL	115017	REST1	0.852345	Schaefer400
RL	139637	REST1	0.821079	Schaefer400
RL	993675	REST1	0.798388	Schaefer400
RL	634748	REST1	0.860506	Schaefer400
RL	786569	REST1	0.732828	Schaefer400
RL	110613	REST1	0.820584	Schaefer400
RL	157336	REST1	0.821739	Schaefer400
RL	902242	REST1	0.825201	Schaefer400
RL	130720	REST1	0.803404	Schaefer400
RL	486759	REST1	0.836308	Schaefer400
RL	101915	REST1	0.847001	Schaefer400
RL	368753	REST1	0.797734	Schaefer400
RL	856968	REST1	0.828727	Schaefer400
RL	157942	REST1	0.813495	Schaefer400
RL	212015	REST1	0.849507	Schaefer400
RL	849264	REST1	0.849798	Schaefer400
RL	552241	REST1	0.838271	Schaefer400
RL	191841	REST1	0.852659	Schaefer400
RL	589567	REST1	0.816505	Schaefer400
RL	165436	REST1	0.812825	Schaefer400
RL	122620	REST1	0.855956	Schaefer400
RL	872562	REST1	0.84048	Schaefer400
RL	103818	REST1	0.856177	Schaefer400
RL	769064	REST1	0.852719	Schaefer400
RL	257542	REST1	0.858007	Schaefer400
RL	770352	REST1	0.819539	Schaefer400
RL	586460	REST1	0.836132	Schaefer400
RL	389357	REST1	0.848947	Schaefer400
RL	461743	REST1	0.80788	Schaefer400
RL	201515	REST1	0.801454	Schaefer400
RL	984472	REST1	0.823574	Schaefer400
RL	433839	REST1	0.836451	Schaefer400
RL	146533	REST1	0.86552	Schaefer400
RL	154229	REST1	0.858792	Schaefer400
RL	837560	REST1	0.784269	Schaefer400
RL	130316	REST1	0.823112	Schaefer400
RL	175035	REST1	0.827397	Schaefer400
RL	285345	REST1	0.809368	Schaefer400
RL	567052	REST1	0.802666	Schaefer400
RL	664757	REST1	0.813139	Schaefer400
RL	911849	REST1	0.874043	Schaefer400
RL	210415	REST1	0.822953	Schaefer400
RL	152831	REST1	0.841435	Schaefer400
RL	110007	REST1	0.814461	Schaefer400
RL	219231	REST1	0.812543	Schaefer400
RL	793465	REST1	0.825149	Schaefer400
RL	672756	REST1	0.853746	Schaefer400
RL	168745	REST1	0.833266	Schaefer400
RL	135730	REST1	0.864073	Schaefer400
RL	695768	REST1	0.805225	Schaefer400
RL	188549	REST1	0.857907	Schaefer400
RL	300719	REST1	0.824129	Schaefer400
RL	194645	REST1	0.841211	Schaefer400
RL	870861	REST1	0.824908	Schaefer400
RL	339847	REST1	0.857269	Schaefer400
RL	481042	REST1	0.8115	Schaefer400
LR	206323	REST2	0.871794	Schaefer100
LR	352132	REST2	0.862051	Schaefer100
LR	148133	REST2	0.918869	Schaefer100
LR	210112	REST2	0.868677	Schaefer100
LR	178849	REST2	0.902025	Schaefer100
LR	955465	REST2	0.900537	Schaefer100
LR	989987	REST2	0.857324	Schaefer100
LR	139435	REST2	0.870173	Schaefer100
LR	987983	REST2	0.884138	Schaefer100
LR	628248	REST2	0.90869	Schaefer100
LR	122822	REST2	0.897931	Schaefer100
LR	677766	REST2	0.859551	Schaefer100
LR	304727	REST2	0.899088	Schaefer100
LR	137532	REST2	0.867862	Schaefer100
LR	757764	REST2	0.891005	Schaefer100
LR	120212	REST2	0.896556	Schaefer100
LR	210011	REST2	0.874375	Schaefer100
LR	169949	REST2	0.898031	Schaefer100
LR	128127	REST2	0.901212	Schaefer100
LR	177645	REST2	0.903829	Schaefer100
LR	135225	REST2	0.893073	Schaefer100
LR	196144	REST2	0.874152	Schaefer100
LR	581349	REST2	0.835267	Schaefer100
LR	917255	REST2	0.881937	Schaefer100
LR	465852	REST2	0.895315	Schaefer100
LR	211619	REST2	0.886566	Schaefer100
LR	348545	REST2	0.906811	Schaefer100
LR	144125	REST2	0.891115	Schaefer100
LR	723141	REST2	0.90053	Schaefer100
LR	686969	REST2	0.916509	Schaefer100
LR	308331	REST2	0.861358	Schaefer100
LR	183034	REST2	0.873966	Schaefer100
LR	217126	REST2	0.861303	Schaefer100
LR	127832	REST2	0.88163	Schaefer100
LR	120414	REST2	0.90682	Schaefer100
LR	436239	REST2	0.865264	Schaefer100
LR	149842	REST2	0.913972	Schaefer100
LR	835657	REST2	0.873101	Schaefer100
LR	932554	REST2	0.9284	Schaefer100
LR	833249	REST2	0.882953	Schaefer100
LR	103111	REST2	0.875357	Schaefer100
LR	200614	REST2	0.912835	Schaefer100
LR	126325	REST2	0.867142	Schaefer100
LR	139233	REST2	0.900092	Schaefer100
LR	742549	REST2	0.858761	Schaefer100
LR	572045	REST2	0.909186	Schaefer100
LR	159744	REST2	0.895393	Schaefer100
LR	880157	REST2	0.831769	Schaefer100
LR	180937	REST2	0.878198	Schaefer100
LR	205826	REST2	0.906616	Schaefer100
LR	206525	REST2	0.882308	Schaefer100
LR	164030	REST2	0.889173	Schaefer100
LR	178243	REST2	0.893891	Schaefer100
LR	871762	REST2	0.863305	Schaefer100
LR	774663	REST2	0.887682	Schaefer100
LR	115219	REST2	0.86533	Schaefer100
LR	753251	REST2	0.874296	Schaefer100
LR	214524	REST2	0.859383	Schaefer100
LR	118831	REST2	0.890963	Schaefer100
LR	303119	REST2	0.884943	Schaefer100
LR	180129	REST2	0.898849	Schaefer100
LR	142828	REST2	0.814173	Schaefer100
LR	199150	REST2	0.883442	Schaefer100
LR	133625	REST2	0.890004	Schaefer100
LR	106824	REST2	0.861679	Schaefer100
LR	406836	REST2	0.908608	Schaefer100
LR	825553	REST2	0.893925	Schaefer100
LR	156435	REST2	0.874092	Schaefer100
LR	118932	REST2	0.903792	Schaefer100
LR	245333	REST2	0.86678	Schaefer100
LR	729557	REST2	0.906822	Schaefer100
LR	962058	REST2	0.909753	Schaefer100
LR	211720	REST2	0.830962	Schaefer100
LR	529953	REST2	0.873315	Schaefer100
LR	274542	REST2	0.915447	Schaefer100
LR	158540	REST2	0.87431	Schaefer100
LR	163432	REST2	0.89176	Schaefer100
LR	571144	REST2	0.878124	Schaefer100
LR	281135	REST2	0.893578	Schaefer100
LR	290136	REST2	0.884962	Schaefer100
LR	756055	REST2	0.902089	Schaefer100
LR	118225	REST2	0.855695	Schaefer100
LR	154330	REST2	0.845534	Schaefer100
LR	926862	REST2	0.870411	Schaefer100
LR	692964	REST2	0.890438	Schaefer100
LR	366446	REST2	0.868676	Schaefer100
LR	138534	REST2	0.863273	Schaefer100
LR	463040	REST2	0.92076	Schaefer100
LR	167238	REST2	0.899035	Schaefer100
LR	727553	REST2	0.878053	Schaefer100
LR	204319	REST2	0.916293	Schaefer100
LR	161832	REST2	0.838666	Schaefer100
LR	113316	REST2	0.901985	Schaefer100
LR	889579	REST2	0.88197	Schaefer100
LR	933253	REST2	0.901167	Schaefer100
LR	155938	REST2	0.897026	Schaefer100
LR	198249	REST2	0.907488	Schaefer100
LR	192136	REST2	0.889342	Schaefer100
LR	127933	REST2	0.901289	Schaefer100
LR	102513	REST2	0.828127	Schaefer100
LR	171532	REST2	0.888208	Schaefer100
LR	217429	REST2	0.888941	Schaefer100
LR	901442	REST2	0.900161	Schaefer100
LR	513130	REST2	0.891887	Schaefer100
LR	176542	REST2	0.904993	Schaefer100
LR	908860	REST2	0.907972	Schaefer100
LR	517239	REST2	0.901549	Schaefer100
LR	121416	REST2	0.899298	Schaefer100
LR	185139	REST2	0.907515	Schaefer100
LR	106319	REST2	0.870121	Schaefer100
LR	153126	REST2	0.900812	Schaefer100
LR	211316	REST2	0.889389	Schaefer100
LR	828862	REST2	0.886098	Schaefer100
LR	499566	REST2	0.871656	Schaefer100
LR	214221	REST2	0.893435	Schaefer100
LR	151223	REST2	0.90092	Schaefer100
LR	156233	REST2	0.906806	Schaefer100
LR	680452	REST2	0.899308	Schaefer100
LR	358144	REST2	0.869894	Schaefer100
LR	159239	REST2	0.875076	Schaefer100
LR	138231	REST2	0.890874	Schaefer100
LR	139839	REST2	0.829515	Schaefer100
LR	395756	REST2	0.884066	Schaefer100
LR	189349	REST2	0.910576	Schaefer100
LR	136833	REST2	0.89097	Schaefer100
LR	816653	REST2	0.882396	Schaefer100
LR	506234	REST2	0.928573	Schaefer100
LR	174841	REST2	0.894018	Schaefer100
LR	553344	REST2	0.890847	Schaefer100
LR	679568	REST2	0.876651	Schaefer100
LR	623844	REST2	0.873284	Schaefer100
LR	585256	REST2	0.848838	Schaefer100
LR	104012	REST2	0.871595	Schaefer100
LR	654754	REST2	0.915712	Schaefer100
LR	832651	REST2	0.854256	Schaefer100
LR	205119	REST2	0.890135	Schaefer100
LR	613538	REST2	0.860368	Schaefer100
LR	622236	REST2	0.896702	Schaefer100
LR	187345	REST2	0.885101	Schaefer100
LR	966975	REST2	0.896392	Schaefer100
LR	107422	REST2	0.90268	Schaefer100
LR	310621	REST2	0.910952	Schaefer100
LR	212116	REST2	0.895435	Schaefer100
LR	231928	REST2	0.855259	Schaefer100
LR	894067	REST2	0.884933	Schaefer100
LR	857263	REST2	0.877199	Schaefer100
LR	872764	REST2	0.920712	Schaefer100
LR	147636	REST2	0.89267	Schaefer100
LR	346137	REST2	0.864878	Schaefer100
LR	194443	REST2	0.902331	Schaefer100
LR	112516	REST2	0.869429	Schaefer100
LR	361941	REST2	0.873053	Schaefer100
LR	166438	REST2	0.89037	Schaefer100
LR	115017	REST2	0.889631	Schaefer100
LR	139637	REST2	0.84833	Schaefer100
LR	180735	REST2	0.878288	Schaefer100
LR	137936	REST2	0.810148	Schaefer100
LR	993675	REST2	0.868857	Schaefer100
LR	110613	REST2	0.915719	Schaefer100
LR	634748	REST2	0.872221	Schaefer100
LR	786569	REST2	0.809671	Schaefer100
LR	157336	REST2	0.904235	Schaefer100
LR	902242	REST2	0.876594	Schaefer100
LR	130720	REST2	0.871259	Schaefer100
LR	486759	REST2	0.833772	Schaefer100
LR	101915	REST2	0.900145	Schaefer100
LR	368753	REST2	0.865448	Schaefer100
LR	856968	REST2	0.858764	Schaefer100
LR	212015	REST2	0.922347	Schaefer100
LR	157942	REST2	0.890642	Schaefer100
LR	849264	REST2	0.882673	Schaefer100
LR	552241	REST2	0.893827	Schaefer100
LR	191841	REST2	0.905449	Schaefer100
LR	589567	REST2	0.860571	Schaefer100
LR	103818	REST2	0.903997	Schaefer100
LR	165436	REST2	0.87849	Schaefer100
LR	122620	REST2	0.878257	Schaefer100
LR	872562	REST2	0.893461	Schaefer100
LR	769064	REST2	0.899187	Schaefer100
LR	257542	REST2	0.901241	Schaefer100
LR	586460	REST2	0.876194	Schaefer100
LR	770352	REST2	0.867253	Schaefer100
LR	389357	REST2	0.914597	Schaefer100
LR	201515	REST2	0.909935	Schaefer100
LR	461743	REST2	0.870659	Schaefer100
LR	984472	REST2	0.806319	Schaefer100
LR	433839	REST2	0.88202	Schaefer100
LR	146533	REST2	0.917845	Schaefer100
LR	837560	REST2	0.903512	Schaefer100
LR	154229	REST2	0.905244	Schaefer100
LR	130316	REST2	0.868387	Schaefer100
LR	175035	REST2	0.866202	Schaefer100
LR	285345	REST2	0.869391	Schaefer100
LR	911849	REST2	0.908318	Schaefer100
LR	664757	REST2	0.89895	Schaefer100
LR	210415	REST2	0.848962	Schaefer100
LR	567052	REST2	0.848295	Schaefer100
LR	152831	REST2	0.862135	Schaefer100
LR	110007	REST2	0.88469	Schaefer100
LR	793465	REST2	0.879672	Schaefer100
LR	219231	REST2	0.874017	Schaefer100
LR	168745	REST2	0.870792	Schaefer100
LR	672756	REST2	0.872203	Schaefer100
LR	135730	REST2	0.884555	Schaefer100
LR	695768	REST2	0.874406	Schaefer100
LR	188549	REST2	0.896986	Schaefer100
LR	300719	REST2	0.892182	Schaefer100
LR	194645	REST2	0.883919	Schaefer100
LR	870861	REST2	0.875954	Schaefer100
LR	339847	REST2	0.915699	Schaefer100
LR	481042	REST2	0.867351	Schaefer100
LR	111211	REST2	0.888953	Schaefer100
LR	147737	REST2	0.873558	Schaefer100
LR	192540	REST2	0.883676	Schaefer100
LR	382242	REST2	0.837399	Schaefer100
LR	195041	REST2	0.863443	Schaefer100
LR	162733	REST2	0.90618	Schaefer100
LR	792867	REST2	0.904068	Schaefer100
LR	392750	REST2	0.88666	Schaefer100
LR	599671	REST2	0.880337	Schaefer100
LR	734045	REST2	0.888674	Schaefer100
LR	135528	REST2	0.855606	Schaefer100
LR	311320	REST2	0.874393	Schaefer100
[truncated: 1,553 more rows]

## Sheet: hcp_ya_non_ica_fix
phase_encoding	subject	task	typicality	parcellation
LR	185139	REST1	0.83696	Schaefer100
LR	628248	REST1	0.866738	Schaefer100
LR	168745	REST1	0.819866	Schaefer100
LR	729557	REST1	0.859365	Schaefer100
LR	586460	REST1	0.844678	Schaefer100
LR	517239	REST1	0.778654	Schaefer100
LR	200614	REST1	0.815256	Schaefer100
LR	118730	REST1	0.882883	Schaefer100
LR	135225	REST1	0.861248	Schaefer100
LR	151223	REST1	0.850265	Schaefer100
LR	784565	REST1	0.851081	Schaefer100
LR	456346	REST1	0.87404	Schaefer100
LR	165436	REST1	0.875201	Schaefer100
LR	178142	REST1	0.889114	Schaefer100
LR	139637	REST1	0.865418	Schaefer100
LR	115219	REST1	0.751974	Schaefer100
LR	888678	REST1	0.866595	Schaefer100
LR	424939	REST1	0.781377	Schaefer100
LR	118124	REST1	0.848158	Schaefer100
LR	304727	REST1	0.865454	Schaefer100
LR	169949	REST1	0.839618	Schaefer100
LR	833249	REST1	0.831473	Schaefer100
LR	285345	REST1	0.886648	Schaefer100
LR	366446	REST1	0.767565	Schaefer100
LR	211417	REST1	0.867585	Schaefer100
LR	392750	REST1	0.871156	Schaefer100
LR	146533	REST1	0.894689	Schaefer100
LR	770352	REST1	0.810384	Schaefer100
LR	135730	REST1	0.878692	Schaefer100
LR	212015	REST1	0.88421	Schaefer100
LR	156233	REST1	0.736447	Schaefer100
LR	433839	REST1	0.783472	Schaefer100
LR	196144	REST1	0.831461	Schaefer100
LR	177645	REST1	0.889375	Schaefer100
LR	102513	REST1	0.869222	Schaefer100
LR	552241	REST1	0.833396	Schaefer100
LR	580650	REST1	0.851709	Schaefer100
LR	908860	REST1	0.896227	Schaefer100
LR	159239	REST1	0.845102	Schaefer100
LR	989987	REST1	0.840574	Schaefer100
LR	212116	REST1	0.847805	Schaefer100
LR	308331	REST1	0.814047	Schaefer100
LR	166438	REST1	0.858507	Schaefer100
LR	135528	REST1	0.830838	Schaefer100
LR	153833	REST1	0.73436	Schaefer100
LR	436239	REST1	0.878485	Schaefer100
LR	174437	REST1	0.807692	Schaefer100
LR	199150	REST1	0.835503	Schaefer100
LR	149842	REST1	0.88969	Schaefer100
LR	245333	REST1	0.866367	Schaefer100
LR	137936	REST1	0.834346	Schaefer100
LR	680452	REST1	0.733008	Schaefer100
LR	118225	REST1	0.796749	Schaefer100
LR	121416	REST1	0.777801	Schaefer100
LR	520228	REST1	0.872855	Schaefer100
LR	126325	REST1	0.886719	Schaefer100
LR	139435	REST1	0.721006	Schaefer100
LR	178243	REST1	0.843366	Schaefer100
LR	106319	REST1	0.832423	Schaefer100
LR	352132	REST1	0.868644	Schaefer100
LR	214221	REST1	0.771927	Schaefer100
LR	142828	REST1	0.777378	Schaefer100
LR	664757	REST1	0.828412	Schaefer100
LR	793465	REST1	0.872419	Schaefer100
LR	103212	REST1	0.710806	Schaefer100
LR	518746	REST1	0.852953	Schaefer100
LR	581349	REST1	0.724304	Schaefer100
LR	933253	REST1	0.881733	Schaefer100
LR	486759	REST1	0.882677	Schaefer100
LR	300618	REST1	0.868977	Schaefer100
LR	217126	REST1	0.844794	Schaefer100
LR	613538	REST1	0.875919	Schaefer100
LR	389357	REST1	0.901381	Schaefer100
LR	361941	REST1	0.738746	Schaefer100
LR	656253	REST1	0.897851	Schaefer100
LR	183034	REST1	0.890466	Schaefer100
LR	205119	REST1	0.742651	Schaefer100
LR	792867	REST1	0.799605	Schaefer100
LR	686969	REST1	0.831344	Schaefer100
LR	346137	REST1	0.741447	Schaefer100
LR	368753	REST1	0.845002	Schaefer100
LR	757764	REST1	0.867361	Schaefer100
LR	180432	REST1	0.870657	Schaefer100
LR	826454	REST1	0.891743	Schaefer100
LR	692964	REST1	0.752855	Schaefer100
LR	112516	REST1	0.80766	Schaefer100
LR	186141	REST1	0.869833	Schaefer100
LR	217429	REST1	0.892482	Schaefer100
LR	513130	REST1	0.870682	Schaefer100
LR	955465	REST1	0.892302	Schaefer100
LR	156637	REST1	0.716601	Schaefer100
LR	889579	REST1	0.803215	Schaefer100
LR	984472	REST1	0.875448	Schaefer100
LR	102311	REST1	0.825345	Schaefer100
LR	127933	REST1	0.88427	Schaefer100
LR	173435	REST1	0.887515	Schaefer100
LR	136732	REST1	0.860392	Schaefer100
LR	201515	REST1	0.742159	Schaefer100
LR	816653	REST1	0.874852	Schaefer100
LR	173536	REST1	0.849313	Schaefer100
LR	395756	REST1	0.883074	Schaefer100
LR	756055	REST1	0.843463	Schaefer100
LR	742549	REST1	0.838381	Schaefer100
LR	192540	REST1	0.838724	Schaefer100
LR	880157	REST1	0.835694	Schaefer100
LR	192136	REST1	0.858506	Schaefer100
LR	115017	REST1	0.864311	Schaefer100
LR	111211	REST1	0.838603	Schaefer100
LR	536647	REST1	0.879545	Schaefer100
LR	268749	REST1	0.882484	Schaefer100
LR	176845	REST1	0.869177	Schaefer100
LR	180937	REST1	0.876385	Schaefer100
LR	111312	REST1	0.866715	Schaefer100
LR	211316	REST1	0.773513	Schaefer100
LR	274542	REST1	0.898235	Schaefer100
LR	679568	REST1	0.89779	Schaefer100
LR	310621	REST1	0.851291	Schaefer100
LR	189349	REST1	0.881435	Schaefer100
LR	122822	REST1	0.899647	Schaefer100
LR	130316	REST1	0.832815	Schaefer100
LR	958976	REST1	0.799443	Schaefer100
LR	281135	REST1	0.839263	Schaefer100
LR	156435	REST1	0.875383	Schaefer100
LR	195041	REST1	0.807955	Schaefer100
LR	286347	REST1	0.869843	Schaefer100
LR	157942	REST1	0.817039	Schaefer100
LR	506234	REST1	0.912307	Schaefer100
LR	104012	REST1	0.878785	Schaefer100
LR	211619	REST1	0.802829	Schaefer100
LR	966975	REST1	0.804429	Schaefer100
LR	200008	REST1	0.875703	Schaefer100
LR	592455	REST1	0.870543	Schaefer100
LR	147636	REST1	0.874306	Schaefer100
LR	926862	REST1	0.818051	Schaefer100
LR	159744	REST1	0.85825	Schaefer100
LR	139233	REST1	0.846986	Schaefer100
LR	445543	REST1	0.885304	Schaefer100
LR	214524	REST1	0.85632	Schaefer100
LR	151627	REST1	0.88862	Schaefer100
LR	268850	REST1	0.821739	Schaefer100
LR	436845	REST1	0.840952	Schaefer100
LR	872764	REST1	0.871561	Schaefer100
LR	293748	REST1	0.856374	Schaefer100
LR	695768	REST1	0.851608	Schaefer100
LR	110007	REST1	0.867389	Schaefer100
LR	138534	REST1	0.87009	Schaefer100
LR	837560	REST1	0.834227	Schaefer100
LR	120414	REST1	0.850416	Schaefer100
LR	589567	REST1	0.813354	Schaefer100
LR	951457	REST1	0.759163	Schaefer100
LR	108222	REST1	0.882448	Schaefer100
LR	623844	REST1	0.892674	Schaefer100
LR	201414	REST1	0.734425	Schaefer100
LR	133625	REST1	0.871291	Schaefer100
LR	102008	REST1	0.792097	Schaefer100
LR	872562	REST1	0.898877	Schaefer100
LR	870861	REST1	0.889342	Schaefer100
LR	917255	REST1	0.804601	Schaefer100
LR	148133	REST1	0.868854	Schaefer100
LR	774663	REST1	0.83151	Schaefer100
LR	155938	REST1	0.863068	Schaefer100
LR	127832	REST1	0.816368	Schaefer100
LR	786569	REST1	0.638534	Schaefer100
LR	618952	REST1	0.895848	Schaefer100
LR	382242	REST1	0.829526	Schaefer100
LR	348545	REST1	0.854168	Schaefer100
LR	205826	REST1	0.868393	Schaefer100
LR	358144	REST1	0.815873	Schaefer100
LR	110613	REST1	0.820488	Schaefer100
LR	303119	REST1	0.822871	Schaefer100
LR	339847	REST1	0.850016	Schaefer100
LR	257542	REST1	0.86504	Schaefer100
LR	300719	REST1	0.809483	Schaefer100
LR	180735	REST1	0.877776	Schaefer100
LR	599671	REST1	0.784196	Schaefer100
LR	194645	REST1	0.87681	Schaefer100
LR	154532	REST1	0.830595	Schaefer100
LR	107422	REST1	0.854222	Schaefer100
LR	113316	REST1	0.900994	Schaefer100
LR	176542	REST1	0.880672	Schaefer100
LR	174841	REST1	0.853669	Schaefer100
LR	190031	REST1	0.872194	Schaefer100
LR	122620	REST1	0.886085	Schaefer100
LR	311320	REST1	0.694005	Schaefer100
LR	194443	REST1	0.851856	Schaefer100
LR	835657	REST1	0.819074	Schaefer100
LR	152831	REST1	0.847836	Schaefer100
LR	198249	REST1	0.794086	Schaefer100
LR	171633	REST1	0.841347	Schaefer100
LR	290136	REST1	0.896823	Schaefer100
LR	147737	REST1	0.863672	Schaefer100
LR	171532	REST1	0.721315	Schaefer100
LR	188549	REST1	0.847719	Schaefer100
LR	157336	REST1	0.87187	Schaefer100
LR	172029	REST1	0.863622	Schaefer100
LR	463040	REST1	0.827194	Schaefer100
LR	162733	REST1	0.791549	Schaefer100
LR	553344	REST1	0.888192	Schaefer100
LR	101915	REST1	0.828255	Schaefer100
LR	572045	REST1	0.837882	Schaefer100
LR	856968	REST1	0.844526	Schaefer100
LR	481042	REST1	0.88768	Schaefer100
LR	200311	REST1	0.884708	Schaefer100
LR	210415	REST1	0.835047	Schaefer100
LR	139839	REST1	0.8482	Schaefer100
LR	136833	REST1	0.846349	Schaefer100
LR	585862	REST1	0.885135	Schaefer100
LR	220721	REST1	0.83427	Schaefer100
LR	114823	REST1	0.859097	Schaefer100
LR	672756	REST1	0.869044	Schaefer100
LR	169747	REST1	0.876215	Schaefer100
LR	465852	REST1	0.770495	Schaefer100
LR	849264	REST1	0.854465	Schaefer100
LR	993675	REST1	0.840333	Schaefer100
LR	197550	REST1	0.870528	Schaefer100
LR	206323	REST1	0.834953	Schaefer100
LR	828862	REST1	0.879809	Schaefer100
LR	622236	REST1	0.874259	Schaefer100
LR	461743	REST1	0.848422	Schaefer100
LR	219231	REST1	0.851132	Schaefer100
LR	987983	REST1	0.866793	Schaefer100
LR	932554	REST1	0.90393	Schaefer100
LR	134425	REST1	0.856008	Schaefer100
LR	336841	REST1	0.812088	Schaefer100
LR	158540	REST1	0.83591	Schaefer100
LR	857263	REST1	0.867753	Schaefer100
LR	130720	REST1	0.759374	Schaefer100
LR	164030	REST1	0.882897	Schaefer100
LR	120212	REST1	0.8631	Schaefer100
LR	153126	REST1	0.873029	Schaefer100
LR	175439	REST1	0.823794	Schaefer100
LR	871762	REST1	0.828267	Schaefer100
LR	204319	REST1	0.876918	Schaefer100
LR	211720	REST1	0.704281	Schaefer100
LR	901442	REST1	0.86804	Schaefer100
LR	902242	REST1	0.735145	Schaefer100
LR	138231	REST1	0.823602	Schaefer100
LR	634748	REST1	0.820132	Schaefer100
LR	677766	REST1	0.86736	Schaefer100
LR	154229	REST1	0.905379	Schaefer100
LR	499566	REST1	0.873656	Schaefer100
LR	231928	REST1	0.853641	Schaefer100
LR	103111	REST1	0.86217	Schaefer100
LR	990366	REST1	0.892648	Schaefer100
LR	825553	REST1	0.801896	Schaefer100
LR	406836	REST1	0.893481	Schaefer100
LR	137532	REST1	0.831984	Schaefer100
LR	753150	REST1	0.891667	Schaefer100
LR	529953	REST1	0.854068	Schaefer100
LR	175035	REST1	0.833674	Schaefer100
LR	210112	REST1	0.84808	Schaefer100
LR	106824	REST1	0.839879	Schaefer100
LR	571144	REST1	0.848478	Schaefer100
LR	171330	REST1	0.913043	Schaefer100
LR	516742	REST1	0.852121	Schaefer100
LR	178950	REST1	0.836489	Schaefer100
LR	128127	REST1	0.86872	Schaefer100
LR	210011	REST1	0.851663	Schaefer100
LR	832651	REST1	0.825427	Schaefer100
LR	562345	REST1	0.864435	Schaefer100
LR	122317	REST1	0.826441	Schaefer100
LR	567052	REST1	0.870152	Schaefer100
LR	178849	REST1	0.883956	Schaefer100
LR	727553	REST1	0.807562	Schaefer100
LR	180129	REST1	0.870389	Schaefer100
LR	753251	REST1	0.802535	Schaefer100
LR	191841	REST1	0.891942	Schaefer100
LR	187345	REST1	0.869534	Schaefer100
LR	154330	REST1	0.774671	Schaefer100
LR	103818	REST1	0.837837	Schaefer100
LR	123824	REST1	0.852041	Schaefer100
LR	167238	REST1	0.801917	Schaefer100
LR	585256	REST1	0.801312	Schaefer100
LR	962058	REST1	0.701475	Schaefer100
LR	878877	REST1	0.860492	Schaefer100
LR	280739	REST1	0.886265	Schaefer100
LR	376247	REST1	0.837893	Schaefer100
LR	723141	REST1	0.859288	Schaefer100
LR	118831	REST1	0.786615	Schaefer100
LR	734045	REST1	0.869021	Schaefer100
LR	894067	REST1	0.795531	Schaefer100
LR	911849	REST1	0.91158	Schaefer100
LR	206525	REST1	0.798884	Schaefer100
LR	118932	REST1	0.871669	Schaefer100
LR	316633	REST1	0.880281	Schaefer100
LR	164939	REST1	0.87885	Schaefer100
LR	153227	REST1	0.832936	Schaefer100
LR	161832	REST1	0.776823	Schaefer100
LR	769064	REST1	0.89929	Schaefer100
LR	654754	REST1	0.857369	Schaefer100
LR	158136	REST1	0.84779	Schaefer100
LR	163432	REST1	0.865535	Schaefer100
LR	453441	REST1	0.802558	Schaefer100
LR	144125	REST1	0.877185	Schaefer100
LR	749058	REST1	0.83298	Schaefer100
LR	381038	REST1	0.846065	Schaefer100
LR	185139	REST1	0.81343	Schaefer200
LR	628248	REST1	0.860888	Schaefer200
LR	168745	REST1	0.795448	Schaefer200
LR	729557	REST1	0.82575	Schaefer200
LR	586460	REST1	0.826987	Schaefer200
LR	517239	REST1	0.754671	Schaefer200
LR	200614	REST1	0.779403	Schaefer200
LR	118730	REST1	0.85682	Schaefer200
LR	135225	REST1	0.854567	Schaefer200
LR	151223	REST1	0.81635	Schaefer200
LR	784565	REST1	0.833555	Schaefer200
LR	456346	REST1	0.850641	Schaefer200
LR	165436	REST1	0.846227	Schaefer200
LR	178142	REST1	0.878045	Schaefer200
LR	139637	REST1	0.850174	Schaefer200
LR	115219	REST1	0.733871	Schaefer200
LR	888678	REST1	0.847547	Schaefer200
LR	424939	REST1	0.77851	Schaefer200
LR	118124	REST1	0.813754	Schaefer200
LR	304727	REST1	0.849998	Schaefer200
LR	169949	REST1	0.81097	Schaefer200
LR	833249	REST1	0.806391	Schaefer200
LR	285345	REST1	0.864908	Schaefer200
LR	366446	REST1	0.748377	Schaefer200
LR	211417	REST1	0.832364	Schaefer200
LR	392750	REST1	0.833127	Schaefer200
LR	146533	REST1	0.871803	Schaefer200
LR	770352	REST1	0.77958	Schaefer200
LR	135730	REST1	0.847999	Schaefer200
LR	212015	REST1	0.871764	Schaefer200
LR	156233	REST1	0.707328	Schaefer200
LR	433839	REST1	0.762694	Schaefer200
LR	196144	REST1	0.81051	Schaefer200
LR	177645	REST1	0.869049	Schaefer200
LR	102513	REST1	0.843193	Schaefer200
LR	552241	REST1	0.818092	Schaefer200
LR	580650	REST1	0.840847	Schaefer200
LR	908860	REST1	0.876477	Schaefer200
LR	159239	REST1	0.819225	Schaefer200
LR	989987	REST1	0.823813	Schaefer200
LR	212116	REST1	0.837232	Schaefer200
LR	308331	REST1	0.799737	Schaefer200
LR	166438	REST1	0.842681	Schaefer200
LR	135528	REST1	0.817653	Schaefer200
LR	153833	REST1	0.715951	Schaefer200
LR	436239	REST1	0.858281	Schaefer200
LR	174437	REST1	0.781824	Schaefer200
LR	199150	REST1	0.819839	Schaefer200
LR	149842	REST1	0.874337	Schaefer200
LR	245333	REST1	0.843359	Schaefer200
LR	137936	REST1	0.808189	Schaefer200
LR	680452	REST1	0.703977	Schaefer200
LR	118225	REST1	0.781575	Schaefer200
LR	121416	REST1	0.770997	Schaefer200
LR	520228	REST1	0.855072	Schaefer200
LR	126325	REST1	0.864421	Schaefer200
LR	139435	REST1	0.709222	Schaefer200
LR	178243	REST1	0.834408	Schaefer200
LR	106319	REST1	0.814905	Schaefer200
LR	352132	REST1	0.847878	Schaefer200
LR	214221	REST1	0.759645	Schaefer200
LR	142828	REST1	0.752755	Schaefer200
LR	664757	REST1	0.806939	Schaefer200
LR	793465	REST1	0.855177	Schaefer200
LR	103212	REST1	0.703933	Schaefer200
LR	518746	REST1	0.841323	Schaefer200
LR	581349	REST1	0.721737	Schaefer200
LR	933253	REST1	0.863105	Schaefer200
LR	486759	REST1	0.861134	Schaefer200
LR	300618	REST1	0.859908	Schaefer200
LR	217126	REST1	0.825542	Schaefer200
LR	613538	REST1	0.858968	Schaefer200
LR	389357	REST1	0.882663	Schaefer200
LR	361941	REST1	0.718678	Schaefer200
LR	656253	REST1	0.870819	Schaefer200
LR	183034	REST1	0.880381	Schaefer200
LR	205119	REST1	0.730934	Schaefer200
LR	792867	REST1	0.783257	Schaefer200
LR	686969	REST1	0.81725	Schaefer200
LR	346137	REST1	0.723517	Schaefer200
LR	368753	REST1	0.836006	Schaefer200
LR	757764	REST1	0.850675	Schaefer200
LR	180432	REST1	0.853828	Schaefer200
LR	826454	REST1	0.879448	Schaefer200
LR	692964	REST1	0.725166	Schaefer200
LR	112516	REST1	0.792295	Schaefer200
LR	186141	REST1	0.847264	Schaefer200
LR	217429	REST1	0.871729	Schaefer200
LR	513130	REST1	0.841586	Schaefer200
LR	955465	REST1	0.869991	Schaefer200
LR	156637	REST1	0.690268	Schaefer200
LR	889579	REST1	0.783851	Schaefer200
LR	984472	REST1	0.861265	Schaefer200
LR	102311	REST1	0.8112	Schaefer200
LR	127933	REST1	0.862327	Schaefer200
LR	173435	REST1	0.862765	Schaefer200
LR	136732	REST1	0.829861	Schaefer200
LR	201515	REST1	0.704662	Schaefer200
LR	816653	REST1	0.860854	Schaefer200
LR	173536	REST1	0.845847	Schaefer200
LR	395756	REST1	0.866632	Schaefer200
LR	756055	REST1	0.822962	Schaefer200
LR	742549	REST1	0.823351	Schaefer200
LR	192540	REST1	0.820011	Schaefer200
LR	880157	REST1	0.824159	Schaefer200
LR	192136	REST1	0.847396	Schaefer200
LR	115017	REST1	0.851419	Schaefer200
LR	111211	REST1	0.829908	Schaefer200
LR	536647	REST1	0.862384	Schaefer200
LR	268749	REST1	0.869873	Schaefer200
LR	176845	REST1	0.851209	Schaefer200
LR	180937	REST1	0.844596	Schaefer200
LR	111312	REST1	0.840486	Schaefer200
LR	211316	REST1	0.755755	Schaefer200
LR	274542	REST1	0.885945	Schaefer200
LR	679568	REST1	0.875473	Schaefer200
LR	310621	REST1	0.834053	Schaefer200
LR	189349	REST1	0.856008	Schaefer200
LR	122822	REST1	0.87539	Schaefer200
LR	130316	REST1	0.797192	Schaefer200
LR	958976	REST1	0.764033	Schaefer200
LR	281135	REST1	0.82713	Schaefer200
LR	156435	REST1	0.858076	Schaefer200
LR	195041	REST1	0.784275	Schaefer200
LR	286347	REST1	0.850812	Schaefer200
LR	157942	REST1	0.803376	Schaefer200
LR	506234	REST1	0.892354	Schaefer200
LR	104012	REST1	0.849843	Schaefer200
LR	211619	REST1	0.794549	Schaefer200
LR	966975	REST1	0.778831	Schaefer200
LR	200008	REST1	0.867423	Schaefer200
LR	592455	REST1	0.846826	Schaefer200
LR	147636	REST1	0.855384	Schaefer200
LR	926862	REST1	0.795387	Schaefer200
LR	159744	REST1	0.838882	Schaefer200
LR	139233	REST1	0.811934	Schaefer200
LR	445543	REST1	0.859698	Schaefer200
LR	214524	REST1	0.847133	Schaefer200
LR	151627	REST1	0.863383	Schaefer200
LR	268850	REST1	0.797357	Schaefer200
LR	436845	REST1	0.826531	Schaefer200
LR	872764	REST1	0.835596	Schaefer200
LR	293748	REST1	0.833544	Schaefer200
LR	695768	REST1	0.824969	Schaefer200
LR	110007	REST1	0.835227	Schaefer200
LR	138534	REST1	0.838045	Schaefer200
LR	837560	REST1	0.818026	Schaefer200
LR	120414	REST1	0.831142	Schaefer200
LR	589567	REST1	0.79384	Schaefer200
LR	951457	REST1	0.751152	Schaefer200
LR	108222	REST1	0.858973	Schaefer200
LR	623844	REST1	0.861209	Schaefer200
LR	201414	REST1	0.728325	Schaefer200
LR	133625	REST1	0.858038	Schaefer200
LR	102008	REST1	0.774897	Schaefer200
LR	872562	REST1	0.878259	Schaefer200
LR	870861	REST1	0.862007	Schaefer200
LR	917255	REST1	0.781189	Schaefer200
LR	148133	REST1	0.853453	Schaefer200
LR	774663	REST1	0.834977	Schaefer200
LR	155938	REST1	0.851243	Schaefer200
LR	127832	REST1	0.798856	Schaefer200
LR	786569	REST1	0.613207	Schaefer200
LR	618952	REST1	0.878121	Schaefer200
LR	382242	REST1	0.807078	Schaefer200
LR	348545	REST1	0.826639	Schaefer200
LR	205826	REST1	0.845553	Schaefer200
LR	358144	REST1	0.806024	Schaefer200
LR	110613	REST1	0.816567	Schaefer200
LR	303119	REST1	0.800541	Schaefer200
LR	339847	REST1	0.834072	Schaefer200
LR	257542	REST1	0.852247	Schaefer200
LR	300719	REST1	0.796863	Schaefer200
LR	180735	REST1	0.851613	Schaefer200
LR	599671	REST1	0.764164	Schaefer200
LR	194645	REST1	0.863946	Schaefer200
LR	154532	REST1	0.80288	Schaefer200
LR	107422	REST1	0.841824	Schaefer200
LR	113316	REST1	0.868769	Schaefer200
LR	176542	REST1	0.86502	Schaefer200
LR	174841	REST1	0.835443	Schaefer200
LR	190031	REST1	0.852143	Schaefer200
LR	122620	REST1	0.864319	Schaefer200
LR	311320	REST1	0.690776	Schaefer200
LR	194443	REST1	0.829484	Schaefer200
LR	835657	REST1	0.804348	Schaefer200
LR	152831	REST1	0.826103	Schaefer200
LR	198249	REST1	0.770165	Schaefer200
LR	171633	REST1	0.816084	Schaefer200
LR	290136	REST1	0.871641	Schaefer200
LR	147737	REST1	0.837924	Schaefer200
LR	171532	REST1	0.715105	Schaefer200
LR	188549	REST1	0.832476	Schaefer200
LR	157336	REST1	0.848015	Schaefer200
LR	172029	REST1	0.840336	Schaefer200
LR	463040	REST1	0.814551	Schaefer200
LR	162733	REST1	0.757705	Schaefer200
LR	553344	REST1	0.87135	Schaefer200
LR	101915	REST1	0.81563	Schaefer200
LR	572045	REST1	0.837223	Schaefer200
LR	856968	REST1	0.822564	Schaefer200
LR	481042	REST1	0.866761	Schaefer200
LR	200311	REST1	0.872135	Schaefer200
LR	210415	REST1	0.819835	Schaefer200
LR	139839	REST1	0.837015	Schaefer200
LR	136833	REST1	0.83122	Schaefer200
LR	585862	REST1	0.870152	Schaefer200
LR	220721	REST1	0.816871	Schaefer200
LR	114823	REST1	0.843605	Schaefer200
LR	672756	REST1	0.850474	Schaefer200
LR	169747	REST1	0.854453	Schaefer200
LR	465852	REST1	0.749355	Schaefer200
LR	849264	REST1	0.834351	Schaefer200
LR	993675	REST1	0.823194	Schaefer200
LR	197550	REST1	0.835694	Schaefer200
LR	206323	REST1	0.812544	Schaefer200
LR	828862	REST1	0.856944	Schaefer200
LR	622236	REST1	0.852636	Schaefer200
LR	461743	REST1	0.830337	Schaefer200
LR	219231	REST1	0.83473	Schaefer200
LR	987983	REST1	0.848647	Schaefer200
LR	932554	REST1	0.886212	Schaefer200
LR	134425	REST1	0.840914	Schaefer200
LR	336841	REST1	0.799552	Schaefer200
LR	158540	REST1	0.81885	Schaefer200
LR	857263	REST1	0.852974	Schaefer200
LR	130720	REST1	0.722194	Schaefer200
LR	164030	REST1	0.867534	Schaefer200
LR	120212	REST1	0.84277	Schaefer200
LR	153126	REST1	0.852726	Schaefer200
LR	175439	REST1	0.797243	Schaefer200
LR	871762	REST1	0.806265	Schaefer200
LR	204319	REST1	0.86238	Schaefer200
LR	211720	REST1	0.680879	Schaefer200
LR	901442	REST1	0.858818	Schaefer200
LR	902242	REST1	0.734006	Schaefer200
LR	138231	REST1	0.786353	Schaefer200
LR	634748	REST1	0.797414	Schaefer200
LR	677766	REST1	0.84707	Schaefer200
LR	154229	REST1	0.882841	Schaefer200
LR	499566	REST1	0.854138	Schaefer200
LR	231928	REST1	0.830249	Schaefer200
LR	103111	REST1	0.840364	Schaefer200
LR	990366	REST1	0.874588	Schaefer200
LR	825553	REST1	0.7926	Schaefer200
LR	406836	REST1	0.875413	Schaefer200
LR	137532	REST1	0.806795	Schaefer200
LR	753150	REST1	0.870529	Schaefer200
LR	529953	REST1	0.832762	Schaefer200
LR	175035	REST1	0.819658	Schaefer200
LR	210112	REST1	0.84217	Schaefer200
LR	106824	REST1	0.830031	Schaefer200
LR	571144	REST1	0.830271	Schaefer200
LR	171330	REST1	0.89295	Schaefer200
LR	516742	REST1	0.827588	Schaefer200
LR	178950	REST1	0.812929	Schaefer200
LR	128127	REST1	0.847468	Schaefer200
LR	210011	REST1	0.839793	Schaefer200
LR	832651	REST1	0.807467	Schaefer200
LR	562345	REST1	0.837767	Schaefer200
LR	122317	REST1	0.797931	Schaefer200
LR	567052	REST1	0.851553	Schaefer200
LR	178849	REST1	0.864653	Schaefer200
LR	727553	REST1	0.787315	Schaefer200
LR	180129	REST1	0.828712	Schaefer200
LR	753251	REST1	0.785841	Schaefer200
LR	191841	REST1	0.863434	Schaefer200
LR	187345	REST1	0.865311	Schaefer200
LR	154330	REST1	0.753739	Schaefer200
LR	103818	REST1	0.818505	Schaefer200
LR	123824	REST1	0.829819	Schaefer200
LR	167238	REST1	0.774416	Schaefer200
LR	585256	REST1	0.786323	Schaefer200
LR	962058	REST1	0.687119	Schaefer200
LR	878877	REST1	0.848441	Schaefer200
LR	280739	REST1	0.863576	Schaefer200
LR	376247	REST1	0.826609	Schaefer200
LR	723141	REST1	0.832784	Schaefer200
LR	118831	REST1	0.754266	Schaefer200
LR	734045	REST1	0.844613	Schaefer200
LR	894067	REST1	0.787692	Schaefer200
LR	911849	REST1	0.886875	Schaefer200
LR	206525	REST1	0.793197	Schaefer200
LR	118932	REST1	0.849612	Schaefer200
LR	316633	REST1	0.863786	Schaefer200
LR	164939	REST1	0.856639	Schaefer200
LR	153227	REST1	0.79615	Schaefer200
LR	161832	REST1	0.752318	Schaefer200
LR	769064	REST1	0.884364	Schaefer200
LR	654754	REST1	0.840133	Schaefer200
LR	158136	REST1	0.819782	Schaefer200
LR	163432	REST1	0.852031	Schaefer200
LR	453441	REST1	0.785202	Schaefer200
LR	144125	REST1	0.851305	Schaefer200
LR	749058	REST1	0.811325	Schaefer200
LR	381038	REST1	0.82088	Schaefer200
LR	185139	REST1	0.792574	Schaefer400
LR	628248	REST1	0.832394	Schaefer400
LR	168745	REST1	0.77736	Schaefer400
LR	729557	REST1	0.791051	Schaefer400
LR	586460	REST1	0.80729	Schaefer400
LR	517239	REST1	0.737718	Schaefer400
LR	200614	REST1	0.767026	Schaefer400
LR	118730	REST1	0.81975	Schaefer400
LR	135225	REST1	0.830539	Schaefer400
LR	151223	REST1	0.784563	Schaefer400
LR	784565	REST1	0.815613	Schaefer400
LR	456346	REST1	0.819773	Schaefer400
LR	165436	REST1	0.822841	Schaefer400
LR	178142	REST1	0.854051	Schaefer400
LR	139637	REST1	0.824087	Schaefer400
LR	115219	REST1	0.715399	Schaefer400
LR	888678	REST1	0.811619	Schaefer400
LR	424939	REST1	0.765085	Schaefer400
LR	118124	REST1	0.782756	Schaefer400
LR	304727	REST1	0.826646	Schaefer400
LR	169949	REST1	0.777252	Schaefer400
LR	833249	REST1	0.78248	Schaefer400
LR	285345	REST1	0.836198	Schaefer400
LR	366446	REST1	0.73605	Schaefer400
LR	211417	REST1	0.802731	Schaefer400
LR	392750	REST1	0.810028	Schaefer400
LR	146533	REST1	0.847928	Schaefer400
LR	770352	REST1	0.769247	Schaefer400
LR	135730	REST1	0.828006	Schaefer400
LR	212015	REST1	0.84665	Schaefer400
LR	156233	REST1	0.689243	Schaefer400
LR	433839	REST1	0.739664	Schaefer400
LR	196144	REST1	0.787047	Schaefer400
LR	177645	REST1	0.849907	Schaefer400
LR	102513	REST1	0.818206	Schaefer400
LR	552241	REST1	0.794031	Schaefer400
LR	580650	REST1	0.810575	Schaefer400
LR	908860	REST1	0.843485	Schaefer400
LR	159239	REST1	0.788356	Schaefer400
LR	989987	REST1	0.797428	Schaefer400
LR	212116	REST1	0.8153	Schaefer400
LR	308331	REST1	0.779107	Schaefer400
LR	166438	REST1	0.818081	Schaefer400
LR	135528	REST1	0.788181	Schaefer400
LR	153833	REST1	0.700647	Schaefer400
LR	436239	REST1	0.831823	Schaefer400
LR	174437	REST1	0.761786	Schaefer400
LR	199150	REST1	0.781879	Schaefer400
LR	149842	REST1	0.856252	Schaefer400
LR	245333	REST1	0.8165	Schaefer400
LR	137936	REST1	0.786939	Schaefer400
LR	680452	REST1	0.685049	Schaefer400
LR	118225	REST1	0.761112	Schaefer400
LR	121416	REST1	0.758506	Schaefer400
LR	520228	REST1	0.832195	Schaefer400
LR	126325	REST1	0.833236	Schaefer400
LR	139435	REST1	0.692563	Schaefer400
LR	178243	REST1	0.815149	Schaefer400
LR	106319	REST1	0.797054	Schaefer400
LR	352132	REST1	0.828054	Schaefer400
LR	214221	REST1	0.736828	Schaefer400
LR	142828	REST1	0.721872	Schaefer400
LR	664757	REST1	0.791397	Schaefer400
LR	793465	REST1	0.833043	Schaefer400
LR	103212	REST1	0.688674	Schaefer400
LR	518746	REST1	0.816163	Schaefer400
LR	581349	REST1	0.712842	Schaefer400
LR	933253	REST1	0.838635	Schaefer400
LR	486759	REST1	0.838542	Schaefer400
LR	300618	REST1	0.842056	Schaefer400
LR	217126	REST1	0.801883	Schaefer400
LR	613538	REST1	0.839313	Schaefer400
LR	389357	REST1	0.86386	Schaefer400
LR	361941	REST1	0.708028	Schaefer400
LR	656253	REST1	0.844135	Schaefer400
LR	183034	REST1	0.854298	Schaefer400
LR	205119	REST1	0.71268	Schaefer400
LR	792867	REST1	0.75431	Schaefer400
LR	686969	REST1	0.796877	Schaefer400
LR	346137	REST1	0.702264	Schaefer400
LR	368753	REST1	0.803071	Schaefer400
LR	757764	REST1	0.830883	Schaefer400
LR	180432	REST1	0.829304	Schaefer400
LR	826454	REST1	0.855956	Schaefer400
LR	692964	REST1	0.71104	Schaefer400
LR	112516	REST1	0.777373	Schaefer400
LR	186141	REST1	0.834095	Schaefer400
LR	217429	REST1	0.84485	Schaefer400
LR	513130	REST1	0.812553	Schaefer400
LR	955465	REST1	0.835461	Schaefer400
LR	156637	REST1	0.669307	Schaefer400
LR	889579	REST1	0.758521	Schaefer400
LR	984472	REST1	0.836805	Schaefer400
LR	102311	REST1	0.792519	Schaefer400
LR	127933	REST1	0.833588	Schaefer400
LR	173435	REST1	0.839821	Schaefer400
LR	136732	REST1	0.798538	Schaefer400
LR	201515	REST1	0.680893	Schaefer400
LR	816653	REST1	0.8415	Schaefer400
LR	173536	REST1	0.829491	Schaefer400
LR	395756	REST1	0.837722	Schaefer400
LR	756055	REST1	0.798217	Schaefer400
LR	742549	REST1	0.798958	Schaefer400
LR	192540	REST1	0.801424	Schaefer400
LR	880157	REST1	0.802232	Schaefer400
LR	192136	REST1	0.83314	Schaefer400
LR	115017	REST1	0.825695	Schaefer400
LR	111211	REST1	0.801041	Schaefer400
LR	536647	REST1	0.836523	Schaefer400
LR	268749	REST1	0.848082	Schaefer400
LR	176845	REST1	0.827654	Schaefer400
LR	180937	REST1	0.814751	Schaefer400
LR	111312	REST1	0.816094	Schaefer400
LR	211316	REST1	0.740206	Schaefer400
LR	274542	REST1	0.865096	Schaefer400
LR	679568	REST1	0.851028	Schaefer400
LR	310621	REST1	0.810236	Schaefer400
LR	189349	REST1	0.826948	Schaefer400
LR	122822	REST1	0.843505	Schaefer400
LR	130316	REST1	0.768024	Schaefer400
LR	958976	REST1	0.746603	Schaefer400
LR	281135	REST1	0.801197	Schaefer400
LR	156435	REST1	0.831698	Schaefer400
LR	195041	REST1	0.752656	Schaefer400
LR	286347	REST1	0.824627	Schaefer400
LR	157942	REST1	0.786838	Schaefer400
LR	506234	REST1	0.867481	Schaefer400
LR	104012	REST1	0.828269	Schaefer400
LR	211619	REST1	0.782206	Schaefer400
LR	966975	REST1	0.763544	Schaefer400
LR	200008	REST1	0.841724	Schaefer400
LR	592455	REST1	0.814056	Schaefer400
LR	147636	REST1	0.822315	Schaefer400
LR	926862	REST1	0.76676	Schaefer400
LR	159744	REST1	0.812719	Schaefer400
LR	139233	REST1	0.777149	Schaefer400
LR	445543	REST1	0.823274	Schaefer400
LR	214524	REST1	0.824138	Schaefer400
LR	151627	REST1	0.833435	Schaefer400
LR	268850	REST1	0.770825	Schaefer400
LR	436845	REST1	0.799485	Schaefer400
LR	872764	REST1	0.81276	Schaefer400
LR	293748	REST1	0.80429	Schaefer400
LR	695768	REST1	0.79944	Schaefer400
LR	110007	REST1	0.808501	Schaefer400
LR	138534	REST1	0.807034	Schaefer400
LR	837560	REST1	0.79822	Schaefer400
LR	120414	REST1	0.802121	Schaefer400
LR	589567	REST1	0.78043	Schaefer400
LR	951457	REST1	0.726051	Schaefer400
LR	108222	REST1	0.840675	Schaefer400
LR	623844	REST1	0.824758	Schaefer400
LR	201414	REST1	0.709168	Schaefer400
LR	133625	REST1	0.839856	Schaefer400
LR	102008	REST1	0.752547	Schaefer400
LR	872562	REST1	0.848987	Schaefer400
LR	870861	REST1	0.842837	Schaefer400
LR	917255	REST1	0.756443	Schaefer400
LR	148133	REST1	0.83239	Schaefer400
LR	774663	REST1	0.809825	Schaefer400
LR	155938	REST1	0.827712	Schaefer400
LR	127832	REST1	0.764175	Schaefer400
LR	786569	REST1	0.604098	Schaefer400
LR	618952	REST1	0.860679	Schaefer400
LR	382242	REST1	0.77388	Schaefer400
LR	348545	REST1	0.801055	Schaefer400
LR	205826	REST1	0.81394	Schaefer400
LR	358144	REST1	0.793113	Schaefer400
LR	110613	REST1	0.794812	Schaefer400
LR	303119	REST1	0.766486	Schaefer400
LR	339847	REST1	0.805281	Schaefer400
LR	257542	REST1	0.838535	Schaefer400
LR	300719	REST1	0.770959	Schaefer400
LR	180735	REST1	0.832254	Schaefer400
LR	599671	REST1	0.746872	Schaefer400
LR	194645	REST1	0.842174	Schaefer400
LR	154532	REST1	0.771182	Schaefer400
LR	107422	REST1	0.823859	Schaefer400
LR	113316	REST1	0.835594	Schaefer400
LR	176542	REST1	0.84196	Schaefer400
LR	174841	REST1	0.812242	Schaefer400
LR	190031	REST1	0.824244	Schaefer400
LR	122620	REST1	0.834836	Schaefer400
LR	311320	REST1	0.680198	Schaefer400
LR	194443	REST1	0.809584	Schaefer400
LR	835657	REST1	0.789293	Schaefer400
LR	152831	REST1	0.791446	Schaefer400
LR	198249	REST1	0.738048	Schaefer400
LR	171633	REST1	0.79253	Schaefer400
LR	290136	REST1	0.844945	Schaefer400
LR	147737	REST1	0.809965	Schaefer400
LR	171532	REST1	0.703389	Schaefer400
LR	188549	REST1	0.809867	Schaefer400
LR	157336	REST1	0.827376	Schaefer400
LR	172029	REST1	0.812925	Schaefer400
LR	463040	REST1	0.79214	Schaefer400
LR	162733	REST1	0.737982	Schaefer400
LR	553344	REST1	0.853439	Schaefer400
LR	101915	REST1	0.803543	Schaefer400
LR	572045	REST1	0.810875	Schaefer400
LR	856968	REST1	0.799729	Schaefer400
LR	481042	REST1	0.842569	Schaefer400
LR	200311	REST1	0.84182	Schaefer400
LR	210415	REST1	0.800958	Schaefer400
LR	139839	REST1	0.812414	Schaefer400
LR	136833	REST1	0.799928	Schaefer400
LR	585862	REST1	0.843527	Schaefer400
LR	220721	REST1	0.787205	Schaefer400
LR	114823	REST1	0.814225	Schaefer400
LR	672756	REST1	0.828636	Schaefer400
LR	169747	REST1	0.836462	Schaefer400
LR	465852	REST1	0.731729	Schaefer400
LR	849264	REST1	0.819618	Schaefer400
LR	993675	REST1	0.795303	Schaefer400
LR	197550	REST1	0.816335	Schaefer400
LR	206323	REST1	0.775647	Schaefer400
LR	828862	REST1	0.830305	Schaefer400
LR	622236	REST1	0.8251	Schaefer400
LR	461743	REST1	0.807567	Schaefer400
LR	219231	REST1	0.810438	Schaefer400
LR	987983	REST1	0.829675	Schaefer400
LR	932554	REST1	0.859234	Schaefer400
LR	134425	REST1	0.819049	Schaefer400
LR	336841	REST1	0.776392	Schaefer400
LR	158540	REST1	0.796958	Schaefer400
LR	857263	REST1	0.833387	Schaefer400
LR	130720	REST1	0.699756	Schaefer400
LR	164030	REST1	0.843666	Schaefer400
LR	120212	REST1	0.815953	Schaefer400
LR	153126	REST1	0.821254	Schaefer400
LR	175439	REST1	0.76574	Schaefer400
LR	871762	REST1	0.783355	Schaefer400
LR	204319	REST1	0.838001	Schaefer400
LR	211720	REST1	0.667353	Schaefer400
LR	901442	REST1	0.841615	Schaefer400
LR	902242	REST1	0.716703	Schaefer400
LR	138231	REST1	0.752151	Schaefer400
LR	634748	REST1	0.782193	Schaefer400
LR	677766	REST1	0.823661	Schaefer400
LR	154229	REST1	0.852645	Schaefer400
LR	499566	REST1	0.834702	Schaefer400
LR	231928	REST1	0.805518	Schaefer400
LR	103111	REST1	0.812979	Schaefer400
LR	990366	REST1	0.846928	Schaefer400
LR	825553	REST1	0.770829	Schaefer400
LR	406836	REST1	0.854801	Schaefer400
LR	137532	REST1	0.789661	Schaefer400
LR	753150	REST1	0.846868	Schaefer400
LR	529953	REST1	0.813029	Schaefer400
LR	175035	REST1	0.802696	Schaefer400
LR	210112	REST1	0.822315	Schaefer400
LR	106824	REST1	0.807476	Schaefer400
LR	571144	REST1	0.803073	Schaefer400
LR	171330	REST1	0.867701	Schaefer400
LR	516742	REST1	0.797572	Schaefer400
LR	178950	REST1	0.787742	Schaefer400
LR	128127	REST1	0.82501	Schaefer400
LR	210011	REST1	0.815825	Schaefer400
LR	832651	REST1	0.788666	Schaefer400
LR	562345	REST1	0.814613	Schaefer400
LR	122317	REST1	0.769783	Schaefer400
LR	567052	REST1	0.825235	Schaefer400
LR	178849	REST1	0.838886	Schaefer400
LR	727553	REST1	0.765111	Schaefer400
LR	180129	REST1	0.796343	Schaefer400
LR	753251	REST1	0.760142	Schaefer400
LR	191841	REST1	0.834574	Schaefer400
LR	187345	REST1	0.839812	Schaefer400
LR	154330	REST1	0.734415	Schaefer400
LR	103818	REST1	0.790876	Schaefer400
LR	123824	REST1	0.805903	Schaefer400
LR	167238	REST1	0.749422	Schaefer400
LR	585256	REST1	0.766368	Schaefer400
LR	962058	REST1	0.679677	Schaefer400
LR	878877	REST1	0.820127	Schaefer400
LR	280739	REST1	0.828446	Schaefer400
LR	376247	REST1	0.805465	Schaefer400
LR	723141	REST1	0.80687	Schaefer400
LR	118831	REST1	0.73405	Schaefer400
LR	734045	REST1	0.811688	Schaefer400
LR	894067	REST1	0.762927	Schaefer400
LR	911849	REST1	0.865488	Schaefer400
LR	206525	REST1	0.777644	Schaefer400
LR	118932	REST1	0.822295	Schaefer400
LR	316633	REST1	0.839567	Schaefer400
LR	164939	REST1	0.829535	Schaefer400
LR	153227	REST1	0.772366	Schaefer400
LR	161832	REST1	0.740507	Schaefer400
LR	769064	REST1	0.85651	Schaefer400
LR	654754	REST1	0.80386	Schaefer400
LR	158136	REST1	0.803146	Schaefer400
LR	163432	REST1	0.814319	Schaefer400
LR	453441	REST1	0.765059	Schaefer400
LR	144125	REST1	0.828634	Schaefer400
LR	749058	REST1	0.779975	Schaefer400
LR	381038	REST1	0.789206	Schaefer400
RL	304727	REST1	0.858134	Schaefer100
RL	169949	REST1	0.839231	Schaefer100
RL	833249	REST1	0.842718	Schaefer100
RL	118124	REST1	0.825343	Schaefer100
RL	424939	REST1	0.835384	Schaefer100
RL	285345	REST1	0.863686	Schaefer100
RL	366446	REST1	0.761838	Schaefer100
RL	211417	REST1	0.870336	Schaefer100
RL	392750	REST1	0.826132	Schaefer100
RL	146533	REST1	0.911658	Schaefer100
RL	770352	REST1	0.882528	Schaefer100
RL	586460	REST1	0.861522	Schaefer100
RL	628248	REST1	0.715479	Schaefer100
RL	168745	REST1	0.857246	Schaefer100
RL	185139	REST1	0.821843	Schaefer100
RL	729557	REST1	0.884966	Schaefer100
RL	517239	REST1	0.845626	Schaefer100
RL	200614	REST1	0.848095	Schaefer100
RL	118730	REST1	0.841753	Schaefer100
RL	178142	REST1	0.917724	Schaefer100
RL	784565	REST1	0.874293	Schaefer100
RL	456346	REST1	0.888656	Schaefer100
RL	165436	REST1	0.845126	Schaefer100
RL	151223	REST1	0.879503	Schaefer100
RL	135225	REST1	0.913915	Schaefer100
RL	115219	REST1	0.749673	Schaefer100
RL	139637	REST1	0.798357	Schaefer100
RL	888678	REST1	0.907634	Schaefer100
RL	126325	REST1	0.887523	Schaefer100
RL	121416	REST1	0.732179	Schaefer100
RL	520228	REST1	0.881339	Schaefer100
RL	214221	REST1	0.780241	Schaefer100
RL	352132	REST1	0.830614	Schaefer100
RL	664757	REST1	0.861524	Schaefer100
RL	142828	REST1	0.813805	Schaefer100
RL	139435	REST1	0.895337	Schaefer100
RL	106319	REST1	0.791344	Schaefer100
RL	178243	REST1	0.900335	Schaefer100
RL	518746	REST1	0.852853	Schaefer100
RL	103212	REST1	0.83448	Schaefer100
RL	793465	REST1	0.854412	Schaefer100
RL	933253	REST1	0.878073	Schaefer100
RL	581349	REST1	0.751095	Schaefer100
RL	196144	REST1	0.86223	Schaefer100
RL	156233	REST1	0.797532	Schaefer100
RL	212015	REST1	0.861691	Schaefer100
RL	433839	REST1	0.868988	Schaefer100
RL	177645	REST1	0.860816	Schaefer100
RL	135730	REST1	0.881596	Schaefer100
RL	166438	REST1	0.877291	Schaefer100
RL	308331	REST1	0.828625	Schaefer100
RL	212116	REST1	0.871937	Schaefer100
RL	135528	REST1	0.87292	Schaefer100
RL	908860	REST1	0.879685	Schaefer100
RL	552241	REST1	0.758236	Schaefer100
RL	102513	REST1	0.802876	Schaefer100
RL	580650	REST1	0.863272	Schaefer100
RL	159239	REST1	0.853645	Schaefer100
RL	989987	REST1	0.845407	Schaefer100
RL	245333	REST1	0.877936	Schaefer100
RL	149842	REST1	0.899521	Schaefer100
RL	199150	REST1	0.822751	Schaefer100
RL	153833	REST1	0.798761	Schaefer100
RL	436239	REST1	0.850845	Schaefer100
RL	174437	REST1	0.826114	Schaefer100
RL	118225	REST1	0.843061	Schaefer100
RL	137936	REST1	0.812711	Schaefer100
RL	680452	REST1	0.852285	Schaefer100
RL	692964	REST1	0.796487	Schaefer100
RL	112516	REST1	0.83915	Schaefer100
RL	955465	REST1	0.89563	Schaefer100
RL	889579	REST1	0.870163	Schaefer100
RL	156637	REST1	0.716698	Schaefer100
RL	513130	REST1	0.869305	Schaefer100
RL	217429	REST1	0.865242	Schaefer100
RL	186141	REST1	0.880355	Schaefer100
RL	173435	REST1	0.900477	Schaefer100
RL	127933	REST1	0.860296	Schaefer100
RL	136732	REST1	0.839895	Schaefer100
RL	984472	REST1	0.841802	Schaefer100
RL	102311	REST1	0.860626	Schaefer100
RL	816653	REST1	0.874347	Schaefer100
RL	173536	REST1	0.893304	Schaefer100
RL	201515	REST1	0.738591	Schaefer100
RL	742549	REST1	0.829217	Schaefer100
RL	192540	REST1	0.859877	Schaefer100
RL	395756	REST1	0.862675	Schaefer100
RL	756055	REST1	0.859264	Schaefer100
RL	486759	REST1	0.862465	Schaefer100
RL	217126	REST1	0.758114	Schaefer100
RL	300618	REST1	0.891197	Schaefer100
RL	656253	REST1	0.893377	Schaefer100
RL	792867	REST1	0.880023	Schaefer100
RL	183034	REST1	0.910101	Schaefer100
RL	205119	REST1	0.793267	Schaefer100
RL	389357	REST1	0.889251	Schaefer100
RL	613538	REST1	0.817008	Schaefer100
RL	361941	REST1	0.823102	Schaefer100
RL	826454	REST1	0.898366	Schaefer100
RL	346137	REST1	0.799227	Schaefer100
RL	686969	REST1	0.837782	Schaefer100
RL	180432	REST1	0.850547	Schaefer100
RL	368753	REST1	0.817587	Schaefer100
RL	757764	REST1	0.892877	Schaefer100
RL	506234	REST1	0.90786	Schaefer100
RL	211619	REST1	0.796427	Schaefer100
RL	104012	REST1	0.891303	Schaefer100
RL	200008	REST1	0.887376	Schaefer100
RL	966975	REST1	0.803963	Schaefer100
RL	592455	REST1	0.874677	Schaefer100
RL	147636	REST1	0.891062	Schaefer100
RL	445543	REST1	0.883033	Schaefer100
RL	159744	REST1	0.873922	Schaefer100
RL	139233	REST1	0.876537	Schaefer100
RL	926862	REST1	0.763935	Schaefer100
RL	268850	REST1	0.830276	Schaefer100
RL	151627	REST1	0.874523	Schaefer100
RL	214524	REST1	0.819707	Schaefer100
RL	111211	REST1	0.842336	Schaefer100
RL	115017	REST1	0.879391	Schaefer100
RL	536647	REST1	0.858854	Schaefer100
RL	880157	REST1	0.847167	Schaefer100
RL	192136	REST1	0.85877	Schaefer100
RL	180937	REST1	0.828721	Schaefer100
RL	176845	REST1	0.841988	Schaefer100
RL	111312	REST1	0.866337	Schaefer100
RL	211316	REST1	0.886024	Schaefer100
RL	274542	REST1	0.888881	Schaefer100
RL	268749	REST1	0.868203	Schaefer100
RL	130316	REST1	0.808894	Schaefer100
RL	310621	REST1	0.879927	Schaefer100
RL	679568	REST1	0.911769	Schaefer100
RL	122822	REST1	0.847185	Schaefer100
RL	189349	REST1	0.873852	Schaefer100
RL	157942	REST1	0.801584	Schaefer100
RL	195041	REST1	0.799413	Schaefer100
RL	286347	REST1	0.862566	Schaefer100
RL	958976	REST1	0.783615	Schaefer100
RL	281135	REST1	0.877731	Schaefer100
RL	156435	REST1	0.871533	Schaefer100
RL	358144	REST1	0.833074	Schaefer100
RL	205826	REST1	0.860111	Schaefer100
RL	303119	REST1	0.818236	Schaefer100
RL	110613	REST1	0.830396	Schaefer100
RL	618952	REST1	0.857702	Schaefer100
RL	786569	REST1	0.658637	Schaefer100
RL	382242	REST1	0.842347	Schaefer100
RL	348545	REST1	0.847259	Schaefer100
RL	154532	REST1	0.854112	Schaefer100
RL	599671	REST1	0.874098	Schaefer100
RL	194645	REST1	0.872209	Schaefer100
RL	107422	REST1	0.884662	Schaefer100
RL	339847	REST1	0.899854	Schaefer100
RL	257542	REST1	0.888182	Schaefer100
RL	180735	REST1	0.852662	Schaefer100
RL	300719	REST1	0.813892	Schaefer100
RL	122620	REST1	0.894824	Schaefer100
RL	190031	REST1	0.850935	Schaefer100
RL	113316	REST1	0.891529	Schaefer100
RL	176542	REST1	0.89787	Schaefer100
RL	174841	REST1	0.847815	Schaefer100
RL	835657	REST1	0.863561	Schaefer100
RL	152831	REST1	0.877597	Schaefer100
RL	194443	REST1	0.87193	Schaefer100
RL	290136	REST1	0.860232	Schaefer100
RL	171633	REST1	0.864535	Schaefer100
RL	198249	REST1	0.859251	Schaefer100
RL	311320	REST1	0.811463	Schaefer100
RL	872764	REST1	0.878982	Schaefer100
RL	436845	REST1	0.872569	Schaefer100
RL	120414	REST1	0.871761	Schaefer100
RL	138534	REST1	0.84976	Schaefer100
RL	837560	REST1	0.812789	Schaefer100
RL	951457	REST1	0.841936	Schaefer100
RL	589567	REST1	0.783529	Schaefer100
RL	695768	REST1	0.842778	Schaefer100
RL	293748	REST1	0.856011	Schaefer100
RL	110007	REST1	0.850834	Schaefer100
RL	133625	REST1	0.863901	Schaefer100
RL	201414	REST1	0.87333	Schaefer100
RL	102008	REST1	0.871113	Schaefer100
RL	872562	REST1	0.878325	Schaefer100
RL	870861	REST1	0.878421	Schaefer100
RL	108222	REST1	0.833889	Schaefer100
RL	623844	REST1	0.878359	Schaefer100
RL	127832	REST1	0.873977	Schaefer100
RL	917255	REST1	0.855176	Schaefer100
RL	148133	REST1	0.89221	Schaefer100
RL	155938	REST1	0.850991	Schaefer100
RL	774663	REST1	0.797966	Schaefer100
RL	220721	REST1	0.840428	Schaefer100
RL	585862	REST1	0.897331	Schaefer100
RL	114823	REST1	0.866649	Schaefer100
RL	849264	REST1	0.855032	Schaefer100
RL	672756	REST1	0.84871	Schaefer100
RL	169747	REST1	0.882372	Schaefer100
RL	465852	REST1	0.841165	Schaefer100
RL	993675	REST1	0.858261	Schaefer100
RL	206323	REST1	0.800313	Schaefer100
RL	197550	REST1	0.851575	Schaefer100
RL	828862	REST1	0.8944	Schaefer100
RL	157336	REST1	0.88923	Schaefer100
RL	188549	REST1	0.86183	Schaefer100
RL	171532	REST1	0.814086	Schaefer100
RL	147737	REST1	0.855233	Schaefer100
RL	200311	REST1	0.839367	Schaefer100
RL	856968	REST1	0.850822	Schaefer100
RL	481042	REST1	0.829351	Schaefer100
RL	553344	REST1	0.890688	Schaefer100
RL	101915	REST1	0.824442	Schaefer100
RL	172029	REST1	0.850754	Schaefer100
RL	162733	REST1	0.687137	Schaefer100
RL	463040	REST1	0.833561	Schaefer100
RL	572045	REST1	0.881686	Schaefer100
RL	139839	REST1	0.851644	Schaefer100
RL	210415	REST1	0.837521	Schaefer100
RL	136833	REST1	0.871168	Schaefer100
RL	499566	REST1	0.881769	Schaefer100
RL	154229	REST1	0.889589	Schaefer100
RL	677766	REST1	0.842389	Schaefer100
RL	825553	REST1	0.873505	Schaefer100
RL	990366	REST1	0.883922	Schaefer100
RL	406836	REST1	0.87635	Schaefer100
RL	753150	REST1	0.892585	Schaefer100
RL	137532	REST1	0.851038	Schaefer100
RL	103111	REST1	0.853016	Schaefer100
RL	231928	REST1	0.861467	Schaefer100
RL	571144	REST1	0.833781	Schaefer100
RL	106824	REST1	0.864492	Schaefer100
RL	175035	REST1	0.755045	Schaefer100
RL	529953	REST1	0.876555	Schaefer100
RL	210112	REST1	0.853222	Schaefer100
RL	832651	REST1	0.823714	Schaefer100
RL	562345	REST1	0.889822	Schaefer100
RL	178950	REST1	0.857753	Schaefer100
RL	128127	REST1	0.867689	Schaefer100
RL	171330	REST1	0.859143	Schaefer100
RL	516742	REST1	0.834947	Schaefer100
RL	210011	REST1	0.888984	Schaefer100
RL	932554	REST1	0.925275	Schaefer100
RL	987983	REST1	0.886715	Schaefer100
RL	134425	REST1	0.859763	Schaefer100
RL	461743	REST1	0.87248	Schaefer100
RL	622236	REST1	0.867264	Schaefer100
RL	219231	REST1	0.857766	Schaefer100
RL	130720	REST1	0.787555	Schaefer100
RL	857263	REST1	0.878483	Schaefer100
RL	336841	REST1	0.790664	Schaefer100
RL	158540	REST1	0.765993	Schaefer100
RL	871762	REST1	0.85472	Schaefer100
RL	204319	REST1	0.847976	Schaefer100
RL	901442	REST1	0.877913	Schaefer100
RL	211720	REST1	0.713005	Schaefer100
RL	164030	REST1	0.891273	Schaefer100
RL	175439	REST1	0.8468	Schaefer100
RL	153126	REST1	0.879026	Schaefer100
RL	120212	REST1	0.88458	Schaefer100
RL	634748	REST1	0.836535	Schaefer100
RL	138231	REST1	0.855864	Schaefer100
RL	902242	REST1	0.748414	Schaefer100
RL	911849	REST1	0.87568	Schaefer100
RL	376247	REST1	0.877835	Schaefer100
RL	280739	REST1	0.885414	Schaefer100
RL	878877	REST1	0.868035	Schaefer100
RL	118831	REST1	0.876045	Schaefer100
RL	723141	REST1	0.870778	Schaefer100
RL	962058	REST1	0.699556	Schaefer100
RL	734045	REST1	0.831217	Schaefer100
RL	894067	REST1	0.840012	Schaefer100
RL	164939	REST1	0.870681	Schaefer100
RL	153227	REST1	0.834573	Schaefer100
RL	118932	REST1	0.86217	Schaefer100
RL	206525	REST1	0.762486	Schaefer100
RL	316633	REST1	0.85925	Schaefer100
RL	654754	REST1	0.895861	Schaefer100
RL	158136	REST1	0.806649	Schaefer100
RL	769064	REST1	0.844625	Schaefer100
RL	161832	REST1	0.809808	Schaefer100
RL	381038	REST1	0.86993	Schaefer100
RL	453441	REST1	0.781424	Schaefer100
RL	749058	REST1	0.823936	Schaefer100
RL	144125	REST1	0.727079	Schaefer100
RL	163432	REST1	0.898254	Schaefer100
RL	122317	REST1	0.815968	Schaefer100
RL	727553	REST1	0.881479	Schaefer100
RL	180129	REST1	0.870933	Schaefer100
RL	567052	REST1	0.857014	Schaefer100
RL	178849	REST1	0.879948	Schaefer100
RL	187345	REST1	0.892273	Schaefer100
RL	103818	REST1	0.899265	Schaefer100
RL	154330	REST1	0.815438	Schaefer100
RL	753251	REST1	0.817568	Schaefer100
RL	191841	REST1	0.880419	Schaefer100
RL	585256	REST1	0.849682	Schaefer100
RL	167238	REST1	0.878351	Schaefer100
RL	123824	REST1	0.899807	Schaefer100
RL	304727	REST1	0.84803	Schaefer200
RL	169949	REST1	0.817755	Schaefer200
RL	833249	REST1	0.806353	Schaefer200
RL	118124	REST1	0.793011	Schaefer200
RL	424939	REST1	0.826886	Schaefer200
RL	285345	REST1	0.841441	Schaefer200
RL	366446	REST1	0.752165	Schaefer200
RL	211417	REST1	0.83886	Schaefer200
RL	392750	REST1	0.802154	Schaefer200
RL	146533	REST1	0.8844	Schaefer200
RL	770352	REST1	0.855788	Schaefer200
RL	586460	REST1	0.844629	Schaefer200
RL	628248	REST1	0.711159	Schaefer200
RL	168745	REST1	0.841929	Schaefer200
RL	185139	REST1	0.802244	Schaefer200
RL	729557	REST1	0.844667	Schaefer200
RL	517239	REST1	0.831999	Schaefer200
RL	200614	REST1	0.827901	Schaefer200
RL	118730	REST1	0.815739	Schaefer200
RL	178142	REST1	0.89782	Schaefer200
RL	784565	REST1	0.854055	Schaefer200
RL	456346	REST1	0.863672	Schaefer200
RL	165436	REST1	0.827207	Schaefer200
RL	151223	REST1	0.860458	Schaefer200
RL	135225	REST1	0.897699	Schaefer200
RL	115219	REST1	0.730398	Schaefer200
RL	139637	REST1	0.78177	Schaefer200
RL	888678	REST1	0.889135	Schaefer200
RL	126325	REST1	0.873193	Schaefer200
RL	121416	REST1	0.728522	Schaefer200
RL	520228	REST1	0.864861	Schaefer200
RL	214221	REST1	0.764031	Schaefer200
RL	352132	REST1	0.812004	Schaefer200
RL	664757	REST1	0.841888	Schaefer200
RL	142828	REST1	0.791801	Schaefer200
RL	139435	REST1	0.87939	Schaefer200
RL	106319	REST1	0.768663	Schaefer200
RL	178243	REST1	0.881288	Schaefer200
RL	518746	REST1	0.840082	Schaefer200
RL	103212	REST1	0.817671	Schaefer200
RL	793465	REST1	0.837299	Schaefer200
RL	933253	REST1	0.855497	Schaefer200
RL	581349	REST1	0.740139	Schaefer200
RL	196144	REST1	0.844337	Schaefer200
RL	156233	REST1	0.775265	Schaefer200
RL	212015	REST1	0.852732	Schaefer200
RL	433839	REST1	0.841172	Schaefer200
RL	177645	REST1	0.848557	Schaefer200
RL	135730	REST1	0.859046	Schaefer200
RL	166438	REST1	0.862215	Schaefer200
RL	308331	REST1	0.818907	Schaefer200
RL	212116	REST1	0.85756	Schaefer200
RL	135528	REST1	0.850648	Schaefer200
RL	908860	REST1	0.86008	Schaefer200
RL	552241	REST1	0.746177	Schaefer200
RL	102513	REST1	0.782292	Schaefer200
RL	580650	REST1	0.83056	Schaefer200
RL	159239	REST1	0.827286	Schaefer200
RL	989987	REST1	0.83558	Schaefer200
RL	245333	REST1	0.849638	Schaefer200
RL	149842	REST1	0.873804	Schaefer200
RL	199150	REST1	0.79681	Schaefer200
RL	153833	REST1	0.775313	Schaefer200
RL	436239	REST1	0.831175	Schaefer200
RL	174437	REST1	0.788023	Schaefer200
RL	118225	REST1	0.821598	Schaefer200
RL	137936	REST1	0.792385	Schaefer200
RL	680452	REST1	0.829366	Schaefer200
RL	692964	REST1	0.785693	Schaefer200
RL	112516	REST1	0.812974	Schaefer200
RL	955465	REST1	0.874105	Schaefer200
RL	889579	REST1	0.848237	Schaefer200
RL	156637	REST1	0.709049	Schaefer200
RL	513130	REST1	0.847932	Schaefer200
RL	217429	REST1	0.850193	Schaefer200
RL	186141	REST1	0.856215	Schaefer200
RL	173435	REST1	0.875032	Schaefer200
RL	127933	REST1	0.835137	Schaefer200
RL	136732	REST1	0.812953	Schaefer200
RL	984472	REST1	0.826552	Schaefer200
RL	102311	REST1	0.845229	Schaefer200
RL	816653	REST1	0.845229	Schaefer200
RL	173536	REST1	0.881295	Schaefer200
RL	201515	REST1	0.711172	Schaefer200
RL	742549	REST1	0.813885	Schaefer200
RL	192540	REST1	0.847638	Schaefer200
RL	395756	REST1	0.843596	Schaefer200
RL	756055	REST1	0.825586	Schaefer200
RL	486759	REST1	0.836339	Schaefer200
RL	217126	REST1	0.743295	Schaefer200
RL	300618	REST1	0.866445	Schaefer200
RL	656253	REST1	0.872259	Schaefer200
RL	792867	REST1	0.863982	Schaefer200
RL	183034	REST1	0.898507	Schaefer200
RL	205119	REST1	0.753865	Schaefer200
RL	389357	REST1	0.864587	Schaefer200
RL	613538	REST1	0.804502	Schaefer200
RL	361941	REST1	0.798915	Schaefer200
RL	826454	REST1	0.880887	Schaefer200
RL	346137	REST1	0.76685	Schaefer200
RL	686969	REST1	0.82113	Schaefer200
RL	180432	REST1	0.834229	Schaefer200
RL	368753	REST1	0.80294	Schaefer200
RL	757764	REST1	0.873961	Schaefer200
RL	506234	REST1	0.895218	Schaefer200
RL	211619	REST1	0.772776	Schaefer200
RL	104012	REST1	0.853901	Schaefer200
RL	200008	REST1	0.868219	Schaefer200
RL	966975	REST1	0.791665	Schaefer200
RL	592455	REST1	0.848182	Schaefer200
RL	147636	REST1	0.870776	Schaefer200
RL	445543	REST1	0.858655	Schaefer200
RL	159744	REST1	0.850139	Schaefer200
RL	139233	REST1	0.861608	Schaefer200
RL	926862	REST1	0.744735	Schaefer200
RL	268850	REST1	0.820959	Schaefer200
RL	151627	REST1	0.842654	Schaefer200
RL	214524	REST1	0.805872	Schaefer200
RL	111211	REST1	0.816711	Schaefer200
RL	115017	REST1	0.859338	Schaefer200
RL	536647	REST1	0.848186	Schaefer200
RL	880157	REST1	0.82349	Schaefer200
RL	192136	REST1	0.851397	Schaefer200
RL	180937	REST1	0.81276	Schaefer200
RL	176845	REST1	0.820769	Schaefer200
RL	111312	REST1	0.845421	Schaefer200
RL	211316	REST1	0.862406	Schaefer200
RL	274542	REST1	0.876194	Schaefer200
RL	268749	REST1	0.85868	Schaefer200
RL	130316	REST1	0.786531	Schaefer200
RL	310621	REST1	0.852521	Schaefer200
RL	679568	REST1	0.890373	Schaefer200
RL	122822	REST1	0.806734	Schaefer200
RL	189349	REST1	0.852371	Schaefer200
RL	157942	REST1	0.791697	Schaefer200
RL	195041	REST1	0.77595	Schaefer200
RL	286347	REST1	0.84797	Schaefer200
RL	958976	REST1	0.752459	Schaefer200
RL	281135	REST1	0.859286	Schaefer200
RL	156435	REST1	0.857397	Schaefer200
RL	358144	REST1	0.828997	Schaefer200
RL	205826	REST1	0.815222	Schaefer200
RL	303119	REST1	0.787894	Schaefer200
RL	110613	REST1	0.820066	Schaefer200
RL	618952	REST1	0.845111	Schaefer200
RL	786569	REST1	0.647064	Schaefer200
RL	382242	REST1	0.81967	Schaefer200
RL	348545	REST1	0.830177	Schaefer200
RL	154532	REST1	0.825257	Schaefer200
RL	599671	REST1	0.852301	Schaefer200
RL	194645	REST1	0.853507	Schaefer200
RL	107422	REST1	0.867606	Schaefer200
RL	339847	REST1	0.872869	Schaefer200
RL	257542	REST1	0.866621	Schaefer200
RL	180735	REST1	0.829658	Schaefer200
RL	300719	REST1	0.801742	Schaefer200
RL	122620	REST1	0.87091	Schaefer200
RL	190031	REST1	0.832343	Schaefer200
RL	113316	REST1	0.861742	Schaefer200
RL	176542	REST1	0.878755	Schaefer200
RL	174841	REST1	0.825986	Schaefer200
RL	835657	REST1	0.851824	Schaefer200
RL	152831	REST1	0.855229	Schaefer200
RL	194443	REST1	0.853626	Schaefer200
RL	290136	REST1	0.837196	Schaefer200
RL	171633	REST1	0.847645	Schaefer200
RL	198249	REST1	0.827486	Schaefer200
RL	311320	REST1	0.796247	Schaefer200
RL	872764	REST1	0.839821	Schaefer200
RL	436845	REST1	0.850594	Schaefer200
RL	120414	REST1	0.852624	Schaefer200
RL	138534	REST1	0.822026	Schaefer200
RL	837560	REST1	0.800453	Schaefer200
RL	951457	REST1	0.819856	Schaefer200
RL	589567	REST1	0.778374	Schaefer200
RL	695768	REST1	0.818431	Schaefer200
RL	293748	REST1	0.826104	Schaefer200
RL	110007	REST1	0.814211	Schaefer200
RL	133625	REST1	0.844685	Schaefer200
RL	201414	REST1	0.856607	Schaefer200
RL	102008	REST1	0.861253	Schaefer200
RL	872562	REST1	0.860665	Schaefer200
RL	870861	REST1	0.852726	Schaefer200
RL	108222	REST1	0.808249	Schaefer200
RL	623844	REST1	0.848399	Schaefer200
RL	127832	REST1	0.853041	Schaefer200
RL	917255	REST1	0.836971	Schaefer200
RL	148133	REST1	0.865342	Schaefer200
RL	155938	REST1	0.848998	Schaefer200
RL	774663	REST1	0.794252	Schaefer200
RL	220721	REST1	0.808774	Schaefer200
RL	585862	REST1	0.874336	Schaefer200
RL	114823	REST1	0.856258	Schaefer200
RL	849264	REST1	0.843134	Schaefer200
RL	672756	REST1	0.831537	Schaefer200
RL	169747	REST1	0.853278	Schaefer200
RL	465852	REST1	0.820428	Schaefer200
RL	993675	REST1	0.83952	Schaefer200
RL	206323	REST1	0.786821	Schaefer200
RL	197550	REST1	0.821875	Schaefer200
RL	828862	REST1	0.87478	Schaefer200
RL	157336	REST1	0.856889	Schaefer200
RL	188549	REST1	0.836461	Schaefer200
RL	171532	REST1	0.780254	Schaefer200
RL	147737	REST1	0.832453	Schaefer200
RL	200311	REST1	0.82748	Schaefer200
RL	856968	REST1	0.824837	Schaefer200
RL	481042	REST1	0.816008	Schaefer200
RL	553344	REST1	0.871596	Schaefer200
RL	101915	REST1	0.785264	Schaefer200
RL	172029	REST1	0.824501	Schaefer200
RL	162733	REST1	0.682353	Schaefer200
RL	463040	REST1	0.835929	Schaefer200
RL	572045	REST1	0.860306	Schaefer200
RL	139839	REST1	0.825302	Schaefer200
RL	210415	REST1	0.816911	Schaefer200
RL	136833	REST1	0.854339	Schaefer200
RL	499566	REST1	0.863783	Schaefer200
RL	154229	REST1	0.869522	Schaefer200
RL	677766	REST1	0.825198	Schaefer200
RL	825553	REST1	0.862446	Schaefer200
RL	990366	REST1	0.868424	Schaefer200
RL	406836	REST1	0.860105	Schaefer200
RL	753150	REST1	0.871016	Schaefer200
RL	137532	REST1	0.832358	Schaefer200
RL	103111	REST1	0.830487	Schaefer200
RL	231928	REST1	0.838425	Schaefer200
RL	571144	REST1	0.807857	Schaefer200
RL	106824	REST1	0.847168	Schaefer200
RL	175035	REST1	0.757217	Schaefer200
RL	529953	REST1	0.857998	Schaefer200
RL	210112	REST1	0.837423	Schaefer200
RL	832651	REST1	0.814902	Schaefer200
RL	562345	REST1	0.860768	Schaefer200
RL	178950	REST1	0.842864	Schaefer200
RL	128127	REST1	0.847749	Schaefer200
RL	171330	REST1	0.8464	Schaefer200
RL	516742	REST1	0.812937	Schaefer200
RL	210011	REST1	0.865861	Schaefer200
RL	932554	REST1	0.903411	Schaefer200
RL	987983	REST1	0.867717	Schaefer200
RL	134425	REST1	0.835984	Schaefer200
RL	461743	REST1	0.846834	Schaefer200
RL	622236	REST1	0.846658	Schaefer200
RL	219231	REST1	0.839454	Schaefer200
RL	130720	REST1	0.749808	Schaefer200
RL	857263	REST1	0.855631	Schaefer200
RL	336841	REST1	0.788226	Schaefer200
RL	158540	REST1	0.749431	Schaefer200
RL	871762	REST1	0.839843	Schaefer200
RL	204319	REST1	0.838473	Schaefer200
RL	901442	REST1	0.856235	Schaefer200
RL	211720	REST1	0.706137	Schaefer200
RL	164030	REST1	0.871096	Schaefer200
RL	175439	REST1	0.815578	Schaefer200
RL	153126	REST1	0.862048	Schaefer200
RL	120212	REST1	0.865822	Schaefer200
RL	634748	REST1	0.82584	Schaefer200
RL	138231	REST1	0.821504	Schaefer200
RL	902242	REST1	0.728638	Schaefer200
RL	911849	REST1	0.860843	Schaefer200
RL	376247	REST1	0.8672	Schaefer200
RL	280739	REST1	0.863333	Schaefer200
RL	878877	REST1	0.850639	Schaefer200
RL	118831	REST1	0.861652	Schaefer200
RL	723141	REST1	0.843644	Schaefer200
RL	962058	REST1	0.691991	Schaefer200
RL	734045	REST1	0.810993	Schaefer200
RL	894067	REST1	0.820949	Schaefer200
RL	164939	REST1	0.85416	Schaefer200
RL	153227	REST1	0.799433	Schaefer200
RL	118932	REST1	0.841052	Schaefer200
RL	206525	REST1	0.754692	Schaefer200
RL	316633	REST1	0.847616	Schaefer200
RL	654754	REST1	0.872669	Schaefer200
RL	158136	REST1	0.780305	Schaefer200
RL	769064	REST1	0.836008	Schaefer200
RL	161832	REST1	0.790052	Schaefer200
RL	381038	REST1	0.847746	Schaefer200
RL	453441	REST1	0.778696	Schaefer200
RL	749058	REST1	0.809617	Schaefer200
RL	144125	REST1	0.729707	Schaefer200
RL	163432	REST1	0.884188	Schaefer200
RL	122317	REST1	0.810413	Schaefer200
RL	727553	REST1	0.856773	Schaefer200
RL	180129	REST1	0.833959	Schaefer200
RL	567052	REST1	0.836004	Schaefer200
RL	178849	REST1	0.862653	Schaefer200
RL	187345	REST1	0.878991	Schaefer200
RL	103818	REST1	0.870376	Schaefer200
RL	154330	REST1	0.787004	Schaefer200
RL	753251	REST1	0.800473	Schaefer200
RL	191841	REST1	0.864791	Schaefer200
RL	585256	REST1	0.823942	Schaefer200
RL	167238	REST1	0.85797	Schaefer200
RL	123824	REST1	0.873352	Schaefer200
RL	304727	REST1	0.81975	Schaefer400
RL	169949	REST1	0.791673	Schaefer400
RL	833249	REST1	0.781098	Schaefer400
RL	118124	REST1	0.760129	Schaefer400
RL	424939	REST1	0.812427	Schaefer400
RL	285345	REST1	0.810464	Schaefer400
RL	366446	REST1	0.727414	Schaefer400
RL	211417	REST1	0.812791	Schaefer400
RL	392750	REST1	0.777332	Schaefer400
RL	146533	REST1	0.861412	Schaefer400
RL	770352	REST1	0.819207	Schaefer400
RL	586460	REST1	0.825728	Schaefer400
RL	628248	REST1	0.695923	Schaefer400
RL	168745	REST1	0.823187	Schaefer400
RL	185139	REST1	0.780653	Schaefer400
RL	729557	REST1	0.818894	Schaefer400
RL	517239	REST1	0.802313	Schaefer400
RL	200614	REST1	0.804922	Schaefer400
RL	118730	REST1	0.781693	Schaefer400
RL	178142	REST1	0.866506	Schaefer400
RL	784565	REST1	0.83247	Schaefer400
RL	456346	REST1	0.836563	Schaefer400
RL	165436	REST1	0.802752	Schaefer400
RL	151223	REST1	0.842407	Schaefer400
RL	135225	REST1	0.873158	Schaefer400
RL	115219	REST1	0.707158	Schaefer400
RL	139637	REST1	0.761087	Schaefer400
RL	888678	REST1	0.862479	Schaefer400
RL	126325	REST1	0.848046	Schaefer400
RL	121416	REST1	0.713401	Schaefer400
RL	520228	REST1	0.839438	Schaefer400
RL	214221	REST1	0.736488	Schaefer400
RL	352132	REST1	0.798546	Schaefer400
RL	664757	REST1	0.817391	Schaefer400
RL	142828	REST1	0.764567	Schaefer400
RL	139435	REST1	0.854604	Schaefer400
RL	106319	REST1	0.752827	Schaefer400
RL	178243	REST1	0.854475	Schaefer400
RL	518746	REST1	0.817181	Schaefer400
RL	103212	REST1	0.797823	Schaefer400
RL	793465	REST1	0.812645	Schaefer400
RL	933253	REST1	0.829368	Schaefer400
RL	581349	REST1	0.72518	Schaefer400
RL	196144	REST1	0.811879	Schaefer400
RL	156233	REST1	0.758681	Schaefer400
RL	212015	REST1	0.830508	Schaefer400
RL	433839	REST1	0.819637	Schaefer400
RL	177645	REST1	0.829217	Schaefer400
RL	135730	REST1	0.838442	Schaefer400
RL	166438	REST1	0.835384	Schaefer400
RL	308331	REST1	0.799786	Schaefer400
RL	212116	REST1	0.832019	Schaefer400
RL	135528	REST1	0.818815	Schaefer400
RL	908860	REST1	0.83055	Schaefer400
RL	552241	REST1	0.732145	Schaefer400
RL	102513	REST1	0.769588	Schaefer400
RL	580650	REST1	0.798218	Schaefer400
RL	159239	REST1	0.797664	Schaefer400
RL	989987	REST1	0.810706	Schaefer400
RL	245333	REST1	0.829941	Schaefer400
RL	149842	REST1	0.849269	Schaefer400
RL	199150	REST1	0.767573	Schaefer400
RL	153833	REST1	0.750771	Schaefer400
RL	436239	REST1	0.806716	Schaefer400
RL	174437	REST1	0.75645	Schaefer400
RL	118225	REST1	0.798486	Schaefer400
RL	137936	REST1	0.76584	Schaefer400
RL	680452	REST1	0.807284	Schaefer400
RL	692964	REST1	0.765242	Schaefer400
RL	112516	REST1	0.786212	Schaefer400
RL	955465	REST1	0.84547	Schaefer400
RL	889579	REST1	0.817417	Schaefer400
RL	156637	REST1	0.687332	Schaefer400
RL	513130	REST1	0.82242	Schaefer400
RL	217429	REST1	0.824562	Schaefer400
RL	186141	REST1	0.830161	Schaefer400
RL	173435	REST1	0.849321	Schaefer400
RL	127933	REST1	0.807228	Schaefer400
RL	136732	REST1	0.788623	Schaefer400
RL	984472	REST1	0.80267	Schaefer400
RL	102311	REST1	0.825042	Schaefer400
RL	816653	REST1	0.82558	Schaefer400
RL	173536	REST1	0.861511	Schaefer400
RL	201515	REST1	0.692491	Schaefer400
RL	742549	REST1	0.785139	Schaefer400
RL	192540	REST1	0.825425	Schaefer400
RL	395756	REST1	0.818638	Schaefer400
RL	756055	REST1	0.796984	Schaefer400
RL	486759	REST1	0.816404	Schaefer400
RL	217126	REST1	0.729117	Schaefer400
RL	300618	REST1	0.839397	Schaefer400
RL	656253	REST1	0.84459	Schaefer400
RL	792867	REST1	0.841473	Schaefer400
RL	183034	REST1	0.872635	Schaefer400
RL	205119	REST1	0.727567	Schaefer400
RL	389357	REST1	0.844634	Schaefer400
RL	613538	REST1	0.787958	Schaefer400
RL	361941	REST1	0.779042	Schaefer400
RL	826454	REST1	0.8563	Schaefer400
RL	346137	REST1	0.735605	Schaefer400
RL	686969	REST1	0.801104	Schaefer400
RL	180432	REST1	0.817041	Schaefer400
RL	368753	REST1	0.775699	Schaefer400
RL	757764	REST1	0.850934	Schaefer400
RL	506234	REST1	0.874088	Schaefer400
RL	211619	REST1	0.759372	Schaefer400
RL	104012	REST1	0.829596	Schaefer400
RL	200008	REST1	0.837671	Schaefer400
RL	966975	REST1	0.7826	Schaefer400
RL	592455	REST1	0.819026	Schaefer400
RL	147636	REST1	0.845852	Schaefer400
RL	445543	REST1	0.824591	Schaefer400
RL	159744	REST1	0.828766	Schaefer400
RL	139233	REST1	0.834381	Schaefer400
RL	926862	REST1	0.728261	Schaefer400
RL	268850	REST1	0.796532	Schaefer400
RL	151627	REST1	0.817113	Schaefer400
RL	214524	REST1	0.779866	Schaefer400
RL	111211	REST1	0.787378	Schaefer400
RL	115017	REST1	0.831481	Schaefer400
RL	536647	REST1	0.82209	Schaefer400
RL	880157	REST1	0.795941	Schaefer400
RL	192136	REST1	0.833696	Schaefer400
RL	180937	REST1	0.797173	Schaefer400
RL	176845	REST1	0.800149	Schaefer400
RL	111312	REST1	0.824486	Schaefer400
RL	211316	REST1	0.828518	Schaefer400
RL	274542	REST1	0.855612	Schaefer400
RL	268749	REST1	0.8417	Schaefer400
RL	130316	REST1	0.760019	Schaefer400
RL	310621	REST1	0.82604	Schaefer400
RL	679568	REST1	0.867042	Schaefer400
RL	122822	REST1	0.771705	Schaefer400
RL	189349	REST1	0.823149	Schaefer400
RL	157942	REST1	0.776241	Schaefer400
RL	195041	REST1	0.746845	Schaefer400
RL	286347	REST1	0.824799	Schaefer400
RL	958976	REST1	0.729077	Schaefer400
RL	281135	REST1	0.828167	Schaefer400
RL	156435	REST1	0.835917	Schaefer400
RL	358144	REST1	0.810281	Schaefer400
RL	205826	REST1	0.778838	Schaefer400
RL	303119	REST1	0.765113	Schaefer400
RL	110613	REST1	0.796308	Schaefer400
RL	618952	REST1	0.822993	Schaefer400
RL	786569	REST1	0.633844	Schaefer400
RL	382242	REST1	0.789894	Schaefer400
RL	348545	REST1	0.810578	Schaefer400
RL	154532	REST1	0.803407	Schaefer400
RL	599671	REST1	0.829413	Schaefer400
RL	194645	REST1	0.831374	Schaefer400
RL	107422	REST1	0.845829	Schaefer400
RL	339847	REST1	0.845582	Schaefer400
RL	257542	REST1	0.841314	Schaefer400
RL	180735	REST1	0.822217	Schaefer400
RL	300719	REST1	0.777807	Schaefer400
RL	122620	REST1	0.842489	Schaefer400
RL	190031	REST1	0.809066	Schaefer400
RL	113316	REST1	0.831009	Schaefer400
RL	176542	REST1	0.855399	Schaefer400
RL	174841	REST1	0.799232	Schaefer400
RL	835657	REST1	0.835171	Schaefer400
RL	152831	REST1	0.830282	Schaefer400
RL	194443	REST1	0.833982	Schaefer400
RL	290136	REST1	0.807096	Schaefer400
RL	171633	REST1	0.827736	Schaefer400
RL	198249	REST1	0.799284	Schaefer400
RL	311320	REST1	0.771407	Schaefer400
RL	872764	REST1	0.809738	Schaefer400
RL	436845	REST1	0.823275	Schaefer400
RL	120414	REST1	0.823925	Schaefer400
RL	138534	REST1	0.795622	Schaefer400
RL	837560	REST1	0.781057	Schaefer400
RL	951457	REST1	0.795694	Schaefer400
RL	589567	REST1	0.764348	Schaefer400
RL	695768	REST1	0.791421	Schaefer400
RL	293748	REST1	0.804408	Schaefer400
RL	110007	REST1	0.786337	Schaefer400
RL	133625	REST1	0.822569	Schaefer400
RL	201414	REST1	0.829112	Schaefer400
RL	102008	REST1	0.841302	Schaefer400
RL	872562	REST1	0.8338	Schaefer400
RL	870861	REST1	0.828364	Schaefer400
RL	108222	REST1	0.788598	Schaefer400
RL	623844	REST1	0.814447	Schaefer400
RL	127832	REST1	0.833919	Schaefer400
RL	917255	REST1	0.80978	Schaefer400
RL	148133	REST1	0.839268	Schaefer400
RL	155938	REST1	0.826335	Schaefer400
RL	774663	REST1	0.775326	Schaefer400
RL	220721	REST1	0.777592	Schaefer400
RL	585862	REST1	0.843559	Schaefer400
RL	114823	REST1	0.832241	Schaefer400
RL	849264	REST1	0.8217	Schaefer400
RL	672756	REST1	0.801873	Schaefer400
RL	169747	REST1	0.825566	Schaefer400
RL	465852	REST1	0.795278	Schaefer400
RL	993675	REST1	0.81198	Schaefer400
RL	206323	REST1	0.7588	Schaefer400
RL	197550	REST1	0.795931	Schaefer400
RL	828862	REST1	0.855205	Schaefer400
RL	157336	REST1	0.824492	Schaefer400
RL	188549	REST1	0.81825	Schaefer400
RL	171532	REST1	0.756758	Schaefer400
RL	147737	REST1	0.801433	Schaefer400
RL	200311	REST1	0.804335	Schaefer400
RL	856968	REST1	0.798328	Schaefer400
RL	481042	REST1	0.796973	Schaefer400
RL	553344	REST1	0.846021	Schaefer400
RL	101915	REST1	0.771501	Schaefer400
RL	172029	REST1	0.795361	Schaefer400
RL	162733	REST1	0.669667	Schaefer400
RL	463040	REST1	0.811269	Schaefer400
RL	572045	REST1	0.83852	Schaefer400
RL	139839	REST1	0.796197	Schaefer400
RL	210415	REST1	0.791997	Schaefer400
RL	136833	REST1	0.829334	Schaefer400
RL	499566	REST1	0.840924	Schaefer400
RL	154229	REST1	0.840233	Schaefer400
RL	677766	REST1	0.799287	Schaefer400
RL	825553	REST1	0.835709	Schaefer400
RL	990366	REST1	0.841445	Schaefer400
RL	406836	REST1	0.840298	Schaefer400
RL	753150	REST1	0.843831	Schaefer400
RL	137532	REST1	0.814003	Schaefer400
RL	103111	REST1	0.802826	Schaefer400
RL	231928	REST1	0.810628	Schaefer400
RL	571144	REST1	0.784402	Schaefer400
RL	106824	REST1	0.827281	Schaefer400
RL	175035	REST1	0.742672	Schaefer400
RL	529953	REST1	0.836452	Schaefer400
RL	210112	REST1	0.821325	Schaefer400
RL	832651	REST1	0.798956	Schaefer400
RL	562345	REST1	0.83902	Schaefer400
RL	178950	REST1	0.816668	Schaefer400
RL	128127	REST1	0.828152	Schaefer400
RL	171330	REST1	0.824054	Schaefer400
RL	516742	REST1	0.788635	Schaefer400
RL	210011	REST1	0.836308	Schaefer400
RL	932554	REST1	0.877708	Schaefer400
RL	987983	REST1	0.845416	Schaefer400
RL	134425	REST1	0.80938	Schaefer400
RL	461743	REST1	0.816308	Schaefer400
RL	622236	REST1	0.817983	Schaefer400
RL	219231	REST1	0.80908	Schaefer400
RL	130720	REST1	0.719849	Schaefer400
RL	857263	REST1	0.833151	Schaefer400
RL	336841	REST1	0.781726	Schaefer400
RL	158540	REST1	0.736034	Schaefer400
RL	871762	REST1	0.814125	Schaefer400
RL	204319	REST1	0.808581	Schaefer400
RL	901442	REST1	0.830144	Schaefer400
RL	211720	REST1	0.68363	Schaefer400
RL	164030	REST1	0.841438	Schaefer400
RL	175439	REST1	0.779818	Schaefer400
RL	153126	REST1	0.829618	Schaefer400
RL	120212	REST1	0.838766	Schaefer400
RL	634748	REST1	0.807689	Schaefer400
RL	138231	REST1	0.787645	Schaefer400
RL	902242	REST1	0.716214	Schaefer400
RL	911849	REST1	0.841367	Schaefer400
RL	376247	REST1	0.84256	Schaefer400
RL	280739	REST1	0.828524	Schaefer400
RL	878877	REST1	0.821927	Schaefer400
RL	118831	REST1	0.838502	Schaefer400
RL	723141	REST1	0.818603	Schaefer400
RL	962058	REST1	0.678817	Schaefer400
RL	734045	REST1	0.780538	Schaefer400
RL	894067	REST1	0.802546	Schaefer400
RL	164939	REST1	0.821349	Schaefer400
RL	153227	REST1	0.77301	Schaefer400
RL	118932	REST1	0.812378	Schaefer400
RL	206525	REST1	0.74415	Schaefer400
RL	316633	REST1	0.827697	Schaefer400
RL	654754	REST1	0.842051	Schaefer400
RL	158136	REST1	0.760419	Schaefer400
RL	769064	REST1	0.814484	Schaefer400
RL	161832	REST1	0.764231	Schaefer400
RL	381038	REST1	0.819521	Schaefer400
RL	453441	REST1	0.754833	Schaefer400
RL	749058	REST1	0.779819	Schaefer400
RL	144125	REST1	0.720107	Schaefer400
RL	163432	REST1	0.858634	Schaefer400
RL	122317	REST1	0.792755	Schaefer400
RL	727553	REST1	0.829415	Schaefer400
RL	180129	REST1	0.807967	Schaefer400
RL	567052	REST1	0.809278	Schaefer400
RL	178849	REST1	0.845435	Schaefer400
RL	187345	REST1	0.857988	Schaefer400
RL	103818	REST1	0.846211	Schaefer400
RL	154330	REST1	0.772246	Schaefer400
RL	753251	REST1	0.776136	Schaefer400
RL	191841	REST1	0.834607	Schaefer400
RL	585256	REST1	0.800088	Schaefer400
RL	167238	REST1	0.828086	Schaefer400
RL	123824	REST1	0.849534	Schaefer400
LR	692964	REST2	0.840291	Schaefer100
LR	112516	REST2	0.827009	Schaefer100
LR	955465	REST2	0.888937	Schaefer100
LR	156637	REST2	0.7366	Schaefer100
LR	889579	REST2	0.842893	Schaefer100
LR	186141	REST2	0.875064	Schaefer100
LR	217429	REST2	0.839891	Schaefer100
LR	513130	REST2	0.881126	Schaefer100
LR	127933	REST2	0.870963	Schaefer100
LR	173435	REST2	0.856901	Schaefer100
LR	136732	REST2	0.890152	Schaefer100
LR	984472	REST2	0.77349	Schaefer100
LR	102311	REST2	0.827753	Schaefer100
LR	201515	REST2	0.87233	Schaefer100
LR	816653	REST2	0.875222	Schaefer100
LR	173536	REST2	0.86456	Schaefer100
LR	395756	REST2	0.832232	Schaefer100
LR	756055	REST2	0.833208	Schaefer100
LR	742549	REST2	0.855855	Schaefer100
LR	192540	REST2	0.857805	Schaefer100
LR	486759	REST2	0.831012	Schaefer100
LR	300618	REST2	0.881515	Schaefer100
LR	217126	REST2	0.827314	Schaefer100
LR	656253	REST2	0.874507	Schaefer100
LR	183034	REST2	0.839123	Schaefer100
LR	205119	REST2	0.807008	Schaefer100
LR	792867	REST2	0.888177	Schaefer100
LR	613538	REST2	0.826335	Schaefer100
LR	389357	REST2	0.903936	Schaefer100
LR	361941	REST2	0.7928	Schaefer100
LR	826454	REST2	0.894049	Schaefer100
LR	686969	REST2	0.820255	Schaefer100
LR	346137	REST2	0.803111	Schaefer100
LR	368753	REST2	0.80086	Schaefer100
LR	757764	REST2	0.893759	Schaefer100
LR	180432	REST2	0.881806	Schaefer100
LR	506234	REST2	0.924412	Schaefer100
LR	104012	REST2	0.859442	Schaefer100
LR	211619	REST2	0.828598	Schaefer100
LR	966975	REST2	0.866739	Schaefer100
LR	200008	REST2	0.884941	Schaefer100
LR	592455	REST2	0.887523	Schaefer100
LR	147636	REST2	0.843466	Schaefer100
LR	159744	REST2	0.855005	Schaefer100
LR	139233	REST2	0.884126	Schaefer100
LR	445543	REST2	0.86591	Schaefer100
LR	926862	REST2	0.804477	Schaefer100
LR	268850	REST2	0.886433	Schaefer100
LR	214524	REST2	0.84185	Schaefer100
LR	151627	REST2	0.89952	Schaefer100
LR	115017	REST2	0.860361	Schaefer100
LR	111211	REST2	0.859731	Schaefer100
LR	536647	REST2	0.896519	Schaefer100
LR	880157	REST2	0.745409	Schaefer100
LR	192136	REST2	0.889932	Schaefer100
LR	176845	REST2	0.857304	Schaefer100
LR	180937	REST2	0.874407	Schaefer100
LR	111312	REST2	0.867611	Schaefer100
LR	211316	REST2	0.89003	Schaefer100
LR	274542	REST2	0.903537	Schaefer100
LR	268749	REST2	0.854503	Schaefer100
LR	130316	REST2	0.839042	Schaefer100
LR	679568	REST2	0.871876	Schaefer100
LR	310621	REST2	0.902208	Schaefer100
LR	189349	REST2	0.891203	Schaefer100
LR	122822	REST2	0.898587	Schaefer100
LR	195041	REST2	0.858656	Schaefer100
LR	286347	REST2	0.896036	Schaefer100
LR	157942	REST2	0.863949	Schaefer100
LR	958976	REST2	0.868162	Schaefer100
LR	156435	REST2	0.833526	Schaefer100
LR	281135	REST2	0.871715	Schaefer100
LR	304727	REST2	0.856955	Schaefer100
LR	169949	REST2	0.85292	Schaefer100
LR	833249	REST2	0.844136	Schaefer100
LR	424939	REST2	0.845226	Schaefer100
LR	118124	REST2	0.861335	Schaefer100
LR	285345	REST2	0.868566	Schaefer100
LR	366446	REST2	0.811711	Schaefer100
LR	211417	REST2	0.841755	Schaefer100
LR	392750	REST2	0.769961	Schaefer100
LR	146533	REST2	0.905025	Schaefer100
LR	770352	REST2	0.851934	Schaefer100
LR	586460	REST2	0.878159	Schaefer100
LR	185139	REST2	0.874022	Schaefer100
LR	628248	REST2	0.901228	Schaefer100
LR	168745	REST2	0.853569	Schaefer100
LR	729557	REST2	0.87382	Schaefer100
LR	517239	REST2	0.880656	Schaefer100
LR	200614	REST2	0.904638	Schaefer100
LR	118730	REST2	0.858676	Schaefer100
LR	784565	REST2	0.881852	Schaefer100
LR	456346	REST2	0.913251	Schaefer100
LR	165436	REST2	0.813933	Schaefer100
LR	178142	REST2	0.86635	Schaefer100
LR	135225	REST2	0.888511	Schaefer100
LR	151223	REST2	0.903298	Schaefer100
LR	139637	REST2	0.827181	Schaefer100
LR	115219	REST2	0.817723	Schaefer100
LR	888678	REST2	0.876452	Schaefer100
LR	126325	REST2	0.86399	Schaefer100
LR	121416	REST2	0.864993	Schaefer100
LR	520228	REST2	0.887405	Schaefer100
LR	352132	REST2	0.853216	Schaefer100
LR	214221	REST2	0.877827	Schaefer100
LR	142828	REST2	0.781518	Schaefer100
LR	664757	REST2	0.876301	Schaefer100
LR	139435	REST2	0.863739	Schaefer100
LR	178243	REST2	0.882899	Schaefer100
LR	106319	REST2	0.846784	Schaefer100
LR	103212	REST2	0.830398	Schaefer100
LR	518746	REST2	0.867471	Schaefer100
LR	793465	REST2	0.855041	Schaefer100
LR	933253	REST2	0.880627	Schaefer100
LR	581349	REST2	0.778812	Schaefer100
LR	212015	REST2	0.913698	Schaefer100
LR	156233	REST2	0.702954	Schaefer100
LR	433839	REST2	0.877177	Schaefer100
LR	196144	REST2	0.849156	Schaefer100
LR	177645	REST2	0.882826	Schaefer100
LR	135730	REST2	0.869755	Schaefer100
LR	212116	REST2	0.846184	Schaefer100
LR	308331	REST2	0.840849	Schaefer100
LR	166438	REST2	0.858336	Schaefer100
LR	135528	REST2	0.849663	Schaefer100
LR	102513	REST2	0.829822	Schaefer100
LR	552241	REST2	0.801202	Schaefer100
LR	580650	REST2	0.856013	Schaefer100
LR	908860	REST2	0.876224	Schaefer100
LR	159239	REST2	0.85641	Schaefer100
LR	989987	REST2	0.758871	Schaefer100
LR	199150	REST2	0.653977	Schaefer100
LR	149842	REST2	0.902531	Schaefer100
LR	245333	REST2	0.858048	Schaefer100
LR	153833	REST2	0.705627	Schaefer100
LR	436239	REST2	0.861646	Schaefer100
LR	174437	REST2	0.851999	Schaefer100
LR	118225	REST2	0.842994	Schaefer100
LR	137936	REST2	0.782505	Schaefer100
LR	680452	REST2	0.863999	Schaefer100
LR	154229	REST2	0.889708	Schaefer100
LR	499566	REST2	0.867298	Schaefer100
LR	677766	REST2	0.849809	Schaefer100
LR	990366	REST2	0.87374	Schaefer100
LR	825553	REST2	0.730172	Schaefer100
LR	406836	REST2	0.895002	Schaefer100
LR	137532	REST2	0.763484	Schaefer100
LR	753150	REST2	0.904287	Schaefer100
LR	231928	REST2	0.864024	Schaefer100
LR	103111	REST2	0.872116	Schaefer100
LR	106824	REST2	0.851531	Schaefer100
LR	571144	REST2	0.867937	Schaefer100
LR	529953	REST2	0.814639	Schaefer100
LR	175035	REST2	0.845124	Schaefer100
LR	210112	REST2	0.825812	Schaefer100
LR	832651	REST2	0.858581	Schaefer100
LR	562345	REST2	0.905061	Schaefer100
LR	171330	REST2	0.873455	Schaefer100
LR	516742	REST2	0.826361	Schaefer100
LR	178950	REST2	0.829297	Schaefer100
LR	128127	REST2	0.877456	Schaefer100
LR	210011	REST2	0.830406	Schaefer100
LR	932554	REST2	0.915616	Schaefer100
LR	987983	REST2	0.88058	Schaefer100
LR	134425	REST2	0.868433	Schaefer100
LR	622236	REST2	0.871512	Schaefer100
LR	461743	REST2	0.80852	Schaefer100
LR	219231	REST2	0.866661	Schaefer100
LR	130720	REST2	0.777089	Schaefer100
LR	336841	REST2	0.889553	Schaefer100
LR	158540	REST2	0.770674	Schaefer100
LR	857263	REST2	0.842195	Schaefer100
LR	871762	REST2	0.84078	Schaefer100
LR	204319	REST2	0.889231	Schaefer100
LR	211720	REST2	0.796306	Schaefer100
LR	901442	REST2	0.883284	Schaefer100
LR	164030	REST2	0.879612	Schaefer100
LR	120212	REST2	0.886165	Schaefer100
LR	153126	REST2	0.899721	Schaefer100
LR	175439	REST2	0.791361	Schaefer100
LR	634748	REST2	0.812603	Schaefer100
LR	902242	REST2	0.867973	Schaefer100
LR	138231	REST2	0.877376	Schaefer100
LR	911849	REST2	0.884141	Schaefer100
LR	962058	REST2	0.852474	Schaefer100
LR	878877	REST2	0.865355	Schaefer100
LR	280739	REST2	0.89052	Schaefer100
LR	376247	REST2	0.863892	Schaefer100
LR	723141	REST2	0.87531	Schaefer100
LR	118831	REST2	0.863398	Schaefer100
LR	894067	REST2	0.820514	Schaefer100
LR	734045	REST2	0.83839	Schaefer100
LR	164939	REST2	0.875018	Schaefer100
LR	153227	REST2	0.849348	Schaefer100
LR	206525	REST2	0.839578	Schaefer100
LR	118932	REST2	0.887961	Schaefer100
LR	316633	REST2	0.854934	Schaefer100
LR	654754	REST2	0.873795	Schaefer100
LR	158136	REST2	0.877983	Schaefer100
LR	161832	REST2	0.754967	Schaefer100
LR	769064	REST2	0.866479	Schaefer100
LR	453441	REST2	0.844234	Schaefer100
LR	749058	REST2	0.857034	Schaefer100
LR	144125	REST2	0.868321	Schaefer100
LR	381038	REST2	0.885566	Schaefer100
LR	163432	REST2	0.89402	Schaefer100
LR	122317	REST2	0.872702	Schaefer100
LR	727553	REST2	0.882258	Schaefer100
LR	180129	REST2	0.873944	Schaefer100
LR	567052	REST2	0.844927	Schaefer100
LR	178849	REST2	0.884382	Schaefer100
LR	187345	REST2	0.851188	Schaefer100
LR	154330	REST2	0.761355	Schaefer100
LR	103818	REST2	0.852467	Schaefer100
LR	753251	REST2	0.772809	Schaefer100
LR	191841	REST2	0.879937	Schaefer100
LR	585256	REST2	0.852648	Schaefer100
LR	123824	REST2	0.864129	Schaefer100
LR	167238	REST2	0.868535	Schaefer100
LR	205826	REST2	0.86576	Schaefer100
LR	358144	REST2	0.884569	Schaefer100
LR	110613	REST2	0.807535	Schaefer100
LR	303119	REST2	0.842792	Schaefer100
[truncated: 1,553 more rows]
