# Supplementary material for: Individual identifiability following Procrustes alignment of functional gradients: effect of subspace dimensionality
Source: Commun Biol. 2026 Jan 10;9:231. doi: 10.1038/s42003-025-09509-3 (PMC12901060; doi:10.1038/s42003-025-09509-3)
Supplement: Supplementary file 7 — Supplementary Data 5 [file 42003_2025_9509_MOESM7_ESM.xlsx]

## Sheet: hcp_ya_non_ica_fix
	100408_REST1_LR	100408_REST1_RL	100408_REST2_LR	100408_REST2_RL	101006_REST1_LR	101006_REST1_RL	101006_REST2_LR	101006_REST2_RL	101915_REST1_LR	101915_REST1_RL	101915_REST2_LR	101915_REST2_RL	102008_REST1_LR	102008_REST1_RL	102008_REST2_LR	102008_REST2_RL	102311_REST1_LR	102311_REST1_RL	102311_REST2_LR	102311_REST2_RL	102513_REST1_LR	102513_REST1_RL	102513_REST2_LR	102513_REST2_RL	102614_REST1_LR	102614_REST1_RL	102614_REST2_LR	102614_REST2_RL	103111_REST1_LR	103111_REST1_RL	103111_REST2_LR	103111_REST2_RL	103212_REST1_LR	103212_REST1_RL	103212_REST2_LR	103212_REST2_RL	103818_REST1_LR	103818_REST1_RL	103818_REST2_LR	103818_REST2_RL	104012_REST1_LR	104012_REST1_RL	104012_REST2_LR	104012_REST2_RL	106319_REST1_LR	106319_REST1_RL	106319_REST2_LR	106319_REST2_RL	106824_REST1_LR
LH_Vis_1	0.0371579	0.0210116	0.0382757	0.0742391	0.00928527	0.037678	0.0234412	0.0217699	0.00706284	0.111997	-0.0235015	0.0839183	0.127316	0.12485	-0.0308105	-0.057582	0.0695543	0.134505	0.146198	0.0174112	0.113433	0.0250531	-0.0071704	-0.00485175	0.00159904	0.0176516	0.0396047	-0.00537642	-0.191265	-0.00451498	0.023215	0.00568144	0.0875252	0.107497	0.0418147	-0.043302	0.00904749	0.0141408	0.116234	0.205679	0.0814997	-0.00580146	0.0186628	-0.00950844	-0.00395967	0.0580784	0.0446606	0.0344975	0.0246967
LH_Vis_2	0.0219575	0.10031	0.0396563	0.0215462	0.00185775	0.0301623	-0.0204535	0.00745115	0.0395052	0.101142	-0.00305959	0.0971094	0.0873828	0.10524	-0.0947274	-0.0961941	0.0304133	0.181037	0.109347	0.0443109	0.136933	0.0236108	0.00284266	-0.0345906	-0.0198038	0.00926204	-0.000110658	-0.0172903	-0.167251	0.0175278	0.0609372	0.00810811	-0.045194	0.12467	0.046504	0.0212952	-0.0179642	0.00715074	0.0677409	-0.125795	0.0352164	0.0121067	-0.0126802	-0.0231576	0.0491569	0.0490316	0.0381744	0.0462329	-0.0401399
LH_Vis_3	-0.0784067	0.000764503	-0.0604055	-0.0478366	-0.0395086	0.0486794	-0.0287488	0.0711586	-0.00890545	0.0980359	0.022501	0.0552906	0.104294	0.0957348	-0.0747308	-1.89364e-06	0.102097	0.13074	0.119833	0.0534712	-0.10241	0.0179833	-0.0012374	0.0187486	0.0217526	0.0684684	0.0109819	-0.000552375	-0.192671	0.0192463	0.00107684	0.0150815	0.0525963	0.0405687	-0.0246052	-0.079953	0.0585351	-0.0162293	0.0210083	0.239238	0.0509795	-0.00722684	0.0113387	-0.00106302	0.115269	0.116385	0.027579	0.0292487	0.0948429
LH_Vis_4	0.00614161	0.0199459	-0.0351942	-0.0347908	-0.0120543	0.0220467	0.0190875	0.0167095	0.0759249	0.0960386	0.0658527	0.0711078	0.0639085	0.0296062	0.0497492	-0.0307104	0.043051	0.0982398	0.101049	0.0719579	-0.108025	0.0097114	0.04271	-0.0297587	-0.016004	0.0441965	-0.0179438	0.00213567	-0.183593	0.000324521	0.0612002	-0.00821383	0.0421531	-0.0648971	0.0181039	-0.0278243	0.0774749	-0.0238338	-0.0148587	-0.205122	-0.00743261	0.0121108	0.00948946	0.0142876	0.158968	0.144795	0.0685768	0.0367371	0.0911433
LH_Vis_5	-0.0571679	0.0995221	-0.0485219	-0.0444451	-0.0355771	0.0255681	0.0586502	0.0293527	0.052646	0.129543	0.0555181	0.06766	0.0302092	0.0607119	0.0356569	-0.066989	0.0591746	0.131184	0.0828883	0.0779548	-0.129545	-0.00335879	0.0104479	-0.0122384	0.0380232	0.0561938	0.00147687	-0.00831711	-0.10515	0.0289563	0.00296725	0.00134122	0.0554318	0.0905709	-0.0097091	-0.100254	0.0940547	-0.00399206	0.082382	0.200017	-0.00865893	0.00508307	-0.0161033	-0.00344483	0.119374	0.1634	0.0339953	0.03659	0.14331
LH_Vis_6	0.00895173	0.128932	0.0234597	-0.0231926	-0.0596097	-0.0127149	0.0301477	0.0561127	-0.0748403	0.0834092	0.00644635	0.022997	0.158299	0.0766608	0.0400834	0.00893928	0.0582213	0.119188	0.115394	0.0447439	-0.0852345	0.0166998	0.00366528	-0.00414858	-0.0138211	0.0286702	-0.000904945	-0.00366799	-0.125599	0.0595357	0.0292185	-0.0180935	-0.105827	0.0289012	0.0257474	-0.0622166	0.0777727	0.0178172	0.0966274	0.219952	0.0659297	0.00964997	-0.00247842	0.0347908	0.0774828	0.119764	0.0256696	0.0463135	0.0773113
LH_Vis_7	0.10329	0.0196126	0.116981	0.103236	-0.0225663	0.0271344	-0.0151599	-0.000204546	0.00288523	0.00574345	-0.000777773	0.0443502	0.122223	0.111463	-0.0393167	-0.0648134	0.015857	0.102281	0.10324	0.0509253	0.11816	0.0115768	0.0102594	0.00546333	-0.00429847	0.0297628	0.0180856	-0.0275014	-0.154537	0.028863	0.0302076	0.0111323	-0.0806623	-0.0358073	0.0687272	0.0247755	0.00803289	0.0419051	0.207677	-0.206664	0.00388682	0.0518737	-0.0222835	0.0102773	-0.0271054	0.0402615	0.0526288	0.023227	-0.044993
LH_Vis_8	-0.0523702	0.0732032	-0.0335365	-0.0586409	-0.051023	0.00497558	0.00905035	0.0237843	-0.00199758	0.106754	0.00786731	0.0114418	0.100993	0.0329319	0.0768987	-0.0415573	0.0510741	0.152754	0.0992892	0.00750316	-0.0867997	0.0359737	0.0232105	0.01184	0.0228398	0.0610542	0.0199047	0.0121888	-0.22425	0.00976512	0.00494175	-0.0309824	0.052779	0.112022	0.0437239	-0.0525908	0.0611663	-0.0112833	0.13476	0.171022	0.0647675	-0.0271734	0.00395274	0.0140718	0.104164	0.173676	0.0498149	0.0918493	0.0995099
LH_Vis_9	0.0214131	0.124425	-0.0139945	-0.0213892	-0.0138482	0.0169565	-0.0406752	0.0550775	0.00137748	0.132033	0.0466965	0.0696424	0.0978562	0.0500084	0.0860627	-0.064753	0.0448825	0.0134591	0.0969976	0.0679086	0.00372807	0.00585272	0.0267447	0.00122121	-0.0164704	0.049014	0.00678151	-0.00845871	-0.115171	0.064606	0.0214598	-0.0211868	0.0575276	0.169685	0.0746619	-0.0698269	0.0978302	0.0257824	0.0833749	0.231236	0.0117298	0.0459214	-0.0227318	-0.00326934	0.0836075	0.0953552	0.0293091	0.0522824	0.163819
LH_Vis_10	-0.0607694	0.0496831	-0.0826787	-0.0623003	-0.0348125	0.0383779	0.0592459	0.0633003	0.0964324	0.10571	0.0103996	0.0421397	0.0159068	0.0663989	0.0924115	-0.141025	-0.00711753	0.0319162	0.0527846	0.0144046	-0.101718	0.000713301	0.0204078	0.0158933	0.0265111	0.0401863	-0.0056325	0.0104983	-0.163676	0.0420184	0.00560758	-0.035103	0.0156854	-0.126257	0.0185331	-0.058936	0.0841484	-0.0192218	-0.0312108	-0.0588391	0.00563849	-0.0226679	0.00586892	0.0213745	0.132895	0.172947	0.0157876	0.0230461	0.0100596
LH_Vis_11	-0.0130104	0.116834	-0.0382518	0.0073768	-0.0295056	-0.00313771	0.0159504	0.0194965	0.014064	0.103114	0.0259305	0.0513166	0.0418922	0.0615666	0.0427935	-0.091338	0.0645382	0.0557716	0.0214956	0.0204936	-0.108933	-0.0116053	-0.0148969	0.0106296	0.0808689	0.0629318	-0.00966585	-0.00646813	-0.11816	0.0519094	0.00866287	-0.00881838	0.0120459	0.110506	0.116824	-0.0784884	0.129899	0.00665927	0.139136	0.151108	-0.0412808	-0.0259058	0.00117181	0.0119083	0.119694	0.157682	0.0283919	0.0342024	-0.00344797
LH_Vis_12	0.0234039	0.108672	0.0848628	-0.0230877	-0.00655934	-0.00567096	-0.0393462	0.0786377	-0.116088	0.0142832	-0.0173404	0.00803964	0.0996028	0.0359901	-0.0822891	-0.0256165	-0.0250078	-0.0478873	0.101946	0.0409449	0.0671975	0.027738	0.0271645	-0.0177818	-0.04173	0.00956295	-0.0279423	0.0304397	-0.0719109	-0.0225313	0.0101343	-0.0290304	-0.0849586	0.182211	0.0410053	0.0735016	0.0389647	-0.0105997	0.0883164	0.224611	0.032804	0.0391073	0.0124594	0.00844889	0.000766051	-0.0565684	-0.0133173	0.0234993	0.165239
LH_Vis_13	0.0712138	0.0322273	0.0231944	0.0764701	0.00984806	0.0326559	-0.0380961	0.062317	0.030015	-0.00172734	0.00691392	0.0375942	0.116529	0.0906181	0.0205855	-0.125422	-0.00776045	0.106226	0.00605581	0.00359027	0.0526544	-0.0288439	0.0621019	0.00979712	-0.0287769	0.034613	-0.0240686	-0.00767135	-0.00450314	0.0462648	8.97533e-05	0.0170551	0.0403531	-0.0804119	0.0170382	-0.0406975	0.0669015	0.0228178	0.103987	-0.180785	0.0508578	0.0509408	-0.000402317	-0.0541053	0.115681	-0.016959	0.0407239	0.0317674	-0.0255923
LH_Vis_14	-0.0218837	0.104265	0.0383633	-0.0592934	-0.0495811	-0.0240155	0.00871262	0.0110743	-0.0933237	0.0604046	-0.00229441	0.0240327	0.0909446	0.0435265	-0.00728883	0.0112767	-0.0340062	0.120496	0.0861144	0.000605381	-0.0665248	0.00504485	0.0370491	-0.0176406	-0.0314207	0.0104578	-0.00101685	0.017962	-0.134304	0.0486034	0.0239664	-0.0183085	-0.0832038	0.0731374	-0.0458799	-0.0763143	0.058501	-0.0467027	0.0661269	0.236236	0.0194235	-0.0026129	-0.0149963	-0.0144748	0.081798	0.138719	0.0117879	0.0580132	0.25755
LH_Vis_15	0.0114431	0.127836	0.0525144	-0.0172959	0.0114653	-0.0170724	-0.146406	0.065989	-0.0870632	0.055878	-0.00177959	0.0108555	0.0992945	0.0659251	-0.0933762	-0.0563916	0.0481398	-0.010189	0.0719398	0.0307929	-0.0669507	0.010242	-0.0335846	0.00366258	0.00437984	0.0427839	0.0167665	-0.0051714	-0.157194	0.0715681	0.0302387	0.0244701	-0.0198019	0.105871	0.115582	0.0559664	0.0715764	0.0324767	0.100413	0.192918	0.00640625	0.0234361	0.0153132	0.0367635	0.0759678	0.00960613	-0.00874931	0.0194817	0.0548408
LH_Vis_16	-0.0284682	0.0834937	0.0249136	-0.0486069	-0.0366734	0.00574512	0.0228251	0.0974083	0.0448221	0.097293	0.00780673	0.0823665	0.0246222	0.0822573	-0.0340501	-0.108164	-0.0168613	0.0840128	0.0435162	0.0237762	-0.0505796	0.0181154	0.0236939	-0.0378751	0.0106237	0.0678503	-0.0148913	-0.00539553	-0.161306	-0.00315126	0.00686539	0.0430433	-0.044897	-0.116832	0.0915655	-0.0740086	0.0757493	0.0100791	0.0208857	-0.1159	0.000276294	0.00990656	-0.0014802	0.0172228	0.0725838	0.0632254	0.0119457	0.0303982	0.0440486
LH_Vis_17	-0.0645959	0.0407759	-0.0539129	-0.0665028	-0.0263906	0.0403696	3.47929e-05	0.0199855	0.0412676	0.0995048	0.0238223	0.0110065	0.104861	0.0438754	0.0311282	-0.0364828	0.039323	0.1219	0.107987	0.0213041	-0.111305	0.0155227	0.0411712	0.00993965	0.00806284	0.0389852	0.00335613	0.00661374	-0.232905	0.0407692	0.0237774	-8.56966e-05	-0.0107298	0.0620575	0.0441306	-0.117276	0.0704941	-0.0109003	0.0448095	0.19262	0.00715226	-0.0131678	-0.0313645	0.0337237	0.120835	0.157825	0.0356172	0.0653213	0.0272143
LH_Vis_18	-0.00795167	0.121879	0.0185679	0.00447635	0.00505298	-0.0211415	-0.0601791	0.0741791	-0.0254905	0.0831278	0.0261186	0.0402324	0.0711399	0.0522038	-0.0981708	-0.0993965	-0.00189071	0.072448	0.0268296	0.0564128	-0.0185614	-0.00158356	0.018803	-0.0169203	0.0456504	0.00312843	0.0306218	0.011111	-0.163068	0.0440039	0.00597602	-0.0079675	0.0198153	0.083863	0.122249	-0.035234	0.106026	-0.00129947	0.0922674	0.236544	-0.00726699	-0.017144	-0.00848502	0.0154366	0.0892071	0.1267	-0.022989	0.0352252	0.010692
LH_Vis_19	0.0466675	0.103325	0.0857562	-0.0251065	-0.00823938	-0.0209665	-0.0457612	0.0540245	-0.0648979	0.0376048	-0.00114429	-0.0156096	0.0643235	0.0312439	-0.0577471	-0.0214435	0.0512441	0.111816	0.0909957	0.0169808	-0.0456722	-0.0187925	0.0155143	-0.0335211	0.0228253	0.0122561	-0.0277228	0.0252233	-0.170178	0.0437905	0.0057936	-0.00494825	-0.0089191	0.147938	0.0470705	-0.0805596	0.0759711	-0.0140544	0.0861036	0.186013	0.00156216	0.00243257	-0.0197759	0.0405381	0.082932	0.0121716	-0.00647044	0.0437069	0.138433
LH_Vis_20	0.0359599	0.0686121	0.132686	0.0398751	-0.0103219	0.0131748	-0.0236838	0.0901695	0.0366032	0.0896077	-0.0144123	0.000767789	0.0732651	0.0572057	0.0771929	-0.108813	0.10173	0.0972975	0.0313309	0.0279333	0.00129408	0.0215215	0.0326525	-0.0115876	-0.00671282	0.0184268	-0.00160926	0.00766296	-0.146929	0.0261448	0.0371022	0.0169209	0.0511254	-0.189312	0.076932	0.0499461	0.0744159	0.0279704	0.0480531	-0.215026	0.0428069	0.0279101	0.00963476	0.0565025	-0.0203882	0.0316593	0.0669305	0.0737584	-0.0590066
LH_Vis_21	0.083514	0.105534	0.0778021	0.0169772	-0.040256	-0.0132538	0.0479449	0.037732	-0.0244632	0.118059	0.0144641	0.0665215	0.0379159	0.090037	-0.033253	-0.0762016	-0.00906849	0.0803854	0.0254021	0.0316535	-0.00568225	0.00828488	0.0304461	0.0165228	0.0430688	0.0309426	-0.000195541	0.00144235	-0.160659	0.0401253	0.00640822	-0.0106255	-0.0606362	-0.0717225	0.103794	-0.0594706	0.0871838	-0.0215255	0.135463	0.164478	-0.0418091	-0.0286224	-0.0260777	0.0430839	0.0785926	0.173125	-0.0164232	0.0314407	-0.0394817
LH_Vis_22	-0.0695161	0.0465857	0.0218013	-0.0402995	-0.0346293	0.00142015	0.0692339	0.0732069	0.0269386	0.117662	0.0172522	0.106433	0.020722	0.0894041	0.0217973	-0.0598806	-0.00099989	0.105795	0.0381916	0.0134613	-0.00948068	0.00730858	0.0447158	-0.00429935	0.0265241	0.0596942	-0.00955528	0.0169253	-0.181469	0.012699	0.0596302	0.0197157	-0.0949371	-0.137988	0.1029	-0.0880724	0.075404	-0.0226072	0.0308474	-0.0993591	-0.000957598	0.0184592	-0.0534726	0.0663444	0.0849376	0.166258	0.00218849	-0.0042632	-0.109667
LH_Vis_23	-0.0164268	0.0807459	-0.00560648	-0.0512675	-0.0483802	-0.00969571	0.0272928	-0.0193555	0.000637421	0.0759582	0.0327531	-0.0211639	0.0557126	-0.00030483	0.00918587	0.0136624	0.0334978	0.14213	0.0877826	0.0323711	-0.0849484	0.0110208	-0.0209172	-0.0324749	-0.0248769	0.0265995	-0.00588301	0.00390728	-0.24711	0.0201631	0.0109037	-0.0193395	-0.037842	0.0192644	0.0254353	-0.0496462	0.070459	-0.015402	0.0456622	0.178424	0.00290915	-0.0167974	-0.0194392	-0.0139215	0.116514	0.143965	0.066162	0.0559968	0.0103213
LH_Vis_24	-0.0387718	0.0529927	0.0053834	-0.0528443	-0.011719	-0.0392723	-0.052287	0.0574526	0.00213205	0.106603	0.0151966	0.00901799	0.090164	0.0221934	0.00271539	-0.0843531	0.0541805	0.0869079	0.0566954	0.0135461	-0.120585	-0.00918157	-0.0130927	-0.0353699	0.0163126	0.0542554	0.0502615	-0.00269912	-0.138842	0.051836	-0.0255166	-0.0324313	-0.0742038	-0.0473886	0.0812098	-0.0721588	0.0857297	0.00156802	0.0749035	0.196953	-0.020293	-0.0246791	-0.0287062	-0.0282707	0.074109	0.120708	0.00483977	0.0489598	0.0760946
LH_Vis_25	0.0061811	0.091834	-0.00315977	-0.0170238	-0.0429387	-0.0142855	0.0108135	0.0634735	0.0731043	0.137486	0.0109545	0.0458376	0.0933661	0.0667434	0.0412594	-0.10137	0.0736676	0.118203	0.0735172	0.0382689	-0.13021	0.00681127	0.0150456	-0.00555278	0.0710457	0.0111662	-0.00517238	0.00921958	-0.163057	0.016108	-0.0171937	-0.0339799	-0.100482	0.0263925	0.0548917	-0.0923724	0.0795798	-0.00914784	0.0962068	0.19683	-0.0404071	-0.0254256	0.0118231	0.00989013	0.11069	0.157676	0.0220248	0.0166135	0.0179337
LH_Vis_26	0.0285625	0.0766314	0.0630431	-0.0103698	-0.0335796	0.0104755	0.0908495	0.0237037	0.085463	0.143241	-0.00894795	0.0607914	0.0095423	0.0708505	0.0598642	-0.0701429	0.0827175	0.14044	0.0567507	0.0328088	-0.0446521	0.0133107	0.0305897	0.0107056	0.00133281	0.0389203	-0.00251592	-0.011129	-0.155829	0.0405837	0.0173168	-0.0267537	-0.12155	0.0387711	0.0201363	-0.0793953	0.0678941	-0.0103436	0.107642	0.185568	0.0362778	0.0287143	0.0077761	0.063707	0.137299	0.166656	0.0308076	0.018791	0.0101932
LH_Vis_27	-0.0694239	0.0717793	-0.0241972	-0.0549212	-0.0414383	0.00168609	0.0337245	-0.0110768	0.0309078	0.104339	0.00194407	0.0142304	0.121157	0.0265292	-0.0219004	-0.0183311	0.0980393	0.107787	0.109286	0.0304234	-0.115752	-0.0104945	-0.0189674	-0.0279267	0.0218446	0.0351532	0.00773815	-0.0024894	-0.160737	0.0171657	-0.0243664	-0.0354963	-0.0801824	0.12603	-0.0414223	-0.120994	0.108057	0.0019956	0.0646598	0.197927	-0.0380397	-0.0253344	-0.0333792	-0.0179529	0.129495	0.149488	0.0584825	0.0666413	0.0426905
LH_Vis_28	-0.0166104	0.0560242	-0.002174	-0.0383348	-0.00311816	0.0200864	0.0591811	-0.0430451	0.04732	0.060604	0.0128118	0.0312627	0.0789065	0.0316469	-0.0717978	0.0150801	0.0771883	0.141994	0.114325	0.00301869	-0.0494719	-0.00205182	0.0386946	-0.0344769	-0.0205044	0.0293207	0.00390873	-0.00995226	-0.185188	-0.00741412	0.011456	-0.0504902	-0.128531	-0.00818997	0.0118835	-0.0136194	0.0798202	0.0260511	0.0693321	0.138558	-0.028975	-0.00223326	0.00424227	0.0152778	0.0970481	0.0905912	0.0697365	0.0422732	0.0882967
LH_Vis_29	-0.0561518	0.0184287	-0.0463636	-0.0807437	-0.046886	-0.0376396	0.0246056	0.0444045	0.0244722	0.132045	-0.0108771	0.0253467	0.121588	0.0468198	0.0232757	-0.0480062	0.1062	0.120592	0.0944253	0.0518201	-0.109787	0.00459472	0.0203549	-0.0219639	0.0222115	0.0425399	0.00677171	-0.00707851	-0.156028	0.0252117	-0.0286592	-0.0447453	-0.0922699	-0.140853	0.0458544	-0.091606	0.0817997	0.00133519	0.0668529	0.127214	-0.0451477	-0.00114471	-0.0213093	-0.0194812	0.101898	0.162776	0.038908	0.0635879	0.0408245
LH_Vis_30	-0.0525738	0.0505039	-0.0429728	-0.0612469	-0.045278	-0.0167408	0.0737168	0.0114434	0.0846898	0.131534	-0.0144285	0.0671547	0.118388	0.0710515	-0.00272321	-0.0382534	0.0709343	0.128758	0.0711717	0.0220364	-0.101058	-0.00377904	0.0254667	-0.0165877	-0.00626289	0.000467365	-0.0207027	-0.00802494	-0.206343	-0.0125765	-0.00742008	-0.050078	-0.114221	-0.0407866	0.0126309	-0.0991024	0.0980703	0.020151	0.102084	0.230194	-0.0140602	0.0166364	-0.00435871	0.0247908	0.0794145	0.153907	0.0561446	0.00783292	-0.0154444
LH_Vis_31	-0.0580911	0.0709426	-0.0556318	-0.0564373	-0.0156092	0.00799597	0.0686611	0.109221	0.0842011	0.118068	0.0179379	0.034576	0.0845949	0.0834127	0.0343222	-0.0136422	0.111521	0.144314	0.097182	0.0610335	-0.0918883	0.0183702	0.0405324	-0.00210631	0.00940807	0.0415807	0.00819459	-0.0195939	-0.0863556	-0.0115932	0.0670698	-0.0206642	-0.0981482	-0.0927618	0.065969	-0.0724739	0.0930178	0.0275049	0.0745908	0.176658	-0.0244966	0.0189569	-0.0321082	0.0103734	0.148914	0.167588	0.0797302	0.0560067	-0.0792256
LH_SomMot_1	-0.00111004	0.0888308	0.0562245	0.0273731	-0.028191	-0.0184856	-0.0513897	0.0833654	0.00974291	0.0943451	-0.00172637	-0.0211424	0.0119299	0.0843257	-0.0305267	-0.0565627	0.0866003	0.0566186	0.0342057	0.0406295	0.0357939	0.013173	0.0488912	-0.00143435	0.000618932	0.0181535	-0.00804553	-0.015019	-0.16473	-0.00118127	-0.0174046	-0.0231257	-0.0403223	0.017455	0.0345134	-0.0325189	0.0928689	0.0633121	0.0209758	0.132841	-0.00697274	0.054842	-0.0352898	0.0200105	0.0365779	-0.00203206	0.0320041	0.0976393	0.080034
LH_SomMot_2	-0.015086	0.0939022	0.0267692	-0.0166093	-0.0225072	0.0066551	-0.0265413	0.110221	0.0240421	0.122878	-0.00599734	0.043757	0.062284	0.0669403	0.0127465	-0.0403414	0.112827	0.118574	0.0908218	0.091962	-0.0146953	0.00947478	0.0374779	0.0225811	0.00207511	0.0036747	0.00688099	-0.00101912	-0.145724	0.0377869	0.0391028	-0.00368378	0.0556946	0.100806	-0.00104321	-0.0620061	0.113007	0.0264046	0.0589415	0.214749	0.0246915	0.023488	-0.0003969	0.0336854	0.0830708	0.0650096	0.0406171	0.0878315	0.0120291
LH_SomMot_3	-0.0228231	0.0652086	0.0895923	-0.0374688	0.0039444	0.0198181	-0.0250017	0.0874609	0.00205822	0.0839845	0.000500114	-0.0258622	-0.0113184	0.0382659	0.0223194	-0.0713913	0.0568642	0.0698335	0.024399	0.0475513	0.0495756	-0.00367716	0.0175921	-0.0300781	0.048471	0.00691547	0.0209748	0.00479249	-0.0942489	0.0288106	-0.0227838	-0.0140038	0.0413886	0.0327794	0.0483184	-0.0689496	0.0629284	0.0366861	0.0421255	0.180877	-0.0372506	0.0143056	-0.0454852	-0.00784505	0.0560998	0.0645667	0.0215808	0.0138299	0.113792
LH_SomMot_4	0.0435362	0.0660863	0.0758638	-0.0400269	0.0210261	0.0420848	-0.0255037	0.105494	0.0801749	0.102264	0.0114026	0.00953744	0.0919025	0.0991786	0.00260008	-0.0699601	0.0988853	0.146505	0.087754	0.0867425	-0.0572726	-0.020631	0.0424669	0.0525731	0.000212001	0.0120214	-0.0342437	0.0261162	-0.0593622	0.0141498	0.0336628	0.01591	0.0207664	0.00135997	0.0306727	-0.077089	0.105467	0.100813	0.0875778	0.279653	-0.0534852	-0.0236775	-0.0273182	-0.00256977	0.0941307	0.0925492	0.0188521	0.0299555	0.0994649
LH_SomMot_5	0.0186618	0.0725108	0.114345	-0.0157293	-0.0109563	0.028034	0.058521	0.078245	0.0358347	0.109356	0.0228914	0.0200048	0.059517	0.105626	0.0324035	-0.107688	0.0793789	0.0581744	0.0196789	0.0637374	-0.0752539	0.00966966	0.0148114	-0.0258655	-0.0159274	-0.00249535	0.00541942	0.018148	-0.183952	-0.0120398	0.00575044	0.00731103	-0.0461733	-0.022125	-0.00505622	0.00890129	0.0734054	0.0538257	-0.0130451	0.277369	-0.00379809	-0.0271505	-0.0153162	-0.0214485	0.121593	0.128494	0.00646916	0.0108916	0.0575547
LH_SomMot_6	0.0111216	0.0755426	-0.00289661	-0.00378403	-0.037439	-0.0129663	-0.0632273	0.0703905	0.0956845	0.121227	0.0127021	0.0236032	0.0786077	0.0367013	0.0960992	-0.0430027	0.145675	0.0894169	0.0377414	0.099793	-0.0244186	0.0199183	0.0562547	0.0105644	-0.00427064	-0.0112207	-0.0178379	-0.0134979	-0.154367	0.0245493	0.0142391	-0.00494104	0.076423	0.0239426	0.00761828	-0.0625206	0.0697174	0.0527056	0.0330714	0.200639	-0.00252214	0.0065709	0.0111519	0.00871878	0.100248	0.112657	0.0273816	0.0912316	-0.0111496
LH_SomMot_7	-0.0678368	0.0981202	0.045808	-0.0541996	-0.0370663	0.0190476	-0.000389495	0.110007	0.0785078	0.114233	0.00664421	0.00598304	0.0116972	0.113989	0.0673807	-0.108723	0.11895	0.00958549	0.0576117	0.0757481	-0.0516762	-0.00346884	0.0216235	-0.00281686	-0.00796687	0.0265067	0.0171206	-0.0116801	-0.117724	-0.0120449	-0.00152075	0.0243566	0.0861036	0.0664807	-0.0266094	0.000464035	0.0591984	-0.00289708	0.0468	0.137216	-0.00623284	0.0249013	-0.00450426	-0.00401282	0.123837	0.115921	0.0163829	0.0564685	-0.0106111
LH_SomMot_8	0.0509827	0.0810154	0.0843101	-0.0243119	-0.0144685	-0.0172019	0.00506171	0.106195	0.0420497	0.121206	0.0232866	-0.0126795	0.0175528	0.0774548	0.0546441	-0.0832617	0.118097	0.139788	0.0743984	0.0914073	0.0535754	0.0226915	0.0348573	-0.0157261	0.00115814	-0.022864	-0.0383156	0.0231058	-0.155399	0.00013915	0.016856	0.0140994	-0.00843272	0.14303	0.0436012	-0.0885054	0.105662	0.0879251	0.0841367	0.258739	0.0240679	-0.030817	0.0412539	0.11719	0.101372	0.117109	0.0234464	0.0133639	0.13585
LH_SomMot_9	0.0210934	0.0590285	0.00332474	-0.0109543	-0.0264317	0.00432727	0.0248122	0.127133	0.0497391	0.0905148	0.0299527	0.025729	-0.0116699	0.0384488	0.00388742	-0.0501126	0.0711439	0.0412418	0.0912707	0.0568904	0.0671643	0.0123375	0.0361213	0.0483886	-0.0408835	-0.0247927	-0.0400095	0.00610385	-0.0849837	-0.00459663	0.00712964	0.0168459	0.0179099	0.0520921	0.0610111	-0.091721	0.100049	0.0433747	0.0700741	0.251134	-0.00606647	-0.0172178	-0.00604427	-0.00957241	0.0911569	0.0836785	0.0297057	0.0172662	0.0636424
LH_SomMot_10	-0.0247081	0.0930589	0.0773214	-0.0047686	-0.0131927	0.00619482	0.0622909	0.0595135	0.0958686	0.116261	0.0209525	0.0544731	0.0528638	0.0740708	0.0375909	-0.0875521	0.148685	0.0768331	0.0233976	0.0588214	-0.0374184	0.0204182	0.0613011	0.00438892	0.0072421	-9.35936e-05	-0.00793413	0.00558572	-0.1597	0.0575944	0.039426	0.011816	0.0433416	0.0968257	0.000374289	-0.0604578	0.12486	0.0355692	0.0656188	0.251972	-0.0235951	0.0498062	0.0146094	0.0366136	0.163784	0.148372	0.0317355	0.0535951	0.0308373
LH_SomMot_11	-0.010022	0.0841354	0.00504299	-0.0248682	-0.045245	0.0132808	0.0498007	0.102954	0.0811392	0.102689	0.0348559	0.0414519	0.0242123	0.0663727	0.0402268	-0.0272862	0.153823	0.127278	0.0652327	0.0949005	0.0788112	0.016662	0.0429737	-0.00444446	-0.015495	-0.0227888	-0.0515758	0.0187472	-0.084342	0.0723832	-0.00198854	0.0307111	0.0509582	0.0205097	0.00846669	-0.094703	0.103773	0.0770992	0.0643849	0.263787	0.0194961	-0.00164308	0.0601842	0.0562261	0.110044	0.1707	0.0418933	-0.00638909	0.0182047
LH_SomMot_12	-0.00321978	0.0582712	-0.0104985	-0.0416883	-0.0143369	0.0341373	0.018309	0.119865	0.0961467	0.0948226	0.0573536	0.010556	0.0486033	0.0498541	0.0488166	-0.0470904	0.0942583	0.0940258	0.0578448	0.0411859	0.0497481	0.00253788	0.0627081	0.0407057	-0.00313409	-0.0158316	-0.0691376	0.017836	-0.0705746	0.0260288	-0.00307882	0.0169231	-0.00556686	0.058764	0.0621603	-0.107808	0.096343	0.0579214	0.0531042	0.166551	0.0140529	0.0361095	0.0358157	0.0775543	0.0799962	0.124732	0.0117774	-0.00645325	0.107945
LH_SomMot_13	0.00416944	0.0247809	-0.039568	-0.0471653	-0.0255845	0.0198669	-0.0233515	0.0240476	0.0491581	0.114715	0.0532943	-0.0481404	0.0273666	0.022181	0.0234298	-0.0216605	0.0385263	0.0973562	0.0641092	0.0529286	-0.0107214	-0.00505689	0.0582804	0.00165341	0.024796	0.0257937	-0.0678194	0.0166138	-0.157474	0.0361764	-0.00221166	0.0459685	0.00667087	0.135046	0.026846	-0.102343	0.0532047	0.0897655	0.0984785	0.190059	0.00600816	0.0546226	-0.00717246	0.100762	0.101324	0.165664	0.0310516	-0.0304926	-0.0307438
LH_SomMot_14	0.0187705	0.0244108	0.0161692	-0.0303092	-0.00961428	-0.00472286	0.00547305	0.114378	0.0953046	0.0930579	0.0684714	0.0495643	0.0408981	0.0676085	0.0318052	-0.0532183	0.0885812	0.020486	0.0208052	0.0525516	0.0584468	-0.00769551	0.0667391	0.0309254	0.0534544	0.0313162	-0.0485336	0.0140784	-0.106636	-0.0149686	0.0305273	-0.0144101	-0.0184766	0.0431328	0.0653449	-0.119103	0.0819662	0.0658303	0.0802803	0.256802	0.0578011	0.0275546	0.0685989	0.0820577	0.102518	0.145461	0.0256255	0.0123685	0.0569995
LH_SomMot_15	-0.05317	0.103039	-0.0199185	-0.0319312	-0.0137626	0.0406522	-0.00366216	0.044936	0.0863839	0.115659	0.036721	0.0375486	0.0933762	0.0481931	0.0925316	-0.0710252	0.146426	0.0485073	0.0365612	0.0467629	-0.0632731	0.00954795	0.0617667	0.00575116	-0.00637749	0.0316762	-0.0664483	0.0045251	-0.235178	0.0772184	0.00114153	0.03823	0.0173792	0.0488447	0.0364915	-0.0823026	0.0740275	0.0548251	-0.0743171	0.281624	0.0238902	-0.0294003	0.0244837	0.0288613	0.107271	0.157972	0.0264533	0.0140531	0.00158698
LH_SomMot_16	-0.00827993	0.0543993	-0.00816731	-0.0604569	-0.0286309	0.0345724	0.014485	0.0942313	0.0450463	0.0844628	0.022247	0.0587911	0.0156048	0.0624288	0.0193488	-0.0699322	0.0178881	0.0752986	0.057734	-0.0234006	-0.00230912	0.0141016	0.0478317	0.0128825	0.0276212	0.0261184	-0.0603333	0.0624687	-0.245843	0.0242758	-0.0204891	-0.0363455	-0.020969	0.111662	0.0529811	-0.0896228	0.110899	0.019575	0.105204	0.247063	-0.0211513	0.0512908	0.0363919	0.04788	0.0854342	0.0873382	0.0502303	0.0415316	0.0562349
LH_SomMot_17	-0.0284038	0.0529006	-0.0041896	-0.0124957	-0.0169162	0.0365848	-0.0156531	0.159064	0.0652031	0.107516	0.0441623	0.037764	0.0330478	0.0888924	0.00806854	-0.0931551	0.0533379	0.0505308	0.0527569	0.0274589	-0.0369516	0.0122753	0.046215	0.0272703	0.00277791	0.0180507	-0.0535245	0.00958946	-0.146895	0.0120946	0.030808	-0.00433269	-0.0185069	0.0383514	0.0601156	-0.0901657	0.103786	0.082569	0.0311512	0.287246	0.0491968	0.0418906	0.0735898	0.0974127	0.0993271	0.109913	0.0426051	0.00946095	0.119649
LH_SomMot_18	0.00757299	0.042511	0.0916989	-0.0213635	-0.0257044	0.0569753	0.0421887	0.104443	0.112421	0.131808	0.0303387	0.0791308	-0.0388548	0.0484583	-0.0315552	-0.108078	0.102655	0.145249	0.0526723	0.0256202	-0.067134	0.0163685	0.0254521	0.00945802	-0.0230528	0.0136917	-0.0144227	0.0206467	-0.196501	-0.020505	0.0212253	0.00317655	0.0393806	0.0657038	0.0424369	-0.0229107	0.041013	0.0644064	0.00331799	0.298611	-0.0183733	0.0418768	0.0152158	0.0553741	0.160468	0.148936	0.0198273	0.0106433	0.174336
LH_SomMot_19	-0.0273443	0.0472066	-0.0227101	-0.0655407	0.00316906	0.0926419	0.029655	0.0940972	0.069688	0.115216	0.00624378	0.0183024	0.0395223	0.0684407	-0.0259702	-0.0920482	0.0331136	0.00729484	0.0302041	-0.0237776	-0.0704226	-0.00763088	0.0017255	-0.0195464	-0.00985871	-0.0392306	-0.0326477	0.00915607	-0.199658	-0.0167796	-0.00850369	-0.0391345	0.0659993	0.0811836	0.00429271	-0.0685412	0.0976059	-0.00996265	0.0515344	0.21383	-0.0058919	-0.0054187	0.0518196	0.0185833	0.125911	0.162535	0.0465681	0.0317763	0.122296
LH_SomMot_20	-0.0417436	0.0490696	-0.0514655	-0.0405514	-0.0244249	0.032366	0.00737242	0.08551	0.00108606	0.12553	-0.00440886	0.0183042	0.0769904	0.0493019	0.0503068	-0.0625877	-0.0539067	0.0574532	-0.015669	0.020706	-0.0573684	-0.0117052	0.0339457	0.00446488	-0.0518449	0.0235361	0.0060955	0.0211088	-0.199397	0.0148911	0.0121908	0.00430035	0.0375071	-0.0249895	0.0360265	-0.117572	0.0733752	0.0442124	0.0410265	0.179152	-0.00502446	0.034566	0.000137474	0.0613556	0.0963581	0.137969	0.0467048	-0.00360886	0.0307185
LH_SomMot_21	-0.052021	0.0740196	-0.0534627	-0.0623736	-0.0313521	0.031149	-0.00154045	0.0324662	0.0540912	0.124627	0.033547	0.0273783	0.10158	0.028073	0.0953653	-0.049999	0.0217465	0.111865	0.0243875	0.0525102	-0.103518	-5.53479e-05	0.0109774	-0.00170518	-0.0276629	0.029645	0.00165398	0.0054554	-0.185402	0.0591968	0.0139716	0.014216	0.0152887	0.101658	0.0218903	-0.106408	0.0649755	0.0577702	0.042594	0.137404	-0.015739	-0.0260946	-0.0230063	0.0178788	0.134497	0.127554	0.0472278	0.0175944	-0.0175297
LH_SomMot_22	-0.0161726	0.057242	-0.0225337	-0.0108361	-0.0134522	0.0513221	-0.0170701	0.0463562	0.0777297	0.140726	0.0439781	0.0458576	0.109989	0.0609064	0.012283	-0.0314943	0.00940117	0.113513	-0.008801	0.021914	-0.118733	-0.0136148	0.0159612	-0.00402167	-0.0249978	0.0345008	0.0069312	0.00398327	-0.120318	-0.013851	0.0344213	0.00196313	0.0865064	0.00321651	0.0270061	-0.0400592	0.0924611	0.0296454	0.0521091	0.230015	0.0434832	-0.0285362	0.0489127	-0.00350461	0.139657	0.148544	0.026709	0.00908233	0.0430553
LH_SomMot_23	3.24327e-05	0.0416693	0.0244302	0.0474498	0.00236576	0.0413591	0.0293567	0.0932805	0.106455	0.149967	0.0228443	0.0149954	0.0969979	0.0767302	0.000118004	-0.0505378	0.0535685	0.154824	0.0504147	0.0645133	-0.0409652	0.0105904	0.0300497	-0.0222558	-0.0164824	0.00609618	0.00057111	-0.00958646	-0.0574674	0.00676601	0.0272623	0.0237614	0.0225015	-0.138842	-0.0224483	-0.0614613	0.0256973	0.00890924	-0.133749	0.012236	0.0205511	-0.0439502	0.0230107	-0.0378367	0.174788	0.126373	0.0769203	0.0156156	0.0760891
LH_SomMot_24	0.00880085	0.027024	0.0116544	-0.073723	0.017768	0.0743795	-0.0181472	0.0620321	0.0884848	0.123049	0.0299918	0.0362565	0.147523	0.078123	0.041702	-0.0806697	0.0217418	0.106883	0.0192008	0.0292774	0.00868464	0.0264485	0.043436	0.0374542	0.0105067	0.00693814	0.000944674	0.0179763	-0.203802	-0.010701	0.0230553	0.0212813	0.0756922	0.116266	0.0158404	-0.0739316	-0.00347971	0.0259705	-0.169801	-0.221393	0.0544407	0.0172249	0.0498683	0.0112862	0.14043	0.130743	0.034908	0.011112	0.0311301
LH_SomMot_25	0.0693511	0.103702	0.10301	-0.00582703	-0.00848002	0.0701633	0.0110776	0.10656	0.100508	0.117126	0.0141718	0.0414432	0.0443865	0.0693937	-0.0377336	-0.093447	0.0590519	0.045916	0.0603165	-0.0148242	-0.0663245	0.00905028	0.0633202	0.0281383	0.0140531	0.0301799	-0.0496867	-0.0155302	-0.160021	0.0556696	-0.00677611	0.0122876	0.0687752	0.162821	0.0485312	-0.0851068	0.128783	0.095751	-0.150222	-0.110619	-0.00463765	0.0314872	0.0192689	-0.000878245	0.100932	0.0874826	0.0377694	0.0373239	0.122363
LH_SomMot_26	-0.0228628	0.100277	-0.0445904	-0.055065	-0.00739401	0.0431825	-0.0180089	0.00914379	0.0844188	0.132582	0.0411982	0.0376789	0.0926638	0.058602	0.0385205	-0.0517443	0.0326953	0.0842263	0.0307759	0.032457	-0.118097	0.000865074	0.0751969	0.0135105	-0.0525104	0.00855579	-0.0020851	0.0155686	-0.214352	0.0306875	0.0268015	0.0371754	0.0119214	0.123975	0.0368028	-0.114478	0.112421	0.0770533	-0.0364665	0.13395	0.0327137	0.0067109	0.0181984	0.0458139	0.15259	0.141585	0.041101	0.039647	0.0250532
LH_SomMot_27	-0.0304102	0.107034	0.00444937	-0.0495659	-0.0385914	0.0433885	0.0510741	0.0372393	0.0959821	0.14883	0.0109171	0.0681341	0.137389	0.0801576	0.0985751	-0.0280243	0.131156	0.165965	0.0925513	0.0864077	-0.120091	0.0155786	0.0448649	0.024337	0.00861186	0.0451157	-0.0144754	0.0388725	-0.185071	0.0336867	0.0278468	0.0104448	0.0131092	0.084156	0.0732995	-0.120894	0.111478	0.111795	-0.0976479	0.0847798	0.00576796	-0.0464699	0.0268154	0.0409787	0.149879	0.159352	0.0596482	0.0646262	0.00180781
LH_SomMot_28	0.00674158	0.093849	0.0166708	-0.0223278	-0.00727691	0.0533057	-0.018219	0.0712593	0.0726572	0.150848	0.0364454	0.0524909	0.128411	0.0565275	0.00362896	-0.077273	0.0701208	0.142816	0.0206258	0.0354522	-0.0889132	0.00347757	0.0523518	-0.00232151	-0.0337897	-0.00246735	0.00901681	0.0346262	-0.22849	-0.00726666	0.0317727	0.00731533	0.039098	0.0618338	0.0804136	-0.111183	0.0850363	0.103844	-0.0514322	0.21335	0.0272064	0.0131668	0.0366689	0.0265127	0.155354	0.11619	0.0438066	0.00741319	0.104557
LH_SomMot_29	-0.0339071	0.0968663	-0.0194958	-0.0397865	-0.0130052	0.044315	0.0228008	0.053981	0.0890665	0.163618	0.0283073	0.073733	0.164601	0.0693803	0.0597976	-0.0494741	0.112166	0.139855	0.0783852	0.0862244	-0.0944821	0.00566221	0.0728643	0.029643	-0.013428	-0.00216408	-0.0177655	0.0136283	-0.231107	0.0385995	0.0153328	0.00909663	0.0170642	0.13339	0.0883635	-0.125431	0.0829407	0.0542128	-0.127809	-0.0191525	0.0180407	0.000938243	0.0434958	0.0503303	0.163091	0.136599	0.0555005	0.0393724	0.0501304
LH_SomMot_30	-0.0100805	0.105852	0.0952479	0.0213408	-0.0126442	0.0922913	0.0350716	0.0333046	0.0567443	0.115414	0.0334307	0.0550299	0.102242	0.0672532	-0.0191452	-0.0802921	0.0583736	0.105819	0.0342032	0.0406783	-0.0894984	-0.00252659	0.0583762	0.0223271	0.003484	0.0480306	-0.0212025	0.0235746	-0.209373	0.0762226	0.0503277	0.020316	0.058246	0.163656	0.127432	-0.092889	0.152866	0.102643	-0.0524186	0.115951	0.0229753	0.00578236	0.0144251	0.0333898	0.0801407	0.127243	0.0335684	0.0526451	0.00499293
LH_SomMot_31	0.0569808	0.115491	0.0781625	0.0212473	0.027224	0.0600509	0.0281343	0.103552	0.10285	0.139121	0.0512563	0.0838732	0.166383	0.107553	0.0438344	-0.0234608	0.0820384	0.156222	0.0832011	0.0145072	-0.0996621	0.000478672	0.0175639	0.0375522	-0.0200603	-0.0308972	-0.0128322	0.0410923	-0.132424	-0.00121266	0.0116991	-0.00474306	-0.0417752	0.174554	0.0129177	-0.0889228	0.0911283	0.0727507	-0.137683	0.0516921	0.0364534	-0.00626563	0.0370739	0.0669452	0.151237	0.109265	0.0218058	0.0461742	0.0877959
LH_SomMot_32	0.0633289	0.0885093	0.0889763	-0.00921444	0.0170833	0.0479982	-0.0251082	0.078268	0.0984033	0.156009	0.0260071	0.032936	0.151217	0.0512759	0.018831	-0.0646702	0.0780957	0.101042	0.112578	0.0635586	-0.0960784	0.00600714	0.0581972	-0.0196509	0.0107861	0.0328922	-0.00826979	0.010667	-0.219977	0.0194206	0.00620837	0.0126758	-0.0294811	0.127228	0.0814322	-0.085959	0.0845461	0.0598111	-0.0809921	-0.0993147	-0.0008322	-0.00259812	0.0296638	0.0277702	0.149169	0.123766	0.0603585	0.0157526	0.0473607
LH_SomMot_33	-0.0458074	0.0293161	-0.0265694	-0.0725555	0.0296882	0.0566344	-0.0453348	0.0269915	0.124765	0.147886	0.0237083	0.0377661	0.142963	0.0512092	0.0315239	-0.0693775	0.0146	0.0576246	0.110001	0.0101542	-0.100707	0.0186453	0.0461921	-0.000252628	0.000518482	0.0308467	0.0129941	0.0286903	-0.167233	0.0163747	0.0486535	0.0381433	-0.0240799	0.107155	-0.0228511	-0.0994037	0.0334968	0.0752874	-0.185144	-0.23443	0.0403256	0.0433407	0.0511638	0.0552903	0.139678	0.13201	0.0532932	-0.0142549	0.00451947
LH_SomMot_34	-0.029627	0.113553	0.0309236	-0.0265242	0.0109938	0.112786	0.0897917	0.0557233	0.0965028	0.0735707	0.0150795	-0.0262957	0.0652775	0.0956933	0.00469321	-0.0727631	-0.0240343	0.0591996	0.0710845	0.00763049	-0.023011	0.0131388	0.0463694	0.0531047	0.0328438	0.0264907	-0.0300647	0.0236688	-0.161766	0.0399257	0.0291945	-0.0326546	-0.059922	0.137605	0.0294261	-0.0990898	0.11595	0.0527951	-0.0605803	0.0892773	0.010243	-0.00280334	0.0592442	0.0510732	0.111546	0.127373	0.0500113	0.0298517	0.122053
LH_SomMot_35	0.063798	0.112095	0.119861	0.0403999	0.00768749	0.0780344	0.0324553	0.131958	0.108196	0.124539	0.0399325	0.0217138	0.13002	0.100881	-0.00942835	-0.0814412	0.0303435	0.0801529	0.0349427	0.0349762	-0.0184608	0.0156148	0.0561781	0.0502369	-0.0471242	-0.0227242	0.0143516	0.0283425	-0.16063	0.0126357	0.0211955	0.00128375	0.0225257	0.0704321	0.0392733	-0.0816775	0.10109	0.113332	-0.103223	0.0698007	0.0159203	0.0192091	0.053423	0.0507895	0.142206	0.141868	0.0339976	0.0356482	0.115924
LH_SomMot_36	0.0391745	0.0900933	0.0827518	0.00175414	0.00729151	0.0738958	0.0372878	0.11275	0.0854717	0.163	0.0139306	0.0204234	0.138342	0.0329183	0.0709574	-0.062926	0.106906	0.088463	0.0986802	0.107556	-0.0329686	0.00278763	0.0666746	0.0115377	0.0224836	-0.016063	0.00495127	-0.00404074	-0.20257	0.0488774	0.0307497	0.0189909	-0.0139607	0.145783	0.110133	-0.103738	0.0515669	0.0427702	-0.101894	0.0431473	0.038784	0.0118398	0.022778	0.00343747	0.150585	0.110574	0.0414181	0.0636873	0.0097396
LH_SomMot_37	0.0092964	0.0956694	0.0734132	0.0162958	0.043701	0.0228356	0.0149712	0.0208897	0.148121	0.13392	0.0366929	0.0632528	0.0650444	0.0529629	0.0560207	-0.0644819	0.0597064	0.118774	0.0917373	0.0438442	-0.0693346	-0.00176542	0.0557764	0.0418227	0.0136079	0.00486432	-0.00844673	0.0062602	-0.100714	0.0100412	0.0421196	0.0232989	-0.0849234	0.125553	0.01681	-0.0727627	0.0436581	0.0827962	-0.100651	0.0686528	0.042746	0.0367561	0.0270454	0.0352391	0.165736	0.129752	0.0382447	0.0227661	-0.0390129
LH_DorsAttn_Post_1	0.0372864	0.092977	-0.0157833	0.00911595	0.0260102	0.0141104	-0.00699189	-0.0284732	-0.0185146	0.0839795	-0.00232617	0.0767072	0.0708709	0.0746639	0.0346558	-0.0532022	0.122007	0.172172	0.101203	0.0182	-0.00437216	0.0216374	0.0213103	-0.0257052	0.0131663	0.0395054	-0.00077515	0.0020564	-0.104279	0.0281198	0.0216378	0.0329972	-0.0629114	0.17388	-0.0871448	-0.0321161	-0.00803522	0.0378964	-0.0145055	0.238104	0.0597649	-0.02925	0.021235	0.0407224	0.0853572	0.0305731	0.00153695	0.0615097	-0.0466274
LH_DorsAttn_Post_2	0.0322904	0.140829	0.00427978	0.0156238	0.0212875	0.0329935	-0.00755577	0.0516545	-0.0290348	0.0582123	-0.00108422	0.0313215	0.0675265	0.0576272	0.0326741	-0.0388305	0.0863363	0.173102	0.154083	0.045868	-0.040666	0.0508881	0.0482784	-0.0263219	0.0353101	0.0483228	0.00483659	0.0130059	-0.136844	0.0247348	0.0302221	0.0572532	0.0158078	0.0468913	-0.0226326	-0.0147876	0.0683278	0.04388	0.0919387	0.21585	0.0532581	-0.0202823	0.0087864	0.0300646	0.0824097	0.101149	0.0510416	0.0881453	0.00402907
LH_DorsAttn_Post_3	0.053612	0.0901788	-0.0243085	0.0165144	0.0171343	0.0159033	0.0243514	0.023686	0.0464624	0.0448512	0.00618424	0.0272203	0.0079263	-0.0122441	0.0598416	-0.0394068	0.0716436	0.0709451	0.0172292	0.0316766	-0.0512034	0.0231789	0.0569576	-0.0210635	0.0272496	0.00669343	-0.0255327	-0.00701765	-0.109958	0.00472577	0.0145595	-0.00734418	0.014117	0.0594565	0.0100595	-0.0571268	0.0853533	0.0288072	0.083111	0.123369	0.00974916	-0.0596983	0.0143453	0.0289523	0.108567	0.125763	0.0531156	0.106147	0.106216
LH_DorsAttn_Post_4	-0.0520687	0.056161	-0.0561451	-0.0545758	-0.0169781	0.0503209	0.00590909	0.000817074	0.105142	0.145504	0.0195429	0.0392923	0.0785522	0.0497261	0.0305012	-0.06111	0.131465	0.153603	0.121116	0.0681048	-0.0573491	0.0167265	-0.0281826	-0.0321231	-0.00162158	0.0219863	0.0225207	-0.0180666	-0.236478	-0.0132532	0.00798906	-0.0130542	-0.0559979	0.109033	0.0188033	-0.0975065	0.0867929	0.0487998	0.0425431	0.248602	0.0581156	0.0237069	0.00374047	0.0771378	0.0833761	0.12938	0.0508925	0.0542052	-0.052862
LH_DorsAttn_Post_5	0.00834395	0.14713	-0.0105972	0.00338165	-0.0355762	-0.00468329	0.0651718	-0.0350752	0.053359	0.0667188	0.0169552	0.0646746	0.0633896	0.0382097	-0.0965427	-0.0315257	0.121257	0.0848196	0.114969	0.0275727	0.0848053	0.013542	0.0519271	0.000642749	-0.00839106	0.0315507	0.00555163	0.0452731	-0.188347	0.0361404	-0.00251136	0.0074898	0.0325185	-0.00780558	-0.00584639	-0.0296081	0.101186	-0.0136566	0.0362261	0.130347	-0.00965595	-0.0113977	-0.0269362	0.0605158	0.0963281	0.126562	0.0726301	0.0530533	0.0546774
LH_DorsAttn_Post_6	-0.00321754	0.143951	-0.051553	0.0186028	-0.0154266	0.0120272	-0.0412558	0.0446023	0.0555405	0.0135864	0.0202129	0.0383368	-0.0243162	-0.00916264	0.0418602	-0.053324	0.112603	0.0791078	0.0436974	0.0370393	-0.0484253	0.00472021	0.0293079	0.0169358	0.000677767	0.0309817	-0.0323022	0.047562	-0.0649787	0.015323	-0.00437499	-0.0182333	0.0723601	0.00470451	0.0363516	-0.0196042	0.0821996	0.0707085	-0.0480145	0.180577	-0.000327418	-0.0583152	0.0421513	-0.00724299	0.0602102	0.0933179	0.0522478	0.0394925	-0.0380843
LH_DorsAttn_Post_7	0.0231468	0.142791	-0.0486594	-0.0111621	0.00379436	0.0516805	0.0888246	0.0461824	0.103144	0.105204	0.0122215	0.0542308	0.0902644	0.070816	0.0137727	-0.0615594	0.151368	0.135734	0.119971	0.0455333	-0.034197	0.0110534	0.0589151	0.0236804	0.0412483	0.02127	0.0579047	0.0162002	-0.0838215	-0.000490224	0.0226993	-0.0188894	-0.0435468	0.00456635	-0.00723282	-0.0801724	0.088179	0.000167785	-0.00903878	0.19292	0.00714309	-0.0206483	0.0250268	0.0233328	0.114232	0.160137	0.0784953	0.0600166	0.00123722
LH_DorsAttn_Post_8	-0.0223018	0.120083	-0.0430924	0.00487909	-0.0352451	0.0621643	0.00699217	0.0198888	0.0890013	0.105879	0.0279077	0.0339385	0.0552456	0.0398397	0.0347529	-0.0807578	0.0851765	0.0735385	0.0448412	0.0654818	-0.102594	0.016102	0.0493108	0.00154409	0.00891684	0.0445532	-0.0313485	0.0661195	-0.137454	0.0726954	0.0230179	0.0162656	0.0443657	0.012785	0.0531407	-0.0429944	0.0920074	0.048243	0.00496707	0.198524	0.0503584	-0.0805891	0.0246635	-0.0155927	0.0903877	0.156026	0.0370872	0.0458847	-0.12045
LH_DorsAttn_Post_9	0.0606939	0.115969	0.0414218	0.0138511	0.0172693	0.03116	0.0292912	0.0465832	0.115854	0.0836311	0.0279992	0.0668194	0.0310764	0.00837682	-0.106054	-0.0773633	0.110408	-0.0147801	0.0840478	0.0612455	0.0401688	0.0118796	0.0728429	0.0196215	0.0194159	0.01886	-0.0266252	0.056605	-0.174269	-0.000753355	0.0120707	-0.00481763	-0.0411723	0.0216783	0.0175506	-0.0568379	0.0929838	0.0457646	0.0723773	0.237745	-0.0295881	-0.0615416	0.0112147	0.00611196	0.0790845	0.115223	0.0407515	0.0606704	0.0473485
LH_DorsAttn_Post_10	0.026557	0.163401	0.0417916	0.000709464	-0.011265	0.0359406	0.0684945	0.0314303	0.126119	0.0703853	0.0202633	0.0726942	0.0602876	0.0404859	-0.0390719	-0.0470361	0.119711	0.131119	0.101614	0.0488219	-0.0630798	0.0329417	0.0712978	0.0143111	0.0189659	0.0348548	-0.00102245	0.0306977	-0.13966	0.00959386	-0.0112325	-0.0217126	-0.0555172	-0.0505459	0.0539591	-0.0439871	0.0652817	0.00437696	0.0040076	0.191453	-0.0424484	-0.0408202	-0.00934069	-0.00946656	0.0990504	0.141099	0.0652862	0.0463041	0.0560493
LH_DorsAttn_Post_11	-0.0259888	0.125851	-0.0331089	0.00707963	-0.0187691	0.0640846	0.0175046	0.0445793	0.100502	0.117713	0.0173253	0.0442751	0.102195	0.0917744	0.0338262	-0.0786425	0.122626	0.12699	0.0568736	0.0697572	-0.11379	0.00322337	0.0563297	-0.00280826	0.0160125	0.0374571	-0.0311166	0.0618432	-0.21461	0.0582266	0.0322025	0.048927	0.0232078	0.0363496	0.0436989	-0.0639099	0.0900768	0.0631791	0.0540169	0.165661	0.0188516	-0.0301195	0.0275498	0.0144791	0.0922446	0.103891	0.0143972	0.0405617	-0.0373666
LH_DorsAttn_Post_12	-0.0116895	0.124584	-0.0173987	-0.0336295	-0.0156339	0.0420132	0.00648045	0.00831064	0.116733	0.100271	0.0503524	0.0678718	0.0446502	0.0531669	0.0372665	-0.0707377	0.154769	0.14601	0.131975	0.0593812	-0.0886977	0.0209085	0.0660679	0.00993408	0.00383149	0.0227507	-0.0194066	0.0484409	-0.201034	0.0279744	-0.0136108	-0.0159631	0.0151333	-0.00245802	0.00556567	-0.0962967	0.0896077	0.0335829	0.00507234	0.15783	-0.0154601	-0.0175549	0.0238207	0.0149943	0.105192	0.143174	0.0423301	0.0612778	-0.000979565
LH_DorsAttn_Post_13	0.0809792	0.109182	-0.0120449	0.00301959	-0.00121029	-0.0231056	0.0423434	0.0906716	0.0616366	0.0740296	0.0269844	0.0531938	0.0687946	0.0725684	0.062727	-0.0127335	0.0930165	0.0272231	0.030774	0.00177396	-0.0827502	0.000690183	0.069577	0.0318621	-0.00561656	0.0197151	0.0100194	-0.0109057	-0.031276	0.020227	0.025062	-0.0117266	-0.0538204	-0.117007	0.00739911	-0.04581	0.105759	0.0412127	0.108666	0.137784	-0.0241843	-0.0281356	-0.00976995	-0.00375247	0.0945294	0.139062	0.0561793	0.0546713	0.130276
LH_DorsAttn_Post_14	0.0251335	0.0923327	0.0406452	-0.0052984	-0.00420066	0.0626437	0.0840038	0.0629072	0.0809625	0.123118	0.0122856	0.0360735	0.0770763	0.0488394	0.0670088	-0.0168996	0.12107	0.15194	0.110735	0.0956258	-0.0814387	0.00754602	0.0572802	0.00828068	-0.002764	0.0422176	-0.0167967	0.0666082	-0.0324533	0.0646882	0.0243598	0.0231855	0.0146514	-0.0225249	0.0395811	-0.0653834	0.108366	0.0312646	0.0449545	0.0937922	-0.0292893	-0.0522347	0.00681956	-0.012948	0.134243	0.144992	0.0572982	0.0641068	0.0717286
LH_DorsAttn_Post_15	0.03119	0.106779	-0.00725201	-0.0406712	-0.00124841	0.03556	0.0718782	0.0812278	0.0460846	0.0719825	0.011233	0.0398513	0.133681	0.0572713	0.00259252	-0.0334648	0.109132	0.119557	0.0946384	0.074378	-0.107954	-0.000201973	0.0538606	0.000484704	0.010149	0.0317877	-0.0113643	-0.00863967	-0.131627	0.00385802	0.0087108	-0.0302807	-0.0596766	-0.100788	0.0560745	0.0308605	0.0924735	0.0469108	0.0070637	-0.00569012	0.0124922	-0.0367881	0.0212306	0.0352267	0.130913	0.0813751	0.0661324	0.0603262	0.0414111
LH_DorsAttn_Post_16	0.00948146	0.126576	0.0660051	0.00405336	-0.0232131	0.0558728	0.0776215	0.0510642	0.0814535	0.130013	-0.00110979	0.0670858	0.0999951	0.0682652	0.0728434	0.00762416	0.147453	0.153693	0.101628	0.109562	-0.0969316	-0.000911767	0.0444818	0.0242893	0.0199935	0.0278483	-0.0247162	0.0659791	-0.138671	0.0489316	0.041098	0.0111779	-0.0499819	-0.0422684	0.0276027	-0.0983388	0.102116	0.0495714	0.0316072	0.119311	0.0068776	-0.0551769	0.0273597	0.0310404	0.101974	0.131014	0.0486889	0.0520095	-0.0214617
LH_DorsAttn_Post_17	0.0450818	0.0941172	0.0296368	0.00897565	-0.00485071	0.0713367	0.0575975	0.102734	0.0770087	0.121187	0.0255946	0.0418735	0.115947	0.0463741	0.0675519	-0.0137035	0.110744	0.0695056	-0.00442708	0.0947212	-0.101918	-0.0203421	0.0755463	-0.000265678	0.0378566	0.017037	-0.0351401	0.030049	-0.184339	0.0291768	0.00308339	0.0151392	-0.0732999	0.0371943	0.0997581	-0.0691024	0.0521725	0.0384197	0.123548	0.161699	0.0169086	0.0108502	0.0329834	0.0342326	0.0972841	0.048428	0.0265259	0.0495305	0.0353889
LH_DorsAttn_FEF_1	-0.0219146	0.101238	-0.00654563	-0.0261502	-0.0431596	-0.00959839	0.00353134	0.00270573	0.04951	0.0910446	0.0359097	0.0250012	0.0946852	0.0528951	-0.0303851	-0.0134508	-0.0104626	-0.0387183	0.0484543	-0.00505551	-0.0312428	0.00356084	0.0250866	0.024933	-0.000744622	-0.00456694	0.0186615	0.0273892	-0.209928	0.0250683	0.00407903	0.00756162	0.0334035	0.0912325	0.00912919	-0.0775698	0.0769831	-0.00928543	0.00428309	0.300218	-0.0411339	0.0311457	0.0306084	0.0259084	0.101265	0.136982	0.0580937	0.0652992	0.0658898
LH_DorsAttn_FEF_2	0.0321738	0.114646	0.0572345	0.032218	-0.0258974	-0.0222015	0.0151849	0.0296741	0.048281	0.0811217	0.0519571	0.0420112	0.0942698	0.0634239	-0.0801314	-0.0204984	0.102181	-0.0250567	0.0310701	-0.00891366	-0.0808403	0.0161665	0.0701972	0.00477287	-0.00932182	0.0555847	-0.0193751	0.0283077	-0.0592398	0.063512	0.0382077	0.0314734	0.060631	0.0664334	0.0685758	-0.00343519	0.145559	0.0637597	-0.0242548	0.153755	0.0210372	0.0104612	0.0444336	0.0136632	0.0852323	0.119177	0.0485346	0.0593142	0.0647059
LH_DorsAttn_FEF_3	0.0402778	0.0198629	0.0378168	0.0267197	-0.0148493	0.0175917	0.0112973	0.0241204	0.0526627	0.102869	0.00314566	-0.0229	0.0812351	0.0213882	-0.056665	-0.0115795	0.0998622	0.069244	0.0545868	0.00273241	-0.0704331	0.00590398	0.0549157	0.0195485	-0.00928028	0.0202065	-0.0189113	0.017658	-0.173429	0.0586112	0.0394199	0.0116718	-0.0158967	0.0610371	0.100377	0.00865156	0.130776	0.0161164	-0.0324584	0.260537	0.0563731	0.0276414	0.0383762	0.0568254	0.0978107	0.150119	0.0361633	0.067824	0.0634136
LH_DorsAttn_FEF_4	0.0184803	0.122258	0.0247957	0.0140949	-0.0208232	0.0146708	0.0158246	0.0457016	0.0623972	0.0911828	0.0296015	0.0845854	0.0217064	0.00822022	-0.00334946	-0.0557313	0.0442745	-0.0703925	0.0601986	-0.0213678	-0.0903904	0.0540687	0.0397704	0.0179767	0.00964669	0.0575027	-0.00234535	0.00754388	-0.118409	0.0743913	0.0414972	0.00954042	0.0665875	-0.00637922	0.0781632	0.0119398	0.120102	-0.00251206	0.0183831	0.173884	0.00330699	0.024571	0.0238073	0.0309989	0.109441	0.112461	0.0684864	0.0731619	0.125871
LH_DorsAttn_PrCv_1	-0.0496675	0.107397	-0.0562304	-0.0100364	-0.0143399	0.0622428	0.00911508	0.0896111	0.0637851	0.057825	0.031861	0.0645758	-0.0498532	0.0490266	0.040212	-0.0844551	0.0635962	-0.0219153	0.0462276	0.0760785	-0.012236	0.0262885	0.0299556	0.0411391	0.0228002	-0.0164902	-0.0313075	0.021226	-0.00062724	0.0162338	-0.0191417	0.0076193	0.0549963	0.146104	0.0506763	-0.0752128	0.0823481	0.00936519	0.0659081	0.00630271	-0.0493934	-0.102941	-0.00786023	-0.0370066	0.0888745	0.145777	0.0499284	0.0516738	0.0994496
LH_DorsAttn_PrCv_2	-0.0192652	0.0702782	0.00423474	-0.0590626	-0.0538155	0.0163035	-0.00678267	0.0709037	0.0432234	0.0490076	0.0276682	0.0306944	0.0163039	0.0340459	0.0162073	-0.0557126	0.0916996	0.00648828	0.0439812	0.0116992	-0.106821	0.0137262	0.0521381	0.0212535	0.0349823	0.0298515	-0.024885	0.0257245	-0.0775353	0.0223998	-0.00633558	0.0236994	0.00769652	0.0845019	0.0383752	-0.0916297	0.0719044	-0.0154285	0.0769137	0.0190201	-0.0317916	0.0139321	-0.0168742	0.0226002	0.0684821	0.112869	0.0350599	0.0474929	0.107015
LH_SalVentAttn_ParOper_1	0.0469445	0.119392	0.0372256	0.0158047	-0.0269216	1.23609e-05	0.0266067	0.0339014	0.0717013	0.0925656	0.0198903	0.0114501	0.00965122	0.061708	0.0431644	-0.0998327	0.141888	-0.0183034	0.0331249	0.0386649	0.0357391	0.0177473	0.0299037	0.0135066	0.0115283	-0.00846079	-0.0293875	0.00579688	-0.136752	0.0123697	-0.045294	-0.04244	0.00726139	0.0548553	0.0303525	-0.0214408	0.122092	0.0609246	0.0638269	0.1945	-0.0176513	-0.0488137	0.00112418	0.008024	0.151257	0.0789681	0.0221912	0.0346748	0.0776768
LH_SalVentAttn_ParOper_2	0.00551754	0.121961	0.0109007	-0.00983631	-0.00200213	-0.0268044	0.0247781	-0.0515793	0.0702003	0.110266	0.00932991	0.0589643	0.0141357	0.0689464	0.0944879	-0.0587882	0.0757681	-0.0362102	0.0181928	0.0175096	0.0365159	0.0249861	0.0444804	0.0186765	-0.00471677	-0.0355274	-0.03774	-0.0061708	-0.14441	0.0216255	-0.0592238	-0.00356092	0.0438871	0.00997836	0.0573348	0.00466094	0.0553359	0.0115023	0.0330746	0.248557	-0.0186426	-0.053486	0.0391442	0.0209997	0.0990497	0.0446313	0.00855814	0.022279	0.0654177
LH_SalVentAttn_ParOper_3	0.0469703	0.0864808	-0.0180248	0.0275756	-0.0227302	0.00551176	-0.00191244	0.00493675	0.0288757	0.074752	0.0143712	0.0351009	0.038624	0.0174517	0.0330941	-0.0639026	0.119238	0.0977532	0.0761537	0.0104657	-0.0225151	0.018273	0.0589798	0.0148465	-0.0128318	0.0201391	-0.0646518	0.0291112	-0.167259	0.0138606	-0.00105829	0.0206131	0.0183644	0.128018	0.0287445	-0.0603316	0.0788872	0.101509	0.0745976	0.193319	-0.0236386	-0.0584639	0.00120626	0.0384963	0.0766966	0.168782	0.0405618	0.0154435	0.0605083
LH_SalVentAttn_ParOper_4	0.0451268	0.0491617	0.0345846	0.00768563	-0.0139333	-0.0214273	0.00240599	-0.0564174	0.00458552	0.0529688	0.0148002	0.0164468	-0.0294893	0.00830884	0.0164045	-0.071815	0.110467	0.00296521	0.0220333	0.0269257	0.0417709	0.0126432	0.0178658	-0.00819319	0.0147724	0.0112875	-0.0320886	-0.00452882	-0.0799373	0.00534109	-0.0242745	-0.0424817	-0.00615085	0.0810018	0.0472342	0.00652722	0.0816589	0.0135691	0.0371589	0.217507	-0.0338464	-0.0688625	0.00357377	0.0127738	0.0767466	0.0656408	0.0371164	0.00265428	0.0740633
LH_SalVentAttn_TempOcc_1	0.0421981	0.0850737	-0.00259545	0.00112389	-0.0108896	-0.00658995	0.0269863	-0.0126369	0.0693633	0.0488392	0.0192412	0.0363319	-0.00982654	-0.0490991	0.0310793	-0.0313871	0.120163	-0.01116	0.02369	0.0745879	-0.021127	0.0238168	0.0404454	0.0186509	-0.0378659	0.0115536	-0.00516045	0.0136253	-0.0554195	0.00241681	-0.0246707	-0.0392574	0.0111029	-0.0275054	0.0239164	-0.0810065	0.0199552	0.0134278	0.0631975	0.218507	-0.00711282	-0.0126419	0.0128066	-0.014687	0.0783693	0.12899	0.0373945	0.0525946	0.0527515
LH_SalVentAttn_FrOperIns_1	-0.00188496	0.0789094	0.0311926	0.0525336	-0.024466	-0.0318903	-0.0597256	0.0123287	0.0518232	0.0215389	0.00349889	0.00766208	-0.0553466	0.0811744	0.0297451	-0.043375	0.107522	-0.0250974	0.0356014	0.00691257	-0.00462818	0.0351417	0.0211981	-0.000392936	-0.015385	-0.00425565	-0.00650202	-0.0442925	-0.0885743	0.0158595	0.0280797	0.0262502	-0.0502617	0.0613927	-0.0232031	-0.038848	0.0163119	0.0797537	0.0896355	0.134029	-0.0441586	-0.0139306	-0.0363239	-0.0224587	-0.0176888	-0.0491514	0.0355705	0.0379115	-0.0503828
LH_SalVentAttn_FrOperIns_2	0.0601573	0.0740728	0.077552	0.0436134	-0.0114988	-0.00477016	-0.00759953	0.052863	0.0298912	0.0963044	0.0150609	0.00531714	0.0556007	0.0915867	-0.0641199	-0.0446628	0.097877	-0.0272288	0.0678389	0.0240083	0.00361839	0.0215344	0.0313435	0.0104553	0.00625728	-0.0179181	-0.0466117	-0.00188579	-0.165151	0.0362086	0.0260721	0.0101737	-0.0698571	0.00154888	0.104983	-0.0522181	0.126827	0.0823422	0.144312	0.0983265	-0.0468243	-0.069938	-0.0392777	-0.0309276	0.0655309	0.0589317	0.0371426	0.061847	0.0422036
LH_SalVentAttn_FrOperIns_3	-0.0308906	0.0659204	0.0870229	-0.0474599	-0.0454673	-0.00460108	0.070976	0.0270862	0.00980757	0.0676589	-0.02096	0.0608677	0.00390267	0.055588	0.00274123	0.00737245	-0.0119559	-0.0525668	0.00564265	0.00284519	-0.00520118	0.0179922	0.0590925	0.00789945	-0.0230808	-0.0358403	-0.00937926	-0.014428	-0.0471069	0.0698529	-0.000572347	0.0327852	-0.124383	-0.0851303	-0.0164762	-0.0284637	0.04491	0.0443038	0.0107635	0.185663	-0.0582352	-0.0740637	0.0267958	-0.0233894	0.0772604	0.0131022	0.0102576	0.015466	0.0646473
LH_SalVentAttn_FrOperIns_4	0.03173	0.0494877	0.112489	0.0317716	-0.0425886	0.0250673	0.0190545	0.02468	0.0154309	0.101671	0.026351	-0.0304121	0.0117859	0.0691134	-0.0517863	-0.10481	0.113842	0.0274431	0.0390429	0.0537048	0.120658	-0.00186541	0.00923408	-0.0228806	0.00692926	0.0113484	-0.0373418	-0.0422832	-0.128952	-0.0352084	-0.0233994	-0.0230067	-0.0295643	0.115271	0.0939581	-0.0444295	0.116691	0.0404778	0.100091	-0.0354801	-0.0253926	0.0400828	-0.00499152	0.0309589	-0.000758817	0.000714828	0.017816	0.075581	-0.0168141
LH_SalVentAttn_FrOperIns_5	-0.0168362	0.0848816	0.041001	-0.0326936	-0.0351639	0.000698074	0.0378698	0.0523796	-0.0320091	0.0130253	-0.00330914	0.0459978	-0.0822579	0.0163916	-0.0465423	-0.0500026	-0.0369611	-0.0555439	0.0102606	-0.0224536	-0.0184129	-0.00930673	0.0378794	0.0226123	-0.0304631	-0.0321539	-0.052662	-0.0102457	-0.0347423	0.0259639	-0.0483648	-0.0151935	-0.029542	-0.0599559	0.0175071	-0.0176574	0.0835631	0.0545021	0.123592	0.192788	-0.0993108	-0.0898427	-0.00898784	-0.0223485	0.0986004	-0.0458203	0.0158481	-0.0112012	0.0610541
LH_SalVentAttn_FrOperIns_6	0.0383212	0.0604968	0.0499188	-0.0413963	-0.015902	-0.0143139	0.0290777	0.0639411	0.0239901	0.0173036	0.0177249	-0.0253069	-0.0347432	0.0752928	-0.019056	-0.0413476	0.0508269	0.0755638	0.0259514	-0.0344954	0.0585944	0.0317936	0.00915475	0.0150261	-0.0344852	-0.0177188	-0.0175113	-0.00237471	-0.0349549	-0.0265455	-0.0148193	-0.0141166	0.036751	-0.0692742	0.00403088	-0.0256741	0.0784859	0.0624961	0.0939051	0.225582	-0.078182	-0.0665884	-0.0237578	-0.00451081	0.0785893	-0.0303483	0.0104033	0.00556787	0.0430349
LH_SalVentAttn_FrOperIns_7	-0.0123816	0.092471	0.0548228	0.0218495	-0.0198266	-0.00327321	0.0648873	0.0481896	0.0384371	0.0583649	0.0038416	0.0303572	-0.0782201	0.0470769	-0.0172038	-0.0462654	0.0353552	0.0156168	0.0282454	0.00317701	0.0340701	-0.00272681	0.0353085	0.00888013	-0.0135111	0.0129632	-0.0222008	0.0238811	-0.0554924	0.0807754	-0.00382257	0.0145181	0.0516992	0.0490718	0.0440599	0.0106412	0.117217	0.0530158	0.0826502	0.160925	-0.0365904	-0.0762267	-0.00178149	-0.00202261	0.102659	0.00706909	0.0301163	0.0683227	0.111829
LH_SalVentAttn_FrOperIns_8	-0.00428839	0.0488521	0.0900399	-0.0101691	-0.0345718	0.000676868	0.00431366	0.12786	0.0604097	0.0646354	0.000521707	0.0084732	0.0417937	0.0817441	0.000189427	-0.0551311	0.0549676	0.0537043	0.0754492	0.0540078	0.0432612	0.0246271	0.0355299	0.0260752	-0.0399322	-0.0477727	-0.0410969	-0.00906381	-0.101218	0.0344801	-0.0708634	-0.00603501	-0.00736115	0.0318658	0.017078	-0.069202	0.133409	0.0558012	0.0632951	0.217378	-0.00192621	-0.0262272	-0.0109094	0.0272194	0.0924073	0.0825498	0.071989	0.0553103	0.101038
LH_SalVentAttn_FrOperIns_9	-0.0434369	0.0653232	-0.00223803	-0.0262851	-0.0205746	0.0533704	0.0547475	0.129693	0.0391873	0.0879056	0.0122014	0.0553108	0.014804	0.0702901	0.0684491	-0.0584017	0.0267693	-0.0761188	-0.0131504	0.0118121	0.0131839	0.0214226	0.0303681	0.0194151	-0.0373761	0.00230535	-0.0163865	0.0266708	0.0302902	0.00443926	-0.0456091	-0.015051	-0.0111418	0.0511538	0.0228559	-0.0433768	0.0659673	-0.0094921	0.0242383	0.128354	-0.0437344	-0.0731628	0.0273565	-0.0315475	0.100022	0.107908	0.0656867	0.0559155	0.0630671
LH_SalVentAttn_PFCl_1	0.0319115	0.0374974	0.0978523	0.0461703	0.00385908	0.0289543	0.0991394	0.107646	0.0252536	0.0762969	0.0227478	0.0104087	0.0370801	0.0671433	0.010442	-0.0564398	0.041993	-0.036843	0.0254821	0.0160268	-0.0166294	0.0123985	0.0409821	0.0323058	-0.0196049	0.0102646	-0.00555743	0.0107421	-0.159698	0.0950053	-0.0310883	0.0253555	-0.022715	-0.0119491	0.0483125	-0.00486129	0.0590523	-0.0169636	0.0477533	0.108941	-0.0118346	-0.00785318	0.0361404	-0.00573674	0.100888	-0.0176148	0.0455184	-0.00819087	-0.0247228
LH_SalVentAttn_Med_1	0.0738213	0.0699953	0.112145	-0.0112767	-0.0226803	0.0406578	0.00853404	0.0923901	-0.0548044	0.0983122	-0.0201087	0.0309307	0.0089989	0.064048	-0.0698611	-0.114682	0.0446455	-0.0109546	0.0740319	-0.0240588	-0.0243797	0.0213926	0.0289071	0.0101383	-0.0164973	-0.00116891	0.00979726	0.0206355	-0.179186	0.0636289	0.00995995	0.0129591	-0.110992	0.0888283	0.0269326	-0.046898	0.0840668	-0.00342682	0.102419	0.196856	-0.0331256	-0.0313889	0.0271242	-0.00344209	0.0240441	0.0122177	0.039137	0.00952486	0.085971
LH_SalVentAttn_Med_2	0.059333	0.0781142	0.11574	0.0317083	-0.017669	0.0691739	0.0636061	0.138874	0.0437178	0.0957638	0.00659099	0.0734322	-0.0830084	0.0143683	-0.0184206	-0.0892679	0.0504394	0.0231905	0.0594871	-0.00683615	-0.0957066	0.00316074	0.0235687	0.00398746	-0.00980716	0.0173201	-0.00354916	-0.0122453	-0.111657	0.0356752	0.00292659	-0.0113254	0.0631047	0.0814516	-0.0189692	-0.037886	0.0996523	0.0569294	0.0931903	0.217288	-0.0407821	0.0155573	0.00301625	0.0655407	0.0927722	0.105466	0.0158385	0.050025	0.0311187
LH_SalVentAttn_Med_3	0.0341432	0.0583855	0.0685365	-0.0365074	-0.0174019	0.037949	0.00686336	0.0930094	0.111599	0.104757	0.0284906	0.066016	0.0134577	0.0776477	0.0280813	-0.107517	0.0830257	0.0645383	0.0978494	0.0515373	-0.145733	0.00574066	0.0589529	0.006901	-0.0409335	0.0287825	0.00165995	-0.0100915	-0.154973	0.0591071	0.0366476	-0.00750128	0.0386298	-0.0492343	-0.0396141	0.0270342	0.0693795	-0.0163412	0.174949	0.30664	-0.0201116	-0.011167	0.0479718	-0.00978789	0.139833	0.0892117	0.0543337	0.0113455	0.0272105
LH_SalVentAttn_Med_4	0.0783801	0.129708	0.141209	0.0155338	-0.0195992	0.0562391	0.0561622	0.129169	0.0617383	0.0912091	0.0104141	0.0590002	-0.0816355	0.0296038	-0.0153567	-0.119712	0.0170755	-0.015843	0.0849218	-0.0284429	-0.0206857	0.0389248	0.075263	0.04108	-0.000251215	-0.0144685	-0.0344794	0.00107032	-0.128127	0.0477088	-0.0421916	-0.0142552	0.0385401	0.0358813	0.00735813	-0.0339559	0.139855	0.0036938	0.0939617	0.201564	-0.0237537	0.0556157	0.0107558	0.0149569	0.106611	0.0493325	0.043095	0.000753596	0.046227
LH_SalVentAttn_Med_5	0.036422	0.0309919	0.0147264	0.0454981	-0.0120202	0.032444	0.0589402	0.0598868	0.0176044	0.103897	0.0226892	0.0528531	0.0108587	0.0446125	0.0116785	-0.0665	0.107848	0.0438196	0.0602018	0.070971	-0.11703	-0.00687094	0.0232172	-0.0149839	-0.00157327	0.0343632	-0.0246011	-0.033263	-0.113894	-0.0246289	0.0643742	0.00515568	0.0567746	-0.169576	-0.0364313	-0.0473136	0.0540392	0.0153773	0.0257683	0.213744	0.00862179	-0.0826721	-0.00231246	-0.0241432	0.165517	0.105608	0.0892723	0.0792526	0.0291544
LH_SalVentAttn_Med_6	-0.00453334	0.0870542	-0.0518145	-0.0286814	-0.000388365	0.057905	0.0724732	0.0590091	0.0566109	0.0978433	0.00676407	0.0655624	0.130762	0.0859719	0.0421667	-0.0775175	0.083935	0.104759	0.0707835	0.0793772	-0.0831868	-0.00925565	0.020226	-0.0198607	-0.0142412	0.00682856	-0.00696193	-0.0260898	-0.160235	0.03181	0.0635685	-0.0334113	-0.140762	-0.148952	0.0334378	-0.0748321	0.0503036	0.0530451	-0.140437	-0.121101	-0.00668669	-0.0618961	0.036058	-0.0230163	0.155881	0.101107	0.0816489	0.10033	0.0567728
LH_SalVentAttn_Med_7	-0.00565039	0.0833826	0.0613587	-0.0123846	-0.048094	0.0522169	0.0403951	0.097504	0.0310491	0.0818222	0.00130977	-0.0673617	-0.00559131	0.0608002	-0.0168355	-0.111872	0.0387965	-0.0254584	0.0411799	-0.0259823	-0.127035	0.0314546	0.0469147	0.014177	-0.0291175	-0.0293282	-0.0367745	0.00120566	-0.141671	0.0300846	-0.0430187	0.00334277	0.0239725	0.216063	0.0444486	-0.107497	0.0719777	0.0321416	-0.0242254	0.0136551	-0.00440658	0.0252974	0.0137642	0.00567057	0.0582466	-0.0578238	0.0421811	0.0715096	0.124547
LH_Limbic_OFC_1	0.0365627	0.00626627	0.0937413	-0.0433055	0.0321725	0.0341368	0.0582198	0.0234787	0.0901435	0.0472206	0.0472329	0.0171292	0.0157449	-0.049414	0.018447	0.0378992	0.0724051	0.0226624	0.0927065	0.00636189	0.00656905	-0.0288523	0.0242346	0.0288601	0.00932537	-0.00325788	0.00132517	-0.0235959	-0.068534	-0.016448	0.017445	-0.0298728	-0.0189322	0.140581	0.0169611	-0.0459806	0.00946649	0.00593512	0.000675108	-0.168547	0.0388413	-0.0479734	-0.0209952	-0.0170088	-0.0678986	0.0490258	-0.00757684	-0.0432418	-0.180175
LH_Limbic_OFC_2	0.0240538	0.0177175	0.0481529	-0.0466666	0.0267595	-0.0263424	-0.0110583	-0.0288662	0.0361839	0.0684586	0.0317545	0.0373281	-0.0336367	0.0394438	-0.0508429	-0.0311122	0.00398102	0.0943522	0.10854	0.00260725	-0.00683156	0.0285576	-0.0100289	-0.0159578	-0.00316726	-0.0377525	0.0187323	-0.101649	-0.0846804	-0.0423728	0.0341039	0.0116954	-0.0837904	0.13434	0.0627156	-0.0342172	0.0752024	-0.0538448	0.0373507	-0.0506653	-0.0226433	0.00641081	0.00157512	0.0249653	0.0209607	0.0184644	-0.00773897	-0.0283864	-0.0552644
LH_Limbic_OFC_3	0.00835962	0.0741827	0.0489784	-0.00351248	0.0106537	0.0158047	0.0151477	0.0580702	0.106974	0.166564	0.0358785	0.0824456	-0.0213168	0.0177808	-0.0350786	0.0107331	0.191245	0.190342	0.100787	0.0953011	0.0816834	0.0458245	0.00046079	-0.0346427	-0.0613774	-0.0261923	-0.00472895	-0.0498898	-0.011751	0.0254461	0.0112705	0.0313097	-0.0671033	-0.126963	0.0367371	0.0447146	0.0527592	0.0208332	-0.0153335	0.00246446	-0.0144217	0.0547043	-0.00403038	0.0244412	0.0450777	0.0437536	-0.0111657	0.0202925	-0.145118
LH_Limbic_OFC_4	0.00827655	0.031797	0.0561771	-0.0522891	0.0170601	-0.00138704	0.00106874	0.0183366	0.10441	0.123881	0.0296323	0.0977086	0.0395756	0.0116423	0.0541862	0.126087	0.176244	0.103217	0.132155	0.107298	0.000633379	-0.00459422	0.00301411	0.0171431	-0.032031	0.0174995	0.0192385	0.00624193	0.00148469	-0.0390576	0.049255	0.0128067	0.0446024	0.188575	0.0295622	-0.0422327	0.0515113	0.023058	0.0354416	-0.159876	0.0470046	-0.00833858	0.0136209	0.0294052	-0.0348415	-0.0267159	0.0217234	-0.0138235	0.0507057
LH_Limbic_OFC_5	0.0336747	0.0279329	0.0988437	0.0146941	0.0091123	-0.019133	0.0264655	-0.0138243	0.156226	0.15303	0.0905155	0.111519	0.0137023	0.0148015	0.000770222	-0.0181777	0.104659	0.170629	0.118824	0.0801629	0.0200732	0.0180978	0.0185312	-0.0178914	-0.0232635	-0.0167323	-0.0201104	-0.0249763	-0.021351	0.0295031	0.0333502	0.0120199	-0.112359	-0.0966994	0.0394408	0.0146763	-0.0162664	-0.0617539	-0.00870428	0.0492704	-0.0174984	-0.0138176	0.00931529	0.0156881	0.0446576	0.0780962	-0.00305333	0.0214505	-0.092451
LH_Limbic_TempPole_1	0.0758145	0.0331106	0.104182	0.0673752	0.00917936	0.0127834	-0.082972	0.0119923	0.0461149	0.11893	0.0796356	0.0697587	0.0545381	0.020712	-0.0944754	-0.0519879	0.00342053	0.11689	0.108325	0.0825158	-0.02362	0.0326731	0.0528385	-0.0379034	-0.00763492	0.00929884	-0.0185591	-0.0132029	-0.0415865	0.0389632	0.00334192	0.0419538	-0.116206	0.0789936	0.0972052	-0.0702455	0.114755	0.123692	0.0556643	0.205476	-0.00109897	0.056492	0.00995895	0.0249313	-0.0856798	-0.0180422	0.00577735	0.0204184	0.00161085
LH_Limbic_TempPole_2	0.0680069	0.0317506	0.125437	0.018308	0.0190419	0.0107249	0.0547652	-0.0151175	0.0264303	0.0625045	0.0288628	0.0739901	0.0904203	0.0250134	-0.0992007	0.000671821	0.0378933	0.0804082	0.120804	0.0131484	0.0893044	-0.0294686	0.0842112	-0.0115008	0.0141561	-0.011687	-0.0231875	-0.0336702	0.0550037	0.0184737	0.0401286	-0.0190741	-0.154318	-0.0576742	0.120808	-0.0319691	0.0848787	0.15752	0.141235	0.115675	0.0684727	0.0557366	0.0575599	-0.0019812	-0.118971	-0.0487693	-0.0468788	-0.0556784	-0.0284938
LH_Limbic_TempPole_3	0.08964	0.0240596	0.0853907	-0.0144156	-0.000771557	0.0114518	0.0227685	-0.0111222	-0.000426483	0.117412	0.0350288	0.0302402	0.131195	0.0186065	-0.053232	0.0389542	0.128015	0.174166	0.140057	0.0964475	0.120657	0.00179254	-0.0028749	0.00458603	-0.0237206	0.0537898	-0.0166936	-0.0108888	-0.0838276	0.0346592	0.0414319	0.00185021	-0.095801	0.127458	0.126274	-0.0865556	0.0774277	-0.0290155	0.160122	0.138297	0.0337318	0.0285992	0.0476551	0.0286375	-0.115304	-0.0854112	-0.0130394	-0.00740272	0.107129
LH_Limbic_TempPole_4	-0.0400592	0.0964955	0.0485858	0.026895	-0.0168174	0.00634802	-0.11169	-0.0448569	-0.00865858	0.138926	0.0735766	0.114495	0.124779	-0.0154513	0.047724	-0.0800108	0.0462103	0.104642	0.0503304	0.0698	0.137764	0.0312925	0.0140216	-0.000977742	-0.0199569	-0.0159526	0.000877393	0.00804058	-0.00070608	0.00579701	0.0105039	-0.00330413	0.0189649	0.0926964	0.0930679	-0.0675692	-0.0134552	-0.00739668	-0.0661351	0.109816	0.0272939	0.0619085	0.0587958	0.0922219	0.0672813	-0.0148727	-0.0109839	-0.0393757	0.166141
LH_Limbic_TempPole_5	0.00860147	0.0427773	0.0440288	-0.0184558	0.00392177	0.0315833	-0.00989335	0.0344311	-0.0170953	0.101644	0.0259542	0.0669138	0.0276584	0.11394	0.0871435	-0.0447688	0.143973	0.129185	0.0629578	0.0474315	-0.105849	-0.014737	0.019562	0.0274519	-0.0429719	0.00598963	0.0336803	-0.00153381	0.0281324	-0.0328121	0.0277095	0.0185498	-0.019121	0.162075	0.0575015	-0.0612487	-0.0587966	-0.0253533	-0.0917232	0.296155	0.0194486	0.0439899	0.00795328	0.00230405	0.130375	-0.0147174	-0.018739	0.055632	0.0947511
LH_Limbic_TempPole_6	0.0156231	0.0858627	0.0565388	0.0660357	0.0122154	0.00522329	-0.00439666	-0.0490703	0.0587479	0.1333	0.0637423	0.0755044	-0.0203537	0.0626223	-0.00461829	-0.0255963	-0.000112718	0.0912967	0.113394	0.0854589	-0.0350312	0.0246059	-0.00777112	-0.0322759	-0.00197675	0.0217591	-0.00370342	0.0241456	-0.130571	0.0531061	0.00299993	0.0203968	-0.109321	-0.0287926	0.0820343	-0.0597285	0.0656276	0.101014	0.0786352	0.113191	0.0620791	0.0448304	0.000416336	0.0311133	0.00258171	0.0823707	0.013773	0.0364386	-0.102324
LH_Limbic_TempPole_7	0.0120268	0.0634271	0.124271	-0.00583394	0.0196901	-0.00467773	0.032433	0.00292219	0.0306114	0.0823727	0.0570168	0.0336665	-0.0573025	0.0811915	-0.0586864	-0.0363399	0.0110661	0.108596	0.104388	0.0373952	0.0268599	0.0455212	0.0593538	-0.0177131	0.0233781	0.0276085	-0.0156367	0.0152828	-0.0784748	-0.0144489	0.0539674	-0.0403993	-0.150772	0.13862	0.08537	-0.0803191	0.0975565	0.0116878	0.0731804	0.129936	0.0283564	0.0230122	0.0552659	0.0160181	-0.0707957	0.00754552	0.0307979	0.0327321	-0.0729214
LH_Limbic_TempPole_8	-0.0691122	0.0584549	0.0301379	-0.0224303	0.0469294	0.00127981	0.0088163	0.0409759	0.0471626	0.102308	0.00888174	0.03755	0.101388	0.102245	-0.0772091	-0.0130238	-0.034697	0.0904936	0.00313383	0.0117079	0.00984894	-0.0300363	0.0418596	0.01317	-0.000841666	0.038802	0.0196338	-0.0136778	-0.0852509	0.0107534	0.0760193	0.00283209	-0.132988	-0.024842	0.0363799	-0.0244635	0.0719124	-0.0368387	0.178132	0.251091	0.0154446	0.0656307	-0.0106821	0.0370196	-0.0122487	-0.00541043	0.0280103	0.0371013	0.125405
LH_Cont_Par_1	0.029368	0.114227	-0.0732372	-0.0143833	-0.0205154	-0.000147771	0.0583989	0.0342764	0.0972203	0.13077	0.0311983	0.0923497	0.0628494	0.0535652	-0.0635936	-0.0235039	0.145351	0.118821	0.0689362	0.0735034	0.0798463	0.0237679	0.0732594	-0.0186168	-0.00935787	0.0238949	0.0587408	-0.00950131	-0.0394939	0.009788	0.055968	0.0127123	-0.0279729	0.0194438	-0.002444	0.0209138	0.0359359	0.00636797	0.0417599	0.125207	-0.00257705	0.0580728	0.0238839	0.0496152	0.0714865	0.107151	0.0658385	0.0610571	-0.0277795
LH_Cont_Par_2	0.0711628	0.00504639	0.067447	0.0311299	-0.0114916	-0.0354479	-0.0210058	-0.023358	-0.00963559	0.0133846	0.0385966	0.00542915	-0.0236645	-0.0387106	0.00690155	-0.0161582	0.0688145	-0.0347631	-0.0384173	-0.00731071	0.000718779	-0.00625888	0.0511222	0.0200705	0.00105121	-0.0136306	-0.0160781	0.000232974	-0.0141359	0.0106549	-0.0369502	-0.0500008	0.0553512	0.100359	0.0466977	0.0126242	0.0411913	0.0281099	0.00246525	0.134444	-0.0447506	-0.0519017	-0.0134397	-0.000941156	0.0333695	0.00968106	0.0162538	0.0164225	0.0967483
LH_Cont_Par_3	0.0495403	0.0836819	0.0463296	-0.0157576	0.00393148	-0.032825	-0.00620641	-0.0346982	0.0319251	0.0235468	0.0253656	0.0610847	0.0736811	-0.0105513	0.0405109	-0.00300858	0.0835628	-0.0360059	0.0173734	0.0429579	-0.0108047	0.0424713	0.0659824	-0.00701102	-0.00302697	-0.02918	0.00144009	0.000227136	-0.0435386	0.00853907	-0.0260519	-0.0174729	0.00639108	0.0560275	0.003902	0.00247203	0.0260923	-0.0356241	0.0421963	0.191073	-0.0728494	-0.0417568	0.0160869	-0.0429628	0.0359021	-0.0229622	-0.00571573	0.0372898	0.0673982
LH_Cont_Par_4	0.0819921	0.115512	0.0494693	0.0378098	-0.000986991	0.0171194	0.0536335	0.0311024	0.0902339	0.0552708	0.00258132	0.0743627	0.0790934	0.030285	-0.0225087	-0.0430877	0.129404	0.0602336	0.100216	0.0785729	0.075552	0.0309702	0.0761476	0.0108456	-0.0299111	-0.0172401	0.0255286	0.0176139	-0.0124949	0.0256629	0.0220366	0.0311291	-0.0517517	-0.0458392	-0.0072278	-0.00816926	0.0538373	0.0108931	0.0752739	0.210484	-0.0323014	0.029224	0.0115913	0.0139157	0.0667096	0.128086	0.0574594	0.0671549	-0.0214132
LH_Cont_Par_5	0.0351885	0.122554	-0.012675	0.0683245	0.002641	-0.00961982	0.018163	0.06033	0.0418709	0.0568136	0.0220988	0.0713886	0.0209342	0.0090725	-0.073547	-0.0655653	0.137637	0.013416	0.08049	0.0789437	0.00658524	0.0294247	0.0594866	0.011828	-0.0142081	-0.0176757	-0.0120445	0.0207031	-0.0469728	0.018663	-0.00082952	0.0238854	0.00092375	0.0419976	-0.037742	0.00480571	0.0392568	-0.0108042	0.0771924	0.209445	-0.0463084	0.0302242	0.0401411	0.0129055	0.0186896	-0.0287997	0.029475	0.0555927	0.0749096
LH_Cont_Par_6	0.0226875	0.140457	-0.0662181	0.0310214	0.00521448	0.044988	0.00756211	0.0395648	0.111	0.0946888	0.0317146	0.0726363	0.0245135	0.00768589	0.0170344	-0.0913673	0.148366	-0.00272288	0.0608438	0.0141359	-0.0771956	0.0236228	0.0594708	0.0191536	0.0255928	0.0219866	-0.0247591	0.0222213	-0.103306	0.0505574	0.0446758	0.02912	-0.00969024	-0.0109083	-0.0201337	-0.0240187	0.0892574	0.00684871	-0.0234553	0.172082	-0.00744629	-0.0232021	0.0480284	0.0190636	0.0773594	0.0871476	0.0309221	0.0632216	0.069116
LH_Cont_Temp_1	0.000734914	0.113022	0.0264833	0.0225137	-0.0104725	-0.0162361	-0.0233444	-0.00833552	0.0147387	0.0101998	0.020118	0.0716654	0.078759	-0.00321026	0.054824	0.0158671	0.0789914	-0.00152895	0.0701907	0.0557142	0.014646	0.019109	0.00864093	-0.0633405	-0.020185	-0.0183758	0.0177343	0.00902223	0.0761574	0.039947	-0.000990173	0.0322225	-0.0521013	0.0156351	0.0547944	0.00124675	0.00694875	0.0180368	0.0202495	0.220727	-0.0241574	0.0574581	0.0133667	0.0122199	0.0216804	0.0757196	-0.03272	0.0713977	-0.00788468
LH_Cont_OFC_1	-0.0209495	0.0151059	0.0370048	0.0319456	0.0161791	-0.0205319	-0.0724756	0.0329756	0.0447424	0.124459	0.0665323	0.0643442	-0.000408452	-0.0131447	-0.0665714	0.00788267	0.107323	0.146456	0.0950434	0.0625747	0.0732234	0.0218836	0.0276179	-0.038048	-0.00910763	0.00350303	-0.0327586	-0.0223752	0.00999798	0.0450696	-0.0088618	0.0462836	-0.111737	-0.0790779	0.079413	-0.0144991	-0.00179666	-0.0702533	-0.0361388	0.0410552	0.00638554	0.0518114	0.0236497	0.0707186	0.0565182	0.0493974	-0.0217709	0.0193473	0.0389045
LH_Cont_PFCl_1	-0.0350565	0.029066	0.051018	-0.0533528	-0.0220155	-0.0198649	0.0238759	-0.0163318	0.0687255	0.10007	0.0425154	0.0686075	0.0666491	0.0263699	0.0679937	0.000118667	0.0600698	0.143499	0.0948935	0.0909119	0.00135722	0.0331207	0.055544	-0.0654324	-0.00789845	-0.0266457	0.0102651	-0.00656505	-0.00826312	0.000922985	0.00751007	0.0219644	-0.108025	-0.0908248	0.0721185	-0.00613884	0.0277677	-0.0605566	-0.0254054	0.0843879	-0.044775	-0.0312714	0.0154256	-0.00828418	0.0575864	0.0809596	0.0141788	-0.00154487	-0.0368446
LH_Cont_PFCl_2	0.0249426	0.054894	0.0210799	0.0127128	0.00551183	0.00648219	0.0674431	0.0361344	0.0467609	0.0627496	0.0281657	0.0624914	-0.00657447	0.0531453	0.0172152	-0.0761468	0.0111027	0.00443023	0.0673033	0.0618315	0.037086	0.0241007	0.00315165	-0.0285086	0.0187888	-0.00731136	0.0336822	-0.0141767	0.030829	-0.0155092	-0.041083	0.00715356	-0.0531322	-0.00207958	0.0573432	-0.00577883	0.111679	-0.00274783	0.0620895	0.160644	-0.0442598	0.0199078	0.0304965	0.0459017	0.0927693	0.149246	0.0521885	0.00593966	-0.033148
LH_Cont_PFCl_3	0.0113907	0.0424491	0.110467	0.0180577	-0.0189636	0.0339041	0.0615648	0.116826	-0.0560951	0.0281844	0.0401864	-0.00406816	-0.00747811	0.0103763	0.0313957	-0.0598235	0.00318491	0.0158365	0.0792289	0.0460861	0.0151339	0.0308368	0.0506437	-0.05203	-0.00247262	-0.000542482	0.022539	-0.00383801	0.0229714	-0.00182142	0.0205842	0.0342281	-0.0659067	-0.121693	0.0562514	0.0120043	0.111714	-0.0794448	0.0617807	0.0952262	-0.0461031	-0.00259039	0.0458754	-0.01432	0.101621	-0.0071567	0.0399146	-0.0243611	-0.0778885
LH_Cont_PFCl_4	-0.00902546	0.0283618	0.0920484	0.0567121	-0.0262653	-0.00606723	0.0425537	0.0626215	-0.0400157	0.100441	0.0173943	-0.00278707	0.0404337	0.063838	0.0261764	-0.0527298	0.0643561	0.0490577	0.0823778	0.0352718	-0.0205086	0.0129565	0.034725	0.0166113	-0.0130399	0.0418673	0.0323857	-0.000584649	-0.0858261	0.0614915	0.0441277	0.0745695	-0.0828782	-0.175433	0.054012	0.0067645	0.0501349	-5.75267e-05	0.0535847	0.140712	0.0374558	0.0527966	0.0457938	0.0222481	0.111213	-0.00483293	0.0158584	0.00837579	-0.0691484
LH_Cont_PFCl_5	0.0220849	0.0471823	0.069253	0.00705966	0.00472975	0.0176568	0.0643757	0.0699045	0.00282411	0.0614857	0.0408071	0.0211133	0.00720347	0.0307888	-0.0151203	-0.0757031	-0.00212468	0.0116588	0.0393507	0.0584576	0.0211362	0.0328828	0.0133986	-0.0573341	-0.0106555	-0.0276728	-0.0183655	-0.00580106	0.0381755	0.0186768	-0.00206772	0.0145526	-0.0231796	0.0262955	0.0261236	0.00307746	0.128551	0.0114645	0.05658	0.0972935	-0.0328135	-0.00945454	0.0481918	0.00153799	0.104474	0.129193	0.0373515	0.0213392	0.0138129
LH_Cont_PFCl_6	-0.0285984	0.0561264	0.0449517	-0.0149421	-0.0115641	-0.00588646	0.0505425	0.0495369	0.0698826	0.0925801	0.0371703	0.0897173	0.0936418	0.0783145	0.0944584	-0.0565097	0.0836964	0.0200643	0.0449589	0.0681726	-0.0276819	0.0435435	0.03448	-0.0435181	-0.00180797	0.000867404	0.0300205	-0.00859129	-0.00483034	0.00614334	-0.0105356	0.0226446	0.0141815	-0.0299425	0.0406829	-0.0403889	0.0972685	-0.0036814	0.0321913	0.18441	-0.052206	-0.057762	0.0500803	0.00229297	0.0889335	0.127758	0.0439391	0.00388334	0.0381802
LH_Cont_PFCl_7	-0.0107539	0.0743404	0.0308467	0.0205823	-0.0300276	0.000859007	0.0168533	-0.00332582	0.0521227	0.0567627	0.0260204	0.0671413	-0.00423039	0.0160544	-0.0150653	-0.0696871	0.0920302	-0.0584136	0.039409	0.0601178	-0.119308	0.0121902	0.0434394	-0.0228702	0.0279336	0.0141259	0.0179086	-0.00110351	0.0234355	-0.00866651	-0.013197	-0.0197109	0.0346049	0.047584	0.0296832	-0.0224912	0.0959553	0.0118748	0.0368668	0.142042	-0.0193285	-0.0668151	0.0360573	0.00694677	0.0853461	0.144741	0.0626202	0.0544701	-0.0601493
LH_Cont_PFCl_8	9.68124e-05	0.0410191	0.0455045	0.0230594	0.0032971	-0.0224478	-0.00118101	0.0397582	-0.0235601	0.0347286	0.0124075	0.0174188	0.0371108	0.037951	-0.0240381	-0.0509329	0.0317049	-0.0775134	0.0170888	0.0163103	-0.049891	0.00571454	0.0160927	0.00303732	-0.00688413	0.0216096	0.000659089	-0.0196043	-0.140649	0.0291148	0.0171293	-0.0127611	-0.00127723	0.0418783	0.0692491	0.0239157	0.078137	0.0129503	0.0844522	0.0494885	-0.0376557	0.00198668	0.0310289	0.0272768	0.0975118	0.024971	0.0206512	0.0183878	0.0895133
LH_Cont_PFCv_1	-0.0394929	0.0224269	0.0565701	-0.067897	-0.0115037	0.018159	0.00871687	0.00860475	0.0188329	0.0346958	0.027722	0.049556	0.0235026	0.0605979	-0.0269498	-0.0756029	-0.00928178	-0.0242036	0.104444	-0.0276127	0.017688	0.00717359	0.00178169	-0.00254094	2.44596e-05	-0.0150493	-0.0103994	0.0109069	-0.132121	0.0192525	-0.000717063	0.00362724	-0.100612	-0.0768166	0.0822487	-0.020711	0.093669	0.0224405	0.118405	0.142151	-0.0447143	0.00182412	-0.00394735	-0.0187803	0.0869375	-0.0423496	0.0353053	-0.0319746	-0.0790453
LH_Cont_pCun_1	-0.0250816	0.102109	-0.0429144	0.015899	-0.0361586	-0.017456	0.0387462	0.114895	0.0198796	0.0630647	0.0247228	0.0347123	0.0481356	0.01674	-0.0692325	-0.0729034	-0.0228287	-0.00365614	0.0661648	-0.00912214	-0.00860534	-0.00736727	0.0538082	0.00358916	-0.0375495	-0.0158914	0.0100825	0.0183916	-0.073856	0.0382362	0.0283677	-0.0261739	-0.117561	-0.113607	0.0025154	0.0156452	0.0823259	0.0310377	0.0656659	0.17516	-0.0265204	0.00669773	-0.00903392	0.0288602	0.114463	0.0831985	0.0306057	0.0592725	-0.00776077
LH_Cont_pCun_2	0.00892436	0.0798622	-0.0547071	-0.0236106	0.015609	0.0152552	0.0440261	0.0948772	0.0499556	0.101894	0.000100959	0.0648137	0.0820945	0.0735701	-0.014394	-0.0515561	0.089454	0.102874	0.0453915	0.0382361	-0.0868023	-0.00818103	0.0305399	-0.0104939	-0.0193342	0.0172776	0.0121997	-0.00863262	-0.107598	0.0270068	0.0556273	-0.0103653	-0.0867009	-0.142495	0.028615	0.0443151	0.0258677	0.0182829	-0.019364	-0.0186358	-0.018116	-0.00825186	0.0367005	0.00944507	0.154465	0.117024	0.0984854	0.105393	0.0218316
LH_Cont_Cing_1	-0.00298587	0.0290713	-0.0344811	0.0282637	-0.022387	0.0211549	-0.0101605	0.0237171	0.0253506	0.123059	0.0535831	0.0180828	-0.085777	0.0543057	0.0312698	-0.0247528	0.0966301	-0.0297699	0.0059692	0.0501951	-0.0172524	-0.0055226	-0.0119985	0.0067421	0.00451741	-4.21024e-05	0.0208277	-0.031558	-0.0905594	0.0382567	0.0569147	-0.00206275	-0.110161	0.090122	-0.037686	-0.0104957	0.028701	-0.0217526	0.0748243	0.276939	-0.0326776	-0.0188432	0.0214996	-0.0613141	0.0875443	0.144927	0.0141017	0.069621	0.198434
LH_Cont_Cing_2	0.0681925	0.0234917	0.051303	0.0420716	0.0152997	0.00549883	0.00487649	0.024976	-0.0102959	-0.0314972	-0.00324105	0.0125043	0.0660464	0.0221689	-0.0470665	-0.115218	0.107808	-0.0288674	-0.0259862	-0.0488571	-0.138977	0.00652867	-0.0414129	-0.00935092	-0.0615185	-0.0339592	7.27782e-06	-0.0355493	-0.0206564	0.0406534	-0.0328489	-0.0176741	-0.00657372	-0.120551	-0.0166428	0.078852	0.0562732	0.0273466	0.189986	0.247474	-0.0583305	0.0243612	0.0267184	0.0171235	-0.000489265	-0.0401735	-0.00459463	0.0326737	0.0573711
LH_Cont_PFCmp_1	0.024134	0.0784642	0.133342	-0.0463113	0.00221415	0.00100705	0.0547439	0.0615846	0.000883122	0.10837	0.0152396	0.107515	0.0292096	0.0583818	0.0169562	-0.0768186	0.0645558	0.00569786	0.0865606	0.046189	0.0406585	0.0206119	0.0141084	-0.0447701	-0.0320425	0.00471702	0.033036	0.0155255	-0.0317747	0.00836372	-0.0183458	0.0172694	0.0443708	-0.00880308	0.0444441	-0.00182702	0.0966347	-0.0534091	0.0624478	0.15045	-0.0303154	0.0746334	0.0588755	0.0144891	0.0846624	0.0317048	0.0348566	0.0398484	0.00733688
LH_Default_Temp_1	-0.0589805	0.0395609	0.0527166	0.0277315	-0.0210558	-0.00817498	0.00965832	-0.0217403	-0.0102283	0.114309	0.0274255	0.0952246	0.0762275	0.0709026	0.0263395	-0.000954398	-0.047454	0.0381055	0.137226	0.0764908	-0.00688088	0.0130286	-0.0109765	-0.0414134	-0.0163184	0.0125914	0.0162054	0.00363091	0.00998756	0.0268549	0.0037752	0.0299441	-0.00567494	-0.104258	0.0598296	-0.0135806	0.000494348	0.11707	-0.0510914	0.211069	0.0515649	0.0614302	0.0217027	0.0571866	0.0170924	0.069371	-0.0119948	0.0100667	-0.0755114
LH_Default_Temp_2	0.03719	0.0328654	0.0718006	0.0210487	0.018628	-0.00630686	-0.0685851	0.00385335	-0.00191159	0.11052	0.0449498	0.0786281	0.0767788	-0.00228966	0.0441157	0.0575443	0.0291782	0.0391665	0.118019	0.0399763	-0.0180121	0.0249862	-0.00398667	-0.0555907	-0.00836283	0.00341264	-0.00404262	0.0103639	0.0912115	-0.00545834	-0.0212619	-0.00924068	0.0394388	0.0172932	0.0728326	0.00391516	0.0364591	0.0345747	-0.0981009	0.231561	0.0205229	-0.00195915	0.0136555	-0.0436999	0.0129614	0.0659023	-0.0113554	0.00963872	-0.0205157
LH_Default_Temp_3	0.00750005	0.097659	-0.000534307	0.0521952	0.00593463	-0.0264586	-0.0281608	0.0511894	0.0487454	0.0712454	0.0286043	0.0830976	0.0411489	-0.0123099	0.0370998	0.0565111	0.0998459	0.0394803	0.110211	0.0238465	0.0732587	0.016487	0.0352368	-0.0361683	-0.00337763	0.0157159	0.0449759	0.0476523	-0.00197015	0.0757724	0.04116	0.0147621	0.119056	0.131422	0.0393913	0.0186845	0.0436306	-0.0384152	-0.0881876	0.232398	0.0495596	0.0356028	0.0633132	0.0289422	0.0122975	0.0131323	0.0319754	0.0881356	0.0759426
LH_Default_Temp_4	-0.0671963	0.032332	0.00152373	0.00970772	0.0158026	-0.00525683	-0.0149305	-0.0299955	0.0253071	0.0860819	0.00674702	0.0709859	0.0107209	0.0578852	0.0594056	-0.00929927	0.0448798	0.0695198	0.0753301	0.0481658	-0.0232393	0.0282988	-0.00140302	-0.0382424	-0.0275769	0.0112167	0.0113174	-0.00453543	-0.186263	0.00954165	-0.00176722	-0.00197824	-0.0262746	-0.0419114	0.0716699	0.0124615	0.0554622	0.0368367	-0.0147041	0.229158	0.0171474	-0.000532969	-0.0152711	-0.0521337	-0.00126596	0.075755	0.0180324	0.0261381	-0.103683
LH_Default_Temp_5	-0.0371859	0.0707413	-0.00137411	0.00459398	0.00334725	-0.00638983	-0.00388816	-0.0151385	0.0421806	0.122432	0.0412853	0.0807536	-0.0495418	0.0835161	0.0553046	-0.0359949	0.094304	0.0693238	0.0745709	0.0456133	-0.0024261	0.0228247	0.0415714	0.00728243	-0.0401429	0.0230743	-0.014754	0.0270423	-0.233822	0.0159416	0.0189069	0.0178248	0.0327224	0.0466501	0.0363297	-0.0454943	0.0525138	0.127394	-0.00169613	0.143942	0.000274024	-0.0159044	-0.0306378	-0.026541	0.0386435	0.098803	0.0573628	0.0650956	-0.00240197
LH_Default_Temp_6	-0.0166278	0.0453517	0.0574012	-0.0312584	0.00583642	-0.0461908	-0.0273244	-0.0269625	0.0129776	0.0680137	0.0174788	0.0471595	0.0979492	0.00334654	0.0512486	0.0188052	0.0952479	0.0401666	0.0628452	0.0902164	0.0515402	0.0130654	0.0272103	-0.0320072	-0.0245729	-0.0115619	0.0108634	0.0373887	-0.0311213	0.0152302	-0.0194485	0.00802182	-0.0190773	-0.0616672	0.0410274	-0.0257127	0.023785	-0.0554588	0.0271495	0.155828	-0.0164724	-0.0301117	0.0188638	-0.0165421	0.0348948	0.0840813	0.0268221	0.0358467	-0.0447671
LH_Default_Temp_7	-0.00130816	0.0721596	0.0688556	-0.0456289	0.0285615	-0.0210136	0.0129616	-0.0770308	0.0556311	0.0583327	0.0110231	0.0580806	0.0136625	0.00883005	0.0180108	-0.0354149	0.0741693	0.0590218	0.100807	0.0758197	-0.0886482	0.0115439	0.0204118	0.0189432	-0.0429644	-0.00880876	-0.00600265	0.0237766	-0.133393	-0.0197296	-0.00416457	0.0129289	-0.0546628	0.0347744	0.0269003	-0.0332828	0.0694216	-0.00663354	0.0306073	0.187718	-0.0549585	-0.0204854	-0.0156412	0.0333675	0.0622389	0.13147	0.0392272	0.0612421	-0.0141145
LH_Default_Temp_8	-0.060234	0.0568531	-0.00739681	-0.0171927	-0.00667593	-0.0105916	-0.00995142	0.0235492	0.0695237	0.109176	0.042879	0.0674693	0.0596809	0.034227	0.0605036	-0.00998998	0.147885	0.106102	0.0535227	0.0656188	-0.0904565	0.00151365	0.0100874	-0.00546675	-0.0494955	0.0262927	-0.0148133	0.0333038	-0.0852938	0.00901024	-0.0197069	0.0358146	-0.0347319	0.0777222	0.00720648	-0.0794962	0.0510042	0.0403539	-0.0313154	0.137711	0.0124796	-0.00193414	0.0267973	0.0906545	0.128367	0.150283	0.0595823	0.0572684	-0.103924
LH_Default_Temp_9	-0.00469804	0.0255999	0.0285271	-0.0506107	-0.00283323	-0.0459651	-0.0100455	0.0149923	0.0989729	0.105938	0.0434602	0.0692138	0.0384045	0.0550912	0.097564	-0.00772877	0.142516	0.114984	0.114558	0.0787967	0.0184815	0.0150396	0.0243381	0.00561371	-0.0225473	0.0103548	0.00758565	0.00960514	-0.219831	0.0158299	0.040718	0.0205118	0.0626409	0.00738314	0.0250962	-0.0802792	0.0597908	-0.0294137	0.0496017	0.160854	0.0124997	0.00136143	0.0255954	0.0578787	0.121418	0.147864	0.0464885	0.0932872	-0.0365915
LH_Default_Temp_10	0.0601791	0.0486001	0.0518032	-0.0412488	0.00168071	-0.0473335	-0.00137496	-0.0455436	0.0903238	0.0783719	0.0411962	0.0361374	0.029819	-0.0471767	0.0689677	-0.0152527	0.136723	0.0793647	0.0868199	0.0936421	0.0294634	0.0231463	0.0305161	-0.011795	-0.0150055	0.0113057	0.0188815	0.0117101	-0.0472972	0.0162095	-0.018665	0.0228826	0.084282	0.013269	0.0149741	-0.0265131	0.0591756	-0.0584632	0.0589699	0.0993626	-0.00948975	-0.0207263	0.0139577	0.0620466	0.0603626	0.153186	0.0358157	0.0441459	-0.028925
LH_Default_Par_1	0.027305	0.0980032	0.0220526	0.00404644	-0.00487149	-0.0440665	-0.00320408	-0.0235912	0.111421	0.122948	0.0377255	0.03129	0.0547064	0.00612225	0.126392	-0.0341223	0.111064	0.0956638	0.0796082	0.0475994	0.0540781	0.00914886	0.0434444	-0.00842599	0.0213158	0.00477672	-0.017044	-0.0101546	-0.188203	0.0132059	0.0168748	0.0366197	-0.0277537	0.0702359	0.0138526	-0.114914	0.0549077	0.00659496	0.0123581	0.276308	-0.00917919	0.00428886	0.0093263	0.03636	0.106553	0.131245	0.0386136	0.0669973	-0.00122925
LH_Default_Par_2	-0.0615401	0.0600152	-0.0428828	-0.041509	0.0128499	0.0145358	0.0268456	-0.0250917	0.0940734	0.0971325	-0.0128446	0.0741093	0.0132843	0.074905	0.0952598	-0.0386719	0.0878707	0.0898781	0.10296	0.0692782	0.0901045	0.00458215	-0.00361626	-0.0350713	-0.037478	0.0232076	0.0102552	0.0202427	-0.156119	-0.0193728	0.0360169	-0.0593411	0.0500795	0.0341933	0.0423182	-0.00859289	0.0190806	0.0205871	-0.0663083	0.240321	0.0386662	0.0296939	-0.0136558	0.0807629	0.0404752	0.115051	0.0484584	0.0399243	-0.0289518
LH_Default_Par_3	0.0662791	0.0390217	0.0118195	0.00709829	0.0149173	-0.00868079	0.0554961	-0.0273109	0.0331288	0.0804058	0.0186166	0.0542799	0.0369034	0.0251098	-0.000808111	-0.0113069	0.0531576	0.124692	0.070762	0.0251831	0.0367502	0.026894	0.00770132	-0.0539042	-0.0280124	0.0262858	0.0214881	-0.0213713	-0.182881	-0.0319147	0.074051	-0.0463492	-0.0145172	0.00218659	0.0446914	0.0664387	0.0553487	0.0243332	0.0689302	0.168051	0.0237455	0.0101875	0.0184031	0.0255178	0.0692517	0.116697	0.0526658	0.05066	0.0166714
LH_Default_Par_4	0.0013905	0.109009	0.0170735	0.00424214	0.0162299	0.00378147	-0.00568054	-0.00747015	0.0733136	0.093131	0.0337622	0.0788109	0.147844	0.0635923	0.0782075	0.0385635	0.129624	0.130548	0.132722	0.0710611	0.123726	0.00520732	0.0093281	-0.0367943	-0.0283839	-0.0263679	0.00564605	0.0162277	-0.121568	0.0113158	0.0280671	-0.021307	0.025499	-0.015111	0.0522603	0.025188	0.033425	-0.0244859	0.0429005	0.27017	0.0520348	0.0940311	0.0235163	0.0638483	0.0252101	0.0255248	-0.0096315	0.0210138	-0.0352714
LH_Default_Par_5	-0.0207024	0.0929322	0.0142038	-0.0483409	0.0154343	-0.039026	-0.00282311	-0.0785273	0.0624051	0.0939688	0.0166689	0.091078	0.0787887	0.055643	0.0867135	0.0087632	0.0913422	0.054265	0.0820957	0.0522763	0.129527	-0.00515058	0.0143809	-0.025039	-0.0290027	-0.0394375	-0.0200736	0.00150725	-0.0939175	0.0305107	0.00532398	0.0122382	0.00634758	0.0682733	0.028707	-0.0115477	0.00948175	-0.0316049	0.0433005	0.294587	-0.00110043	0.0262153	0.00966934	0.0311366	0.0466935	0.0283076	0.0157924	0.0316612	0.0981234
LH_Default_Par_6	0.0846346	0.0446994	0.0421832	0.00281731	0.0121286	-0.0209424	0.00315066	0.0119692	0.0173337	0.100831	0.0317759	0.0689612	0.0873132	0.0525089	0.0586098	0.0301683	0.0427406	0.0828394	0.0483578	0.0403022	0.125919	0.0263344	0.0196813	-0.0317805	-0.0446876	-0.0211688	0.0287295	0.0143243	-0.03344	0.0274982	0.0610975	-0.00228536	-0.0189029	-0.00494901	0.0525703	0.0546495	0.0409923	-0.0144686	0.0519809	0.0504649	0.0138221	0.0919462	0.0146201	0.0396382	0.064111	0.129142	0.0153946	0.0666075	-0.0226384
LH_Default_Par_7	0.0600383	0.043974	0.0772605	0.00894891	0.0146749	-0.019115	0.00946879	0.000821442	0.0173418	0.103815	0.0470078	0.0559771	0.0739274	-0.0166183	-0.0243017	0.000566182	0.00238006	0.0416378	0.091065	0.0377924	0.105828	0.00605495	0.0267903	-0.0344208	-0.0496912	-0.0271589	0.0164323	0.00917908	0.036463	0.00920264	0.00176293	0.0145906	-0.0197906	-0.013397	0.0163156	0.029691	0.0128327	-0.0336891	0.116554	0.0730051	-0.0719292	0.0200951	0.0122513	-0.0145278	0.00477023	-0.00114084	-0.0214601	0.0451328	0.0831199
LH_Default_PFC_1	-0.00640918	0.0526137	0.0846567	-0.0649657	0.0119623	-0.0127341	-0.0301677	-0.0445824	0.0678355	0.124906	0.0310031	0.0703275	0.0866773	0.10823	0.0534002	-0.0696078	-0.0117035	0.0421811	0.0510907	0.0791407	0.0234349	0.00270227	-0.016072	-0.0390263	-0.000991872	-0.0144427	0.0193993	-0.000492503	-0.0619649	0.0198936	-0.0234449	-0.00486096	-0.0615859	-0.0695347	0.0802088	0.00345043	0.00780703	-0.0120113	0.0112577	0.182661	0.0253549	-0.00794926	-0.00966399	0.00959168	0.0939439	0.00230614	0.0376257	-0.00822454	-0.0459859
LH_Default_PFC_2	-0.039613	0.0423602	0.0528287	0.00746194	0.0120031	0.00900431	0.0120968	0.0383257	0.0590993	0.0244967	0.0520909	0.0561734	0.0287689	0.0617278	0.0601085	-0.0176879	0.0133303	0.14986	-0.0172764	0.0464198	-0.0160422	0.0383026	-0.0108197	-0.0619088	0.0306159	0.0118826	0.00757345	-0.0165932	0.0693087	-0.00253105	0.0214599	-0.00752422	-0.037983	-0.124347	0.0673973	0.0351582	0.00490591	-0.00401178	-0.0267714	0.124238	-0.00549536	0.0427655	-0.00316303	0.0110382	0.0490853	0.0141346	0.00725292	-0.0138282	-0.0624074
LH_Default_PFC_3	0.0175925	0.00949604	0.053124	0.0550017	0.0170548	0.00568434	-0.000874994	0.0393377	0.0815255	0.137815	0.0257897	0.0718203	0.0496305	0.0575997	0.0325872	-0.0328275	0.161718	0.186323	0.154922	0.107139	-0.0816005	0.00478227	-0.0254395	-0.0444828	-0.0100419	-0.00936805	0.0104343	-0.0320316	-0.0945958	-0.0101173	0.0416759	-0.00958596	-0.0976565	-0.207992	0.0841551	0.0805121	0.0184008	-0.0420971	0.0150648	0.110216	0.0513628	0.0447519	-0.0174625	0.043453	0.0314779	0.0967924	0.00476946	-0.00100198	-0.110046
LH_Default_PFC_4	0.0455	0.0720735	0.0862779	0.0153902	-0.0283962	-0.0041137	0.0231148	0.0461123	0.0114348	0.122362	-0.0201853	0.0613901	-0.0192274	0.0570263	0.0495554	0.0314219	0.12312	0.125431	0.120756	0.10072	-0.0278477	0.0189031	-0.00744926	-0.0569909	-0.0370336	-0.0128399	-0.0130211	-0.072052	-0.0330737	0.0519096	0.0560542	-0.00473043	-0.0317287	-0.0243093	0.0530677	0.00568	0.0675534	-0.0528571	0.00189053	-0.100659	0.0502739	0.0855782	-0.0393172	0.0492203	0.0363299	0.0426796	0.0132559	0.0422347	-0.0757101
LH_Default_PFC_5	-0.0457965	0.0488454	0.0608498	-0.0356445	-0.00322975	-0.0276611	-0.0426057	-0.0324892	0.0847518	0.0991742	0.0171361	0.0684049	0.0258785	0.0711814	0.0730509	-0.0206714	0.0563299	0.0126808	0.0664084	0.066028	-0.0305235	0.0342832	-0.014933	-0.0468559	-0.0116613	-0.041791	0.00429715	-0.000783673	-0.0111859	-0.000185589	-0.00353834	0.0294818	-0.0312584	0.122837	0.0494452	-0.0346216	0.0175291	-0.0301622	-0.0318914	0.113854	-0.0333235	0.0130021	-0.00281669	-0.0115322	0.0636664	0.0692319	0.0312512	0.00974917	0.00430058
LH_Default_PFC_6	-0.0135363	0.0128121	0.104421	0.0472548	-0.00184222	-0.0126179	0.0599794	0.0733741	0.044685	0.0621385	-0.00262022	0.0516572	0.0248323	0.061122	0.00184932	0.000181627	0.0194777	0.130712	0.122562	0.0674485	-0.00239265	0.033142	0.0496917	0.0105495	-0.0196167	0.00697305	0.003381	-0.0268521	-0.135625	0.0568063	0.0235418	0.0230781	-0.0837522	-0.219638	0.0357556	0.04415	-0.00612723	-0.0619526	0.0112263	0.0692781	-0.00605821	0.028209	-0.00965195	0.01914	0.0137609	-0.0385985	0.000436184	0.00119148	-0.102802
LH_Default_PFC_7	-0.0270821	0.0464641	0.056607	-0.0162033	-0.00299249	-0.0337829	0.0241586	-0.0334088	0.0808712	0.0750878	0.00986423	0.0834767	0.0264267	0.0852271	0.0555329	-0.0551294	0.0293205	0.0233701	0.0648944	0.0502027	0.0454845	0.0122155	-0.0236598	-0.057765	-0.0223089	-0.0414816	0.0151563	-8.15132e-05	-0.0282926	0.00879784	-0.0211363	0.0278407	0.00276427	-0.0446723	0.0581819	-0.0223166	0.0479117	-0.0272066	0.0378462	0.156377	-0.0354906	-0.0214832	0.000313128	-0.0175284	0.0855379	0.112491	0.0269769	-0.0174551	-0.0582718
LH_Default_PFC_8	-0.00623047	-0.017556	0.0499764	0.0780748	0.00349397	-0.00716542	0.125075	0.0311744	-0.0359217	0.107525	0.00411175	-0.0246011	0.0585191	0.0968718	0.0124398	-0.0258353	0.0767278	0.107096	0.115132	0.086979	0.00193766	0.0138281	-0.0270033	-0.0357448	-0.000500208	0.00623173	0.026522	-0.0179961	-0.111693	0.0608123	0.0436009	0.00481707	-0.11083	-0.144258	0.0600691	0.0303225	-0.00648053	-0.0382595	-0.00613751	0.0246521	0.0470956	0.0422881	-0.00111944	0.030147	0.0465553	0.0208893	-0.00696759	0.0293291	-0.126852
LH_Default_PFC_9	-0.00675547	0.0173983	0.0836256	0.0793111	-0.020518	0.00456945	0.0317785	0.0590198	-0.0647058	0.0599059	-0.0120362	0.051114	0.00643432	0.0327578	-0.0241151	-0.0560777	0.0309222	0.0837673	0.104554	0.0730996	0.00155836	0.0150266	-0.0181514	-0.0340312	-0.00774312	0.00646163	0.0182868	-0.0292809	-0.152786	0.0461627	0.0240269	-0.00284054	-0.0957629	-0.146979	0.0726214	0.0457423	0.0285417	-0.0239155	0.026055	0.12822	0.0196069	0.0337521	0.00552907	0.0226848	0.0317884	-0.0975995	0.0118453	0.0153347	-0.177278
LH_Default_PFC_10	-0.0253674	0.0686843	0.00590649	-0.027938	-0.0390599	-0.00865751	0.0555836	0.0387133	0.0391545	0.0709367	0.00382842	0.0680706	0.0672733	0.055477	0.0865104	-0.0577513	0.030038	0.000913394	0.018537	0.0471403	0.0625148	0.0416677	0.032589	-0.0285285	-0.0251755	-0.0147994	0.00781954	0.0162026	0.0299608	0.0247952	-0.0336888	0.0211876	-0.0169792	0.0403475	0.0521177	-0.0230679	0.0509224	-0.0298387	0.0240925	0.144593	-0.0831603	-0.0301617	0.00381182	-0.0155904	0.0974837	0.0848848	0.0348514	-0.00434011	0.0430687
LH_Default_PFC_11	0.0367406	0.0507284	0.0564962	0.0725514	-0.018458	-0.00274197	0.0366957	0.122854	-0.0569151	0.122843	-0.00401954	0.0296004	0.018887	0.0257733	-0.00569557	0.049015	0.0722994	0.153213	0.0843762	0.05856	-0.0169728	0.0522945	0.0269612	-0.0577466	-0.0192271	0.0317133	0.0330185	-0.0325662	-0.105219	0.044931	0.0707092	0.0282102	-0.12288	-0.19008	0.0450346	0.0186343	0.0225398	0.0108277	0.0391261	0.0615202	0.0194836	0.0583052	0.0144546	0.0710576	0.00996223	-0.0308871	-0.0167677	-0.00311651	-0.0024982
LH_Default_PFC_12	0.0516503	0.0396553	0.112386	0.0391671	-0.0215471	-0.0170089	0.00350655	-0.000219148	0.00104236	0.0629685	0.00756655	-0.00601112	-0.0246205	0.060373	-0.0480228	-0.0918583	0.0182839	-0.00307591	0.0687665	-0.0126898	-0.0116981	0.00868142	0.00170957	-0.0288282	-0.00354393	0.00696481	0.0149161	-0.0320189	-0.194667	0.0775821	0.0461893	0.0362641	-0.021804	-0.127815	0.0667289	0.0191287	0.06144	-0.0252436	0.0838986	0.200014	0.00972817	0.0231704	0.0170711	-0.0190823	0.0725876	-0.0863063	0.00817542	0.0169635	-0.082662
LH_Default_PFC_13	-0.0127153	0.0785948	0.0640351	-0.00966163	0.00318622	0.0175756	0.0249023	0.0397885	0.0125938	0.0454695	-0.00106347	0.00311365	0.0301522	0.096972	0.0446962	-0.0818844	0.114229	0.0728862	0.106497	0.0849508	-0.00446829	0.0164253	-0.0127093	-0.0346184	0.00629291	-0.016173	0.00316935	0.0174246	-0.137401	0.0322412	0.0280252	-0.0120877	-0.0287406	-0.192873	0.0759416	0.00434301	0.0727765	-0.0415175	0.0593757	0.152889	0.0563984	0.0521227	0.024681	0.0268244	0.0711803	0.030592	-0.00181547	-0.0146646	-0.0638668
LH_Default_PFC_14	-0.007178	0.0618123	0.0429234	-0.022996	0.00349213	0.00498195	0.0278583	0.0694775	0.0316987	0.101819	0.00112192	-0.0486274	0.0777412	0.0469477	0.0758547	-0.0521046	0.0471198	0.0612599	0.0912432	0.0774358	-0.0488839	0.0290099	0.00866126	-0.0211632	-0.00146081	0.0123268	0.0215452	0.0166715	-0.0951162	0.0068979	0.0019788	-0.00441465	-0.00839856	-0.19198	0.0618282	0.0331395	0.057785	0.00320829	0.0453392	0.0733764	0.0544839	0.0782382	0.00795684	0.0376683	0.0642581	0.0301546	-0.0162876	-0.0229709	0.0482201
LH_Default_PFC_15	0.0163411	0.0642301	0.0889632	-0.0138269	-0.00480734	0.00829205	0.0346572	0.063668	0.0269929	0.0626084	0.026318	-0.00804618	0.0749311	0.0869703	0.0457926	-0.0552359	0.0368273	0.0278844	0.0724275	0.0284608	-0.0373456	0.011368	0.0503195	0.0383256	-0.0359179	0.057205	0.0187256	0.00807956	-0.123833	0.073946	0.0249463	0.00606992	0.00993884	-0.202433	0.0684349	0.0689942	0.0283703	-0.0108806	0.0389906	0.113646	0.0763649	0.0591518	0.0357576	0.0353642	0.078928	-0.0631627	0.00304596	-0.0155384	-0.00653586
LH_Default_PFC_16	0.0107503	0.0670312	0.0809344	0.0485088	0.00566414	0.0156452	-0.0337732	0.0525142	0.0541344	0.0938257	0.0238205	0.103221	0.100089	0.0812422	0.00560964	-0.0375278	0.0961705	-0.0130556	0.0567438	-0.0204735	-0.0349038	-0.011945	0.036265	-0.015056	-0.0240015	0.0510984	0.0219341	-0.0431072	-0.0828571	0.0328232	0.0621784	0.0367159	0.0440762	-0.0076669	0.0641413	0.0973784	0.0605386	-0.0294295	0.0615757	0.181234	0.0320152	0.0663634	0.021875	0.0383568	0.0572797	0.0856523	0.0163592	0.0395795	-0.0357763
LH_Default_PFC_17	0.0104544	0.0565403	0.0484918	-0.0255411	7.29429e-05	-0.0208193	-0.00490141	-0.0626284	-0.0235495	0.0460448	0.0388957	0.0578681	0.096917	0.0244376	0.0599901	-0.0547388	0.00108872	0.0314363	0.0473855	0.0493564	0.0150838	0.0166527	0.0359516	-0.0233251	-0.0146696	-0.0348492	-0.000347094	-0.00222361	-0.0195557	0.0423597	0.0508714	0.0389051	-0.0285935	0.0760502	0.0559962	0.0315342	0.0282067	-0.0179846	0.0487001	0.120809	-0.0500987	0.0429578	0.0163545	0.022308	0.0557638	0.068224	-0.000797546	0.0591465	0.0977295
LH_Default_PFC_18	-0.0150881	0.0993041	0.0477377	-0.0711006	0.0218044	-0.00130585	-0.000498746	-0.0411818	-0.0933286	0.0903066	0.0304889	0.0230233	0.0341438	0.0642852	0.100633	-0.0728577	0.0643559	0.0396469	0.117084	0.0503069	-0.0277611	0.015528	-0.00925267	-0.0213828	-0.0163108	-0.0238956	0.0189842	-0.00305089	-0.0977963	0.00148006	-0.0119943	-0.043159	0.0605239	-0.0600516	0.0615087	0.0209988	0.0505501	-0.0219784	0.0182387	0.0151688	0.0262916	0.0253738	0.000705923	0.0289381	0.0308844	0.0108568	0.0140279	-0.00336241	0.0253457
LH_Default_PFC_19	0.0141748	0.0651675	0.0353346	-0.0349573	0.00951116	0.0024934	-0.0261719	0.0526905	-0.0125585	0.0849108	0.0229531	0.0484383	0.0920602	0.0699756	0.0444196	-0.0167175	0.0863755	0.0268491	0.0926917	0.0367303	-0.0477783	0.0317951	0.017967	-0.0131753	-0.0240236	0.024144	0.0400309	-0.00699476	-0.0605688	0.0354354	0.0417649	0.000789996	0.0939529	0.020882	0.0713545	0.12548	0.0408667	-0.014515	0.0468786	0.196454	0.0301027	0.0625295	0.00744224	0.0323414	0.0144938	0.0990067	0.031691	0.0294852	-0.0196107
LH_Default_PFC_20	0.00230501	0.0851684	0.0495503	-0.023982	-0.030875	-0.0115929	-0.0198776	0.00023698	0.0150496	0.0573975	0.047891	0.0609762	0.0957201	0.0604498	0.0441135	-0.0409832	-0.0422086	0.00780031	0.0557082	0.0184644	0.037525	0.0133965	0.0636791	0.00901687	-0.0166832	0.0248955	0.0339259	0.00134019	-0.0610238	0.00880613	-0.00802041	0.017684	0.0247468	0.0726676	0.0295773	-0.0392236	0.0518208	-0.028878	0.0392098	0.171976	-0.0397195	0.063956	-0.00326844	0.0520957	0.0958915	0.129778	0.0428122	0.0963714	0.0728696
LH_Default_PFC_21	-0.00658438	0.0632822	0.0310663	-0.00101844	-0.0176709	-0.000964607	-0.0389839	0.02968	-0.0366329	0.085184	0.0325204	0.0157946	0.0590792	0.0540746	0.0178091	-0.0448858	0.0406792	-0.0433982	0.0294625	0.00492965	0.030503	0.0184906	0.0138024	-0.0396371	-0.0278645	0.0321149	0.034245	-0.013346	-0.00675349	0.0302358	0.0626629	0.0659616	0.0949755	0.0378061	0.048568	0.0462945	0.0385757	-0.0282971	0.0248086	0.187221	-3.70469e-05	0.0957472	0.0229481	0.0433183	0.100564	0.091867	0.0550851	0.0899515	0.108772
LH_Default_PFC_22	0.0188532	0.101405	0.0361107	-0.0210929	-0.00962906	-0.0149149	0.00755982	0.0915082	0.0449478	0.100211	0.0238428	0.0721428	0.0521308	0.0807023	0.0506498	-0.0171735	0.0659605	-0.0615853	0.0565337	0.0238362	-0.0456252	0.0550431	0.0288315	-0.0523352	-0.0263703	0.0264699	0.0463274	-0.00824531	-0.0405068	0.0497299	0.0626006	0.0435739	0.0315154	0.105563	0.0551646	0.0623865	0.0404603	-0.0279043	0.0550135	0.157967	0.0473715	0.029577	0.00176477	-0.000758848	0.066715	0.13126	0.0531548	0.0680538	-0.0699409
LH_Default_PFC_23	0.00875903	0.0744587	0.0364582	-0.0603889	-0.0109329	-0.012789	0.000632994	0.00702169	0.011267	0.0839743	0.0190624	0.0258373	0.0393485	0.0372096	0.0697056	-0.0458235	0.0596476	0.0716002	0.11554	0.0496327	-0.0185917	0.0188964	-0.0238069	-0.0255586	-0.0299454	0.00332114	0.0162211	0.00697538	-0.0559354	0.0738459	0.0123685	0.02794	0.0564097	0.0316658	0.0445165	0.0100809	0.0732147	-0.0605448	0.0060465	0.0889018	0.00634764	0.0529979	0.00436281	0.0314086	0.0342888	0.0298066	0.0422075	0.0397048	-0.0182445
LH_Default_PFC_24	0.0585192	0.0886893	0.0920538	-0.0519437	-0.016131	0.0466523	0.0237863	0.0747634	0.054209	0.0898318	0.0113789	0.0424794	-0.035909	0.032331	0.0584418	-0.0938316	0.0328367	0.0168398	0.0929158	0.0222225	-0.0693795	0.0212293	-0.0138338	0.00663223	-0.0492004	0.0512798	0.00519339	0.0218648	-0.16179	0.070629	-0.00549847	0.00453647	0.081638	0.0989197	0.0349245	-0.025079	0.058317	-0.00496282	0.0112908	0.14682	-0.00540683	0.0417997	0.00730756	0.00967398	0.0780374	0.0383871	0.0556134	0.0511735	0.0895533
LH_Default_pCunPCC_1	-0.0470255	0.140891	0.0376066	0.0735062	0.00791165	0.0442399	-0.0378969	0.0730699	0.0449566	0.0832939	-0.00813919	0.0636491	0.0903909	0.0981365	-0.0183727	-0.0820353	0.0345724	0.0963735	0.0661345	0.0632273	0.0709761	0.0368142	0.0234412	-0.0294036	-0.029993	0.0569372	0.0231699	-0.0177868	-0.0630753	0.0433505	0.0852941	0.0190648	-0.0563497	-0.171253	0.0428796	0.0757501	-0.0469346	-0.00479133	-0.0417825	0.053085	0.0568007	0.0621734	0.01715	0.0681352	0.0973088	0.0786118	0.0303717	0.046107	-0.0772531
LH_Default_pCunPCC_2	-0.0340944	0.0440743	0.0347396	-0.0117963	0.0204192	0.00711282	0.0520466	0.0214665	0.0445231	0.0701202	-0.0126646	0.0410555	-0.0505425	0.0734997	0.0368512	-0.100862	0.077814	0.126241	0.0684069	0.0513717	0.0586826	0.0233226	0.0137478	-0.0226047	-0.0240059	0.038892	0.00791668	-0.0167954	-0.0825318	0.0396417	0.0382429	-0.0072729	-0.0817072	-0.0063082	0.0357472	0.0599816	0.0357001	0.0212431	0.0424052	0.162985	0.0424698	0.0450052	0.00120642	0.048316	0.100441	0.120506	0.0326174	0.0393833	-0.167526
LH_Default_pCunPCC_3	-0.0531165	0.0864744	0.0335176	0.0109755	0.0114778	0.0268149	0.000453377	0.0809571	0.0239392	0.0893162	-0.000422045	0.0345019	0.0840904	0.101995	0.00491362	-0.0710547	0.0747525	0.101066	0.0774707	0.0367024	0.018471	0.0499609	0.00454399	-0.0280815	-0.0106618	0.0328461	0.0386143	-0.0220984	-0.0591765	0.0353676	0.0619936	-0.0306946	-0.0344734	0.0436491	0.0482208	0.0609158	0.0185613	-0.00315442	0.0689295	0.241501	0.0374004	0.0717799	0.0139151	0.0899335	0.0280587	0.0910996	-0.00665955	0.0148325	-0.165368
LH_Default_pCunPCC_4	0.0800481	0.0525037	0.0481528	0.0645694	0.0506178	0.0237165	0.0318837	0.0307324	-0.0314616	-0.0748798	-0.000915527	0.00544372	-0.00244617	0.0269147	-0.084002	-0.107848	-0.00754347	-0.0064875	-0.0126185	-0.028891	0.036943	-0.0186349	-0.00842813	-0.0267141	-0.0425947	-0.018344	-0.00107008	-0.00917815	-0.0526926	0.00778292	-0.00862124	-0.0277871	-0.111624	-0.065753	-0.0026434	0.0448128	0.0153729	0.0650082	0.173152	0.210616	-0.00136813	0.0169151	0.00372527	0.0315132	0.0297332	-0.0198608	-0.0442579	0.0302537	-0.00298903
LH_Default_pCunPCC_5	0.0326425	0.100526	0.0886655	0.0777869	0.00426561	0.00443419	0.0677529	0.035405	0.00710927	0.0607401	-0.00763636	0.048568	-0.0031116	0.0195445	-0.0728864	-0.0965831	0.0456732	0.107666	0.0720912	0.00464269	0.124564	-0.00537215	0.0228141	-0.0187785	-0.0384518	0.0020903	0.0119849	-0.0325383	-0.184855	0.0503301	-0.0162496	-0.0201378	-0.0893259	-0.0758514	-0.029074	-0.0059112	0.00549016	-0.0378278	0.0864709	0.113914	0.0196598	0.025639	0.0229255	0.0721536	0.0130333	0.00691116	-0.0201272	-0.00766661	0.0130782
LH_Default_pCunPCC_6	-0.0272089	0.0997612	0.0170193	0.00943737	0.0467324	0.00154582	0.00744527	0.00712832	0.0445577	0.122962	-0.00767666	0.049031	-0.0197003	0.0828852	0.085422	-0.0559769	0.081208	0.112327	0.0979923	0.0789479	0.0546946	0.0387492	-0.0422293	-0.0417753	-0.0235731	0.0294118	0.0220124	-0.0115621	-0.0660369	0.0424583	0.0485267	-0.0140495	-0.0520806	-0.138151	-0.0233449	-0.0106423	0.033863	-0.00941054	0.0698343	0.0882384	0.0609244	0.0556645	-0.00160332	0.0623193	0.0297155	0.0897624	0.0117617	0.0508752	0.00870032
LH_Default_pCunPCC_7	0.0273504	0.106967	0.0271605	0.0868918	0.017642	0.00890262	-0.0131978	-0.0123188	0.013568	0.0915084	0.0126524	0.0854067	-0.00465591	0.0760198	0.0574905	-0.0790263	0.0573339	0.0721472	0.116639	0.0699641	0.0539092	0.00905093	-0.0340984	-0.0282001	-0.0472342	-0.00365966	0.0180368	-0.000917096	-0.0559169	0.0804634	0.0299142	0.0145341	-0.0374976	-0.201532	-0.0239536	0.0643688	0.0643381	0.0282351	0.149429	0.276235	0.0314923	0.0595722	0.00060353	0.0433926	-0.0532742	-0.0397426	-0.0550719	0.00793392	-0.0865162
LH_Default_pCunPCC_8	0.112538	0.111228	0.100554	0.0794533	0.0126304	0.0399976	0.0460937	0.0685945	0.0862341	0.0889486	0.0066644	0.111329	-0.0167143	0.0333149	-0.00185402	-0.129202	0.12227	0.0740446	0.0886737	0.0399097	-0.0925606	-0.00594346	0.00564221	-0.0349518	-0.0320404	0.0336306	0.064996	-0.0488082	-0.0447617	0.0740829	0.0589771	0.0198539	-0.0560742	-0.118831	-0.0186086	0.0914957	0.0819404	0.00497971	0.157773	0.308566	0.0405495	0.0725827	0.0572326	0.0590632	0.106979	0.0764068	0.00928002	0.0464387	-0.123133
LH_Default_pCunPCC_9	0.0370383	0.0777459	0.107869	-0.00650052	-0.0168641	0.0477052	-0.0381963	0.0684335	0.0963521	0.100458	0.00450998	0.0638221	-0.0571163	0.0550365	0.0212799	-0.108236	0.0878969	0.0171706	0.0911831	0.0397139	-0.14988	0.00751987	0.017145	-0.0436308	-0.0400908	-0.0393546	0.00202783	0.0128666	-0.0566662	0.0614582	0.020097	-0.0132877	-4.64539e-05	-0.0196689	-0.00584183	0.0644974	0.0293482	-0.0394547	0.159599	0.314661	0.0493174	-0.00329656	0.0641521	0.021788	0.107031	0.108768	-0.0139049	0.00582421	0.0793214
LH_Default_pCunPCC_10	0.0288412	0.104688	0.0368934	0.0917142	0.0235305	-8.09493e-06	0.0371565	0.013031	-0.0110526	0.0894619	0.0208932	0.0316334	0.0920997	0.0261497	0.0186104	-0.0416046	0.0645705	0.0347177	0.108069	0.0301719	0.0276674	0.0194338	0.0506793	-0.0561545	-0.0341266	-0.0273332	0.00348806	0.00190417	-0.0430172	0.0400289	0.0537981	0.024157	-0.116048	-0.0778095	-0.0250536	0.0244151	0.0237253	-0.0216339	0.0431307	0.103319	0.0464322	0.0639084	0.00656875	0.0506713	0.137149	0.107731	0.0136636	0.100707	-0.0423101
LH_Default_pCunPCC_11	0.0733356	0.105458	0.0627607	0.0719908	0.0328309	0.00357324	0.0688964	0.0121707	0.0722597	0.117546	-0.0103773	0.0663397	-0.00924703	0.105256	0.0861775	-0.0382071	0.10317	0.098777	0.126011	0.0964926	-0.0258183	0.00317726	-0.00426438	-0.0159289	-0.047037	0.00418159	0.0199652	0.0138236	-0.0964537	0.0617511	0.0882695	0.00130863	0.0659818	-0.00442803	-0.0705817	-0.0200645	0.0444022	-0.00298943	0.0672101	0.171763	0.0309661	0.0516726	0.00035299	0.00167737	0.12153	0.0332296	0.0630631	0.0954657	-0.0949455
RH_Vis_1	0.0991153	0.0583703	-0.0375285	-0.00887522	0.0119934	0.0199415	-0.0331005	0.0539019	0.0203794	0.0792791	-0.0094206	0.0134559	-0.0143371	0.0672667	-0.0434629	-0.0220338	0.0917562	0.0972733	0.11462	0.0230265	-0.0567375	0.00976541	-0.0278667	-0.0234419	0.0340996	0.0775455	0.0230415	0.0363761	-0.172785	0.0267218	0.0416056	-0.0108922	-0.147747	0.125562	0.0832084	-0.0564369	0.114054	0.0486852	0.195259	0.24604	-0.0214113	0.0208904	-0.0190215	0.00693087	0.0356526	0.125432	0.018376	0.0252191	-0.00154971
RH_Vis_2	0.0678115	0.0187805	-0.0277299	0.0121412	0.0248105	0.0280163	0.000558607	0.0502466	0.079575	0.0917671	-0.0363891	0.0344275	0.0671776	0.108105	-0.0642234	0.000188838	0.00898641	0.134243	0.0543718	0.0467922	-0.0642268	-0.00184382	0.00161897	-0.0198369	-0.0339648	0.04401	-0.00729494	-0.0223584	-0.144843	0.00827103	0.102506	0.016427	-0.124578	-0.00773765	0.0754643	0.0368243	0.118708	0.0982263	0.202496	0.250324	0.0106347	0.00770606	0.0223394	0.00719641	-0.0148876	0.042059	0.0251471	0.0408238	0.0281402
RH_Vis_3	0.0135536	0.086029	-0.0565001	-0.0212217	0.0126846	0.0106942	-0.027321	0.0448279	0.044674	0.0826015	0.046094	0.0524145	0.122401	0.0101704	-0.0963553	0.0320454	0.0950115	0.174973	0.089197	0.0530366	-0.0276709	0.0115277	-0.00182111	-0.00914821	0.0133042	0.0493447	-0.0251142	0.0173342	-0.197544	0.0206132	0.0482624	0.0126899	-0.0578005	-0.0635694	0.065329	-0.00618197	0.0903843	-0.00540348	0.0460115	0.27964	0.0711138	0.0197953	0.0687722	-0.00672897	0.0432219	0.0692164	0.0482233	0.0229911	0.140164
RH_Vis_4	0.0353562	0.124855	0.0227086	-0.0247425	-0.0419677	-0.0304408	-0.0426422	0.0442803	-0.0123921	0.0913848	0.0167245	0.0418628	0.148385	0.0572838	-0.0624845	-0.0316745	0.0861502	0.146489	0.125555	0.0586654	-0.129801	0.0101371	-0.00808614	-0.0307546	0.0390822	0.0207228	-0.004142	0.00785609	-0.201939	0.0333171	0.0253904	-0.0213828	-0.0415062	0.0104221	0.0564218	-0.0326998	0.111932	-0.00818865	0.135251	0.248229	0.0376782	-0.00353877	0.0113619	0.0180443	0.109348	0.138444	0.0385151	0.0146652	0.215644
RH_Vis_5	0.031361	0.0953433	-0.0511768	0.00820519	-0.0213306	-0.017213	0.00573347	0.00313828	0.056213	0.0301858	0.0258834	0.0985876	0.10919	0.0151229	-0.0628511	-0.0382672	0.11292	0.119399	0.113796	0.043573	0.00483882	-0.000235417	0.00864404	-0.0217293	-0.021757	0.0527284	0.0280003	-0.0130598	-0.229938	0.0351722	0.0393379	-0.00494326	0.0713281	-0.151413	0.0835013	0.015221	0.0458313	0.00133353	0.187436	0.100845	0.0242424	-0.0194885	-0.0149524	0.00115653	0.12028	0.143381	0.0756307	0.042727	0.169336
RH_Vis_6	-0.0276196	0.144768	-0.0172525	-0.00339021	-0.0135089	-0.0341528	-0.0381941	-0.0739079	0.0489307	0.108928	0.0447984	0.0362107	0.128228	0.0545133	0.00282739	-0.0569165	0.0926685	0.125847	0.0724972	0.0793588	-0.112681	0.00927546	0.0102037	-0.031141	0.0173307	0.034043	-0.00411572	-0.000940911	-0.153081	0.0681105	0.00384384	-0.00794647	-0.0258724	0.0555202	0.0195743	-0.0516642	0.0920752	-0.00686336	0.127043	0.237474	-0.0198401	0.00933412	-0.00198613	-0.00219378	0.117171	0.158918	0.0308391	0.028564	0.0814868
RH_Vis_7	-0.0643652	0.0596982	-0.0578002	-0.0264388	-0.0414115	0.014853	-0.00598603	0.00999856	0.0523349	0.00775488	-0.0314152	-0.0322704	-0.0538501	0.0887148	-0.124233	-0.0882422	0.0736388	0.0587277	0.0429804	0.063522	0.00739166	0.0131124	-0.0349843	0.00319004	-0.0548212	0.0324744	0.0156287	0.0140695	-0.0761107	0.00599934	0.0312543	0.0152937	-0.131896	-0.0246145	0.0533024	-0.0118479	0.0737191	0.0477688	0.188507	0.121122	0.0628352	0.00390604	-0.0437671	-0.0171614	-0.0650808	0.0323971	0.0422433	0.0677033	0.104105
RH_Vis_8	-0.00782959	0.078889	0.0315541	-0.060524	-0.00993056	0.00656573	-0.0554621	0.0591501	-0.0654904	0.0870297	0.0340978	0.0059241	0.108221	0.0714076	-0.00589198	-0.0504462	0.0451993	0.0805112	0.0903613	0.0508938	-0.0654883	0.00973424	0.0439496	-0.0301334	-0.0134314	0.0304667	-0.02061	-0.0148506	-0.188566	0.0633704	-0.00211609	-0.0234739	-0.0286308	0.194556	0.0382219	0.0490194	0.0793862	0.0642794	0.0770477	0.190047	0.00502931	0.012489	0.0112096	-0.0360154	0.0994691	0.139633	0.0297898	0.0377334	0.210107
RH_Vis_9	0.0519546	0.116155	0.00695321	0.00358253	0.0145176	0.00796951	-0.0503461	0.0247925	-0.0107436	0.0817517	-0.00272005	-0.0156694	0.127493	0.0678915	0.00421547	-0.0544346	0.151071	0.161593	0.116506	0.023019	-0.130948	0.0160618	0.0160172	-0.02035	0.0320684	0.0571431	-0.0135859	-0.00736871	-0.193291	0.0104468	0.0392996	0.0159179	-0.00947072	0.0504348	0.0494476	-0.0745056	0.107969	0.0432509	0.0876	0.136262	0.0336936	-0.00806751	0.0260343	0.00352332	0.0856518	0.134851	0.074304	0.0792082	0.205279
RH_Vis_10	-0.0305239	0.0879741	0.00902582	-0.0268536	-0.0465003	-0.0458546	-0.0842005	-0.0163928	-0.0479416	0.0427081	-0.0165257	-0.0447169	0.141051	0.0855046	-0.0717292	-0.0183281	0.117258	0.156038	0.0847328	0.0488857	-0.146947	0.015533	-0.0206125	-0.0330234	0.00688232	-0.0151263	-0.014858	-0.00771988	-0.146408	0.0455879	0.0115834	-0.0399282	-0.0717625	0.0142762	0.0128905	-0.0711881	0.0822619	0.0577508	0.13268	0.164336	-0.00279866	0.0316955	-0.00497654	0.0237566	0.0617915	0.0856129	0.0483279	0.045373	0.0953747
RH_Vis_11	0.0739595	0.124753	0.0623437	0.015377	-0.0166775	-0.0443201	-0.0154454	-0.0375238	0.0289227	0.12882	0.0376924	0.063533	0.0225075	0.0620411	-0.0336017	-0.0426937	0.0697995	0.120403	0.0260205	0.0478121	-0.0325331	-0.00510796	0.00252858	0.0226289	0.0289058	0.0503675	-0.00994349	0.00853534	-0.0959901	0.0471948	-0.01604	-0.00592941	-0.0393699	0.010652	0.0286679	-0.0438564	0.116465	0.000608932	0.141118	0.184187	-0.0315536	-0.0226964	0.00932423	0.0136698	0.112751	0.128743	0.00818761	0.0309568	-0.000498891
RH_Vis_12	0.0313617	0.0651527	-0.0255029	0.0122011	-0.0133189	-0.00758534	-0.00981294	-0.0235936	0.0144806	0.0863427	0.00504873	0.0892749	0.00567388	0.0855733	0.0193231	-0.0972861	0.101054	0.0446339	0.0607055	0.0184808	-0.0670776	0.00556766	-0.000274357	0.0115419	0.0476281	0.0529927	-0.00311443	0.0202801	-0.121215	0.0441696	-0.0314049	-0.00823007	-0.00574851	-0.164429	0.07927	-0.033082	0.0393417	-0.050019	0.153402	0.02693	-0.037314	-0.0287847	0.0349504	-0.00858549	0.111042	0.17382	0.0168714	0.0369958	0.0949601
RH_Vis_13	0.0281667	0.091318	0.0555462	-0.0262834	-0.0151323	-0.0284141	-0.0395971	0.0283364	-0.0944121	0.0100107	-0.0110556	-0.0188258	0.0975253	0.0339884	-0.0680616	-0.0386878	0.0444125	-0.00970948	0.112194	0.0614408	-0.00265175	0.0210249	-0.00785348	-0.021194	-0.0366027	-0.0193362	-0.00801951	0.0134571	-0.0872641	-0.00845813	-0.0147817	-0.0476574	-0.0849467	0.082701	0.0256568	0.0453443	0.035006	0.0230883	0.0977247	0.169389	0.0224107	0.0427898	0.0214719	0.00522925	0.0138341	0.00698827	0.0061587	0.0122664	0.0737387
RH_Vis_14	0.0727611	0.0772609	0.0474443	0.0659753	-0.0479391	-0.00405652	-0.00326027	0.0535157	0.025205	0.0277259	-0.00615746	0.0732697	-0.0388132	0.0617963	-0.0770062	-0.0831575	0.00093907	0.0848948	0.0481861	0.0343705	-0.0110229	0.0188991	0.023335	0.0252145	-0.0115289	0.0578853	-0.00722161	-0.00329016	-0.15241	-0.000910318	-0.00375096	-0.0167724	-0.0723233	-0.265681	0.0756829	0.00160115	0.0645582	0.0141999	0.201912	0.0258136	-0.00641333	0.0383246	-0.025032	-0.000611891	0.112283	0.112658	0.0213286	0.0536845	0.0369958
RH_Vis_15	0.018236	0.0959932	0.0497508	-0.0294	-0.0130901	-0.00934458	-0.00124964	0.0283461	-0.0794688	0.0670911	0.0165595	0.0153094	0.0628938	0.0501457	-0.105669	-0.0513474	0.00535625	0.0278217	0.0637401	0.0378118	0.0576377	0.00760361	0.0358237	-0.0345479	0.00504315	0.066723	0.00499572	0.00969032	-0.155606	0.0683388	0.00298152	-0.0207703	-0.069654	0.0459626	0.0266976	0.0995505	0.100802	9.2572e-05	0.0825535	0.199776	0.0232815	-0.0267224	0.0152288	-0.0104606	0.0258088	0.117735	-0.00538174	0.0309383	0.168557
RH_Vis_16	0.055843	0.0495358	0.0127639	-0.0473303	0.00374308	0.0111854	0.0116319	0.0170379	0.0499815	0.105755	-0.00750461	0.00380747	0.115162	0.0157161	0.0559406	-0.0424911	0.130242	0.164102	0.114786	0.0443296	-0.107149	0.00910068	0.0460557	-0.0106394	0.0171802	0.0357282	0.0251996	-0.0207702	-0.233203	0.0273929	0.0322088	-0.00711338	-0.00341662	0.0647524	0.0430707	-0.111382	0.102663	0.0436408	0.106928	0.200534	0.0480297	-0.0115861	0.0168875	0.0291704	0.0911154	0.147315	0.0524264	0.0593791	0.165053
RH_Vis_17	0.0451	0.0854336	0.0474301	0.107517	-0.0360617	0.023308	-0.00570169	-0.0232254	-0.00833187	0.0386245	-0.0244307	0.0537338	-0.0893366	0.0971755	-0.0142263	-0.0973474	-0.0317801	0.0976603	0.046407	0.0840297	-0.00629674	0.00397328	-0.0136337	0.0246226	-0.0402186	0.0334747	0.0149037	-0.0260601	-0.115676	0.0170826	0.0103837	0.0235815	-0.0131868	-0.183266	0.0939538	-0.0171698	0.111919	0.00739126	0.139267	-0.0807089	0.0512133	0.0629109	0.00680093	0.0551914	0.137953	0.11378	0.0423258	0.051101	-0.0280228
RH_Vis_18	-0.027956	0.102455	0.0457578	-0.0334988	-0.0293197	-0.0382829	-0.0617493	0.0333431	-0.0816942	0.00524199	-0.0020152	-0.0517176	0.0863049	0.0514168	-0.0418403	-0.029203	0.0617149	0.106539	0.116013	0.0534591	-0.128599	-0.000228404	-0.034512	-0.0287115	0.0230526	-0.0184093	-0.0341698	0.0199455	-0.158779	0.0250536	-0.0248977	-0.037316	0.0257737	0.0908528	0.00808873	-0.0361318	0.0998068	0.027341	0.0607644	0.184237	0.00233706	0.0220428	-0.00706803	0.026889	0.0593831	0.0448906	0.00975776	0.0345824	0.0819909
RH_Vis_19	0.0751154	0.127054	0.0540328	0.00221046	-0.0431628	-0.0134232	0.0387226	0.0201051	-0.0558465	0.115758	-0.000442013	0.0629634	0.0928174	0.0732965	-0.0804795	-0.0557574	-0.0277947	0.0613025	0.0335742	0.0342996	0.0284816	0.00381201	0.0259206	-0.00398008	0.0779147	0.016419	-0.00199962	0.00362503	-0.180275	0.0545125	-0.0217469	-0.0162215	-0.0150056	0.0247386	0.129072	-0.0116749	0.0863288	-0.00779821	0.109488	0.222447	-0.052561	-0.0620661	-0.0253225	0.0296171	0.0623094	0.107676	-0.0164699	0.0167951	-0.00522363
RH_Vis_20	0.0871673	0.0591524	0.0851098	0.066311	-0.0486631	-0.00455315	0.0243049	-0.00051177	0.00140256	0.107697	0.0146895	0.0887538	-0.00202077	0.0628084	0.0509395	-0.0886846	0.0554117	0.0911533	0.0416319	0.0440901	-0.0860744	0.00731421	0.0246619	0.00897898	0.0390671	0.0530194	-0.0165128	0.00803831	-0.195938	0.0569798	-0.0134304	-0.016728	0.0354278	-0.069094	0.107274	-0.0885699	0.0937869	-0.0434864	0.0895935	0.241833	-0.0202952	-0.00469211	0.00368913	0.0650464	0.0845625	0.100968	0.00306646	0.0202404	0.0683126
RH_Vis_21	0.0469016	0.0814111	0.0642608	0.007035	-0.00765771	-0.0443923	-0.105845	0.04678	-0.0626246	0.0205973	-0.00422384	-0.0282769	0.0578163	0.0576504	-0.0426141	-0.0305551	0.0856823	0.00190928	0.0837017	0.023593	-0.0634959	-0.00173308	-0.0177126	-0.0286447	0.0105564	-0.00142968	-0.0185206	0.0173871	-0.153718	0.022379	-0.00369403	-0.0191771	-0.00824397	0.0555011	0.0684702	-0.0303843	0.0842839	0.0107308	0.0500615	0.169018	-0.0106871	0.0206751	0.0043855	0.0270166	0.0420053	0.0308451	0.000320819	0.0384317	-0.0500768
RH_Vis_22	-0.0785975	0.0749551	-0.0718229	-0.0490884	-0.0328123	-0.0206178	-0.00760202	-0.0319023	0.0025504	0.0595098	0.00145272	-0.0284588	0.0831545	0.0343856	-0.00836438	-0.0496553	0.0790504	0.117613	0.0959793	0.0455578	-0.12297	0.00342864	-0.0152862	-0.0271412	0.00142263	0.0182531	-0.00777456	0.0108599	-0.203751	-0.00464782	0.0022472	-0.0514267	-0.0104882	0.0823485	0.00618444	-0.0840854	0.105781	0.0408798	0.0979384	0.225916	-0.00243163	-0.00610492	-0.00327363	-0.00369901	0.0884173	0.127076	0.0214689	0.0486495	0.0399714
RH_Vis_23	0.0150295	0.11039	0.0208326	-0.0296007	-0.0191683	-0.0310139	0.0083753	0.0573582	0.0231246	0.131151	-0.00580925	0.0077656	0.0641659	0.0447291	-0.0151675	-0.0587343	0.0587922	0.105445	0.0734715	0.0239018	-0.0817873	-0.00125072	-0.00144554	-0.0625095	0.0340768	0.0634274	0.025629	-0.0057032	-0.141852	0.0495982	-0.00701469	-0.0226461	-0.0124116	-0.044928	0.0261727	-0.0165863	0.073807	-0.0082165	0.0631799	0.142008	0.00215608	-0.0448377	-0.015212	-0.0350945	0.0598712	0.165581	0.0113118	0.0408911	0.0744544
RH_Vis_24	0.00346094	0.0782549	-0.00937194	-0.0202369	-0.0396326	0.0329618	0.0554593	-0.00875393	0.0759279	0.126686	0.014075	0.0767023	0.00815647	0.0743271	0.0337535	-0.0320797	0.0844683	0.142255	0.068276	0.0541892	-0.115447	-0.00598578	0.0326896	0.0130514	0.00111398	0.00914048	-0.0138962	-0.0221904	-0.12745	0.0394822	-0.0185703	-0.0120034	-0.103615	-0.0278459	0.0861873	-0.130131	0.0578339	-0.0154077	0.0925561	0.174878	-0.029105	0.0165594	-0.0147307	0.00951131	0.0734233	0.179026	0.0357884	0.023289	-0.0513638
RH_Vis_25	0.0294674	0.0862263	0.0164697	-0.00910819	-0.0276911	0.00118596	0.0719442	0.020021	0.0428905	0.136154	-0.00485649	0.0292129	0.105001	0.0662267	0.0598559	-0.0788892	0.083291	0.105282	0.0491504	0.0255901	-0.0738609	-0.000752488	0.0185045	-0.0258463	0.059462	0.0409711	-0.00168924	0.00228412	-0.15573	0.0468784	-0.0167492	-0.00577865	-0.142978	-0.110891	0.0263802	-0.0638097	0.0212593	-0.00804315	0.0722159	0.171146	-0.00517103	-0.0560746	-0.0179232	0.0224807	0.0971046	0.189965	0.0241399	0.0187628	0.0311765
RH_Vis_26	-0.0431612	0.0897977	-0.0217587	-0.0310682	-0.0248626	-0.0249403	0.0254405	0.0153729	0.00632104	0.112592	-0.0139541	0.00300257	0.0804471	0.034683	-0.0013519	-0.0323065	0.0961647	0.122306	0.0911266	0.0533016	-0.134393	0.00314718	-0.0271867	-0.0510011	0.0295263	0.0472331	-0.000717304	-0.00740233	-0.119204	0.044767	-0.0217466	-0.0494741	-0.0772857	-0.0593267	0.00192052	-0.0518221	0.105378	-0.00436789	0.0699168	0.123966	-0.0238958	-0.0177499	-0.0297239	-0.0219458	0.0895064	0.143216	0.0499856	0.0572453	0.132075
RH_Vis_27	-0.00229198	0.0874236	-0.0451645	-0.00394136	-0.0296768	-0.0286567	0.0283756	-0.0172867	0.0278739	0.0770544	0.0247627	0.0402242	0.0879914	0.0228083	-0.0104432	-0.0101878	0.10916	0.122575	0.107101	0.0345219	-0.104068	-0.00805507	0.0180795	-0.0569773	-0.0545665	0.0588623	-0.00115962	0.00628552	-0.183154	-0.00835176	-0.0105824	-0.0538415	-0.138411	-0.130349	0.016811	-0.0580676	0.0917845	0.00931229	0.0892535	0.139338	-0.0122882	-0.0171111	-0.0247761	-0.01565	0.103255	0.162389	0.0755344	0.049846	0.0893628
RH_Vis_28	-0.0540963	0.0568041	-0.0717807	-0.056997	-0.0489241	0.000348916	0.0635108	0.0605081	0.0529984	0.156831	-0.00838962	0.069692	0.060482	0.0406845	-0.056964	-0.11668	0.072239	0.0986013	0.0656871	0.0223424	-0.145083	-0.00558248	0.00910728	-0.00520047	0.000369175	0.00654691	0.0147797	-0.00870919	-0.173806	0.0275025	-0.0168667	-0.0145271	-0.135149	-0.0951627	-0.0159177	-0.128686	0.0637699	-0.00806491	0.0675105	0.0897991	-0.00553918	-0.0105935	-0.00964777	0.0127034	0.113403	0.168684	0.0627143	0.0131422	-0.0622365
RH_Vis_29	-0.0450737	0.0369983	-0.0595893	-0.0338219	-0.0370145	-0.0213174	0.00893046	0.0395033	0.0393424	0.124646	-0.0116189	0.0448056	0.100455	0.0373359	0.00567239	-0.0705407	0.0886595	0.0831851	0.0477664	0.0326608	-0.0879736	0.0160595	-0.00249272	-0.0365767	0.0386714	0.0350567	0.00198593	-0.00247635	-0.0902401	0.0359516	-0.040637	-0.0414301	-0.153455	-0.224595	0.0169832	-0.0823091	0.092217	-0.000152534	0.0725806	0.0909542	-0.0336347	-0.00888008	-0.038823	-0.0151408	0.0940488	0.177335	0.0593225	0.0570609	-0.0076987
RH_Vis_30	-0.0178047	0.0723828	-0.0395617	-0.016446	-0.0305659	-0.0255377	0.0639439	0.0533915	0.0234348	0.138243	-0.00938511	0.0694199	0.063908	0.0575767	0.00419204	-0.00615556	0.108189	0.130653	0.0891701	0.0363102	-0.0939734	0.00542952	0.0155339	-0.0252728	-0.00105699	0.0512325	0.00263471	0.0173583	-0.185268	0.0322839	-0.008278	-0.0260431	-0.149922	-0.17153	-0.0103088	-0.0848421	0.107285	0.0205947	0.0728497	0.0334749	-0.019538	0.00393097	-0.0200693	0.0317798	0.0920281	0.163997	0.0689074	0.0636484	0.0840423
RH_SomMot_1	0.0256477	0.0601372	-0.000954889	0.00670366	-0.0257287	0.00233319	0.0194034	0.0980755	0.046242	0.116264	-0.0223159	-0.016926	0.0345266	0.0681163	-0.0245022	-0.117855	0.165352	0.0708232	0.0435723	0.077427	-0.0526368	0.00831559	0.0450578	-0.00167678	-0.000338939	0.0109234	-0.0156961	-0.000977088	-0.191934	0.0405144	0.0229758	-0.00214227	-0.0678075	-0.0199859	0.017102	-0.00363905	0.0421642	-0.008174	0.0616326	0.151386	-0.0360274	-0.0683201	-0.0438109	-0.0170827	0.0652619	0.141179	0.0404372	0.0961575	-0.00441355
RH_SomMot_2	-0.0239958	0.0708158	-0.0386922	0.0599484	-0.0017798	-0.00334223	-0.095204	0.0881236	0.0605737	0.104479	0.0222354	0.0268059	0.100999	0.0660448	0.0807549	-0.0334452	0.198264	0.153765	0.108388	0.0977621	-0.123872	0.00899486	0.0395632	-0.0436109	-0.0179735	0.0186495	0.0145446	-0.0107288	-0.127677	0.0318867	0.0396454	0.00653907	0.0557443	0.078951	0.0355199	-0.0445429	0.0693895	0.0220468	-0.00866867	-0.0518006	0.0305372	-0.0016187	0.0250266	-0.0299116	0.126448	0.154342	0.0725116	0.0962284	0.0280981
RH_SomMot_3	0.00801522	0.0546878	0.0266422	0.0774538	-0.0105171	0.0235001	-0.063803	0.0985613	-0.0193915	0.108926	-0.0408146	0.0160648	0.108262	0.0875077	-0.018191	-0.0999373	0.0457085	0.0397848	0.0736339	0.0912947	-0.0615787	0.00559156	0.0487236	-0.0125779	-0.0151598	0.0144751	0.015727	0.00483512	-0.0914308	0.0667741	0.0455984	0.0172721	-0.0681985	-0.150416	0.041611	-0.0155774	0.0634727	0.0160424	0.00619742	0.168429	0.0283535	0.0276967	0.00578367	0.0194638	0.0727409	0.101607	0.0117695	0.0969304	-0.0105306
RH_SomMot_4	0.0385021	-0.000945441	-0.0470988	0.0939426	-0.007207	0.0465537	-0.0433382	0.11065	-0.0048272	0.0727051	-0.0368001	-0.0566938	0.0283678	0.0917862	-0.105124	-0.104819	0.0928665	0.0849548	0.0638399	0.0522257	-0.0668614	0.0138999	0.0214803	-0.0241765	0.00387025	-0.0132425	0.0325192	0.0323323	-0.0460974	-0.0510619	0.0522736	0.0265572	-0.0719294	-0.11076	0.0566148	0.0253273	0.0961971	-0.034303	0.111593	0.233144	0.0493823	0.0179028	0.0371317	0.0318638	0.0600434	0.0726759	0.0143733	0.0780032	-0.0402504
RH_SomMot_5	-0.0183227	0.0617712	-0.0858971	0.0354008	-0.00447736	0.0852305	0.00295454	0.148365	0.047804	0.0586177	-0.0152724	-0.0229366	0.0198225	-0.00316294	0.0417549	-0.0973881	0.137895	-0.0386036	0.0775293	0.0622024	-0.0671464	-0.0112089	0.0227855	-0.0112083	0.0232925	0.0346675	-0.0140273	0.00822635	-0.0755569	0.0210218	0.029644	0.0416965	-0.00693012	-0.111718	0.0566995	-0.0343877	0.0785097	0.0328966	0.0835891	0.205902	-0.013258	0.059743	-0.0281218	0.134194	0.139505	0.145901	0.0518572	0.0229594	0.0737112
RH_SomMot_6	-0.00142946	0.0410779	0.0266529	-0.0500477	0.0053353	0.0560612	0.0120332	0.0835278	-0.0139126	0.0978193	-0.00140332	0.00435136	0.0288483	0.0728867	0.0634464	-0.0924281	0.00748923	0.0441191	0.0257609	0.051657	-0.0207311	0.0103536	0.054792	-0.0420284	0.0209847	-0.00755805	0.0131169	-0.00701805	-0.052094	0.034469	0.0169005	0.0573105	-0.112816	-0.137831	0.0420194	0.0201544	0.10053	0.0686898	0.15983	0.255733	-0.0510291	0.0312826	0.0276651	0.0164036	0.143109	0.127846	0.0443294	0.00574827	0.00133655
RH_SomMot_7	-0.00748318	0.0445809	-0.0212313	0.0697253	-0.00355898	0.0124076	-0.00414529	0.0971532	0.00126784	0.072947	0.000636193	-0.00878027	0.142601	0.0737341	0.0385588	-0.0900868	0.133002	0.0686722	0.0787359	0.108031	-0.0559046	0.00401848	0.0337476	-0.00525787	-0.0164659	0.0278356	0.0385166	0.00284511	-0.0989318	0.0251784	0.012942	0.0121402	-0.0241166	-0.138729	0.0121163	-0.0221355	0.0363031	0.0282923	-0.0328051	0.212043	0.029565	0.0591805	0.0159662	-0.0233762	0.0801583	0.118687	0.0254375	0.0728961	-0.00467568
RH_SomMot_8	0.0161015	0.0728961	-0.0142759	0.0311318	-0.0298646	-0.0238033	0.0237018	0.0568814	0.0245763	0.10419	-0.023169	0.008165	0.123859	0.0416169	0.0635476	-0.0575085	0.167362	0.12871	0.112859	0.0931695	-0.112652	0.0160052	0.0367966	0.0177789	-0.0194249	-0.0093042	0.0127509	-0.022502	-0.125795	0.0147727	0.0140146	0.016335	0.0431909	-0.018349	0.0476174	-0.0493007	0.0650509	0.0103982	0.11068	0.262512	0.000234645	0.0298907	0.0413607	-0.0602127	0.13829	0.152391	0.0179024	0.114733	0.0652224
RH_SomMot_9	0.00399781	0.0206266	-0.014253	0.0393118	0.007515	0.00906059	0.0406302	0.128931	-0.00411247	0.101667	-0.0143568	-0.00101089	0.0600497	0.0491434	0.0328531	-0.117149	0.032854	0.0288186	0.062541	0.0765321	-0.0373698	-0.00375972	0.0744567	-0.0194623	0.0122952	-0.0419197	0.0059827	-0.0318543	-0.0837836	0.0233438	0.0131998	0.0278207	0.0176605	-0.0437007	0.0567316	-0.018977	0.0980971	0.10205	0.139276	0.28366	0.00301419	0.0191826	-0.0107055	0.0327053	0.0855781	0.1378	0.0382258	0.00123006	0.0867405
RH_SomMot_10	-0.00762947	0.0478231	0.0220175	0.0297515	-0.0168613	0.0382005	-0.0134911	0.126021	0.0896351	0.102912	0.0492007	0.00414323	0.0414465	0.065291	0.090333	-0.124001	0.144614	0.0876447	0.0675041	0.0861164	-0.0631846	0.000876202	0.0261446	-0.00594557	0.00583128	-0.0148101	-0.00348724	-0.0164942	0.0142818	0.00504577	-0.00959736	0.00522581	-0.0789392	-0.146031	0.0827722	0.0326011	0.123571	0.0893202	0.155625	0.273584	0.0109459	0.0396967	0.0290274	0.0249612	0.097953	0.16177	0.0509151	0.0104471	0.204638
RH_SomMot_11	0.0111691	0.0638865	-0.0462972	0.0337564	-0.0139497	0.0536871	0.0251955	0.123375	0.0220665	0.0554533	0.028467	0.034939	0.0816778	0.0763941	0.0408091	-0.110139	0.0186038	0.00580998	0.0876787	0.0749498	-0.0467557	0.0060472	0.0581832	0.00951748	0.0225647	-0.00980769	-0.0438941	-0.000603182	-0.0654572	0.0482523	0.0305395	0.0272677	-0.0347498	0.00914865	0.0838289	-0.0462318	0.0755385	0.136051	0.143057	0.245773	0.0160757	0.0763406	0.0216014	0.106631	0.0644593	0.122838	0.037869	0.0230733	0.140903
RH_SomMot_12	0.0365516	0.0489198	0.0172679	0.0500751	-0.0188861	0.0234659	0.0307025	0.139079	0.0229597	0.0262823	0.0170536	-0.0024585	0.0511826	0.0584232	-0.0118904	-0.110166	0.122556	0.12182	0.11793	0.0621307	-0.0886818	0.0148704	0.0370411	0.0325738	-0.0573155	-0.0367042	-0.0028586	-0.00182963	0.00919393	-0.0109473	0.0194527	-0.00733477	-0.0569885	-0.0576828	0.0232939	-0.052913	0.10858	0.00366288	0.0916789	0.220606	0.0076097	-0.0173238	0.0157385	0.0272008	0.0946939	0.11004	0.0329659	0.0186771	0.157344
RH_SomMot_13	-0.0320644	0.0779212	-0.00898979	0.0211811	0.000304946	0.0511039	0.021291	0.107558	0.0318492	0.121448	0.00950372	-0.00875868	0.124771	0.0515831	0.0999926	-0.0790002	0.148552	0.0713416	0.0594863	0.0832975	-0.12123	0.0207752	0.0471822	0.00538012	-0.0220575	-0.00953291	0.0060224	-0.0357254	0.0317279	0.0352135	0.0176686	0.0359234	-0.0199824	-0.0355276	0.0924581	0.0164109	0.132567	0.10955	0.123339	0.258783	0.00397131	0.0306131	0.0191364	0.0128761	0.00505584	0.155521	0.0456446	0.0327767	0.117023
RH_SomMot_14	0.0263315	0.0392547	-0.0477511	0.0253556	-0.0247595	0.0132393	0.0613934	0.114752	0.0498868	0.0994067	0.0535779	-0.00272702	0.0969537	0.0465936	0.0767349	-0.0793624	0.0827093	0.0812837	0.102717	0.11543	-0.089867	0.0163115	0.0603518	0.00905549	-0.00413039	0.00484362	-0.0252002	0.010616	-0.0704249	0.0347062	0.0588362	0.0557158	-0.0946595	-0.0394156	0.0315667	-0.0256699	0.114622	0.0362905	0.0160875	0.168308	0.0265417	0.0564024	0.0346303	0.0369349	0.10334	0.165013	0.00268306	0.00888221	0.0637682
RH_SomMot_15	-0.0154065	0.0251825	-0.0282056	-0.0350129	0.0313306	0.0166761	0.0561259	0.0155244	0.0499865	0.0481282	0.0169717	-0.00403423	-0.00105032	0.0457725	0.0276841	-0.0584592	0.0186994	0.0124876	0.0904788	0.00798169	-0.186418	0.0183122	0.0534454	0.0147547	-0.0250404	0.0204195	-0.034646	-0.00909371	-0.178876	0.00883335	0.0181777	0.00168197	-0.110011	-0.0194031	0.000268546	-0.0733426	0.0996463	0.0053392	-0.00351515	0.191932	0.0394597	-0.00794302	0.0563462	-0.0337486	0.0747525	0.154098	0.0376873	0.0511151	0.233772
RH_SomMot_16	0.0256889	0.0126388	-0.0479165	-0.0143105	-0.00520592	0.00749803	0.0135142	0.161658	0.0933098	0.0877265	0.0603657	0.054979	0.0436246	0.0746695	0.0308793	-0.0942729	0.0530755	0.0476038	0.0697711	0.0362869	-0.106727	-0.00286234	0.0598917	0.036441	0.0157491	0.0193353	-0.0412619	0.0136232	-0.0785094	0.0147965	0.0172799	0.00250924	-0.055395	-0.0419724	0.0416188	-0.0713653	0.0921462	0.0585867	0.0883369	0.178709	0.0559511	0.0492395	0.0847077	0.0997155	0.0947857	0.153985	0.0209336	0.00857419	0.000149922
RH_SomMot_17	0.0406035	0.00681203	-0.00233693	-0.0202843	-0.0244805	0.0197161	-0.0611201	0.099485	0.0799874	0.109192	0.043964	0.0571922	0.121497	0.0368493	0.0759298	-0.0877451	0.0809898	0.0667862	0.0854038	0.0661194	-0.192244	0.00987385	0.0540528	0.0296347	-0.00553997	0.045594	-0.0445002	0.00129309	-0.167135	-0.00783553	-0.0157099	-0.00579724	-0.0731026	-0.00738464	0.0173522	-0.0477074	0.0999795	0.0680485	0.0947121	0.0141434	0.00515089	0.0136931	0.0381649	0.0761638	0.0968753	0.186192	0.0570559	0.00328376	0.0232618
RH_SomMot_18	0.0254596	0.0411373	-0.000488322	-0.000734078	-0.023524	0.0248752	0.0094243	0.156746	0.0994694	0.0983345	0.0504911	0.0796315	0.0668488	0.0891035	0.0208807	-0.0992809	0.0317547	0.0308775	0.0886113	-0.0211646	-0.103654	0.0201601	0.0643927	0.057034	0.0393367	-0.0152961	-0.0478968	0.00434535	-0.105389	-0.0127777	-0.00973858	-0.03921	0.0499987	0.0981641	0.0420857	-0.0953934	0.129237	0.0696632	0.0859935	0.165882	0.0194229	0.0407598	0.0719629	0.0872912	0.106023	0.138642	0.0295448	0.0317456	0.0938476
RH_SomMot_19	-0.0600844	0.0663186	-0.0465425	-0.00719859	-0.0146669	0.0475827	-0.0637245	0.0831439	0.0754291	0.125266	0.0035933	0.0336272	0.126603	0.0419689	0.0423259	-0.0861593	0.108243	0.082016	0.0479887	0.0484202	-0.125581	-0.00946505	0.0742404	0.0219521	0.00108812	0.0516236	0.0081647	0.0186924	-0.127657	-0.0110271	0.0115611	0.0296161	0.0584563	0.124316	0.0365032	-0.0873831	0.0813	0.0434881	0.0728693	-0.114525	0.0200733	0.0331195	0.0431305	0.0352964	0.0905928	0.164226	0.0676512	0.00496214	0.0892991
RH_SomMot_20	0.0480443	0.0713385	0.0698557	-0.0427077	-0.0349109	0.0368381	0.0271273	0.128126	0.110801	0.128244	0.0238649	0.0923742	-0.0110936	-0.0184528	0.0604723	-0.0950893	0.171053	0.0290594	0.0906478	0.0206101	-0.108743	0.0139591	-0.0225712	0.0144298	-0.0193706	-0.0311951	0.0095486	0.0103781	-0.182771	0.0259778	0.00340293	0.00236504	0.0590398	0.0587783	0.0257507	-0.0117206	0.0891369	-0.040703	0.171899	0.300212	0.0137882	0.0430045	0.0220912	0.0134534	0.145042	0.0775113	0.0469597	0.0304478	0.0709168
RH_SomMot_21	-0.0212164	0.0471751	-0.0763681	-0.0549644	-0.000147219	0.0351425	0.0102589	0.0988132	0.0778233	0.0933553	0.0175322	0.00848488	0.0939338	0.0418751	-0.0110633	-0.110818	0.0231645	0.0693161	0.0394821	0.0154529	-0.0207422	-0.0218735	0.0787635	-0.00909677	-0.0454062	-0.0372256	0.00191063	0.0118701	-0.0923767	0.032762	0.00419847	0.0135989	-0.0999747	0.00136847	-0.00537875	-0.113644	0.0630305	3.47061e-05	0.0737267	0.210554	0.0127365	0.0140703	0.0562894	0.0335325	0.116103	0.147638	0.0491285	0.0093453	0.0464285
RH_SomMot_22	0.0199042	0.0533834	-0.0237211	-0.0349213	-0.0305059	0.0496543	-0.00330942	0.080506	0.0360953	0.107713	-0.00655645	0.0494952	0.0888154	0.0650077	-0.0138169	-0.105229	0.0842731	0.0986966	0.0407491	0.00680417	-0.0560233	-0.0043597	0.0316403	0.00424779	-0.0233134	-0.052937	-0.0124753	0.00863321	-0.202887	-0.0174589	0.000457315	-0.022507	0.0440035	0.109299	0.0343804	-0.104496	0.107771	0.00418044	0.129386	0.225409	0.00455724	0.00418048	0.0529747	0.0420259	0.0890983	0.159984	0.0382785	0.0102558	0.190518
RH_SomMot_23	-0.0608843	0.0328449	-0.0514719	-0.0486051	-0.0218116	0.0656392	-0.016483	0.0902284	0.0597925	0.126722	0.00765189	0.0322833	0.100023	0.0427611	0.018704	-0.0554501	0.0462778	0.102739	0.0622871	0.0366317	-0.0733691	-0.00187396	0.0666302	0.0111919	-0.0277386	0.0517889	0.00886002	0.00360549	-0.109927	0.0810327	0.00995404	0.0505694	0.0113775	0.0366378	0.000711539	-0.105741	0.0698158	0.0425773	0.0666606	0.171742	0.0186421	-0.023248	0.0322968	0.00022765	0.0988451	0.155884	0.0471883	0.0198966	0.0871088
RH_SomMot_24	0.0293444	0.0661647	0.101942	-0.0213189	0.0177666	0.0773827	0.0320822	0.1548	0.10711	0.119496	0.00242929	0.0328675	0.00999961	0.0709472	0.0158038	-0.112576	0.137668	0.101164	0.0635359	0.00532758	-0.155819	0.028481	0.0549647	-0.000388599	-0.0151762	0.00614941	-0.0406527	0.00542369	-0.143995	0.0251767	0.027483	0.00790403	0.10597	0.128758	-0.0160556	-0.0225667	0.0654812	0.0454051	0.0127499	0.129673	-0.0025112	0.0434056	0.0363357	-0.00938721	0.150463	0.138693	0.0399373	0.0175547	0.28457
RH_SomMot_25	-0.00995932	0.0527628	-0.0646744	-0.0384101	-0.0238176	0.0669293	-0.0175274	0.0907601	0.0666062	0.112203	0.00474089	0.0255535	0.101764	0.0414952	0.0082964	-0.068897	0.0114065	0.10882	0.0252942	-0.00647928	-0.107352	-0.00405497	0.0515052	-0.0317565	-0.000773204	0.018376	0.028333	-0.0035337	-0.158742	0.0374919	0.0195001	0.0103385	-0.00497216	0.00992016	0.0157243	-0.102349	0.037358	-0.00434657	0.0466566	0.0385558	0.0413778	0.0127558	0.0303943	0.0278698	0.143433	0.139941	0.0532134	0.0284504	0.0676446
RH_SomMot_26	-0.0334852	0.0414274	-0.0575991	-0.0532719	-0.0126142	0.0426491	-0.0402684	0.0442226	0.0972966	0.147535	0.0316569	0.0625626	0.0715832	0.0207547	0.0584021	-0.0576546	0.0587986	0.123825	0.0646544	-0.0148435	-0.0689415	0.000667686	0.0647237	-0.00929672	-0.0394499	0.0346573	0.00642647	-0.0268877	-0.141952	0.0440622	0.0491977	0.0527236	0.0686841	0.149436	0.0944931	-0.118102	0.0759883	0.0363615	0.122033	0.215182	0.00836304	0.0179748	0.0146029	0.00658157	0.112528	0.156251	0.0575568	0.058891	0.122375
RH_SomMot_27	-0.0734915	0.0528493	-0.0498671	-0.0481628	-0.0214876	0.0441288	0.00377213	0.123397	0.104731	0.163489	0.0439569	0.0720899	0.0688647	0.028878	0.087945	-0.050541	0.110502	0.139307	0.0854955	0.0316769	-0.10109	0.000663745	0.0489215	-0.00927778	-0.00359734	0.0355033	-0.0225166	-0.0224209	-0.174895	0.0321329	0.0232931	0.021841	0.0538771	0.0594612	0.128136	-0.115821	0.096966	0.0347501	0.0652996	0.0234752	-0.00417098	-0.0147792	0.0287162	0.0453545	0.131933	0.157798	0.0491594	0.0442922	0.105578
RH_SomMot_28	-0.0902961	0.0608665	-0.0830987	-0.0425289	-0.0124686	0.0168452	0.0577064	0.128016	0.122501	0.160795	0.00579018	0.0604419	0.0785123	0.0253384	0.0528291	-0.0610882	0.147743	0.13307	0.0904074	0.0636968	-0.0989114	0.000662451	-0.00199312	-0.0176655	0.00578439	0.0202117	-0.0193526	0.0006558	-0.125288	0.043145	0.0450538	0.0244218	-0.0504275	-0.101655	0.017312	-0.105486	0.114038	0.0809026	0.106601	0.109423	0.000945213	-0.0180923	0.0588032	0.0122261	0.0946347	0.14847	0.0499641	0.0813246	-0.032168
RH_SomMot_29	-0.0484985	0.0653502	-0.0381257	-0.0366823	0.00240926	0.0399088	-0.0145437	0.102762	0.0834219	0.145709	0.0214199	0.0650785	0.0223117	0.0222863	0.0867555	-0.0790482	-0.00204782	0.108894	0.0204368	-7.89581e-05	-0.0927275	0.00726223	0.035904	-0.0104475	-0.0188584	0.0201849	0.00130899	0.00146932	-0.116374	-0.00533343	0.0342193	-0.00309068	0.0436761	0.0559788	0.0525061	-0.0878833	0.0632696	0.0311639	0.0972864	0.201725	0.0130357	0.00234214	0.0423101	0.0451543	0.11244	0.125083	0.0364752	0.0183071	0.0890928
RH_SomMot_30	0.010174	0.0732473	0.0475117	-0.044642	0.0291755	0.0444067	0.0134715	0.0807568	0.138958	0.133414	0.0242692	0.052889	0.126507	0.0830577	-0.0288795	-0.0794603	0.0995197	0.124593	0.0502705	0.0236252	-0.0946634	0.015897	0.0370134	-0.0100286	-0.0205855	0.0226834	0.00962299	0.0457631	-0.171259	0.0085682	-0.0268381	-0.0121434	0.0470403	0.144459	-0.0310144	-0.033179	0.00176203	0.0223623	-0.158203	-0.160428	-0.00116004	0.0819481	0.0473367	0.0568382	0.163206	0.143704	0.0470541	-0.00398178	0.140848
RH_SomMot_31	-0.0406321	0.0529997	-0.0456163	-0.0221494	0.0119373	0.0300933	0.0179328	0.0597477	0.106196	0.148491	0.0419695	0.016943	-0.0772253	0.063649	0.06842	-0.0793238	0.0840192	0.0949956	0.0567363	0.00900092	-0.021565	0.00252028	0.0456015	0.00861123	0.00662227	0.0459034	-0.0047619	0.0165308	-0.187694	0.0597289	0.042192	0.0198521	0.111224	0.129799	0.0304518	-0.0736601	0.14804	0.039858	0.157203	0.265875	-0.0359387	-0.014495	0.0235463	-0.0413325	0.0931497	0.151677	0.0474105	0.0786369	-0.0189005
RH_SomMot_32	0.0932604	0.0939192	0.109248	-0.00773249	0.0250015	0.0232047	-0.0154113	0.110643	0.141332	0.151002	0.00854951	0.0499977	0.118636	0.0659478	-0.0257544	-0.0433233	0.0903005	0.125693	0.0673402	0.0782381	-0.0874029	-0.00353789	0.027862	-0.00703021	-0.0021535	0.0453999	0.0093249	0.00646707	-0.21812	0.0214966	0.0134807	0.00707436	-0.0370487	-0.0503598	0.0209873	-0.0801766	0.0603833	0.0711161	-0.133549	-0.110253	0.0125023	0.0134547	0.0240643	0.0419367	0.164901	0.150908	0.0407224	-0.00996392	0.122026
RH_SomMot_33	-0.0217557	0.0618793	0.0120717	-0.0342533	0.0668307	0.0176259	-0.0106627	0.0906338	0.133621	0.147257	0.0527805	0.112064	0.0383783	0.0352089	-0.00526688	-0.0775313	0.107263	0.159078	0.0908371	0.0250415	-0.0258215	0.020612	0.042161	0.00829887	-0.064325	-0.0352523	-0.00777311	0.00213615	-0.112278	-0.026401	-0.000367751	0.00182731	0.103551	0.216868	-0.0510393	-0.0658445	0.081611	0.051722	0.115729	0.274098	-0.00315903	0.0258297	0.0417769	0.0347832	0.124561	0.133316	0.0384637	0.0365629	0.0321322
RH_SomMot_34	0.0397993	0.0820578	0.0231371	-0.0258534	0.0140866	0.0237363	-0.00764264	0.103367	0.117555	0.122339	-0.0193153	0.076834	0.0496112	0.0706481	-0.0405565	-0.102783	0.0753651	0.0508397	0.026321	0.032992	0.0349901	-0.00781753	0.0599476	0.0156121	-0.0412312	-0.031597	-0.0114135	0.0191982	-0.144523	0.0157138	-0.0157856	0.0104071	0.0890557	0.065251	-0.00388732	-0.00107933	0.0979583	0.0904564	0.0549164	0.151993	0.00715023	0.0654347	0.0651171	0.0449488	0.116438	0.110013	0.0135451	0.0216733	0.00222068
RH_SomMot_35	-0.0472539	0.0747971	-0.0329857	-0.0579921	0.0119925	0.0124801	0.028659	0.135035	0.112147	0.156749	0.0274599	0.0354965	0.0871377	0.0495229	-0.0179501	-0.0734777	0.0875529	0.109396	0.0797181	0.0871294	-0.0803979	-0.00208496	0.0497598	0.00366531	0.00936202	-0.00263456	-0.0329148	-0.0216322	-0.109948	0.00537954	0.0408892	0.0489787	-0.0385105	-5.22561e-05	0.065523	-0.0775644	0.0975506	0.0724285	-0.0212145	-0.0716975	0.0338451	0.00451652	0.036206	0.0599541	0.127641	0.139372	0.0279236	0.0313058	0.116725
RH_SomMot_36	-0.0125008	0.0728911	0.0730073	0.0306918	-0.0411676	0.0656959	-0.0196394	0.0959751	0.0732174	0.116805	0.045744	0.0305734	-0.010185	0.0803791	-0.00261846	-0.0751887	0.137449	0.0537946	0.0608087	-0.0304419	0.00927532	0.00660628	0.0493995	0.0391978	0.016763	0.0453038	-0.00686389	0.0387867	-0.15426	0.0283219	-2.07714e-06	0.000452116	0.100197	0.228717	-0.0112256	-0.128695	0.054273	0.0352226	0.149372	0.261678	-0.0419162	-0.0616879	0.0249731	-0.0109215	0.0960179	0.146443	0.0443494	0.0487063	0.0888514
RH_SomMot_37	0.0764455	0.0561443	0.0547837	-0.00634216	-0.0144996	0.0340277	0.0290365	0.0910797	0.066378	0.138792	-0.0174711	0.0373288	0.105581	0.0470164	0.0547303	-0.0240526	0.0942307	0.0733153	0.0478956	0.0495156	-0.0335067	-0.0233101	0.0650487	-0.0156923	0.0415031	0.0231898	-0.0228588	-0.00593147	-0.18114	0.0555303	0.00428473	0.0286682	-0.0956079	-0.158668	0.101018	-0.0797329	0.10539	0.112032	-0.0521242	-0.0538015	-0.0118003	-0.040645	0.0229678	-0.000246954	0.102131	0.126301	0.0483707	0.0265843	0.0748256
RH_SomMot_38	-0.0421094	0.0541675	-0.0360788	-0.0406758	0.0342712	0.0136158	-0.0479021	0.0505388	0.12869	0.141596	0.018679	0.0167804	0.107399	0.0678066	-0.0112116	-0.0787437	0.0444201	0.0940152	0.0972694	0.0254887	-0.181438	0.0101075	0.0172685	0.0181959	0.0112723	0.0341712	0.00513212	0.0443598	-0.227367	0.0389676	-0.0188393	0.0202669	0.0734233	0.158193	-0.0786369	-0.0640564	-0.0098946	0.0348115	-0.144478	-0.191696	0.0114747	0.0724628	0.0558727	0.00351791	0.13846	0.162679	0.0326908	-0.00570088	0.0396824
RH_SomMot_39	-0.00835229	0.0712768	0.0454847	-0.0206933	0.0493069	0.0107021	-0.0308106	0.0904009	0.138817	0.145606	0.0542484	0.0425079	0.0771838	0.06206	0.0371658	-0.0540874	0.0723084	0.110594	0.0782228	0.00221946	-0.0699236	0.00613843	0.0752065	0.0251369	0.0305773	0.0268416	0.0062663	0.0303861	-0.165627	0.0212396	0.00813961	0.0306296	0.0864976	0.179044	-0.0249002	-0.0982149	0.0473051	0.0229829	0.0814761	0.20292	0.0183259	0.060163	0.051116	0.0359989	0.113426	0.15313	0.00738597	0.0339224	0.0493803
RH_SomMot_40	0.104573	0.0761371	0.138392	0.0393087	0.0150632	0.00957007	-0.00496734	0.0654716	0.105649	0.116133	0.00190808	0.0565506	0.102014	0.0619697	-0.0175238	-0.0760757	0.0120127	0.039339	0.0628629	0.0301274	-0.0391764	-0.0190254	0.0101773	0.0108089	-9.39241e-05	0.0409613	0.0131222	0.0200227	-0.252636	0.0407728	0.0095617	-0.0127669	-0.0243892	0.0663758	-0.00100845	-0.0465132	0.0670239	0.0569593	-0.0548136	-0.0528514	-0.0050473	0.0713453	0.0425876	0.0154798	0.120753	0.134029	0.0126837	-0.0196713	0.103884
RH_DorsAttn_Post_1	0.0737959	0.0810932	0.0242806	-0.0500128	0.042039	0.0368244	-0.0558658	0.0489382	0.0158154	0.0828984	-0.00289738	-0.00596479	0.115527	0.0673894	-0.0371326	0.012623	0.142002	0.156412	0.140872	0.0422748	-0.150633	0.0319823	0.0100989	-0.0310948	0.0192302	0.0498501	0.00591126	-0.000893493	-0.181876	0.0228705	0.0414068	0.0116889	0.0164253	0.0696881	0.050182	-0.0589676	0.125028	0.0371441	0.0948442	0.181392	0.041213	0.00920624	0.0418721	-0.0144646	0.103289	0.171314	0.0550905	0.0999885	0.186592
RH_DorsAttn_Post_2	0.0479431	0.116879	0.00194301	0.0116716	0.0139082	0.0294338	-0.0445207	-0.0137103	-0.0104131	0.0133983	-0.0116754	0.0217011	0.0237994	0.0151112	0.0632769	-0.0694233	0.128888	0.0721256	0.00952165	0.0752821	-0.088618	0.0172245	0.0141027	0.0280133	-0.0112607	-0.0204777	-0.0222923	-0.0121213	-0.041681	0.00722762	-0.0170571	-0.0371553	-0.0225003	0.0580511	0.00509586	-0.00405308	0.0839452	0.0516191	0.106939	0.169212	0.000427075	-0.0378795	0.0212131	-0.0158642	0.101987	0.122712	0.0368795	0.0777101	0.140308
RH_DorsAttn_Post_3	0.131548	0.0405672	0.0210893	0.00925415	0.0304034	0.0356325	0.0103559	0.0328088	0.0254817	0.0795456	0.00274481	0.00496697	0.0785174	0.0441429	0.0893803	-0.0230156	0.178898	0.156763	0.0971107	0.0422747	-0.0741011	0.023217	0.00852241	-0.0209466	-0.00724241	0.012774	0.00691815	-0.00596124	-0.116583	-0.0246845	-0.0304672	-0.0375602	0.0114339	-0.221748	-0.00496425	0.0218321	0.107348	0.0379854	0.17114	0.272692	0.0264076	0.0225524	0.0261448	0.0339511	-0.0036461	0.141621	0.0314392	0.00997478	0.0778614
RH_DorsAttn_Post_4	0.0689419	0.0320898	-0.00759528	0.0148934	-0.0384259	0.00520536	0.0316327	-0.046274	0.0320788	0.0529623	0.0195032	0.0355677	0.0700828	0.0366118	0.0380991	0.00876895	0.0269003	0.0919502	0.0233749	0.0480735	-0.0345582	0.00755074	0.0352396	-0.0225929	-0.0348441	0.0307106	0.00798125	-0.0136361	-0.10571	-0.00357249	0.0636684	-0.0121632	-0.128624	-0.0599919	-0.00386709	0.0466745	0.0466251	0.024206	0.0172686	0.222702	0.0139996	0.0645258	0.0112347	0.0274616	0.0796128	0.151724	0.0539545	0.0680604	-0.0692315
RH_DorsAttn_Post_5	0.0936485	0.111423	-0.0242137	0.0350518	-0.00726128	0.0295551	0.0250169	0.0189489	0.0867798	0.0912504	0.0266979	0.0663491	0.0492947	0.0504646	0.00102604	-0.0151875	0.111707	0.121517	0.0906252	0.0412863	-0.0195947	0.011934	0.0659794	0.0123355	0.0109557	0.0517069	0.0289792	0.0375801	-0.103981	0.0147606	0.0385209	0.0192599	-0.0911507	-0.0779575	0.00864959	-0.0555222	0.091358	0.0425195	0.0699602	0.0367699	0.00863026	-0.00397591	0.0256768	-0.00768583	0.049268	0.147883	0.0692396	0.0411105	0.0633007
RH_DorsAttn_Post_6	0.0308615	0.0535867	-0.0242699	-0.0267143	0.013918	0.0488129	-0.00516875	0.0213932	0.0653461	0.0589241	-0.0142076	0.0314372	0.0408408	0.0189841	-0.014083	-0.0731755	0.0906737	0.0679563	0.0899306	0.0207158	-0.120639	0.00217951	0.0596565	0.0277087	0.00718254	0.0342532	-0.0433698	0.0285083	-0.107564	-0.00785245	0.0365107	0.0190196	-0.0634723	0.0142023	-0.0212937	-0.0369564	0.101146	0.0334881	0.091012	-0.0135417	0.012359	-0.0415116	0.0545638	-0.0129703	0.0706863	0.184488	0.0564164	0.0612566	0.0907748
RH_DorsAttn_Post_7	-0.0254465	0.0884843	-0.0371155	0.00812164	-0.0184357	0.0138703	0.0677896	0.0784231	0.0456009	0.0493305	-0.00067271	0.0448131	0.113849	0.0544605	-0.00102669	-0.0268887	0.0882814	-0.0359522	-0.0514523	-0.00351414	-0.0483722	-0.00563683	0.0479179	0.0254481	-0.0446201	-0.0217111	0.020644	0.0068516	-0.150021	0.0129557	-0.0376481	-0.0552683	-0.159616	-0.188019	0.0138653	-0.0896005	0.0948952	0.00968588	0.0463811	0.0395679	-0.0458487	-0.0358527	-0.0507767	-0.00268059	0.116421	0.162464	0.0705745	0.034707	0.0806253
RH_DorsAttn_Post_8	0.0378142	0.0135065	0.040191	-0.0062644	-0.00817063	0.0363069	-0.0241018	0.000594499	0.0760369	0.051433	0.0271479	0.0758554	-0.00332434	-0.0499003	0.0356981	-0.0116481	0.140439	0.0467441	0.102694	0.00648472	-0.101474	0.00478247	0.0630945	0.0388634	0.0299529	0.0371578	-0.0160878	0.0283148	-0.109181	0.0428923	0.0315283	0.024896	-0.0395279	-0.124407	-0.0298027	-0.0139121	0.0901372	0.0131143	0.0781031	0.0805806	-0.00985057	-0.0203128	0.040854	-0.0263623	0.0735313	0.174284	0.0511817	0.0664024	0.104722
RH_DorsAttn_Post_9	-0.0181714	0.0489389	-0.0522108	-0.0427851	0.0107225	0.0574157	-0.0594611	0.0609669	0.0982877	0.112745	0.0161165	0.0607881	0.0685621	0.0107492	0.0696095	-0.0586879	0.134491	0.0922593	0.0749811	0.0595278	-0.137957	0.00765592	0.0603754	0.0427722	-0.000646982	0.0479259	-0.0448502	0.0399005	-0.126433	-0.00411971	0.0299896	0.0245404	0.00799661	0.0323565	0.0280459	-0.0628669	0.0972707	0.0576425	0.0985883	0.036051	0.0289187	-0.0286774	0.0368401	0.0147252	0.0831146	0.169326	0.0503476	0.0583906	0.0872781
RH_DorsAttn_Post_10	-0.0120197	0.0781582	-0.0717258	-0.00321314	-0.0324192	-0.00434776	0.0243975	0.0502866	0.100269	0.0921038	0.0358083	0.0662879	0.0801858	0.0323109	-0.0189499	-0.00900973	0.0887856	0.0612074	0.0451737	0.00371034	-0.0112832	-0.00190219	0.0559344	0.0271838	-0.0283671	0.0456204	0.0043525	0.0597007	-0.0578375	0.0159271	-0.0142134	0.0113497	-0.0905801	-0.157385	-0.000329944	0.0305944	0.0809678	0.00568851	-0.00345059	0.0356804	-0.0129251	0.0093857	0.0197572	-0.0379554	0.0597005	0.161282	0.0816833	0.0709627	0.0440933
RH_DorsAttn_Post_11	0.0740258	0.0521326	0.0441371	0.0113861	0.0185067	0.0608823	-0.010196	0.0805259	0.0664557	0.070087	-0.00618718	0.0816861	0.0655462	-0.0093633	0.0642091	0.00231587	0.120602	0.0261423	0.0686684	0.0278074	0.00504335	0.015417	0.0663038	0.0379233	-0.00734622	0.00575028	-0.0306421	0.0555077	-0.0547483	0.0102964	0.0291489	0.0148148	-0.0403338	-0.185064	-0.0359648	-0.00659599	0.102444	0.0325968	0.0504566	0.198024	-0.0106575	0.00703531	0.0451497	-0.0383211	0.0890671	0.106666	0.0571678	0.0572982	0.124273
RH_DorsAttn_Post_12	0.0653558	0.0734086	-0.0517465	0.00518022	-0.0232641	0.0341381	0.0308374	0.0432508	0.0891789	0.110919	0.0147077	0.075585	0.0548844	0.0586911	-0.0403477	-0.00282081	0.0802527	0.00611994	0.0361175	0.0267033	-0.0760706	0.0015054	0.0560313	0.0333009	-0.025882	0.0359547	-0.0187918	0.0401881	-0.141491	-0.00195407	0.0149197	-0.0113511	-0.0880751	-0.173002	-0.00265379	-0.0568049	0.100112	0.0305547	-0.00949307	-0.0511455	-0.00572161	-0.0260913	0.00330455	-0.0139157	0.134654	0.179604	0.0740454	0.0658535	0.0866852
RH_DorsAttn_Post_13	-0.00471339	0.022989	-0.00585353	-0.0100885	-0.0278285	0.0209054	0.0322908	0.0710734	0.0949101	0.134765	-0.00635194	0.0822102	0.0847327	-0.0221088	0.0893529	-0.0548026	0.155352	0.0946489	0.102575	0.0442888	-0.0799784	0.0158374	0.0559251	0.0230241	0.00971989	0.021426	-0.0262632	0.00463311	-0.0998258	-0.00615794	0.0571165	0.00689322	-0.0338616	-0.0251255	0.0607079	-0.0765157	0.0957816	0.0479158	0.105961	0.0892952	0.0309714	0.0128076	0.0388824	-0.0396017	0.09412	0.167992	0.0497396	0.0755899	-0.0672907
RH_DorsAttn_Post_14	-0.023985	0.079078	-0.0782539	-0.0434064	0.00130484	0.0347336	0.0125698	0.064876	0.105395	0.138781	0.0109408	0.0760155	0.0674135	0.0318333	0.0103759	-0.0333949	0.145645	0.114801	0.121485	0.0557301	-0.0575656	0.0193174	0.0739731	0.0299564	0.00881128	0.0361874	-0.00138283	0.0268982	-0.134374	-0.0070501	0.0119187	-0.00109782	-0.0811702	-0.200809	-0.0376187	0.0136613	0.10098	0.0192349	0.0758666	0.0503134	-0.0141082	-0.0416115	0.0164335	-0.0686248	0.0444672	0.12388	0.0272515	0.062204	0.0608289
RH_DorsAttn_Post_15	0.0940742	0.0501441	0.010203	0.0330604	0.0101833	0.0561519	0.0297221	0.0828152	0.0614406	0.14687	0.0104227	0.0563023	0.0192881	0.0322279	-0.0744978	-0.01369	0.0672204	-0.0330316	0.0417278	-0.0220086	-0.0606047	-0.00186926	0.0486631	0.0167034	-0.0180398	0.00868572	0.0083666	0.0175316	-0.132209	0.0198771	-0.0139582	-0.0192296	-0.101122	-0.195695	-0.00401776	0.00648216	0.0195654	0.0283489	-0.0291777	0.0330757	-0.00486166	0.0135403	0.0124489	-0.0167467	0.158676	0.167843	0.0855979	0.0879893	0.149229
RH_DorsAttn_Post_16	-0.0311214	0.0790608	-0.0626923	-0.0366554	-0.0376326	0.0300173	0.0503681	0.0397209	0.0891989	0.142568	0.0190738	0.0554596	0.100507	0.0320538	-0.0219864	-0.0245267	0.14936	0.0978186	0.108235	0.0402078	-0.076951	0.00577024	0.07087	0.0253678	0.00157648	0.0424583	-0.00413183	0.038502	-0.185368	0.0032132	0.0246732	-0.0338799	-0.100382	-0.216327	0.00994252	-0.0314686	0.105655	0.106861	-0.0182079	-0.0290621	-0.019611	-0.0199053	-0.00223217	-0.0284825	0.0932117	0.17394	0.0411586	0.0753259	0.0410162
RH_DorsAttn_Post_17	0.00651569	0.0888001	-0.0442129	-0.0340143	-0.0189668	0.00745051	0.0383565	0.0651383	0.108893	0.139721	0.00733488	0.0656773	0.110752	0.0625536	-0.0799191	-0.0276325	0.114016	0.0614787	0.0854812	0.0731615	-0.111573	-0.00142093	0.0411837	-0.0154071	-0.00663939	0.0249837	-0.0263498	-0.00828314	-0.209807	0.0032788	0.0271449	-0.026079	-0.12401	-0.227117	0.0284896	-0.0323936	0.0698767	0.0839106	-0.139521	-0.151284	-0.0253974	-0.041447	0.0376808	-0.0210897	0.164132	0.149707	0.0736692	0.09049	0.130214
RH_DorsAttn_Post_18	0.0585729	0.0579842	-0.0148135	0.00388575	-0.0224334	0.0411433	0.0295264	0.0585434	0.0867817	0.134215	0.00989865	0.0536741	0.0960314	0.0428134	0.00316658	0.0158068	0.0766198	0.00465135	0.0504944	0.0293778	-0.0985999	0.00204905	0.0547424	0.0305639	-0.00147084	0.0250019	-0.0231458	-0.00434594	-0.17215	0.0163727	0.0152817	-0.0295662	-0.14743	-0.181286	0.0298343	-0.0328914	0.0959074	0.0646015	-0.014821	-0.0327631	-0.0419003	-0.0162734	-0.0161396	-0.00635905	0.105815	0.161608	0.0663777	0.0640453	0.101379
RH_DorsAttn_Post_19	-0.0179544	0.0646453	-0.0498315	-0.0687995	-0.0168708	0.0340137	0.0641107	0.0723846	0.077279	0.130396	-0.00774193	0.0225979	0.094922	0.0200829	-0.0180211	-0.0721416	0.0855685	0.0943238	0.115463	0.0704975	-0.108778	0.00609648	0.050915	0.018584	0.0393307	0.0275699	-0.0394133	0.00109952	-0.157051	0.0449302	0.0458186	-0.00631699	-0.121176	-0.157564	0.0729336	-0.0681887	0.11887	0.0929866	-0.0336553	-0.119265	0.000320022	-0.0529689	0.0113128	-0.0176151	0.141351	0.173707	0.0421503	0.0977926	0.0334211
RH_DorsAttn_FEF_1	0.0242365	0.0424882	-0.0331385	-0.0234978	-0.0209904	0.0175007	-0.0194421	0.0169456	0.0659689	0.100673	-0.00660225	0.0267682	0.0602237	0.0353646	-0.026264	-0.0813936	0.0654665	0.0357265	0.10263	-0.0237475	0.085137	0.0159948	0.0474187	0.0332132	-0.0124937	0.0246202	0.000288412	0.00281924	-0.162635	-0.00573938	-0.0008819	-0.00495218	0.07661	0.0571556	-0.0154218	-0.0781557	0.087912	-0.0123392	0.105016	0.245525	-0.0445726	0.0279304	0.0346707	-0.023496	0.0998964	0.141719	0.0557066	0.0758981	0.0438319
RH_DorsAttn_FEF_2	0.0332573	0.0915526	-0.0069772	-0.0124334	-0.0132084	0.095081	-0.00459081	-0.00481587	0.0832603	0.132327	0.017837	0.0701775	0.0354845	0.0303183	0.0191407	-0.0877408	0.0345675	0.0209644	0.0678062	-0.00351781	0.124883	-0.00421262	0.0419848	0.00622034	0.03214	0.0291407	-0.0221594	0.0127807	-0.104089	0.0194998	0.0236144	0.0207829	0.106137	0.183349	-0.0505325	-0.0851125	0.107615	0.00516267	0.129332	0.0176628	0.00461032	0.0617055	0.015999	0.0494637	0.102167	0.0981639	0.0469591	0.0916901	-0.062342
RH_DorsAttn_FEF_3	0.0215472	0.0783844	0.0430411	-0.0107538	0.00193789	0.0233353	0.0149797	0.0347577	0.0786057	0.111462	0.0330945	0.0702001	0.00110337	0.0534445	0.027492	-0.0767049	0.103101	0.00260438	0.0386452	-0.0299375	-0.0518573	0.0128134	0.0242731	0.0287872	-0.00388654	0.036361	-0.0226551	0.0534115	-0.095257	0.00493644	0.0183517	0.0205345	0.110823	0.149472	-0.0154643	-0.0774804	0.102499	0.024076	0.109467	0.198965	-0.0445123	0.0370573	0.0138273	-0.00590075	0.113896	0.151375	0.0492197	0.0744314	0.0261613
RH_DorsAttn_PrCv_1	-4.45686e-05	0.0477915	-0.00463314	-0.0109559	0.0205413	0.0631869	-0.0233073	0.0273429	0.0829753	-0.0129298	0.0200173	0.0445802	-0.0180795	0.00174868	-0.0174554	-0.0400726	-0.0066671	0.0374242	0.0858433	0.00411513	-0.17878	0.0134607	0.0777415	0.00333434	-0.0126748	0.0161965	-0.0184536	0.0422496	-0.0985077	-0.0231069	-0.00248892	0.00504044	0.0232078	-0.0164717	-0.0362089	-0.0223333	0.0942319	0.0328225	0.0974654	0.137272	-0.00985641	-0.00910879	0.0396717	-0.0150543	0.114091	0.194234	0.0665397	0.0769284	-0.0169579
RH_SalVentAttn_TempOccPar_1	0.0837637	0.0380187	0.0280978	0.0490028	-0.0183714	0.047132	-0.00532696	-0.0132162	-0.00956649	0.0234318	-0.0163003	0.025808	0.0604086	0.00738617	0.118925	-0.0463154	0.193314	0.0178871	0.0842444	0.084562	-0.0961795	0.0158165	0.0413541	0.0201781	-0.00317768	-0.0181137	-0.0115319	-0.0180373	-0.0585475	0.0313967	-0.0422719	-0.000937161	0.0494758	-0.0767479	0.0475993	-0.0466561	0.112367	0.046236	0.153261	0.200499	0.0399682	0.0237993	0.0329139	0.0294154	0.121664	0.14917	0.039631	0.0531719	0.101382
RH_SalVentAttn_TempOccPar_2	0.0184388	0.0444691	-0.0451039	0.0693781	-0.0355184	-0.00174793	-0.0130524	0.0278905	0.0241324	0.104193	0.00247966	0.00795846	0.0698364	0.0396483	0.110343	-0.0574671	0.160075	0.0682549	0.102021	0.0991826	-0.119136	0.0115096	0.0195353	-0.0186275	-0.00860766	-0.00157363	-0.0222337	-0.0124565	-0.105761	0.0405452	0.0153182	0.0411566	-0.0305213	-0.148758	0.0327738	-0.0524972	0.0874666	0.0529337	0.137975	0.226235	0.0134547	0.00576199	0.0161894	0.019748	0.110901	0.133117	0.0614298	0.0604552	0.1219
RH_SalVentAttn_TempOccPar_3	0.0646596	0.0155598	0.0102194	-0.031707	0.0216821	-0.0246044	0.00466056	-0.0616742	0.0364224	0.0912742	0.0190104	0.0205137	0.088537	0.00657073	0.0557671	-0.0740181	0.102765	0.0887778	0.0362275	0.0376075	-0.100406	0.00686748	0.0326033	0.0277247	-0.00340003	-0.0541105	-0.024964	-0.0263296	-0.015938	0.0559532	0.0146753	0.00496106	-0.134952	-0.0609919	0.0722553	-0.042189	0.0730117	0.0249598	0.171883	0.190129	-0.0241172	-0.035614	0.0221514	-0.0190711	0.149951	0.144978	0.00115605	0.0530734	0.158621
RH_SalVentAttn_TempOccPar_4	0.0613179	0.0103832	0.0420635	-0.00862332	-0.0184642	-0.00517405	3.49407e-05	0.00903284	0.0338748	0.060792	0.015515	0.0401484	0.0631985	0.00604893	0.0413469	-0.0893822	0.135094	0.0241037	0.0561001	0.0506386	-0.103722	0.000632037	0.0260531	0.0112365	-0.00321475	-0.0344055	-0.0184913	-0.0300844	-0.0817239	0.0139195	-0.00205672	-0.0113031	-0.0914104	-0.10316	0.0419598	-0.0189143	0.123591	0.0312584	0.106364	0.190069	-0.00222912	-0.0153612	0.0219848	0.0414963	0.0934787	0.159508	0.0230055	0.0589113	0.133663
RH_SalVentAttn_TempOccPar_5	0.026755	0.022912	0.0153039	0.0102363	-0.019635	0.0234555	0.00553649	0.0377124	-0.00193779	0.0541613	0.0158888	0.00974874	0.117332	0.00605202	0.0390666	-0.113843	0.0707573	0.034637	0.0742521	0.0728712	-0.0962267	0.0167524	0.00528767	-0.000724272	0.000490316	-0.0211701	-0.0502171	0.0126427	-0.0801002	0.0102166	-0.00173721	-0.000940698	-0.099479	-0.0609307	0.00245529	-0.0154053	0.128365	0.0199189	0.0764578	0.125692	0.000581573	0.00108241	0.013465	0.0126007	0.0449104	0.14934	0.0683933	0.0469072	0.0937231
RH_SalVentAttn_TempOccPar_6	0.0323119	0.00628695	0.0144063	0.010533	-0.00778267	-0.0125827	-0.026924	-0.0716762	0.054293	0.0668838	0.0195921	0.0518861	-0.00899476	-0.0345823	-0.0674729	-0.0766023	0.0325944	-0.0386673	0.0311454	0.0166136	-0.0945161	0.0155666	0.0155734	0.0134843	0.0191223	0.00841774	-0.0531065	-0.00655012	-0.144095	0.0053467	-0.0229916	-0.0410781	-0.0763411	-0.0653221	-0.00116728	-0.0122371	0.114345	0.0364923	0.0391694	-0.018882	0.00119137	-0.0801116	0.0365232	-0.0642163	0.0728771	0.137393	0.0311763	0.048795	0.0425623
RH_SalVentAttn_TempOccPar_7	0.0848409	-0.0386762	0.0223953	0.0144424	0.00703994	-0.0357095	-0.00393561	-0.0991824	-0.0148911	-0.032627	-0.0124499	-0.00433066	-0.0111902	-0.0227452	-0.0458746	-0.0470131	0.0202757	-0.109838	-0.0315296	0.00745918	0.0449394	0.00746438	0.0129084	-0.00336575	-0.000569623	-0.0409454	-0.0366579	-0.0123485	-0.0911526	-0.0171634	-0.0549695	-0.0588931	-0.0934905	-0.0715514	-0.0171589	0.0156112	0.0821667	-0.00415195	0.0591471	0.17552	0.00207682	-0.0753505	0.0375636	-0.0416208	0.0500241	0.0142322	-0.00299784	0.00758511	0.0962877
RH_SalVentAttn_PrC_1	0.0306187	0.053883	0.0307008	-0.0608221	-0.0388668	-0.0127633	0.0467887	0.0352324	0.0781074	0.075087	-0.0175738	0.0825365	0.0287197	0.035994	0.031725	-0.0714346	0.0492461	0.0245264	0.0867158	0.0222842	-0.138011	0.0239724	0.0411191	0.0214213	-0.00151766	-0.0365304	-0.0429649	0.0208324	-0.152686	-0.0278279	-0.0481555	0.00310159	0.0597164	0.0322936	0.00705993	-0.0353041	0.0907676	0.0288876	0.0596797	0.17778	-0.0020166	-0.0333948	0.0342134	-0.0173302	0.124124	0.153145	0.0504461	0.0660602	0.071871
RH_SalVentAttn_FrOperIns_1	0.0281053	-0.0199152	0.0344991	0.0958055	-0.0258913	-0.0142143	-0.0212616	0.0604079	-0.00942294	0.0526507	-0.0556926	0.0782045	0.0336379	0.0720825	-0.0938645	-0.0787402	0.134529	0.0512951	0.0247603	0.0908006	0.0730779	0.00244061	0.0313985	-0.00469764	-0.0177806	-0.0149693	0.00968328	-0.018061	-0.0251839	0.0275929	0.0134283	-0.0254696	-0.0956044	-0.114681	0.0329966	0.0342366	0.0870038	6.39424e-05	0.110293	0.0834216	0.0133308	-0.0906372	0.0013386	-0.00581448	0.0317508	0.120922	0.0337915	0.0714905	-0.0865107
RH_SalVentAttn_FrOperIns_2	0.00663544	-0.0132297	0.0488989	0.0432238	-0.0141885	0.038944	0.0031579	0.0999537	-0.0446515	-0.0158225	-0.00828808	0.0610563	-0.0336631	0.0364581	-0.0898425	-0.101794	0.0689622	-0.0783548	0.0377061	0.0615864	-0.0249311	0.000951355	0.0345642	0.0302886	0.0114299	-0.0426879	-0.0298708	-0.0308207	0.0534087	-0.0195375	-0.0297046	-0.0188822	-0.0830914	-0.0423591	0.0662669	0.0267113	0.122628	0.0320133	0.12571	0.245602	-0.0597628	-0.0504236	0.00602851	-0.00298984	0.0775236	0.102146	0.0388117	0.0316583	0.0875341
RH_SalVentAttn_FrOperIns_3	0.0401904	0.0510119	0.0466762	-0.016618	-0.0125384	0.050426	0.0247327	0.0892245	-0.0838861	0.0455003	-0.034541	-0.0142951	0.0376173	0.0991723	-0.0973431	-0.0923474	0.08108	0.0355247	0.0126284	0.0485061	-0.087371	0.0130952	0.0467208	-0.00510956	-0.03085	-0.0308915	-0.0199294	-0.0138804	-0.104584	0.000603116	-0.0166861	-0.0165702	-0.0510609	-0.159044	0.0497599	-0.00758755	0.0516775	0.0395279	0.00470475	0.170666	0.0401377	-0.0725756	-0.0350687	0.00253783	0.091199	0.0636787	0.0266314	0.0805539	-0.0824308
RH_SalVentAttn_FrOperIns_4	0.0273824	0.0206474	-0.0690753	0.0870592	-0.0123265	0.0732056	-0.0337211	0.109626	-0.0316074	0.0680614	-0.0163878	0.0735455	0.0598084	0.0878374	-0.0746422	-0.114794	0.028033	0.0389751	0.0761844	0.0859232	-0.0833502	0.0296656	0.0510352	0.00621672	-0.0492347	-0.010813	-0.0207303	0.0104735	-0.114521	-0.00474124	0.000354106	0.0240888	-0.0211664	-0.0534069	0.0986102	0.0482394	0.086326	0.04833	0.14779	0.123938	-0.0121231	-0.0111341	0.0248115	-0.0282887	0.0735488	0.114389	0.0544815	0.0086707	0.000517462
RH_SalVentAttn_FrOperIns_5	0.0100461	0.0334558	0.0255577	-0.0281369	-0.0123476	0.0207069	0.057416	0.045153	-0.0154417	0.0417963	-0.0252643	0.0531797	-0.0289113	-0.00208202	-0.0826612	-0.0965111	-0.0176102	-0.1195	0.0317713	-0.0109642	-0.014464	0.0198705	0.0301341	0.0318271	-0.0147501	-0.0394817	-0.035063	0.0144857	-0.0738376	0.00861465	-0.0459842	-0.0137102	-0.0841982	-0.0857637	-0.00846225	0.00461872	0.124567	-0.00419773	0.115196	0.111907	-0.0550359	-0.0623702	0.00982223	-0.0188404	0.0930074	0.0289811	0.0313274	0.0412737	0.0183064
RH_SalVentAttn_FrOperIns_6	0.0598307	0.0381513	0.0611255	0.0449585	-0.0203201	0.0263768	0.0155622	0.109974	0.00593433	-0.00147398	-0.0047854	0.0162814	-0.0555909	-0.0215298	-0.0527443	-0.106346	0.112396	-0.10422	0.036775	-0.00278037	-0.00796561	0.0127902	0.0143761	0.00550462	0.00859339	-0.0308411	-0.0246788	-0.0167119	-0.0388474	-0.014148	-0.0457251	-0.0254021	-0.0473045	-0.105832	0.0107476	0.00559383	0.0747188	0.0275367	0.113312	0.0714119	-0.03154	-0.0516446	0.00997973	-0.020233	0.0937884	0.0393011	0.0369579	0.0152364	0.0403781
RH_SalVentAttn_FrOperIns_7	0.0231908	0.0545835	-0.00076852	0.00475838	-0.00860455	0.0221169	0.0321628	0.118995	-0.0183648	0.0485396	-0.00600418	0.0158442	0.0401009	0.0776959	-0.0463514	-0.108271	0.0738667	0.0118776	0.0610596	0.0193824	-0.078201	0.020072	0.04606	0.0202304	-0.0138655	-0.0373222	-0.0381315	0.00968905	-0.0886614	0.0305882	-0.0326512	-0.0221798	-0.0815339	-0.0524864	0.0271074	-0.0463179	0.0939802	0.0300224	0.085373	0.148443	-0.024836	-0.0910031	0.0126933	-0.0328912	0.0896439	0.0461826	0.0236489	0.0223419	0.0905606
RH_SalVentAttn_FrOperIns_8	-0.0164625	0.0737162	-0.00800596	-0.0559705	-0.0172588	0.0311349	0.0296123	0.0644847	0.0568049	0.00373007	0.0472822	0.0550379	0.0442711	0.0377146	-0.0333275	-0.0888382	0.0917517	-0.0544787	0.0730899	-0.0197769	-0.110396	0.0118641	0.0766061	0.0206949	-0.0185476	-0.0408256	-0.0395113	0.0106591	-0.0120435	-0.0249473	-0.0538137	-0.0123953	-0.0108999	-0.0816774	-0.0165323	-0.0172704	0.0821854	0.0177722	0.0455431	0.0223163	-0.0493209	-0.0307071	0.0453949	-0.0388506	0.109005	0.124324	0.0245756	0.0692819	0.0290695
RH_SalVentAttn_PFCl_1	0.00822226	0.0250206	0.0567168	0.0250435	0.0155654	0.00640092	0.0847654	0.123441	-0.0272784	0.0463421	0.0217695	0.0124347	0.00783921	0.0251129	-0.0517104	-0.0979938	0.0386676	-0.0681501	0.0306402	0.0162572	0.0272499	0.0157649	0.0485392	0.0409814	-0.0127256	0.00899913	-0.0111479	0.0228382	-0.123208	0.0493811	-0.011943	0.0160435	-0.0308761	-0.0905533	0.0253983	0.0577393	0.0748161	0.0264975	0.0642093	0.120254	-0.0344255	-0.0244271	0.0480012	-0.0189914	0.0879912	0.0529556	0.0372353	0.0224808	-0.0147357
RH_SalVentAttn_Med_1	0.0144741	0.0474348	0.0783735	0.058485	-0.0187731	0.0383831	0.0782115	0.108056	0.0317898	0.119961	-0.0228345	0.0651645	0.0407217	0.0418936	0.0106365	-0.105083	0.0202524	-0.0220911	0.0832836	-0.00948944	-0.0357912	0.0128905	0.0482041	0.0274131	-0.0178486	-0.0155446	-0.0455272	0.0136768	-0.211735	0.0440799	-0.051569	-0.012231	0.0538181	-0.067656	0.011509	-0.0242096	0.14128	0.0367862	0.110852	0.195625	-0.0663602	-0.0740254	0.0393424	-0.0183821	0.00802277	0.0396119	0.0282379	-0.010373	-0.0322673
RH_SalVentAttn_Med_2	0.0543481	0.0773719	0.100766	0.0282066	-0.0316697	0.0537093	0.0247165	0.152965	0.0846144	0.114526	0.00208344	0.0670727	-0.00966706	0.0648562	0.0430449	-0.110505	0.0357812	0.0167422	-0.00121915	0.0158941	-0.133591	0.0158034	0.0545408	0.0348669	0.0549747	-0.00972306	-0.0342853	-0.00765553	-0.232208	0.0163472	-0.0153616	-0.0207184	0.0732064	0.00974557	0.0121404	-0.0429928	0.113926	0.0645014	0.0259758	0.216683	-0.0553334	-0.0308584	-0.00385523	-0.0196829	0.11751	0.129132	0.0520947	0.0284551	0.0344681
RH_SalVentAttn_Med_3	-0.00280967	0.105917	-0.0226399	0.0125842	-0.0319011	-0.00201312	0.0164401	0.0426728	0.0660976	0.111777	-0.00688815	0.045285	-0.070493	-0.0160066	-0.00300673	-0.0620545	0.109267	-0.059123	0.0190536	-0.00702189	-0.110322	0.00513703	0.0137203	0.00714738	-0.0214175	-0.0230155	-0.0165904	-0.0262311	-0.092187	0.0303711	-0.00461033	-0.0243749	-0.0755193	0.0166708	0.0277801	-0.0212725	0.058044	-0.0183963	0.141292	0.286524	0.0389334	-0.00881032	0.018413	-0.0371802	0.138935	0.0764445	0.026146	0.0677058	0.0994892
RH_SalVentAttn_Med_4	0.0628912	0.0882719	0.0920053	0.0173842	-0.0318656	0.0554791	0.0909074	0.102914	0.0751271	0.0437942	0.00893725	0.0275858	-0.0384005	0.0252465	-0.0502898	-0.106977	0.0524586	-0.036898	0.103343	-0.00452952	0.00502276	-0.000647835	0.0335844	0.0329026	0.0242235	-0.0120588	-0.0288721	0.0220929	-0.122581	-0.0128278	-0.0661754	-0.0311623	0.0657427	0.0921046	-0.00511766	-0.118747	0.118793	0.015857	0.0941765	0.129109	-0.0378775	0.00924792	0.023045	0.0100455	0.114282	0.0284652	0.0246712	0.0568563	0.0608589
RH_SalVentAttn_Med_5	-0.0621057	0.0412509	-0.0519501	-0.0589337	-0.0320245	-0.00558565	0.0487191	0.0522897	0.116319	0.118334	-0.0153196	0.0702071	0.000592313	-0.000292627	0.0192023	-0.0449944	0.0861938	0.0969311	0.047391	0.0784827	-0.11989	0.0164488	0.0398333	0.0107492	0.00509776	-0.0195838	-0.0230882	-0.0139427	-0.198522	0.037486	-0.000746424	-0.00802732	-0.091314	-0.0879765	-0.0496115	-0.103979	0.0528836	0.0514553	0.0172664	0.201956	0.0103143	-0.0419365	0.0248795	-0.0303087	0.150611	0.116126	0.0389138	0.0643434	0.12541
RH_SalVentAttn_Med_6	0.0352619	0.0751887	0.0623634	-0.02366	0.028859	0.0342972	0.0102422	0.124849	0.141021	0.148423	0.0239862	0.0453085	0.000665931	0.0114225	-0.0108226	-0.0766968	0.114937	0.114011	0.0478042	0.0609576	-0.15797	-0.01529	-0.0137323	-0.00869576	-0.00356471	-0.00142796	-0.01698	0.0141729	-0.132275	0.0339091	0.0297285	-0.015299	0.060388	-0.014282	-0.00207104	0.00129948	0.0583274	0.0476208	0.113754	0.314477	0.0326339	0.0253641	0.0303206	-0.0415906	0.159374	0.173058	0.0278037	0.0267618	0.24952
RH_SalVentAttn_Med_7	0.0350998	0.0880559	0.0757135	-0.0212027	-0.02096	0.0319972	0.0386825	0.167913	0.121357	0.0935218	0.00970277	0.00358277	0.00385931	0.0864112	-0.0347886	-0.100411	0.0458596	0.0559378	0.0744901	-0.0046481	-0.0492726	0.00805153	0.0290625	0.0317735	-0.0115816	-0.0300308	-0.0305157	0.00966444	-0.20711	0.000755933	-0.0510905	-0.0184374	0.102584	0.191599	0.0123697	-0.113686	0.121657	0.0230576	-0.0137942	0.0352526	-0.0431715	-0.0266112	-0.00490243	-0.0673958	0.0748801	0.0686093	0.0164707	0.0503527	0.230881
RH_SalVentAttn_Med_8	0.0876168	0.0607409	0.0538207	-0.00407553	-0.0591607	-0.00586447	-0.00192028	-0.00622166	0.0633565	0.0401204	-0.0119892	-0.0286499	-0.045557	0.048206	-0.0587194	-0.0840432	0.00633921	-0.0715218	0.103058	-0.0439156	-0.0169913	-0.00242876	-0.00408861	0.00882285	-0.00162615	0.0184014	-0.0335536	0.00600461	-0.158029	0.00604353	-0.0597545	-0.0458797	0.0845699	0.130667	0.0142995	-0.0805901	0.0950528	-0.0057416	0.0710795	0.0828866	-0.0381749	-0.0241084	0.0264721	-0.0112435	0.0323026	0.0516929	0.0466274	0.0591726	0.0755332
RH_Limbic_OFC_1	-0.0242292	0.0412427	-0.0588551	0.0285134	-0.00622708	0.00491666	-0.00625735	0.0220718	0.00450682	0.0968324	-0.0374319	-0.0030462	-0.0473822	0.0504619	-0.0115735	-0.0530277	-0.163356	0.0179145	0.00883235	0.0105706	0.0127245	-0.0109615	-0.0598398	-0.0174465	0.00614847	0.0100274	0.00463406	0.0116576	-0.0609854	-0.0164152	0.0239696	0.0172113	0.0196055	-0.164765	-0.0684168	-0.0329445	-0.0210936	0.0251648	-0.0544977	0.0580182	-0.0304734	0.0748655	-0.0330689	-0.0012887	0.0896866	0.103378	0.0104826	-0.0178324	-0.0787932
RH_Limbic_OFC_2	0.0355228	-0.0229923	0.0494012	0.0308947	-0.026875	0.0180277	0.0787234	0.0363132	-0.00821984	0.0676992	-0.0280183	0.0557678	0.00133712	0.0562653	-0.011991	-0.0912022	-0.0482616	-0.00841946	0.0873842	0.0372469	-0.0284957	0.00258948	-0.0443311	-0.051679	-0.0211791	-0.0400275	0.0214502	-0.000796894	-0.0470337	-0.0289179	0.00257448	-0.00548393	0.0342174	-0.110678	-0.0222423	0.019937	0.0009155	-0.0799525	-0.0323781	-0.00111295	-0.0394566	-0.0455892	-0.0279077	-0.0353381	0.128718	0.0653557	0.0139147	-0.00671792	-0.040544
RH_Limbic_OFC_3	0.0422519	-0.00102995	0.0723078	0.00964621	0.0473825	0.00660815	0.0130173	0.0239616	0.160264	0.0242753	0.0576464	-0.0109784	0.031037	-0.0186894	0.0787635	-0.0275522	0.138856	-0.0309296	0.132902	0.0526511	-0.0191212	0.0420857	0.00509973	0.0277144	-0.0176767	0.00180178	-0.0001825	-0.0308514	0.0586862	0.0434309	0.00870388	-0.0289433	-0.0769778	0.0750208	0.0156208	-0.0420569	0.0226975	0.00231275	0.0878097	-0.124016	0.0225299	0.07577	0.0213768	0.0359883	0.0800487	0.138289	0.0210837	-0.0202428	-0.0751552
RH_Limbic_OFC_4	0.00777566	-0.0588314	-0.00820059	-0.0256107	0.0284003	-0.00378076	0.0984963	-0.013392	0.0641819	-0.00529121	-0.0153866	0.0561343	0.0618228	0.0639938	-0.0781887	0.0161208	-0.0411069	-0.0639825	0.0907568	0.0512707	0.0317041	0.0362438	0.0201983	0.0161289	0.00624198	0.0211713	-0.000677497	-0.0376868	0.0998369	0.000391827	-0.0220899	-0.015231	-0.0730189	-0.227787	0.0229819	-0.0627361	0.00490863	0.000987018	-0.0515928	-0.13149	-0.0184651	0.0256158	-0.0168768	0.023462	0.0988042	0.0575163	0.0220231	0.0236661	0.0590452
RH_Limbic_OFC_5	-0.0370329	0.00735681	-0.0192304	0.0305601	-0.00235381	-0.00234553	-0.0357386	0.0130019	0.118564	0.13584	-0.000255837	0.0600145	-0.0252935	0.0788056	0.0768999	0.0121302	0.0288473	0.0397407	0.0159374	0.098378	0.00969234	0.027165	-0.0223617	-0.00933558	0.0310287	0.0112294	0.000251935	0.0376286	0.0323625	-0.0301969	0.0591626	0.0244557	-0.0367394	0.022516	-0.0480698	0.0468303	0.0563833	0.0785878	-0.0251604	0.0557467	-0.0110157	-0.00719452	-0.0214347	0.0345596	0.0767445	0.146777	0.0278263	0.0647926	0.137494
RH_Limbic_OFC_6	0.0697015	-0.0370463	0.0466026	0.039468	-0.0104891	0.0281009	0.0566451	0.0899813	0.132834	0.154938	0.0878212	0.081505	0.0303034	0.0108745	-0.0252611	-0.0143413	0.135167	0.0357777	0.12552	0.10012	-0.0318627	0.0100628	0.0223239	0.0156998	0.00896722	0.00854928	-0.00254554	0.0263024	-0.0129518	-0.00190129	0.0130225	0.0062773	-0.12722	-0.231778	0.0615668	-0.0770369	0.0731893	0.067157	0.0660152	-0.0742602	0.0647803	0.0223427	-0.00239475	0.0503934	0.0565399	0.173118	0.00399057	0.0160643	0.0634554
RH_Limbic_TempPole_1	0.00925014	-0.0539573	0.0113309	0.0865126	0.0499268	0.0339385	-0.0327231	0.0499851	0.0659235	0.0821033	-0.000257864	-0.0369423	0.0953429	0.123699	0.0024998	-0.0797148	0.203521	0.16728	0.130922	0.110842	-0.0611003	0.0266374	0.023845	-0.0382431	0.0241263	0.0230288	0.00136393	-0.0320613	-0.199006	0.041888	0.012095	0.0432321	-0.107207	-0.242524	0.0393212	0.0831787	0.114167	0.158828	0.145675	0.289953	-0.0251403	0.0909199	-0.0355759	0.0806162	0.126803	-0.026812	0.0424443	0.0409423	0.0938566
RH_Limbic_TempPole_2	0.131787	-0.0337889	0.0863951	0.0549058	0.0328044	-0.0206024	-0.0339135	-0.049859	0.0732218	0.0444475	0.0168256	-0.099078	0.106937	0.0980891	0.0333068	-0.0349993	0.164811	0.109219	0.0935859	0.0849478	0.126744	0.00864269	0.0243601	-0.0110309	-0.0473633	-0.00705325	0.0105104	0.00896176	0.0138103	0.0523275	-0.000187571	-0.0331194	-0.0534547	-0.151418	0.062698	0.0292442	0.105613	-0.0142737	0.135025	0.0763551	0.0401257	0.00397313	0.0282876	0.065957	0.0172508	0.115462	0.0116773	0.0704504	0.0701752
RH_Limbic_TempPole_3	0.0921302	-0.0756076	0.0463172	0.095828	0.0334224	0.0173417	0.0345453	0.0167304	0.081746	0.134251	-0.011585	0.0579285	0.0745838	0.11561	0.0730623	-0.0736719	0.170962	0.108577	0.107971	0.0876725	-0.122549	-0.00295736	-0.00371126	-0.030361	-0.010407	0.0195404	0.0102384	-0.0261659	-0.0840875	0.03553	0.050353	-0.00643723	0.0341175	-0.196635	0.0856991	0.00689678	0.0932411	0.104617	0.0831768	0.240505	0.030897	0.0715761	-0.0337617	0.0586211	0.0248191	0.0165618	0.0394579	0.0426572	-0.0411293
RH_Limbic_TempPole_4	0.019564	-0.0397951	-0.0197472	0.0193858	0.0578342	0.0141112	0.0381242	-0.11114	0.125662	0.0759463	-0.017935	-0.0331442	0.110106	0.0468829	0.0220548	0.0363637	0.180494	0.196812	0.0866466	0.10043	-0.0634876	0.00728261	0.0243963	-0.0354617	-0.0337163	0.0343563	0.0265243	-0.0115958	-0.0585907	0.0133474	0.0204728	-3.63951e-05	-0.0680777	-0.00439771	0.0441516	-0.0469877	0.121875	-0.0017269	0.12068	0.145832	0.0153489	0.016929	0.0127312	0.0950159	-0.0175666	0.0721296	0.0162417	0.0628579	-0.0357567
RH_Limbic_TempPole_5	-0.05775	-0.0469012	-0.040523	0.0706109	0.0139622	0.0333587	0.0102885	0.0427657	0.0800047	0.0704774	-0.00657085	-0.0274547	0.017047	0.123357	0.033125	-0.0418274	0.0967326	0.12666	0.114987	0.0772653	-0.0276449	0.0103417	-0.0957485	-0.0192781	0.0331291	0.0306213	-0.0161912	-0.0263967	-0.0528564	0.016273	0.000106833	0.0285457	-0.103688	-0.165745	0.015768	0.0276676	0.0808354	0.127193	-0.012127	0.22903	-0.00889874	0.0536101	0.00060647	0.0388641	0.113167	-0.0318157	0.0377794	0.041722	-0.00172338
RH_Limbic_TempPole_6	0.103944	0.0423212	0.0730359	-0.00725907	0.0065202	-0.0344997	-0.0828076	0.000157825	0.110391	0.0261788	-0.0480835	-0.0138244	0.125132	0.00243241	-0.105869	0.123244	0.0574414	-0.00360639	0.0840447	0.106705	-0.127856	-0.00457045	-0.00495437	0.00810804	-0.0365296	0.00284718	-0.0289968	-0.0179889	-0.0792544	-0.0458733	-0.00549171	0.000710385	-0.0647891	0.0334834	0.0364473	0.0056731	0.0942303	-0.000424406	0.114808	-0.0955564	0.0773178	0.0338027	-0.00729911	0.0317774	0.0418519	0.116131	0.0410486	0.0604893	0.154807
RH_Limbic_TempPole_7	-0.0314927	-0.0569976	0.0086768	-0.0194252	0.0423849	0.0441125	-0.0232839	0.0726959	0.0196931	0.044393	-8.7168e-06	0.00573043	0.142128	0.115159	-0.0476479	-0.0444293	-0.0230125	0.139179	0.0352173	0.0791728	-0.0572344	0.01387	-0.000125891	-0.0579771	-0.0563211	0.0284542	-0.00221184	0.0308388	0.00678046	0.00961134	0.0456482	0.0287756	-0.13206	-0.0823671	0.0905938	0.0120586	0.0281188	0.0319068	0.0921288	0.291159	0.00503716	0.0618856	0.0112824	0.00252997	0.157529	0.0103446	0.0416938	0.0798569	0.0537987
RH_Cont_Par_1	0.0282323	-0.0293664	0.0474641	0.0264944	0.0403438	0.00917199	-0.0514811	-0.0270779	0.0289953	0.0493952	0.0328821	0.0364063	0.072964	0.0164462	0.0551589	0.00128182	-0.0645521	-0.0341328	-0.00118896	0.0348116	0.0960035	0.00661435	0.0100901	-0.00522075	-0.0173597	0.00044562	0.0256251	-0.000350947	-0.0895977	0.0102776	-0.0569745	-0.0269405	-0.126013	-0.0925721	0.00131339	0.0469754	0.0237	-0.00861937	0.0404891	0.213194	-0.03619	0.0391745	0.0256556	-0.0210424	0.063743	0.0422131	0.0236043	0.0769245	0.0364535
RH_Cont_Par_2	0.0569654	-0.0292741	0.0977316	0.0109911	0.0134736	-0.0229859	-0.0415739	-0.0365673	-0.00354203	-0.00493701	-7.92758e-05	0.0284762	0.0171438	-0.000558553	-0.0414851	-0.0377679	-0.0419603	-0.120429	-0.00213422	0.000994523	0.0605722	0.00982535	0.0354205	0.0106678	0.00310282	-0.0191435	-0.00649016	0.00353693	-0.0452128	-0.0308048	-0.0375639	-0.0557619	-0.0613023	-0.151425	-0.0348196	0.0237343	0.0722661	-0.00187443	0.0341279	0.119723	-0.0631145	-0.0436982	0.0332836	-0.0524916	0.0338845	0.0374806	0.00485604	0.0436218	0.0969065
RH_Cont_Par_3	0.0489503	0.0727785	-0.0105931	0.0205301	-0.0198758	0.000722927	0.0256764	0.028439	0.0334174	0.0978289	0.0500931	0.0528922	0.112048	0.0655707	0.0137412	0.0126714	0.115649	0.0390531	0.040592	0.0414699	0.0589267	0.0240548	0.0633746	0.0283314	0.00294524	0.00725769	0.0446842	0.041724	-0.0221426	0.0486507	-0.000444386	0.0124433	-0.117785	-0.143204	0.0219571	0.0549575	0.0746401	0.0469642	0.0494264	0.0633203	-0.0129653	0.0584435	0.0253108	-0.0118933	0.0582883	0.134844	0.0725063	0.0885743	0.0679979
RH_Cont_Par_4	0.0370379	-0.00703474	0.074336	-0.0225806	0.00454005	0.00917968	-0.00357496	0.0464929	0.0269167	0.0450731	0.0372351	0.046791	0.0127979	0.000221133	0.0109282	-0.0431392	0.030099	-0.031752	0.0517972	-0.0304279	-0.0395988	0.0104959	0.0401156	0.0246346	0.0123939	0.0110334	-0.0245468	0.0136647	-0.105572	-0.0293819	0.0127395	-0.0223251	-0.0140161	-0.0690468	-0.0189079	-0.0143213	0.0960402	0.0370016	0.105673	0.0184572	-0.0103318	-0.0439664	0.0594838	-0.0378333	0.0599001	0.125365	0.0171027	0.0565451	0.150396
RH_Cont_Par_5	0.047804	-0.0199067	0.111898	0.0268779	0.049177	-0.0135714	-0.0504481	0.0117038	0.0279029	-0.0130104	-0.00170565	0.0523531	0.0643433	-0.0176621	-0.00792287	-0.0127556	0.0293638	-0.119692	0.0102974	0.015201	0.0305406	0.0142981	0.0546012	0.0288635	0.00426438	-0.00439453	0.00916306	0.0363303	-0.0181575	0.0316514	-0.0130956	0.00442416	-0.0281543	-0.117998	-0.0274809	0.00704057	0.0779205	-0.0162301	0.077952	0.138981	-0.0558908	0.0139318	0.0444325	-0.0362214	0.112858	0.144521	0.0470456	0.0895024	0.0973925
RH_Cont_Par_6	0.0220402	0.00582321	0.0753328	0.027686	0.026091	0.0491208	-0.00741837	0.0280303	0.065209	0.0703695	0.0317058	0.0828482	0.058929	0.0141395	0.012398	0.00359632	0.0619436	0.00165264	0.0433433	0.0528829	0.0466085	0.00742451	0.0473804	0.0148643	-0.00204572	0.0211946	0.0132087	0.0360054	-0.0445329	-0.00397407	0.0169341	-0.0168759	-0.0793343	-0.132167	0.0253236	0.0597946	0.0904077	-0.00684974	0.0924077	0.157181	-0.0403133	-0.0163905	0.0190222	-0.0416278	0.0638635	0.0949604	0.0185219	0.0699136	0.0389432
RH_Cont_Temp_1	0.0949846	-9.98298e-05	0.128306	0.0303495	0.0273003	-0.0155484	-0.0497347	-0.0393211	-0.0245205	0.052164	-0.0213786	-0.00256807	0.0682029	0.0335658	-0.0374748	-0.0104881	0.151057	0.00397614	0.0596941	0.105866	-0.00790055	0.0182954	0.0331074	-0.00484575	-0.00277177	-0.0121183	0.013626	0.0314095	0.0497982	-0.00502099	0.00494695	-0.00125189	0.187687	0.0158512	0.0432149	0.00530033	0.102619	-0.0343973	0.092376	-0.0606432	-0.0279055	0.0704312	0.0135111	0.0380436	0.0939291	0.125955	0.0305422	0.102671	0.21268
RH_Cont_Temp_2	0.0399915	0.0283204	-0.000802506	0.0287889	0.0160592	0.00944284	-0.0075466	-0.0146896	-0.0357433	-0.00195476	-0.0318556	0.0152352	0.120195	0.0370698	0.0723825	-0.0130169	0.14297	0.0880167	0.0763479	0.0830966	-0.0045918	0.0364189	0.0474563	-0.0167288	-0.0121553	-0.00723219	0.0362444	0.0301183	0.0281005	0.00415484	-0.00874584	-0.0123098	0.00661966	0.0141496	-0.00459436	0.0216547	0.076233	0.0272196	0.0609121	-0.00384148	-0.0615014	0.0609372	0.0331008	0.0332447	0.0183607	0.141653	0.0164056	0.0711396	0.13699
RH_Cont_PFCv_1	-0.0116224	0.0223246	0.0297799	-0.0142625	-0.0324876	0.00343152	0.0494798	0.0419093	-0.0136981	0.0595889	-0.0166773	0.0849084	0.057086	0.0193543	-0.00143458	0.00329598	0.000665682	-0.0387396	0.0570735	0.0167175	0.0403691	0.0101783	0.00656054	0.0183549	0.00415367	0.0129541	-0.00103306	-0.0440974	0.000105674	0.0455381	-0.0484951	0.0276052	-0.0678978	-0.180525	-0.0159438	-0.0103174	0.0829066	0.050704	0.112321	0.202161	-0.0700339	-0.0639574	0.0176604	-0.0907098	0.0937116	0.0155419	0.0183898	0.0444709	-0.119705
RH_Cont_PFCl_1	0.0788698	-0.0428634	0.0676112	0.0437918	0.0206768	-0.00505606	-0.0494498	0.0713768	0.0592107	0.0988987	0.067683	0.0487128	0.070933	0.0419141	-0.0500243	0.0496602	0.141183	0.00704601	0.117331	0.0349154	0.0460074	-0.00759218	0.0568366	0.014216	-0.0138958	0.0105602	-0.0115053	0.00297566	0.030852	-0.00690376	-0.0358265	0.023156	-0.0380681	-0.0793764	0.0591808	-0.0395124	-0.0140307	-0.0165246	0.00297634	-0.0852563	-0.0182733	0.0616752	-0.00335002	-0.0097188	0.0831319	0.107306	0.0235618	0.0347411	0.192061
RH_Cont_PFCl_2	0.0146405	-0.0395969	0.0780415	-0.0141087	0.0140925	-0.0147975	-0.0242381	-0.043619	0.0616115	0.0859543	0.0475293	0.0339401	0.0587687	0.0392579	0.0550308	0.02654	0.0511708	0.0477086	0.0549749	0.0783123	0.0419155	0.0215924	0.00426795	-0.0238462	-0.00366762	-0.0137653	0.00284787	0.0336948	0.0702197	-0.0380621	-0.0196348	0.0244519	-0.130078	-0.192172	0.0266165	0.0446706	0.0108775	0.0238131	0.0440446	-0.0171634	-0.0258831	0.0425642	0.0352778	-0.0148919	0.116197	0.0994387	0.00514541	0.049293	0.0411191
RH_Cont_PFCl_3	0.0569631	-0.0596493	0.0588117	0.0429291	-0.0181334	-0.0211011	0.063196	-0.00730333	0.00464016	0.0348335	0.0191724	0.0332193	0.0388299	0.0884842	-0.00408856	-0.0292553	0.0801271	0.0145551	0.0962945	0.0602071	0.108419	0.0218535	0.0357065	0.0139774	-0.0214383	0.0208521	0.00875517	0.0124823	-0.0445943	0.0215922	0.0499204	0.0684042	-0.157046	-0.210816	0.030603	0.0629402	0.01464	-0.0121568	0.00561955	0.0318527	0.00281884	0.0465208	0.0297277	-0.0222587	0.084196	0.104622	0.0559112	0.0364657	-0.0310349
RH_Cont_PFCl_4	0.031892	0.0126247	0.00147787	-0.0177716	0.0301712	0.0235322	0.00131557	-0.0134608	-0.0100916	0.060825	0.0145677	0.0424779	-0.013712	0.0568899	0.0139919	-0.0503789	-0.0545685	-0.0302679	0.0569842	0.0926677	-0.0404106	0.0272932	0.00618612	-0.0351635	0.00604719	0.00439033	0.00669619	-0.00645384	0.0196661	-0.0215072	-0.0161151	-0.0216032	-0.0684241	-0.107903	-0.00502747	0.00632804	0.057616	0.0271695	0.0509491	0.153594	0.00802909	-0.0269192	0.0355704	-0.0229058	0.0979226	0.13211	0.023171	0.0274052	0.0573074
RH_Cont_PFCl_5	0.037988	0.0567272	0.0700287	0.00244424	0.0213177	0.0353194	0.0197066	0.0631657	-0.049943	0.0825864	0.019337	0.0415675	0.0404128	0.073343	-0.00165137	-0.0597065	0.051891	-0.0166273	0.0222817	0.0490102	0.0580588	0.0091753	-0.00855313	-0.0187631	-0.0148503	-0.00228799	-0.0134881	0.0179122	0.028438	0.00247726	0.022418	0.0462841	-0.0968556	-0.157502	-0.00968174	0.0626533	0.0538165	0.0346753	0.0325104	0.055605	-0.0371858	0.0115061	0.0444155	-0.00923733	0.103386	0.0951742	0.0165561	0.0337431	0.0358858
RH_Cont_PFCl_6	-0.0063711	0.0275792	0.00221263	-0.0317886	0.0260883	0.0250836	0.055633	0.0276851	0.0176442	0.0830713	0.0128853	0.0715188	0.0796657	0.0875728	0.0471103	-0.0596602	0.0570673	-0.00295864	0.047634	0.0605919	-0.0785719	0.0366054	0.00769642	-0.0328304	-0.000450581	0.0262325	0.0273374	0.0346984	0.023675	-0.0478472	-0.0148702	0.0210336	-0.0292174	-0.134161	-0.0187092	0.01602	0.0776285	-0.0278098	0.0382054	0.186441	-0.00774758	0.0154525	0.0287277	0.0123904	0.122402	0.175645	0.0463222	0.0424918	-0.0436003
RH_Cont_PFCl_7	-0.0332961	0.056082	0.0363827	-0.0495161	-0.00177936	0.0239116	-0.0308681	-0.0121421	0.0127095	0.0184873	0.00857783	0.00409688	0.0519717	0.0658986	0.0485039	-0.0658328	0.00804432	-0.0521798	0.0298247	0.0305487	-0.163844	0.0362208	0.0182595	-0.0318627	0.00182211	-0.0320275	-0.0195228	0.0473224	0.00100563	-0.0421681	-0.0224495	0.0521664	0.0208911	-0.0568341	-0.0095625	-0.0129879	0.0867088	0.0281762	0.084484	0.193382	-0.0532884	0.0396513	-0.00312165	0.0169162	0.109989	0.160121	0.0382482	0.0109235	0.00475193
RH_Cont_PFCl_8	0.0325429	0.0761861	0.0874251	0.0249468	-0.00509543	-0.0120768	0.0386652	0.0149743	0.01871	-0.0293623	-0.0305563	-0.0606032	0.0349098	0.0522118	-0.00886119	-0.0766157	0.105128	0.039095	0.0978115	0.0537439	0.0736146	0.00131514	0.021985	-0.00505773	0.00826031	-0.0321018	-0.0206471	0.0223116	-0.115339	0.0524902	4.21786e-05	-0.0128973	-0.0709334	-0.163636	0.0483528	0.0701229	0.0805178	0.0130101	0.0893013	0.0516559	0.0327281	0.0527489	0.0464083	-0.0098239	0.0506929	0.0128728	0.0279065	0.0105866	-0.0546499
RH_Cont_PFCl_9	0.00371278	-0.0192068	0.0683276	-0.0144719	-0.0226651	0.0288295	0.0476183	0.0192446	-0.0428211	-0.00836551	0.0162457	0.0224631	0.104044	0.0916012	0.0382701	-0.0632752	-0.0288121	-0.00132774	0.0417545	0.0672049	-0.0846469	0.0344191	0.0610144	-0.0344019	0.000799565	0.0149559	-0.0146241	0.0176132	-0.0152202	-0.00849555	-0.0112657	0.0386652	-0.0703479	-0.0987876	0.0176411	0.0514534	0.102757	0.00593486	0.0482649	0.156041	0.00886209	0.0155227	0.0244271	0.0184703	0.0797575	0.152893	0.0458652	0.0357159	0.0127932
RH_Cont_PFCl_10	0.014578	0.0109207	0.0812674	-0.0182647	0.0112557	0.0548727	0.00327068	0.157774	0.0222268	0.0460011	0.0125836	0.0542003	0.0472543	0.0420632	0.0854842	-0.0122417	-0.0387719	0.000396909	0.027636	-0.0149991	-0.0387482	0.0225141	0.0349735	0.0337966	0.0118769	0.025922	0.0241693	0.026026	0.0631021	-0.0795171	0.0388418	0.00645627	0.0837979	-0.06723	-0.0520859	0.00431795	0.0661058	0.00528579	0.0700688	0.163439	0.00558458	-0.00799537	0.0161792	-0.037678	0.113222	0.154495	0.0568998	0.0526239	0.0414355
RH_Cont_PFCl_11	0.0435423	0.0549365	0.0367607	-0.00963571	0.00496767	0.00626533	0.0436357	0.0710201	0.0269568	0.096462	0.0394844	0.0329555	0.0770028	0.035634	0.0384898	-0.0242088	-0.000680421	-0.0293402	0.0817455	0.0269155	-0.0116175	-0.00519642	0.0464442	0.0300392	-0.0134211	0.00201448	-0.0328832	0.000915054	-0.10183	0.0628851	0.000233346	-0.017934	-0.0395572	0.0508934	0.0402561	0.052931	0.0907662	0.0399719	0.0157073	0.114176	-0.0278222	0.0025843	0.0554542	-0.0124032	0.0862534	0.0743668	0.0710882	0.0694248	-0.00442468
RH_Cont_PFCl_12	0.0548029	0.0579223	0.0749758	-0.021804	0.0213208	-0.00484041	0.0205453	-0.0308416	0.0149196	0.0632521	0.040349	0.0559394	0.118374	0.0475996	0.0391309	-0.0196591	-0.00118704	0.00165957	0.0820801	0.0186731	0.0148437	0.0173298	0.0451208	0.00893231	-0.00748689	-0.00341745	0.00848542	0.0338394	-0.128823	0.0360189	0.0399885	-0.0015627	0.022334	-0.00441839	0.0192141	0.0519754	0.0367813	-0.0185039	0.0182416	0.150269	0.00154814	0.0651166	0.0269468	0.0104903	0.0977179	0.0731164	0.0224787	0.0467902	-0.0370995
RH_Cont_PFCl_13	0.0534266	0.0431573	0.0495706	-0.0304713	0.00319482	-0.0170007	-0.0328466	-0.0311792	-0.0270899	0.0693316	0.00719118	0.0856797	0.0339405	0.0717918	-0.0356743	-0.0766795	0.0697602	-0.0203397	0.107468	-0.0100619	0.0148687	0.0347634	0.0149702	0.0183609	-0.00334387	-0.0254047	-0.0189097	0.0210685	-0.0782873	-0.00829498	-0.0394437	0.0011746	0.0359032	0.0936538	0.0285903	-0.0438785	0.0373822	0.0282013	0.0854078	0.224025	-0.00254774	0.0690516	0.0242371	-0.0154626	0.0815214	0.134462	0.0708804	0.040258	0.0803657
RH_Cont_PFCl_14	0.0707985	0.0296364	0.0802409	-0.00397263	0.0263169	0.035492	-0.0519411	0.000903546	0.0930852	0.106666	0.0541513	0.0451224	0.0671859	0.0650698	-0.0327668	-0.0531646	0.0123567	-0.0500315	0.0713247	0.00626244	0.0764062	0.0137585	0.00441432	0.00150848	0.0143463	0.0220555	0.0231134	0.0259903	-0.0812455	0.0204756	0.0454109	0.0322927	0.0177934	0.130674	-0.0149089	0.0197352	0.080263	0.0131078	0.079128	0.205971	0.0044853	0.0914251	0.0182778	0.0101475	0.0942916	0.0861656	0.0414142	0.118054	0.05908
RH_Cont_PFCl_15	0.0463832	0.0482846	0.0961178	0.00745709	-0.0213706	0.0589538	-0.0371876	0.0453019	0.0987708	0.0883992	0.0556176	0.0666967	0.0213844	0.0524959	-0.00588676	-0.0711601	0.0543133	0.0119298	0.0429964	0.0191906	0.0441115	0.0242347	0.0402606	-0.0141913	0.00519074	0.0528517	0.0212472	0.0226602	-0.122016	0.0371806	0.0449007	0.0353189	0.102355	0.175124	-0.0153512	-0.0281442	0.0513135	0.00693661	0.0785466	0.17238	0.0112601	0.079797	0.0278853	0.00492949	0.0990183	0.126102	0.0846063	0.0714014	0.00628408
RH_Cont_pCun_1	0.00271478	0.0871252	0.0247669	0.0458923	-0.00942722	0.0161372	0.0252315	0.0533543	-0.0274624	0.0841367	0.0181598	0.0659469	0.0239489	0.00449659	-0.0925566	-0.0863513	-0.00438793	-0.0359181	0.0241486	-0.015974	0.0641134	-0.0110803	0.0544911	0.021016	-0.0433808	-0.0302202	-0.00189137	0.0160571	-0.127332	0.0144015	-0.0304037	-0.0344713	-0.109959	-0.131806	-0.0198448	-0.0405678	0.00677005	-0.0139701	0.0602206	0.151764	-0.00234481	0.0206702	0.0113426	-0.00759192	0.0596345	0.00667318	0.0112209	0.0177536	0.0116676
RH_Cont_pCun_2	0.0264878	0.0712984	-0.0217981	0.012884	0.0102044	0.00728903	0.0144274	-0.00148305	0.0338844	0.122249	0.0161492	0.0263544	0.0425605	0.0469049	0.00143574	-0.0497024	0.0766342	0.0962125	0.110339	0.0353832	0.052151	-0.0080828	0.0286224	-0.0199211	-0.00575249	0.0147417	0.0173795	0.038339	0.00670193	0.0392023	0.00940477	0.00664968	-0.105343	-0.109256	-0.029087	-0.0225291	-0.0157466	0.0186406	-0.0365032	0.0620833	0.0279642	0.0304339	0.00778716	0.033233	0.0960882	0.12421	0.0334176	0.0559088	0.0148717
RH_Cont_Cing_1	0.071502	0.0273574	0.0613219	0.0549467	0.00365772	0.0424567	0.018107	0.0501738	-0.0414738	-0.0453133	-0.00572611	0.0397936	-0.0580217	0.0105489	-0.0424485	-0.0873852	0.109448	-0.0738197	-0.0520206	-0.050945	-0.0843677	0.0133479	-0.0487526	0.00109244	-0.0202194	-0.0364483	0.000941758	0.0132841	-0.0320253	0.00706829	-0.00236138	-0.0138835	-0.0225679	-0.168571	-0.0675133	0.050217	0.0252983	-0.00176591	0.188539	0.266034	0.0203796	0.0275729	0.00800698	-0.0180683	0.118812	-0.0918044	-0.00640579	0.0250917	-0.0514397
RH_Cont_Cing_2	0.0157108	0.0126338	-0.0399086	0.0274164	0.00939667	-0.0350192	-0.0184633	-0.0733936	0.0121152	0.103672	0.0250197	0.107612	0.0240588	0.0763781	0.088741	-0.0686591	0.0533275	0.0174272	0.0604806	0.0381719	-0.0950899	0.0290021	-0.0215795	0.00199614	0.0228426	-0.00265193	0.010172	0.0375158	-0.0638211	0.0198428	0.0224405	-0.0302151	0.0978792	0.0259284	-0.0581323	0.00436563	0.00194525	0.0184041	0.0453738	0.249507	0.0149979	0.00201999	0.0267037	-0.047551	0.0285925	0.12556	0.0169927	-0.0189544	0.120471
RH_Cont_PFCmp_1	0.0150379	0.0271616	0.103713	0.043282	-0.00552547	0.0153307	0.0373398	0.137058	0.00606283	0.11396	0.0187761	0.0436858	0.0436152	0.018548	-0.0850776	-0.10305	0.0116186	-0.00703755	0.0776837	0.0265861	0.0299333	0.000581375	-0.0158813	-0.0125102	0.0052275	0.0123314	0.0035638	-0.00375003	-0.159358	0.0863076	0.0328895	0.0452155	-0.047713	-0.0853833	0.0490032	0.033339	0.0563139	0.0271162	0.0944788	0.147824	-0.0153388	-0.00854089	0.0417599	-0.0301923	0.065984	-0.0536343	0.00861744	0.0424205	-0.0504567
RH_Cont_PFCmp_2	0.0252899	0.0307947	0.121896	0.0231701	0.00296755	0.0147104	0.0516768	0.082717	-0.00423882	0.120139	0.0262898	0.0518869	0.09082	0.059041	-0.041021	-0.0809548	-0.0246829	-0.0436234	0.0902094	0.0309341	0.051205	0.0472575	0.0318846	-0.00936486	0.00400168	-0.0021207	-0.0133286	0.0267655	-0.126063	-0.0212339	-0.0323066	-0.000713229	0.0234122	0.00118738	0.0155018	-0.0174226	0.0390914	0.0246896	0.060311	0.206505	-0.0413692	0.0544085	0.0302695	0.00366081	0.0830883	0.0573526	0.0404928	0.101819	0.00261972
RH_Default_Par_1	0.065935	0.0429085	-0.0278122	0.021642	0.0188697	0.000537003	-0.027531	-0.058005	0.0810471	0.0958185	-0.00242311	0.00309805	0.098087	0.0501377	0.109369	-0.00898348	0.135782	0.0357497	0.0911067	0.0522427	-0.110245	-0.000276501	0.0278811	0.0228578	-0.0100102	-0.0305256	-0.0253497	0.0109741	-0.0431003	0.0148357	0.000182412	0.0250179	0.00621036	-0.238991	-0.0136616	-0.0512879	0.0755513	0.0635011	0.178935	0.246028	0.0243803	-0.00355866	-0.00713685	-0.015497	0.00464928	0.103325	0.0434715	0.0526698	0.201086
RH_Default_Par_2	0.0789583	0.0583015	0.00472779	-0.028152	-0.00496966	0.00489672	0.0612665	-0.0119628	0.0879	0.0938435	0.0197731	0.0471529	0.034387	0.0145189	0.0448606	-0.0458133	0.125769	0.145506	0.0865964	0.0571232	-0.00599433	0.023698	-0.0244479	-0.0418402	-0.0217745	0.0281754	0.0431934	0.0177112	-0.102661	-0.0392248	0.0838012	-0.0369125	-0.0203922	-0.0553426	0.0564286	0.028325	0.0409683	0.00258162	0.0751869	0.247227	0.0574897	0.0655199	-0.00809909	0.0437169	0.0524381	0.142708	0.0201603	0.0374746	0.0841641
RH_Default_Par_3	0.0810415	0.0249284	0.0215749	-0.00180378	0.0294172	0.0062686	-0.0341069	-0.04703	0.051207	0.0619333	0.00446916	0.0407037	0.13283	0.06625	0.0858274	-0.032859	0.102708	0.0793379	0.126818	0.0744105	0.0488136	0.0162029	-0.0181861	-0.00294768	-0.00751544	0.00816134	0.0156097	0.0417824	-0.070174	-0.000743912	-0.0394857	-1.08648e-05	-0.039041	-0.149043	0.029706	0.0358333	0.0433644	-0.0294533	0.028269	0.261279	0.0229019	0.070211	0.023838	0.0246234	0.0135072	0.0793001	0.0105995	0.0258991	0.0980844
RH_Default_Par_4	0.0811814	-0.00964142	-0.0310714	0.0116673	0.0290049	-0.0153507	-0.0229581	-0.0866804	0.059332	0.0414704	-0.0169761	0.0492641	0.107985	0.0165267	0.05129	0.00961249	0.0489115	-0.0447891	0.0333112	0.0228277	0.00757113	0.00216095	0.0398896	0.010865	-0.0266499	-0.0262045	-0.0058622	0.0229514	-0.134063	0.0310791	-0.0596292	-0.00780773	-0.0501004	-0.115156	-0.0138851	0.0224864	0.0785738	-0.0119269	0.0515583	0.172769	-0.0447717	-0.0393598	0.0233949	-0.0631742	0.0690547	0.0644636	0.0240729	0.0590854	0.0682838
RH_Default_Par_5	0.0327342	0.0127977	0.0485912	0.0209728	-0.00478157	0.0338355	-0.0200595	0.00298693	0.00161443	0.0693037	0.0191894	0.0309397	0.0795194	0.0334428	0.0432807	0.00497792	0.0245291	0.060231	0.00584238	0.0549202	0.0791334	0.0192658	0.00446525	-0.00802857	-0.0186666	0.00773855	0.0518541	0.0398179	-0.0722742	0.0207498	0.0397178	-0.0042346	-0.122233	-0.0792546	0.0375661	0.0721821	0.0270953	-0.0206664	0.0380533	0.221622	0.00421269	0.0855575	-0.00329384	0.0120951	0.043951	0.0792071	0.0159404	0.0664116	0.00258979
RH_Default_Temp_1	0.0747229	0.0147619	0.0381682	0.00672185	0.00272302	-0.0116146	-0.0051808	-0.0477899	0.0592612	0.106133	0.00865174	0.0189053	0.0994637	0.125898	0.0738085	-0.0841682	0.12295	0.146038	0.129106	0.0914377	-0.0305056	0.00687032	0.0241708	-0.0132161	-0.00818775	0.014773	-0.00535284	0.0134153	-0.0968883	-0.0151154	0.0562253	0.00323829	-0.0622165	-0.022449	0.0719484	0.00763029	0.0586279	0.0471923	0.0609006	0.117743	0.0312257	0.0375324	-0.0617479	-0.0055388	0.0777211	0.145483	0.0417453	0.053772	0.0563389
RH_Default_Temp_2	-0.000118177	0.0281858	0.0498496	0.0340953	0.0277913	-0.026627	0.0371705	-0.0229663	0.0334654	0.130634	0.0199295	0.0170045	0.148108	0.095517	0.0732348	-0.0330748	0.0718968	0.0965061	0.100109	0.0782444	0.00588443	0.0197607	-0.00132689	-0.0436126	-0.0090997	0.0167381	0.00959084	0.0329496	0.015192	0.0244445	0.0321549	-0.018778	-0.0295109	-0.000682926	0.0630541	0.0254271	-0.0196894	-0.00867016	0.132615	0.103917	-0.00736347	0.049092	-0.0478403	0.0116748	0.0552833	0.110201	0.00520817	0.032275	-0.014786
RH_Default_Temp_3	-0.0163982	-0.0525406	-0.0285412	0.0283188	0.0115185	-0.0158603	-0.0344906	0.00361623	0.0607538	0.088737	-0.0250206	0.056202	0.120514	0.140578	0.0496515	0.0344688	0.137602	0.134456	0.0813757	0.0821148	-0.168463	0.0175856	0.0157656	0.0158236	-0.00267697	0.0424391	-0.00282254	-0.0264618	0.00770089	0.022167	0.0076462	-0.012466	-0.0779825	0.0827351	0.0457332	0.0182135	0.0650107	-0.00589429	0.0120733	0.0281765	-0.0257854	-0.0252905	-0.0276615	-0.0605936	0.0669932	0.11851	0.0305725	0.030438	0.025357
RH_Default_Temp_4	-0.0325111	-0.0141991	-0.0164189	0.0412619	0.0222603	-0.0158088	-0.0453263	-0.023667	0.0391338	0.07174	-0.026988	0.0484118	0.0634045	0.049385	0.0795832	-0.0176041	0.15064	0.0931406	0.122821	0.0831523	-0.0748907	0.0140616	0.0231742	0.0205892	-0.0169002	0.0270885	0.0119145	0.00858949	-0.0943443	0.0558509	0.0320205	-0.00991893	-0.0309912	-0.100735	0.0405256	-0.0362909	0.0601888	0.00914797	0.0164135	0.114328	0.065339	-0.0184125	-0.0254975	-0.0154798	0.0604748	0.14334	0.0323303	0.0149545	-0.0875342
RH_Default_Temp_5	0.0528034	0.0103446	0.0725964	0.013414	0.00957446	-0.0180465	-0.0628015	-0.043537	-0.0548054	0.0561981	-0.0150486	0.000120047	0.114432	0.0424125	0.0367583	-0.0353454	0.0937795	0.0382083	0.0632341	0.0867309	-0.0309508	0.0196977	0.0140193	0.0114953	-0.00804216	-0.010672	0.00724462	0.0449326	-0.0556182	-0.00460977	0.0312761	-0.0157271	0.0755754	-0.0493762	0.0146389	0.0125609	0.00369545	-0.0479353	0.0451213	0.0845267	-0.0167734	0.0415442	0.0255504	0.00587107	0.0711201	0.0607486	0.0349141	0.0355195	0.0657352
RH_Default_Temp_6	0.0207465	-0.0284908	-0.0474065	0.030302	-0.0125567	-0.0219621	-0.0302714	-0.0239463	0.0195204	0.0823874	-0.00533224	0.0205701	-0.0158203	-0.0098181	0.0414558	-0.0231762	0.160957	0.147856	0.120058	0.0873651	-0.152818	0.0264019	0.046196	0.0371715	-0.0420617	-0.0209568	-0.0134499	0.0106598	-0.148051	0.0315966	-0.00391513	-0.00810349	0.0688314	0.081846	0.0359534	-0.0809489	0.103036	0.00345112	0.0417205	0.0737632	0.00716007	-0.0116055	-0.00661109	0.0253179	0.0947406	0.155521	0.0674194	0.0765707	0.0300948
RH_Default_Temp_7	0.066033	0.0586639	0.0772884	0.00328528	-0.0164432	-0.0081366	-0.025829	-0.0219507	0.00124417	0.0459806	-0.025703	0.00299593	0.121108	0.00309739	0.089878	-0.0280955	0.149587	0.0192529	0.0608256	0.09582	-0.0693975	0.0197605	0.0390353	0.0111242	-0.0176938	0.00610991	-0.0113946	0.00160535	0.0140368	0.0616226	0.0352827	0.0349486	-0.0443581	0.0860262	0.032648	0.00244603	0.067149	-0.00984236	0.0137681	0.160628	-0.0230969	0.0317902	0.0349066	-0.0131732	0.0990348	0.13412	0.043975	0.0282201	-0.0152117
RH_Default_Temp_8	0.0260292	0.0541609	-0.0181442	-0.0221921	-0.0192374	0.00871153	0.00665041	0.0112342	0.0866984	0.100739	0.000483764	0.00107393	0.0465392	0.0485467	0.122935	-0.0182475	0.165315	0.126318	0.105997	0.0845022	-0.0815156	0.00786573	0.036242	0.0161724	-0.00689714	0.0326386	0.00163166	0.00896934	-0.178175	0.0545443	0.0441938	0.0306026	-0.120452	-0.0300917	0.0535179	-0.085719	0.0859365	-0.00193052	-0.006441	0.110222	0.0403129	0.00489869	0.043418	-0.00454281	0.122287	0.145469	0.0468202	0.0784106	0.0167393
RH_Default_PFCv_1	0.0150406	0.0253166	0.0699117	0.00591201	0.0192149	-0.0238192	0.0100338	-0.0310753	0.0543285	0.0903414	-0.00257075	0.0318767	0.0284094	0.0793896	0.0255634	-0.0706319	0.0384846	0.00810303	0.092457	0.0447852	-0.0311769	-0.0151126	-0.026047	-0.0405481	0.0128355	-0.0188266	-0.0132191	-0.00333858	0.00284547	0.00506962	0.0248644	-0.0156078	-0.0571501	-0.164757	0.0356039	0.0185177	0.0692487	-0.0697133	0.0265368	0.000592108	0.0125203	0.0453801	-0.0177897	-0.0310357	0.112471	0.0907684	0.0139582	-0.0368968	-0.0623774
RH_Default_PFCv_2	0.003641	0.0170666	0.00620448	0.0116234	0.0294945	-0.00286965	-0.023813	-0.00740028	-0.0377086	0.100582	-0.00252634	0.0513767	0.0636719	0.0824266	0.0017806	-0.0464585	-0.0275386	0.0148033	0.0760494	0.058545	0.00669627	0.0432421	-0.0407959	-0.0621748	-0.0298628	-0.0018315	0.0098804	0.0271393	0.0547519	-0.0507846	0.0318092	0.0191677	-0.0544649	-0.183323	0.0101513	0.0082474	0.0517148	-0.0259077	0.00619041	0.0142197	-0.0450109	0.0207843	0.0279407	-0.0303368	0.0758533	0.103874	-0.0325964	-0.0176438	-0.051155
RH_Default_PFCv_3	0.0330504	0.0415303	0.0569455	-0.0442178	0.0192802	-0.0153891	-0.00348606	-0.0382781	0.0235815	0.0533869	-0.000990224	-0.0231402	0.0928332	0.100042	0.0687789	-0.0624955	0.0847903	0.0377289	0.0615715	0.0699654	-0.0118614	0.0116385	-0.0108596	-0.0181242	0.00476498	-0.0372368	-0.00862583	0.0088176	0.0524639	-0.0150909	-0.0589452	0.0141102	-0.113628	-0.119464	0.0209412	-0.0167138	0.0594675	0.00345569	0.0678221	0.0261269	-0.0394215	-0.00512909	0.00237045	-0.0391009	0.101033	0.14084	0.0132524	0.0218507	0.027973
RH_Default_PFCv_4	-0.0247998	0.0912863	0.0305883	-0.049079	-0.00665207	-0.01022	0.0259991	-0.0334361	0.0198539	0.0775835	-0.0172174	0.0420347	0.0667189	0.0750513	0.0440299	-0.093693	-0.0471181	-0.089347	0.0687596	0.0423011	-0.0772769	-0.010671	0.0231001	-0.00451054	0.000778345	-0.0299355	0.00115853	0.00350675	0.0497184	-0.0395585	-0.0382741	0.00303811	-0.0702919	-0.115626	0.00344942	-0.0288409	0.066853	0.00305334	0.063405	0.206465	-0.0302722	-0.0281248	0.000476139	-0.0556656	0.0909123	0.114796	0.026286	0.00965163	0.00247617
RH_Default_PFCdPFCm_1	-0.0335297	0.0140492	0.0667265	0.0131142	0.00201545	0.00997483	0.0357979	0.00254576	0.0406867	0.0869734	0.00504761	0.0745101	0.0284598	0.0863586	-0.00373292	-0.0224499	0.210187	0.117671	0.158621	0.0559607	-0.0104234	0.0627504	-0.0185924	-0.0448339	-0.0221353	0.0236544	0.0238967	-0.0641706	-0.035076	-0.00552784	0.073316	0.0126126	-0.0174228	-0.107953	0.0329396	-0.00776793	0.0626805	-0.0381899	0.0284455	-0.062968	0.0578806	0.0677078	-0.0155644	0.07137	0.0560095	0.163491	0.0128933	0.0150616	-0.0102042
RH_Default_PFCdPFCm_2	0.0380305	-0.0523651	0.086321	0.0660776	0.00935794	-0.00899106	0.106019	0.0237699	0.0909987	0.0791895	0.0278462	0.0138496	0.152212	0.07124	0.0337188	0.0489996	0.0833486	0.141583	0.136038	0.0894985	-0.00511876	0.00581287	-0.0190071	-0.00531535	-0.0124807	0.00440628	0.0344733	0.00791183	-0.0231558	0.0133305	0.0495065	-0.00588415	-0.106	-0.197205	0.0513089	0.0246345	0.0349103	0.0108083	-0.0219439	-0.0485017	0.0683056	0.054597	-0.0184203	0.0576684	0.0413948	0.135614	-0.00771675	0.0239218	-0.0769378
RH_Default_PFCdPFCm_3	0.0102691	0.023024	0.110096	0.0486048	-0.0258158	0.00576639	0.0252198	0.0592571	-0.0486293	0.103469	-0.0134824	0.0260763	0.045998	0.0244234	-0.0290207	-0.0766385	0.0627611	0.0551665	0.108911	0.0684355	0.027516	-0.00363873	-0.050475	-0.0274049	-0.00236849	0.00711688	-0.00125168	-0.0551899	-0.124972	0.0242153	0.0225017	0.0154767	-0.0816157	-0.232583	0.0383343	-0.0151007	0.0186382	-0.0473874	0.041343	0.0602043	0.0254593	0.0120876	-0.000187202	-0.0160913	0.0402462	0.0230207	-0.0103321	0.039088	-0.073918
RH_Default_PFCdPFCm_4	-0.00510283	0.00114556	0.1208	0.030123	-0.00731423	0.0144151	-0.0122385	0.058487	0.0286397	0.0939959	0.020555	0.0179519	0.0507053	0.0694507	0.00761777	-0.0609671	0.0772016	0.0758951	0.122733	0.0796018	0.00431171	-0.0141765	-0.0323472	-0.0197375	0.000617545	0.011937	0.00779242	0.00618691	-0.124355	0.0195815	0.044652	-0.00465048	-0.0415041	-0.238398	0.0558886	0.032411	0.0156123	0.0567648	0.00460471	0.0993073	0.066396	0.0552228	-0.00723851	0.0379526	0.0663195	0.0413091	-0.0224559	-0.0322701	-0.150865
RH_Default_PFCdPFCm_5	0.033448	-0.0377785	0.0939447	0.0440366	-0.0121126	-0.0294664	-0.0406652	-0.0395	-0.0190025	0.077444	-0.0307142	-0.0243119	0.0469262	0.0170551	0.0287087	-0.015296	0.114192	0.0704859	0.111858	0.0686092	0.0714575	0.0332836	0.0448891	0.000896952	0.0129531	0.0650134	0.0275157	0.0102148	0.00921833	0.0248883	0.0314503	0.0298618	-0.100234	-0.230539	0.0327805	-0.026027	0.0234299	0.0191842	0.0068552	0.086363	0.0526631	0.0750431	0.0172692	-0.00137908	0.0598425	0.0566619	0.00541007	0.0109142	-0.01749
RH_Default_PFCdPFCm_6	-0.00320342	0.00414384	0.0848006	0.0289854	-0.013189	0.00904566	-0.0372669	0.049542	0.0869817	0.117375	0.00534253	0.0253575	0.0679691	0.0527841	-0.0137978	-0.091638	0.0171803	-0.0107785	0.0325313	-0.00100784	-0.063955	0.0100762	-0.0109949	-0.00249932	-0.00842418	-0.0207626	0.0300769	-0.0229478	-0.161475	0.0350727	0.032459	-0.00786967	0.000433869	-0.204889	0.0217673	0.0690926	0.0188383	-0.0613207	0.0329392	0.123076	0.0557467	0.0272183	-0.0183983	0.0465788	-0.0129433	0.0320929	-0.031915	0.0225718	0.00966222
RH_Default_PFCdPFCm_7	0.0710294	0.0883173	0.0670288	0.0433765	0.0267241	0.0247021	-0.0164525	0.0599616	0.00600834	0.110418	-0.0125918	0.0470952	0.120487	0.0887744	0.0823574	-0.0465534	0.140774	0.107398	0.135485	0.0936487	-0.0234045	0.0332974	-0.00341543	-0.0185251	0.019377	-0.00404334	-4.5977e-05	0.0300047	-0.117396	0.0196335	0.0390997	-0.0214418	0.00597828	-0.0975246	0.0505957	-0.00210727	0.0877711	0.0989664	0.107153	0.0164478	0.0912124	0.103291	0.0180751	0.0643263	0.0720455	0.104187	-0.0110772	-0.0393989	-0.0660055
RH_Default_PFCdPFCm_8	0.0404572	0.0961917	0.0846693	-0.0166823	0.00775275	-0.0224347	0.0330892	0.0175055	0.0389965	0.0852997	0.0286513	0.0301354	0.0328178	0.0508173	-0.00062167	-0.0825744	0.0872165	0.0424488	0.100992	0.0586544	0.0564203	0.027186	0.048768	-0.00415554	-0.00162557	-0.0456025	-0.00116902	0.0211028	-0.0783024	0.0220452	0.0290265	-0.00614305	-0.00446213	-0.130863	0.0433362	0.0464319	0.112835	-0.0107943	0.0767072	0.198325	0.0716809	0.0414169	0.0317418	0.0180149	0.0315922	0.07302	-0.00452457	-0.0342197	-0.0385365
RH_Default_PFCdPFCm_9	0.0219483	0.0842869	0.0733196	-0.010593	0.0215364	-0.012869	0.0240243	0.086361	0.02852	0.108789	0.0272225	0.0683318	0.14854	0.0922766	0.0526679	-0.0577344	0.0842205	0.0440417	0.129136	0.0482051	0.0365071	0.0346275	-0.00237148	-0.00165525	0.00780698	-0.0295111	-0.00899946	0.0342451	-0.127558	-0.0317122	0.0210634	-0.0129907	-0.0284409	-0.211232	0.0211369	0.0285466	0.0543862	0.0349298	0.0388074	0.128972	0.00339489	0.0847119	0.0333251	-0.000350742	0.024785	0.0988112	-9.73907e-05	0.0249425	-0.0732512
RH_Default_PFCdPFCm_10	-0.0231551	0.0403306	0.00119	0.0206778	0.0184435	0.0252663	-0.0487094	0.0616475	0.0519343	0.0991867	0.0201586	0.029861	0.0407473	0.0516885	-0.0300011	-0.0899554	0.00616508	0.00683175	0.0588217	-0.011132	0.0164633	0.0138425	0.0538898	0.0343156	-0.0148554	0.0570557	0.0203559	-0.0123441	-0.077968	0.0165301	0.070507	0.0232614	0.0738703	0.0988413	0.0369027	0.0413469	0.108959	-0.00341807	0.0563451	0.101288	0.034887	0.0596357	0.0185293	0.0126861	0.105481	0.100453	0.0588857	0.068692	-0.112971
RH_Default_PFCdPFCm_11	-0.00852467	0.0763868	0.0404758	-0.034855	0.0169048	-0.00905151	-0.0526553	-0.0308089	0.0348252	0.12675	0.0364207	0.0306523	0.115083	0.0797671	0.0349845	-0.0168445	0.0773681	0.0609074	0.12934	0.0501271	-0.00104943	0.0134391	-0.0329469	-0.0116406	-0.00953266	-0.00436486	0.0285131	0.0403815	-0.154454	0.00278208	-0.00968001	0.00915666	0.0871193	0.0765378	0.0490887	0.0129558	0.0121764	-0.00883514	0.0246122	0.145856	0.050021	0.0581592	0.00793961	0.00717421	0.0341255	0.0976538	0.0288065	0.00846859	-0.0578027
RH_Default_PFCdPFCm_12	0.0363488	-0.00228859	0.118849	0.0380904	0.0247897	0.0147111	-0.0537749	0.0695218	0.0563641	0.0879927	0.0222242	0.0411153	0.117351	0.0735262	0.00741867	-0.033722	0.0372758	0.0441488	0.0508322	0.0211002	0.0578607	0.0273472	0.0182237	0.0153247	-0.0187992	0.0400657	0.0282511	0.0248529	-0.148734	0.0139053	0.0518094	0.028303	0.110172	0.147701	0.0132987	0.0492395	0.0750789	0.0224379	0.0583869	0.159978	0.0260211	0.102155	0.0104351	0.0237429	0.0664488	0.115285	0.0059098	0.0436733	-0.0990155
RH_Default_PFCdPFCm_13	0.0794599	0.0555435	0.106966	-0.0245706	-0.0236868	0.0230796	-0.0105491	0.0589023	0.0334259	0.0772561	0.00651507	-0.016146	0.0191531	0.0493338	-0.0142798	-0.0715129	0.0586152	0.0281276	0.133669	0.0505172	0.0137135	-0.0101068	-0.0353693	-0.00274182	-0.0157293	0.0165291	-0.00214534	0.0111695	-0.159895	0.0642378	-0.0214151	0.02194	0.099224	0.198373	0.0399381	-0.0358901	0.0707168	0.00980376	0.0385464	0.160445	0.0365073	0.0440293	-0.00409959	-0.0296524	0.10215	0.0845822	0.0555852	0.0744977	-0.01428
RH_Default_pCunPCC_1	0.0446682	0.0845802	0.0614815	0.049678	-0.000974102	0.0101981	0.0164183	0.00858974	0.0523441	0.0910774	-0.00460535	0.0349684	-0.0653682	0.0632618	-0.0340456	-0.0599017	0.0641202	0.0764032	0.0484338	0.053272	-0.0141842	-0.0123689	0.00273481	0.00972358	-0.0202836	0.0274879	-0.00541004	-0.00958966	-0.114412	0.0354706	0.0688861	0.035581	0.0522556	-0.133011	0.0313589	0.00373023	0.0304201	0.00915829	0.0689326	0.23567	0.0547794	0.0669848	-0.00371575	0.0487529	0.116346	0.0694687	0.0585174	0.0393523	0.00230704
RH_Default_pCunPCC_2	0.0378858	0.0827287	-0.0151261	0.0479891	0.0352759	0.0215414	0.00617495	-0.00716244	0.0175581	-0.0469021	-0.0218407	0.072905	0.0177033	0.0618101	-0.0743364	-0.0895151	-0.0345111	-0.0469683	-0.0811643	-0.0384979	0.0607839	0.00333879	-0.00750432	-0.0357492	-0.039525	0.00700816	0.0162784	0.00162474	-0.0569937	0.0548364	0.00667447	0.0122139	-0.146031	-0.103828	-0.0487688	0.0312098	-0.0219391	-0.0289708	0.0912547	0.120605	0.0375619	0.052447	-0.019051	-0.03014	0.125308	0.094044	0.00767622	0.0520242	-0.102103
RH_Default_pCunPCC_3	0.0263076	0.0835318	-0.0112141	0.0693864	0.0425385	0.0385277	0.0368464	0.0305794	0.0137439	0.0647073	-0.00941433	0.0219827	-0.0647343	-0.00230217	-0.0739975	-0.100042	0.0411485	-0.00750811	0.0212371	-0.0105936	0.0882758	0.00639384	0.00904401	0.0415517	-0.0226275	-0.00359911	-0.00708101	-0.0123625	-0.109479	0.0209692	-0.0136109	-0.00955891	-0.110464	-0.241847	0.0161466	-0.0234393	0.00654285	-0.0321835	0.0576841	0.0931412	0.0351173	0.0335995	0.000724592	0.0243562	0.0576637	0.0217324	0.0146402	0.0296095	-0.0888258
RH_Default_pCunPCC_4	-0.0130174	0.0789403	0.0248661	0.0568797	0.0318915	0.0414655	0.00112676	0.0629674	0.00822353	0.0985672	-0.00638996	0.00643934	0.0466638	0.115549	0.041072	0.00398185	0.107405	0.0232827	0.0570716	0.0217673	0.0958606	0.0253776	-0.00948016	-0.0257482	-0.0112843	0.0188704	0.0163257	0.0155867	-0.0573495	0.0219854	0.0455435	-0.00605323	-0.0439679	-0.10659	0.0290023	0.0593167	-0.00716824	0.0168245	0.0845894	0.150826	0.0430547	0.073326	-0.027196	0.088662	0.098029	0.120162	0.0161648	-0.00500114	-0.10413
RH_Default_pCunPCC_5	0.0302607	0.0780403	0.0489427	0.0484451	0.040185	0.0282754	-0.00235659	0.0330744	0.0488616	0.142753	-0.0099414	0.0303161	-0.0553037	0.0699147	0.0579966	-0.00302412	0.0886358	0.0432462	0.108349	0.0272958	0.0355538	0.0143948	-0.00267158	0.011449	-0.0176046	0.0131444	0.00113298	0.0139834	-0.036261	0.0214257	0.038951	0.0196813	-0.0999027	-0.188728	0.0015217	0.0161802	-0.0188332	0.0132484	0.0429888	0.117847	0.0421166	0.0630439	-0.00889012	0.0767432	0.0231135	0.124583	0.00820212	0.0591812	0.0154455
RH_Default_pCunPCC_6	0.0287455	0.0489764	0.0524871	0.100445	0.0230578	0.0267904	-0.0138889	0.07757	0.0500159	0.102693	0.000465691	0.0709322	-0.0869462	0.0314276	0.0718858	-0.0902076	0.127383	0.046852	0.0472307	0.0364501	0.0182142	0.0135565	-0.0453365	-0.0359588	-0.0246514	0.0141454	0.0338566	0.0133469	-0.09441	0.0891168	0.0225472	0.0198617	-0.137661	-0.0999563	0.0179647	0.0503083	0.0408662	0.0147013	0.149119	0.313151	0.0590842	0.0588886	0.0109765	0.0225751	0.0631047	-0.0269208	-0.0115692	0.0238978	-0.0897906
RH_Default_pCunPCC_7	0.130945	0.107727	0.107353	0.0750375	0.00946194	0.0370135	-0.00959881	0.0173556	0.104136	0.121373	0.0406267	0.0445967	-0.0519768	-0.0201197	-0.0164758	-0.119195	0.127137	-0.000136418	0.0469802	0.0333487	-0.110964	0.0301348	0.00555919	-0.0145474	-0.0671258	-0.0313353	0.0292546	0.0116075	-0.162251	0.0341428	0.0203346	-0.0205418	0.0434976	-0.0205079	-0.0389983	0.0385262	0.0570502	0.0072789	0.183781	0.308532	0.0046007	0.0713954	0.00151062	0.0485553	0.157394	0.0216756	0.0376287	0.060619	-0.0425096
RH_Default_pCunPCC_8	0.120314	0.052681	0.0894499	0.0869495	0.0218055	0.0272302	-0.00584983	0.00234702	0.00965795	0.112738	-0.00420997	0.0269461	-0.0584146	0.0710829	0.0926853	-0.0477276	0.0600637	0.0413786	0.0964775	0.0391045	0.0955998	-0.00186591	-0.0318664	-0.0341308	-0.0654296	-0.0229498	-0.00301997	0.00559572	-0.110265	0.024438	0.0223979	-0.0294054	-0.0584745	-0.00504234	-0.00838431	0.0311294	-0.0182285	0.0293358	-0.0410557	0.196825	0.0401149	0.0486833	-0.014207	0.0442341	-0.00803319	0.0465357	-0.0252452	0.03557	-0.0862537
RH_Default_pCunPCC_9	0.0697969	0.0366795	0.0523713	0.0814312	-0.00648101	0.0300037	0.0477473	0.0636924	0.0871766	0.112302	-0.00203533	0.0721397	-0.040318	0.0694137	0.0639644	-0.0259843	0.0339838	0.120532	0.0948874	0.0964962	-0.00288944	-0.00958224	0.00911672	-0.00477745	-0.00106774	0.00969026	0.0102642	0.00628897	-0.0728886	0.0211124	0.0676637	-0.0168137	-0.0274531	-0.0383582	-0.0834094	0.00399522	-0.0510411	0.00579456	-0.0354526	0.161272	-0.016525	0.00703175	-0.00651689	-0.037438	0.102997	-0.0117004	-0.00297754	0.0803051	0.0727278
[truncated: 1,531 more columns]

## Sheet: hcp_ya
LH_Vis_1	-0.0111814	0.0113134	-0.00928628	0.0286861	-0.00646455	-0.00786911	-0.00441945	0.00199984	0.0240843	-0.0150233	-0.0446248	-0.00935312	-0.000702809	0.0381707	0.0184608	0.0363569	0.00505119	0.0396709	0.0408	-0.0141612	-0.00853509	-0.00946692	-0.0367295	0.00935076	0.014584	-0.00690356	0.0340047	-0.013029	-0.0655913	-0.0512885	0.049439	-0.022131	0.0127203	0.0356473	0.00550984	0.0402514	0.0103752	0.0132509	-0.0238915	0.0218142	0.0281109	0.0139968	-0.0173894	0.0265681	-0.0119143	0.0352519	0.0288887	-0.0148927	-0.0141999
LH_Vis_2	-0.0141491	0.00134636	-0.00680406	0.0155166	-0.00207249	-0.00909401	-0.0124384	-0.0142078	0.016909	-0.0233614	-0.0300933	0.0102455	-0.0191067	0.0348262	0.0115461	-0.00205499	0.026892	0.0398104	-0.0202327	-0.004637	0.00364648	0.0111764	-0.0268234	-0.0376878	-0.00267826	-0.000861945	-0.000878806	-0.00857163	0.00773056	-0.00185336	0.0379629	-0.00672737	0.0424739	0.0150453	-0.0039684	0.0242421	0.0228016	0.0272801	-0.0214315	0.0324883	0.0181069	-0.0145337	-0.00750473	0.00672506	0.0277399	-0.0178158	-0.0117558	0.0249966	-0.0603614
LH_Vis_3	-0.0321882	0.00468878	-0.0190909	-0.0555214	-0.0262375	0.00917647	-0.0269019	0.0276645	0.013788	-0.00805378	-0.0260569	-0.00444215	0.0115053	0.00138207	-0.0347797	0.00994056	0.00390057	0.0626656	0.0296652	0.000785986	-0.0649042	0.0126862	-0.0130386	0.0344758	0.0338899	0.0361017	0.0200084	0.00572724	-0.0936802	-0.00566385	-0.0151877	-0.0086384	0.0310532	-0.0513132	-0.041074	-0.0618224	0.0302875	0.000451346	-0.00522111	0.00131253	-0.0116501	-0.0165662	-0.03499	0.010006	-0.00381133	0.0418968	-0.0100203	-0.00977959	0.0369482
LH_Vis_4	-0.027217	-0.0083542	-0.0174243	0.00287298	-0.0146523	0.00632741	-0.000707314	-0.0631012	0.0547378	-0.00671758	0.0116265	-0.0263409	-0.0488731	0.0322757	-0.0477662	-0.00862914	-0.00255973	0.0354886	0.0093498	0.0400377	-0.0314833	0.000636919	0.0352613	-0.0369898	-0.00262303	0.0333245	-0.0162806	-0.00303837	-0.104587	0.0365616	0.035379	-0.0117361	0.0466979	-0.0385083	-0.0283473	-0.0427487	0.0377802	-0.0150721	-0.00317193	0.0119294	-0.0346509	0.00034491	0.00352648	0.00800531	0.0349972	0.0654378	0.0131241	-0.00140375	0.015759
LH_Vis_5	-0.0466488	-0.0277161	-0.0452665	-0.0540506	-0.024023	-0.00830096	0.00924128	-0.0504391	0.0467428	0.0318798	0.00258478	-0.00260291	0.0216613	0.0213562	-0.0383549	-0.00410008	-0.0149162	0.056999	-0.00905842	0.0125133	-0.050648	-0.032552	0.0139201	-0.0122654	0.0325779	0.0359684	0.0103421	0.00465948	-0.0270196	0.0291717	-0.00355603	-0.00881223	0.0483347	-0.0474205	-0.0257946	-0.0685754	0.0277733	-0.0121806	0.00567766	0.0355515	-0.00440693	-0.0129238	-0.0151597	-0.0267462	0.0175969	0.0568352	0.00241228	-0.0137303	0.0223524
LH_Vis_6	-0.0262997	-0.00123405	-0.0584818	-0.0666801	-0.0342711	-0.0230828	0.00405389	0.00519073	0.0155506	-0.0361975	-0.0101579	-0.0152639	0.0283298	0.0208588	-0.0115349	0.00173512	0.02269	0.0254878	0.0329549	-0.0139684	-0.0447745	-0.0143097	-0.0260323	0.0138979	0.000104405	-0.00435718	-0.00945433	0.00259296	-0.0259966	0.0253059	-0.0161146	-0.0396029	-0.00212591	-0.0170684	-0.0366824	-0.0205647	0.000333406	-0.00971537	-0.0162075	0.00779713	0.0261111	-0.00798728	-0.0274966	0.015815	-0.00655748	0.00760495	-0.0163253	-0.0173565	0.0407884
LH_Vis_7	0.0332872	-0.0148193	-0.00437221	0.0353007	-0.0270754	0.00251048	0.0565375	-0.0399052	-0.00229275	-0.00016715	-0.0102326	0.00400899	-0.00319655	0.00594691	-0.0155445	-0.0122684	-0.0143077	0.0524478	-0.00454482	0.0235427	-0.00642922	-0.00242482	-0.025448	0.0100084	0.014633	0.0207216	0.0274045	-0.0184161	-0.0207061	0.033147	-0.00696579	-0.0168513	0.043126	-0.0707544	0.032267	0.00479429	-0.015022	0.0283067	0.0372788	-0.00408374	0.0206535	0.0064681	0.0102566	0.0568542	-0.0192141	0.00266543	0.026367	0.0135144	0.0220885
LH_Vis_8	-0.035424	0.00618598	-0.0754202	-0.0671525	-0.0319136	-0.0117276	-0.030087	-0.0174261	0.0236934	0.0216593	-0.0044438	-0.0249174	-0.00155846	0.00109285	0.00472768	0.00571189	0.0251272	0.0595532	0.0269273	-0.0485899	-0.0429502	0.0309933	0.00903196	0.0332844	0.0485058	0.0455558	0.0150016	0.0236928	-0.0986792	-0.0110356	-0.00603685	-0.0182942	0.0260573	0.00721077	-0.00551693	-0.03275	0.01259	-0.00128192	-0.0116763	-0.025115	0.0176234	-0.0306838	-0.0138501	-0.00562139	0.0208607	0.0855823	0.00129425	0.0391258	0.0335133
LH_Vis_9	-0.0513963	-0.0155272	-0.0126963	-0.04178	0.00197046	0.00682932	0.0112968	0.015847	0.0237893	-0.00613917	-0.0224862	0.0142521	0.00976637	0.0410827	-0.000802091	-0.0135738	-0.00847438	-0.0227688	0.0188124	0.0175146	0.00196786	-0.0117105	0.0226062	0.0218064	-0.0251408	0.0383778	-0.00594215	-0.00195815	-0.00428479	0.0295239	0.0113887	-0.0169626	0.0201943	0.0403271	-0.0344265	-0.0541271	0.0119487	0.0013284	0.00706819	-0.0148658	-0.00520101	0.0203071	-0.0315714	-0.02894	0.00559781	-0.028553	-0.022023	-0.0316626	0.0796069
LH_Vis_10	-0.0111671	-0.0305335	-0.0413331	-0.0297129	-0.0385567	0.00629265	0.0153762	0.0126798	0.0464535	0.0391406	-0.00647139	-0.0307167	-0.018453	0.0230994	0.0359216	-0.0608817	-0.0126491	-0.00573368	-0.0262382	0.00152478	-0.0334015	-0.00867648	0.0223282	0.0236271	0.0170815	0.0459113	-0.0129027	-0.0191637	-0.0709931	0.0208117	-0.000229766	-0.0260173	0.0255087	-0.0596996	0.0196995	-0.0642933	0.0182063	-0.0240257	-0.0109676	0.0120168	-0.0156283	-0.0403255	-0.0145289	-0.00700303	0.0378254	0.0950424	-0.0109103	0.0258476	0.042011
LH_Vis_11	-0.0327495	0.00465679	-0.038646	-0.0110757	-0.0234573	-0.0194852	0.021765	-0.018163	0.0133322	0.0321443	-0.0109452	-0.0160464	0.00797069	0.0134416	-0.0127062	-0.0680875	-0.00117593	-0.00471838	-0.0444702	-0.00581978	-0.0404812	-0.0376906	-0.0113112	0.0226295	0.0558284	0.0693979	-0.00936602	0.00306977	-0.0242371	0.0284453	-0.0223794	-0.008163	-0.00139823	-0.0361503	0.0368611	-0.0743458	0.0409807	0.00215425	0.0176198	-0.0312976	-0.0161926	-0.0503727	0.00535213	-0.0345494	0.0349826	0.0691281	-0.0111917	0.00575312	0.0463618
LH_Vis_12	0.0111382	0.0543394	0.0420522	-0.0118099	0.0161639	0.00371128	-0.0135338	0.0438364	-0.0466339	-0.0473399	0.00098088	0.0175651	0.0688141	0.00506727	-0.00976184	-0.00570945	-0.0100141	-0.0546768	0.0299321	0.0178401	-0.0091463	0.012564	0.0129181	-0.00666615	-0.0205681	-0.0162883	-0.0307693	0.0311352	0.0529521	-0.0220754	-0.00724831	-0.027077	-0.0228108	0.0433181	-0.0154123	0.0609743	-0.0249551	0.0104567	0.0269663	-0.00817791	0.0236477	0.0242782	-0.0169939	0.0126589	-0.0154049	-0.0535869	-0.0177794	-0.0235111	0.0134763
LH_Vis_13	0.0176456	-0.0356039	0.0330697	0.0421002	0.0127499	-0.0130962	0.0429926	0.0100369	0.0131943	-0.000489687	-0.00466367	0.0361524	0.0390023	0.0197976	-0.0186241	-0.0542864	-0.00555876	0.00556251	-0.0445689	0.00581843	-0.0134454	-0.0285525	0.043964	0.0265687	-0.00837256	0.0279785	-0.012086	-0.0191662	0.0292915	0.0277125	0.0222754	0.0277538	-0.0350981	-0.00521489	-0.00670342	-0.00578017	0.00882271	0.00426188	-0.00162348	0.0183263	0.0446622	0.0208004	-0.00212987	-0.0198085	-0.0102408	-0.0017132	-0.0142491	0.0100335	0.0430459
LH_Vis_14	-0.0267819	0.0180218	-0.0331784	-0.0540313	-0.0268202	-0.00354463	-0.0190863	0.0144752	-0.016141	-0.039272	-0.00339714	-0.0176527	0.0176052	0.0427987	-0.00683584	0.00473158	-0.0122807	0.0276516	0.011512	-0.050018	-0.0483728	-0.0150284	0.0206586	-0.000276655	-0.000824636	-0.0159471	-0.00942562	0.0139508	-0.0425698	0.0277849	-0.00685963	-0.0155629	0.0328235	0.0202927	-0.0468298	-0.0259258	0.0120563	-0.0253898	-0.0239832	-0.00804104	-0.000804239	-0.00510285	-0.0244115	-0.0125039	0.0108824	0.0438511	-0.022956	0.0134455	0.0801138
LH_Vis_15	0.0110011	0.0383346	0.0128633	-0.0272493	0.0403287	-0.0380705	-0.0377212	-0.0109785	-0.0323853	-0.0519101	-0.0117065	0.00495574	0.0489428	-0.00335082	-0.0192609	-0.0106572	-0.00829452	-0.0403133	-0.00422236	-0.0104474	-0.0231298	-0.0245826	-0.0117696	0.0207206	0.0129922	0.0347987	0.00135813	-0.0189043	-0.0421708	0.0472161	0.0173229	0.0160152	-0.00942211	-0.00104847	-0.0133112	0.0578768	-0.0153971	0.00442272	0.0129335	-0.0198741	0.00355487	0.0117499	0.000195023	0.0133314	-0.00080726	-0.0165892	-0.0354713	-0.013461	-0.0213626
LH_Vis_16	-0.009557	-0.00769003	-0.00306458	-0.0279398	-0.0437327	-0.00881756	0.0445353	0.0408881	3.02298e-05	0.0425309	-0.0143655	-0.00774401	0.0039036	0.0210154	-0.0441332	-0.0515538	-0.024102	0.00867971	-0.0322147	-0.000726962	-0.008252	0.0111473	0.0187146	-0.037404	0.0222765	0.0537735	-0.00334968	-0.0148015	-0.0866194	0.012646	-0.00378406	0.0281964	0.000651606	-0.0564122	0.0601254	-0.0632811	0.00127347	0.0245915	-0.0169988	0.0244952	0.0164837	0.00814923	-0.018529	0.00129249	0.0192307	0.0448839	-0.0255028	0.0154944	0.0396738
LH_Vis_17	-0.0315903	-0.0372502	-0.0666867	-0.0645609	-0.0267377	0.0177112	-0.0505867	-0.0281797	0.0385163	0.0169866	-0.00128803	-0.0305487	0.0201147	0.015653	0.0181682	0.00424065	0.0147608	0.0301052	0.0168991	-0.0368059	-0.0607137	0.00458732	0.01985	0.0235301	0.0268083	0.0172899	0.00117416	0.020612	-0.081347	0.00236644	0.00325108	0.0201691	0.00648364	-0.00240106	-0.0109262	-0.091399	0.0147905	-0.00156558	-0.0425019	-0.00101683	-0.00262133	-0.0199412	-0.0260057	0.0141779	-7.44262e-05	0.0515732	-0.0153702	0.0199023	0.0426649
LH_Vis_18	-0.0213149	0.0121572	-0.0228143	-0.0318116	0.0129864	-0.0308882	-0.0139285	-0.0237351	-0.0329622	-0.00409294	-0.0130467	0.0124675	0.00210679	-0.023576	-0.0766941	-0.0763523	-0.0105346	0.0114321	-0.0409838	0.0253906	-0.0207137	-0.0249408	0.0198088	-0.00250295	0.0497664	0.0161511	0.0369643	0.00145142	-0.0583741	0.024597	-0.0096241	-0.0137419	-0.0209821	-0.0152188	0.0152239	-0.00013137	0.0131882	-0.0184816	-0.0205463	-0.0351592	-0.001435	-0.0397192	-0.0105778	-0.0184954	0.00316927	0.0409303	-0.0453843	0.00390018	0.00545103
LH_Vis_19	0.0276735	0.0502398	0.0380359	0.00228414	-0.0021027	-0.0168598	-0.0285759	0.0240282	-0.0249586	-0.0445616	-0.00700582	-0.0238881	0.0201962	0.00124275	-0.0225996	0.0101568	0.0135106	0.0315256	-0.000117488	-0.0422779	-0.0482054	-0.0522359	0.0202189	-0.0193493	0.0527188	0.0146618	-0.0270364	0.0171127	-0.034847	0.0274373	-0.002042	-0.0137367	0.0101716	-0.0138049	-0.0113841	-0.0453948	0.0211634	0.0170022	0.0138253	-0.00800003	0.00459232	-0.00766932	-0.0241305	0.0247644	0.0206048	-0.00790388	-0.0257471	0.00220344	0.0209707
LH_Vis_20	0.00418728	0.0102864	0.0658324	0.0242733	-0.0201324	-0.00528042	0.0350939	0.0333977	0.0161797	0.0320023	-0.0371848	-0.0565334	0.018425	0.0311445	0.0144248	-0.027114	0.0563785	0.0290602	-0.0235162	-0.0191109	0.033498	-0.0113407	-0.0102208	-0.000120202	-0.0077058	0.00337244	0.00494732	-0.00261127	-0.085297	0.0178183	0.0244917	-0.0147086	0.0255442	-0.0137343	0.0276502	0.00935765	-0.0123878	-0.00889498	0.0171559	0.0101612	0.0280749	0.0297203	-0.00497426	0.0283359	0.004399	-0.0113826	0.00107179	0.0159839	-0.0234792
LH_Vis_21	0.0240244	-0.0113605	-0.0399624	-0.0333196	-0.0360208	-0.00474767	0.0182198	-0.00870658	-0.0479518	0.0353364	-0.0123699	0.0150032	-0.0139115	0.00841148	-0.0309212	-0.0781746	-0.0165932	-0.00518424	-0.0330753	0.00704685	0.0044365	-0.0212634	0.0153268	0.0262368	0.0401917	0.0375245	0.00528122	-0.00282278	-0.0637841	0.0210786	-0.0067622	-0.00628736	-0.0184262	-0.0425203	-0.0158754	-0.0354077	0.00728495	-0.0130616	-0.00450865	-0.0269806	-0.0145385	-0.0418633	-0.00178555	-0.00709083	0.0200477	0.0542563	-0.0369295	0.00220103	0.0343033
LH_Vis_22	-0.00166527	-0.0693918	-0.0324469	0.0053707	-0.0446066	0.00339333	0.0513857	0.0385856	-0.0379819	0.0525964	-0.00799704	0.0335596	0.0023582	0.0243116	-0.045481	-0.0471256	-0.0195327	0.0455111	-0.0256407	-0.0306729	0.0026923	-0.0110294	0.0291047	0.0105426	0.0284497	0.0399038	-0.00500447	0.0020082	-0.0692223	0.046989	0.0138256	-0.00128862	0.00212914	-0.0618944	0.0303542	-0.0651215	0.0110167	0.00568596	-0.0321847	-0.0174606	0.0303806	0.00257265	-0.00225076	0.00943691	0.0117071	0.0370596	-0.0252373	-0.0133996	0.0265972
LH_Vis_23	-0.0364544	-0.0100101	-0.0458413	-0.0495943	-0.0445921	-0.0236947	0.012438	-0.0703807	0.0192685	-0.0316175	0.00188191	-0.0281306	-0.0424205	-0.00697126	-0.00403888	0.0123701	0.000742525	0.0209118	-0.0110462	-0.0224477	-0.0354947	-0.0114686	-0.0305878	-0.025101	-0.00807363	0.010079	-0.0119976	0.010427	-0.107724	0.0172617	-0.00195185	-0.00077669	0.0388155	0.00886533	-0.0056193	-0.00317009	0.0242566	-0.0151388	-0.00207294	-0.0117983	0.000582765	-0.0315705	-0.026309	-0.0260369	0.00577322	0.0641032	0.0123267	-0.0183654	0.0411466
LH_Vis_24	-0.0181639	-0.00361803	-0.0353935	-0.0444866	-0.0142255	-0.0338715	-0.00435025	-0.0301471	0.00638729	0.0569196	-0.0132003	-0.0221104	0.0276197	0.00879972	-0.00581285	-0.0393678	0.0129486	0.0177673	-0.0236342	-0.0365658	-0.0676629	-0.035618	0.00866062	-0.0191824	0.0556851	0.0530432	0.0362427	0.00278937	0.00947607	0.0207087	-0.0510883	-0.0339465	-0.0060183	-0.0143208	0.0148459	-0.0413724	0.0167477	-0.0122026	-0.0172323	-0.0200965	0.00111809	-0.0396583	-0.0318403	-0.0344955	0.019262	0.0534239	-0.0378918	0.0209552	0.0387982
LH_Vis_25	-0.00689411	-0.0336886	-0.0317396	-0.0287691	-0.0506648	-0.0212761	0.0142884	-0.0124706	0.0294128	0.0762123	-0.0105186	-0.00627346	0.0123026	0.00786872	-0.00183341	-0.0670899	0.018417	0.018521	-0.0100744	-0.0105605	-0.0462317	-0.0137975	0.0417906	0.017792	0.0553394	0.0358232	-0.00836767	0.00757087	-0.0861525	0.0167406	-0.023527	-0.0299081	-0.0254188	-0.0509262	0.024956	-0.0435886	0.0138704	-0.0229754	0.0116521	-0.0228287	-0.0216913	-0.0396052	0.00121332	-0.026901	0.0328238	0.0601716	-0.025146	0.00144827	0.0469958
LH_Vis_26	-0.0138369	-0.0220701	-0.0373091	-0.00770341	-0.0155406	-0.00348994	0.0471229	0.000208084	0.0210253	0.0503529	-0.0348302	-0.00505729	-0.0299465	0.0244715	-0.0110826	-0.0638134	0.00985453	0.0596333	-0.0201823	-0.0277924	0.00830417	-0.0096369	0.0358678	0.0199876	-0.00614685	0.0408511	-0.00452393	-0.00997319	-0.079315	0.0236137	0.00490086	-0.0263259	0.022309	-0.00801673	-0.0171827	-0.0668144	0.036957	-0.0134975	-0.0127065	0.00660379	0.0291263	0.012282	-0.0156203	0.0180635	0.0233046	0.0412391	-0.0101456	-0.00706358	0.0420532
LH_Vis_27	-0.0442657	-0.0339095	-0.0396528	-0.0455706	-0.0360161	-0.00983266	0.00534041	-0.0481741	0.0118572	0.0130055	-0.020823	-0.0249597	-0.00139213	-0.00720055	-0.0231071	0.0127413	0.0316673	0.0280279	0.00871768	-0.044284	-0.0491857	-0.035413	-0.00802595	-0.013049	0.0314974	0.0395687	0.0145736	0.00296283	-0.0670781	0.00492127	-0.0346075	-0.0394453	0.00768694	-0.0310647	-0.0229767	-0.085772	0.0233316	-0.0233935	-0.00146806	-0.0160675	-0.0342546	-0.0344434	-0.035397	-0.0272168	0.030565	0.0594363	0.000829095	0.0172599	0.0553565
LH_Vis_28	-0.00163485	-0.0217593	-0.0328218	-0.0294132	-0.00132434	-0.00604311	0.0235415	-0.0460939	0.011232	-0.0719101	-0.00662559	-0.0225331	-0.0595952	-0.0152337	-0.042263	0.0442996	0.0126628	0.0459571	0.0265454	-0.0396842	-0.0170995	-0.0130873	0.0182978	-0.0200799	-0.0197518	0.0181495	-0.000358657	-0.000666031	-0.0776002	-0.018032	-0.00495699	-0.0448079	0.00990112	0.0136355	0.00441276	-0.000449273	0.0249046	0.0241936	-0.023186	0.00237933	-0.0203526	0.00186765	-0.0021389	-0.00462276	0.0284205	0.0283514	0.0309369	-0.00480454	0.0314469
LH_Vis_29	-0.0511381	-0.0438256	-0.0375872	-0.0524062	-0.0491376	-0.0237076	0.0255276	-0.0259597	0.0163191	0.0487346	-0.0151558	-0.00078367	0.0336695	0.0100187	-0.0128964	-0.0383324	0.0516101	0.030645	-0.00046819	-0.0315261	-0.0554411	-0.00937896	0.024373	-0.00909162	0.0342258	0.0380952	-0.000410717	-0.000724309	-0.0664646	0.00396468	-0.0377994	-0.031135	-0.0138642	-0.0305447	0.00230721	-0.0618667	0.0231974	-0.02217	0.0138398	-0.0205254	-0.0213104	-0.0157561	-0.0138899	-0.030317	0.0399932	0.0547668	-0.012051	0.0199446	0.0585001
LH_Vis_30	-0.0415949	-0.0400501	-0.0408957	-0.0423047	-0.047587	-0.0224809	0.00370359	-0.0529263	0.0181155	0.0485092	-0.0228694	0.0352698	-0.0015392	0.00552236	-0.0203538	-0.0646742	-0.00381424	0.0062147	-0.0120495	-0.0266002	-0.0258306	-0.0276027	0.0236474	0.0104391	0.0068503	0.0239895	-0.0101199	-0.013752	-0.0860889	-0.0112665	-0.0202957	-0.0414818	-0.0108734	-0.0252156	-0.0061464	-0.0557945	0.0202972	-0.0170685	0.0184563	-0.00480087	-0.00494063	-0.0158318	-0.0316762	-0.0142857	0.0274406	0.0418726	0.00125359	-0.0272708	0.0519638
LH_Vis_31	-0.0345555	-0.0305695	-0.0466126	-0.0416836	-0.0166046	-0.0140413	0.00920241	0.0119865	0.0466408	0.0165118	0.00222096	-0.0317965	0.00299047	0.0112109	-0.0233946	0.0218449	0.0390509	0.0363576	0.0017184	-0.0124941	-0.0246038	0.000752753	0.0336264	0.0193733	0.0231466	0.028337	0.00190233	-0.00768005	-0.00447079	-0.0146993	0.0615291	-0.00888015	-0.0191678	-0.019231	-0.00519071	-0.0471551	0.0277997	0.00509438	-0.00746112	-0.0104106	-0.00828318	0.00553843	-0.0392678	0.0050121	0.0364941	0.0674078	0.027737	0.0121946	0.0282038
LH_SomMot_1	-0.0184446	-0.0277097	-0.0043717	0.00873886	-0.0232721	-0.011384	-0.0148133	0.0131624	0.0210072	-0.00812701	0.00319999	-0.0356598	0.0105279	0.0569701	0.00387878	0.00648747	-0.0109935	-0.000178703	-0.000401994	0.0152428	0.00448077	-0.0040269	0.0138046	0.0263022	-0.00357187	0.00395425	0.00167855	0.0020209	0.00640271	-0.0173366	-0.00231716	-0.0165519	0.00437808	0.0588212	-0.0186692	-0.0347881	-0.0123513	0.0479785	-0.014645	0.0274907	0.00947745	0.00704669	-0.0446446	0.00426071	-0.0369874	-0.0554783	0.0109146	0.0154412	-0.00822878
LH_SomMot_2	-0.0322279	-0.0290453	-0.00551598	0.012044	-0.0221986	0.0212184	0.00973942	0.0586464	-0.00944975	-0.0116419	-0.031987	0.0107453	0.0137522	0.0746746	-0.00839993	-0.0183845	-0.00206167	0.0291444	0.016024	0.0477278	-0.00324181	-0.00904127	-0.00168526	0.047301	-0.0148691	-0.0135695	0.0155695	0.00503207	-0.0228387	0.0319688	0.022459	-0.0202996	-0.0170464	0.0393921	-0.0177351	-0.0356845	-0.00726808	-0.00371449	-0.04305	0.0093413	0.013927	-0.0091689	-0.00382844	0.019221	-0.0389984	-0.0404566	0.00883282	0.00233566	0.00411142
LH_SomMot_3	-0.051505	-0.0241615	0.0351016	-0.00853288	0.0101064	0.0232244	-0.0166761	-0.0270777	-0.0427874	-0.0336008	-0.00869705	-0.0117863	0.00776814	0.0509646	-0.0254592	-0.0373228	-0.036295	-0.0111395	-0.0117573	0.0233112	-0.0318393	-0.00711841	-0.0247641	0.0194407	0.0293528	-0.0233624	0.0227075	0.00859905	0.095859	0.0199743	-0.0277679	-0.016596	-0.0341316	0.0377262	0.0279314	-0.0572161	-0.0537017	0.0388713	-0.0451505	-0.00928976	-0.00484152	0.0108137	-0.0252733	0.00108311	-0.0325883	-0.0163737	-0.00833027	-0.027419	0.0387615
LH_SomMot_4	0.00768578	-0.00253675	-0.00902139	-0.0155724	0.00159593	0.0438402	-0.0165992	0.072421	0.0102313	0.0160809	-0.00294276	-0.00993629	-0.0125315	0.0564067	-0.00446163	-0.0366199	0.0184315	0.0322174	0.0285268	0.036883	-0.05471	-0.0222687	0.0078034	0.0414324	0.0079153	-0.00190748	-0.0209972	0.0323114	0.0123846	-0.0129902	0.033357	0.026342	-0.0713461	0.0332619	-0.00821308	-0.0899722	0.0164103	0.0343638	0.00793121	0.00774832	-0.0150048	-0.0123943	-0.00143141	0.0184387	-0.0276327	-0.0230458	-0.00188679	-0.0357841	0.00753893
LH_SomMot_5	-0.0549595	-0.0351628	0.0132571	0.0128925	-0.012987	0.000278797	0.016651	0.0121446	0.00624241	0.0306237	0.0181869	-0.016666	-0.0026479	0.0267263	0.00152347	-0.025769	-0.00375	0.0432324	0.0030584	0.00986145	-0.0412725	-0.0249042	0.0012102	0.0176291	-0.0056589	-0.000393681	0.00286823	0.00425282	0.0209665	-0.0369382	0.0259836	0.00722745	-0.0815691	-0.0220464	0.0107273	-0.0472384	-0.0481946	-0.0148125	0.0112597	-0.00144455	0.0176105	0.00673477	-0.00752627	0.0108703	-0.0328949	-0.0395322	-0.0257141	-0.0319436	-0.0177975
LH_SomMot_6	-0.0134679	-0.0306757	-0.0292939	0.016294	-0.0273534	0.010219	0.0060871	0.0314191	0.0378441	0.0196705	-0.0139703	-0.0254996	-0.0250631	0.0662586	0.0244677	-0.00220495	0.000150132	-0.00112009	-0.0150418	0.0139272	-0.0238327	-0.000691542	0.0207603	0.0372507	-0.00780397	-0.0284013	-0.0107662	-0.00423407	-0.0546986	0.0383534	0.00234212	0.0077742	-0.0148814	-0.0263208	-0.00649947	-0.0504476	-0.0133457	0.0192253	-0.0415449	-0.056597	-0.00747138	0.00720754	0.00225188	-0.0146641	0.00378478	-0.00718308	-0.000447317	0.0227668	-0.0117345
LH_SomMot_7	-0.0460361	-0.0178129	0.0289238	-0.0311285	-0.0269681	0.00590039	0.00514314	0.0471911	0.0117706	0.0103238	-0.00364465	-0.00763884	0.0125263	0.0586904	0.0256019	-0.0253729	-0.010179	-0.00454761	0.00163853	0.0194971	-0.032295	-0.00893272	0.00368209	0.0312689	-0.0209614	0.00481116	0.0194505	-0.0240094	-0.00680422	-0.0365197	0.00279143	0.0443765	-0.0304964	0.0105301	-0.0112616	-0.0430726	-0.0145525	-0.0039874	0.00446221	-0.0134843	0.00734948	0.00561401	-0.00801284	0.0208868	-0.018583	-0.0309667	0.00374861	-0.0293667	-0.0204119
LH_SomMot_8	-0.0406499	-0.0332573	-0.00710688	0.0193659	-0.026868	0.0173828	0.0115099	0.0740272	0.0145053	0.0362257	0.00496064	-0.00969602	-0.0117298	0.093495	-0.0083075	-0.0189498	0.0148225	-0.0122908	0.00598697	0.0475245	-0.0184207	0.00927285	-0.00932367	0.017479	0.0109541	-0.0247071	-0.0248704	0.0331731	-0.0195255	-0.0370032	-0.0235611	-0.00620946	-0.0628359	0.0333009	0.0172951	-0.0760528	0.0483957	0.0157529	0.0120002	0.0666461	0.0244601	-0.0128852	0.00921158	0.0703695	-0.00130371	-0.00542699	0.00117625	-0.0570907	0.00846609
LH_SomMot_9	-0.0155108	-0.0255447	-0.0202511	0.00252779	-0.0244231	0.0365772	0.0338098	0.0737145	0.0443648	-0.00769317	0.0099285	-0.00830559	-0.0555308	0.034437	-0.00102653	0.000210546	0.00247732	-0.0452825	0.0333752	0.0203239	-0.0159628	-0.0113099	0.00206971	0.0598764	-0.0323631	-0.0275111	-0.0369291	0.0125757	-0.0398119	-0.032483	-0.0471987	0.0139596	-0.0877475	-0.00331909	-0.00907007	-0.103983	0.0433679	-0.0154863	-0.0173838	0.0111431	-0.0127784	-0.0470466	0.00296594	-0.012808	-0.00217167	-0.0279368	0.00476222	-0.0472751	0.0274254
LH_SomMot_10	-0.0541917	-0.039833	0.004217	-0.00822041	-0.0124926	0.0189855	0.0280518	0.00090994	0.0138026	0.0214561	-0.0147118	-0.0180149	0.0203637	0.0482079	0.0013645	-0.0327261	0.00608109	0.000795614	-0.0366989	-0.0114208	-0.0283464	0.00383684	0.0279766	0.0396205	0.00206652	-0.00721686	-0.0134944	-0.0152333	0.0151364	0.0101152	0.0311194	0.0297974	-0.0846236	0.0404494	-0.0292084	-0.0461688	0.00426277	0.0153664	0.0137701	-0.00425539	0.00182504	-0.0141483	0.0176207	0.0535017	0.0335776	0.0182037	0.0111237	0.00251575	-0.00053564
LH_SomMot_11	-0.0454047	-0.0233418	-0.0183264	-0.0139259	-0.029908	0.0262841	0.0459299	0.0773225	0.0203799	0.00037119	0.00833325	-0.0210649	-0.00860021	0.0656485	-0.00737348	0.00216553	0.030592	0.00786248	0.017272	0.0465045	-0.0201867	-0.00838601	0.00497895	0.0228382	-0.0159223	-0.0174844	-0.0531619	0.012045	0.0264216	0.0240092	-0.00615955	0.0368587	-0.0395957	-0.00953467	-0.0175439	-0.0624122	0.0418947	0.0135074	0.0312673	0.0511209	-0.00234782	-0.0530173	0.021006	-0.0093409	0.00419268	0.0452641	-0.000826841	-0.0360745	-0.0117086
LH_SomMot_12	0.00445363	-0.0183634	-0.0318006	-0.0157545	-0.0123045	0.0376381	0.0335639	0.075732	0.00453095	0.00159834	0.0229176	-0.0149406	-0.0299114	0.0592534	0.00756323	-0.00401958	0.0347612	0.00628594	0.0383562	0.0277348	-0.00450416	-0.0159554	0.039178	0.0597042	0.00713726	-0.00604802	-0.0554778	0.0145303	-0.023758	-0.0122717	0.00418869	0.0163082	-0.0842401	-0.039585	0.0313426	-0.115976	0.0291659	0.0349827	-0.00682726	0.056065	0.0171755	-0.000906405	0.0286417	0.038843	0.00488422	0.0279436	-0.00847027	-0.0415819	0.010077
LH_SomMot_13	0.0053284	-0.0177281	-0.057555	-0.0227242	-0.0282991	0.0189141	-0.000449027	0.0235608	-0.00215362	0.0278265	0.022666	-0.023629	-0.00620144	0.0590383	0.0189156	0.0170812	0.0121745	-0.0011614	0.0236192	0.0383685	-0.00864341	-0.0135637	0.0125926	0.0419315	0.0407034	0.0415026	-0.0616465	0.00636187	-0.0311982	-0.00252803	-0.00701396	0.0719148	-0.0718252	-0.0255505	-0.0113465	-0.10995	0.0218875	0.0576211	0.0250749	0.0462181	0.0153357	-0.00514314	0.0320978	0.0575894	0.0255656	0.0522425	-0.00145081	-0.063017	-0.0184748
LH_SomMot_14	0.0259368	-0.0304647	-0.0162827	-0.0202835	-0.0119852	0.0107866	0.0252251	0.0782461	0.00996279	0.0027808	0.022864	-0.0230484	-0.0272016	0.0773957	0.00401093	0.0105715	0.0395781	-0.00787333	-0.00403885	0.0345421	0.0230922	-0.0224617	0.0379357	0.0521277	0.0653983	0.0300115	-0.0421508	0.00979635	-0.038931	-0.0267991	0.0154637	-0.0233509	-0.0698116	-0.0280217	0.0119902	-0.111113	0.00288689	0.0549259	0.0172972	0.0573738	0.0333418	0.0318821	0.0492272	0.0574699	0.022302	0.0432208	0.00177093	-0.052406	-0.00248196
LH_SomMot_15	-0.0317575	-0.0174722	-0.0802242	-0.0352282	-0.0244802	0.0234176	-0.00625438	0.0270505	0.042503	0.0123941	0.00832426	-0.0163141	0.024567	0.0240817	0.02682	-0.0109304	0.0232495	0.0363655	0.0151955	0.0215671	-0.0393715	0.00111426	0.0393912	0.0222585	0.00615285	0.0255852	-0.0542641	-0.00236653	-0.0403723	0.0222907	0.000885999	0.0441504	-0.0336422	0.00160119	0.0154471	-0.0906514	-0.0142892	0.0458984	-0.0277479	-0.0300193	0.0277088	-0.0309983	0.00916073	0.016688	0.0278654	0.0422357	0.00169563	-0.0215873	-0.0329159
LH_SomMot_16	0.0145717	-0.0410666	-0.0268719	-0.0367816	-0.0260196	0.0452499	0.0116666	0.0593023	0.0077903	-0.0298369	0.00423278	0.0055169	-0.0465281	0.0549884	0.0190053	-0.00946938	-0.0070924	-0.0327534	0.0447133	-0.00919741	-0.0223299	0.00356865	0.0215555	0.0390511	0.032532	0.034045	-0.0484617	0.049221	-0.127483	-0.0388896	-0.0316107	-0.0581867	-0.0664096	-0.000719544	-0.0013614	-0.0684555	0.0183496	0.0137898	0.0132235	0.008771	-0.0087388	0.00945484	0.0255616	0.00925689	0.0121166	-0.0229012	0.014123	-0.0379572	-0.0267328
LH_SomMot_17	0.00465082	-0.0333338	-0.0350461	0.00122284	-0.0204907	0.0434161	0.00984678	0.0881361	0.0146631	-0.00331162	0.0151846	-0.0268667	-0.0171944	0.0583314	0.00737956	-0.00242462	0.0165766	-0.00475246	0.0252847	0.0160878	-0.0364719	-0.0153244	0.0156179	0.0524516	0.0118661	0.0242266	-0.04734	0.0113324	-0.033702	-0.0340783	0.0122468	0.00834482	-0.0773171	-0.0176888	0.0426748	-0.122761	-0.0131166	0.0224513	-0.0147853	0.0163998	0.0301783	0.0319575	0.0423452	0.0704903	0.0479999	-0.0185017	0.00579236	-0.0471206	-0.014591
LH_SomMot_18	0.0104088	-0.0403607	-0.0359967	-0.0220106	-0.0302753	-0.00098255	-7.12325e-05	-0.015599	0.00778317	0.0104603	0.00431068	-0.00622328	0.000623848	0.0404982	-0.0168388	-0.0228465	0.00711896	-0.00557097	-0.00799575	-0.0161866	-0.0406129	-0.0226367	-0.00653484	0.0379468	-0.0264515	0.00128332	-0.0154759	0.0244222	-0.00912241	-0.0374299	-0.0164356	0.037156	-0.0251108	-0.0135723	0.012393	-0.0874565	-0.0377424	0.0343667	-0.0104016	-0.0181823	0.0221564	-0.0656858	0.00111615	0.00436672	0.0489983	0.0375521	0.0128484	-0.0438883	0.0183355
LH_SomMot_19	-0.0106946	-0.0468608	-0.0540277	-0.0268781	-0.00295701	0.0432843	0.0322307	0.03503	0.0273088	-0.0102472	-0.013036	-0.0311544	-0.0331591	0.019094	-0.0172888	-0.0112717	0.00614475	-0.0196327	0.0325215	-0.0154592	-0.054794	-0.00740662	-0.0426303	-0.0115807	0.00701753	-0.0377452	-0.0324166	0.0246428	-0.085544	-0.0355331	-0.0407348	-0.0371822	-0.0123246	0.00626221	-0.0119584	-0.103715	0.00263204	-0.0173301	-0.01154	-0.0572379	-0.0056992	-0.0346915	0.0184444	-0.00435232	-0.0130133	0.0301282	0.0228046	-0.0504066	0.00946111
LH_SomMot_20	-0.0276513	-0.0276719	-0.0642061	-0.023294	-0.0276775	0.0272873	-0.00966802	0.0127419	0.0275838	0.00973603	-0.00735972	0.00120255	0.0155847	0.0281437	0.0216824	0.0178768	-0.0073237	0.0344516	-0.0109664	9.02513e-05	-0.0218186	-0.0271978	0.00909469	0.0022354	-0.0449983	0.0243767	-0.00245333	0.0131106	-0.0684541	0.0080295	0.0022232	-0.00965553	-0.0128317	0.00631056	0.00748012	-0.0937402	-0.0258939	0.00964426	-0.0357752	-0.0382952	0.00791842	-0.0168735	0.0171389	0.0305946	0.0222678	0.0403091	0.0202828	-0.0350735	-0.00526844
LH_SomMot_21	-0.0282739	-0.0383846	-0.0627486	-0.0395227	-0.0496334	0.00645025	-0.00629332	-0.0194782	0.0130108	0.00869908	0.011813	-0.0200664	0.0128747	0.0306942	0.037684	0.0238162	0.00110664	0.0395107	0.00200012	0.012559	-0.0328796	-0.0164602	0.00185395	0.00805373	-0.0224714	0.0239505	-0.000766549	0.00449215	-0.00611596	0.0365719	0.00796142	0.0244848	-0.0333062	-0.0119803	-0.00268677	-0.0848972	-0.0399198	0.0210747	-0.0240337	-0.0367165	-3.47003e-05	-0.047896	-0.0170251	0.0141543	0.0420987	0.036231	0.0197604	-0.0180016	-0.0173839
LH_SomMot_22	-0.00684225	-0.0298733	-0.0498941	0.00336086	-0.0250348	0.0266507	-0.00695125	0.0105767	0.0278806	0.025782	0.00762277	0.00494246	0.0282733	0.0301497	0.0155194	0.0190535	0.00541553	0.0248953	-0.0161641	0.00406355	-0.0551988	-0.0438371	-0.00773437	-0.00248109	-0.0289877	0.0324872	-0.00498226	-0.00925866	0.0048224	0.00340283	0.0283547	-0.0100264	-0.0109553	0.0201299	-0.00355912	-0.0447687	-0.0262934	-0.00637536	-0.0290893	-0.0266572	0.0137047	-0.0165897	0.0226421	0.0247987	0.0441726	0.0405217	0.0166568	-0.0326955	-0.00434794
LH_SomMot_23	0.0262837	-0.0416411	-0.00977875	0.0290092	-0.00135198	0.0133128	0.00413126	0.0073752	-0.00196955	0.0258978	0.00510781	-0.0250057	0.013069	0.0550365	-0.0202489	0.00438104	-0.0126311	0.0278735	-0.0383365	-0.00088423	-0.0197892	-0.0203669	0.00669005	0.0132922	-0.02275	-0.00239163	-0.00813857	-0.00463261	0.0108098	-0.0187855	0.00475753	0.018727	-0.00913907	0.0427111	-0.0182335	-0.0323656	-0.0395772	0.0304901	-0.0207743	-0.00766518	0.00161951	-0.0752041	0.0128697	0.00298203	0.0409341	-0.0225279	0.0246602	-0.0591981	0.00974468
LH_SomMot_24	0.0314631	-0.0660613	-0.00625308	-0.00333422	0.0232962	0.0378544	-0.0234145	-0.0014025	-0.00228963	0.019605	0.00722641	-0.0284995	0.0230981	0.0601864	0.0106754	0.00837811	0.000296323	0.0317571	-0.0150416	0.0108749	0.0101378	0.00425794	-0.000618465	0.0403855	0.0197684	0.00511272	0.0141682	0.0221608	-0.0128919	-0.0211538	-0.00396593	0.0327919	-0.00280313	0.0380429	0.0323182	-0.040288	0.00832525	0.0113428	-0.0426211	-0.0405118	0.0417769	-0.0282444	0.0252606	0.0477335	0.0322786	0.0218652	0.0154545	-0.0480683	0.00562356
LH_SomMot_25	0.0133466	0.0146759	-0.00383697	0.0064358	-0.00906844	0.035281	0.0153742	0.0138553	0.00494562	-0.00258316	-0.0097456	-0.0357705	0.0226746	0.0328481	0.00202693	0.00785902	-0.00466358	-0.025215	-0.0211767	-0.0199293	-0.0392498	-0.0159716	0.0198029	0.0358683	0.00789949	0.0341551	-0.0554965	-0.0160542	-0.00405688	-0.0088063	-0.00964225	0.0273869	-0.0472225	0.0166625	-0.00209879	-0.110993	0.0190745	0.00628989	-0.0457745	-0.0265907	-0.0103622	-0.062196	0.00572599	-0.0247203	0.0205319	-0.036307	0.0171199	0.000987417	0.0260948
LH_SomMot_26	-0.00925021	-0.0189141	-0.0629763	-0.0176113	-0.0269908	0.00811252	-0.00518013	-0.0038937	0.00939892	0.0139194	0.00756826	-0.0140785	0.0428264	0.0316375	0.0311152	0.0442777	0.0184563	0.00846321	0.00212328	0.0043857	-0.0628197	-0.00499637	0.0472908	0.00865531	-0.0341854	0.00184544	-0.0157864	0.00880874	-0.00910375	0.0156113	0.00503371	0.0507505	-0.0285103	0.0241342	-0.0064858	-0.0955282	-0.0289578	0.00938587	-0.0533296	-0.0131959	0.0158801	0.000882098	0.0179648	0.0222566	0.0483345	0.0198437	0.0102909	-0.0207993	-0.0358139
LH_SomMot_27	-0.0407297	-0.0530002	-0.0237054	-0.0482832	-0.029194	0.0242946	0.0102564	-0.0113941	0.0293805	0.0500491	0.00852192	0.00143703	0.0374003	0.026352	0.0517714	-0.00432833	0.0414862	0.0640871	0.00191812	-0.00843985	-0.0236661	0.0146786	0.0520096	0.0299148	0.00869918	0.0355091	-0.0168796	0.0288364	0.0488786	0.0313946	0.00163081	0.0277278	-0.0123156	0.00443613	0.03814	-0.101995	0.0261612	0.0410899	-0.015165	-0.0350012	0.0043074	-0.0761653	0.0161658	0.0224738	0.0195244	0.0251342	0.00211403	0.0288511	0.00491458
LH_SomMot_28	0.00781047	-0.0456888	-0.0529454	-0.00256043	-0.0104748	0.0285934	-0.0179899	0.0403852	0.0324685	0.0188847	0.0235281	-0.00605471	0.0136687	0.00814297	0.0229118	0.00195139	0.0127477	0.045445	-0.00620599	-0.00986434	-0.0288395	-0.0203585	0.0242367	-0.00612918	-0.0334225	-0.00879651	-0.00991833	0.0269523	-0.00214438	-0.0133813	-0.000697411	0.0224628	-0.0154769	0.0072002	0.0170602	-0.100931	-0.0435825	0.0240271	-0.0513406	-0.0172754	0.00391608	-0.0237353	0.0334029	0.0358671	0.0409445	0.0211663	0.00141331	-0.032015	-0.00698695
LH_SomMot_29	-0.0197847	-0.0594149	-0.0462832	-0.0179836	-0.0296809	0.00946173	-0.0255835	0.00968859	0.029909	0.0297086	0.00688712	0.0028102	0.0453161	0.0284614	0.0134864	0.000872881	0.0232099	0.0356955	-0.0129526	0.00296204	-0.00827489	-0.0081312	0.0435365	0.01513	-0.0289402	0.00488056	-0.0169001	0.0119267	0.0139445	0.0241166	0.00269601	0.00461858	-0.0111923	-0.0038896	0.0378624	-0.102448	-0.00417464	0.024107	-0.070139	-0.0287001	0.000910424	-0.0140741	0.0341886	0.0427374	0.0539804	0.00649223	-0.0045347	-0.00311263	-0.0239183
LH_SomMot_30	-0.0086265	-0.0167845	-0.00405331	-0.0136616	-0.00402734	0.0508067	0.0204083	0.00974449	0.0278996	0.0219978	-0.00492165	0.0430294	0.0710337	0.0493425	0.0396096	0.00157815	0.0288549	0.019778	-0.00790281	-0.00420692	-0.0577811	-0.0285021	0.0342172	0.0276835	-0.00370103	0.0374004	-0.0290771	0.0176485	0.0368926	0.0439063	0.0296799	0.0518248	-0.0119781	-0.00202388	0.0532926	-0.0854302	0.0403359	0.00872077	-0.0169819	-0.0400215	-0.0225071	-0.0485072	0.0109722	-0.037142	0.0302354	0.0137027	0.00936358	0.00151896	0.00819617
LH_SomMot_31	0.0303209	-0.00725363	-0.0555411	0.020362	0.0235508	0.0330576	0.012523	0.0543401	0.0338272	0.0267829	0.0312548	0.0254121	0.0565475	0.0646748	0.0138192	0.0281672	0.0088497	0.00947522	0.0104922	0.0108882	-0.0556977	-0.00633271	0.016889	0.0374414	-0.0334879	-0.0481426	-0.0306441	0.0406517	0.00494186	-0.03262	0.0129358	-0.0165821	-0.00987478	-0.00529355	-0.0109346	-0.0713277	-0.0193129	0.0182899	-0.0474676	-0.00889187	0.0207646	-0.0149721	0.0242293	0.0372499	0.0518282	-0.00640396	0.0161232	-0.0276103	0.0191897
LH_SomMot_32	0.0117429	-0.0325088	-0.026833	-0.0261537	-0.000273162	0.0110986	-0.023102	-0.00724099	0.00672985	0.00440456	0.00797927	-0.0165093	0.0345104	0.0391735	0.0108872	-0.0216349	0.00400476	0.0294938	-0.0144448	0.000668924	-0.0458617	-0.0335521	0.0163008	-0.0187639	-0.00283758	0.0222821	-0.0206803	0.00370495	0.023518	-0.0325017	-0.0169723	0.0225152	-0.0212797	-0.0195723	0.00923146	-0.0514504	-0.0256437	0.0634592	-0.00436804	-0.0568067	0.00959785	-0.0396088	0.0195946	0.0247938	0.0679583	0.0143076	0.0177181	-0.0567301	0.0129221
LH_SomMot_33	-0.0134535	-0.0361981	-0.0316459	-0.0300266	0.0229163	0.0121925	-0.0432976	-0.0175312	0.0117572	-0.000178465	0.014448	-0.0144757	0.0231152	0.044137	0.00987178	0.0104905	-0.0207754	0.030572	0.0244624	-0.00726715	-0.0386742	-0.0139562	0.0252826	-0.0141643	0.00669767	0.0204282	0.00481328	0.0135088	0.0478124	-0.0377037	0.00143708	0.0401654	-0.0411428	0.00594508	-0.0104093	-0.056931	-0.0263283	0.0270169	-0.0506228	-0.031208	0.00473346	-0.00341044	0.0309787	0.0364311	0.058321	0.00703511	0.0263165	-0.0548918	-0.00282408
LH_SomMot_34	0.00682129	-0.0346311	-0.00452455	-0.00795025	0.0179537	0.0745592	0.0467581	-0.00308899	0.0170433	-0.00243727	0.0035273	-0.0642594	0.00871532	0.0316475	-0.000335489	0.0241876	-0.0201786	0.00174639	-0.00628965	-0.00314173	-0.0587496	-0.0163883	0.00631525	0.0479678	0.0166841	0.0178609	-0.047385	-0.0125014	0.0153104	0.0169884	-0.00372333	-0.0208436	0.00229934	0.0379884	0.0177275	-0.0825715	0.034628	0.00161366	-0.049525	-0.00864876	0.00143835	-0.0625576	0.0136205	0.0142163	0.0269848	-0.0097233	0.0219142	-0.0280525	0.0240383
LH_SomMot_35	0.0188346	-0.0236225	-0.0339735	0.0310796	0.0188783	0.0443625	-0.0012493	0.0547113	0.0383896	0.0123362	0.0135297	0.00561474	0.0461618	0.0642859	-0.0241709	-0.0149092	-0.00245164	-0.00879878	-0.0269863	0.000128889	0.00857697	0.00403222	0.0117718	0.0354629	-0.0516387	-0.0307295	-0.000693545	0.0313658	0.0342846	-0.0162163	-0.032985	0.0235542	-0.0218868	0.0310389	0.0119566	-0.0747626	-0.0303342	0.0405278	-0.0451707	-0.0101545	0.00353062	0.00351192	0.045203	0.0487626	0.0422031	0.00190772	0.00453854	-0.0574815	0.0346094
LH_SomMot_36	-0.0236356	-0.0100671	-0.0163971	-0.0381203	-0.00034328	0.0146715	-0.0139501	0.00385869	-0.00368073	0.00763666	-0.00222704	-0.0359069	0.0418064	-0.00173298	0.0249923	-0.011942	0.0305099	0.0142399	-0.0144127	0.0197885	0.0295318	-0.0247522	0.0389715	0.0235942	-0.00200498	-0.00851147	-0.0169031	-0.0110259	0.0532866	0.00385176	0.022027	0.0336262	-0.0170805	0.0122526	0.0365801	-0.0957628	-0.0555371	0.0382568	-0.0558224	-0.0119412	0.0305088	-0.0130469	0.0145291	0.00363473	0.0594809	-0.00643427	-0.00957757	-0.0196719	0.0117572
LH_SomMot_37	-0.0150579	-0.0129501	-0.0349241	-0.00810407	0.0396883	-0.0101326	-0.0115157	-0.0285359	0.0416887	0.0374346	0.0161092	0.00645922	0.0279163	0.0643461	0.0129644	0.0173431	-0.0223936	0.0386361	-0.00270763	0.023596	-0.0106391	-0.0349316	0.017108	0.0401637	-0.00869128	-0.0220988	0.0028531	-0.0246704	0.0205185	-0.0346005	0.0227363	0.0211379	-0.00604851	0.0335515	-0.0195028	-0.066457	-0.0430986	0.0282818	-0.0413395	0.00299943	0.0215457	0.0303211	0.0333882	0.0129827	0.0741751	0.00307092	0.0190547	-0.0596921	0.0118766
LH_DorsAttn_Post_1	0.0118207	-0.0347194	-0.0544147	-0.0138404	0.0150121	-0.00878811	-0.0407914	-0.0302704	-0.0245609	-0.0220879	-0.0211212	0.0205622	0.0325098	0.0194364	0.0243243	0.00627166	0.0232861	0.082873	0.0410414	-0.0164585	-0.0241188	0.0143068	-0.00761222	-0.0151921	0.0435785	0.0229811	0.000192484	0.00897013	-0.0309824	-0.0232337	0.0127795	0.0138948	-0.0455683	0.0243606	-0.0126196	-0.0176156	-0.0105746	0.0190209	-0.0333394	-0.0013387	0.00671503	-0.0434638	0.00228779	0.0126306	-0.0143438	0.0118941	0.001178	0.0213282	0.0262464
LH_DorsAttn_Post_2	-0.00248201	0.01151	-0.0488718	-0.0195207	0.0171781	0.0139832	-0.0105556	0.0259339	0.00220798	-0.0369581	-0.00348738	0.0316045	-0.0108648	-0.0131318	-0.0223469	-0.00211225	0.0285249	0.0607493	0.0664433	-0.0242009	-0.0246013	0.0509742	0.0247858	-0.0159511	0.0413298	0.0433322	0.00391132	0.00648784	0.047828	0.000577455	0.0145566	0.0492654	-0.00901279	0.00901909	-0.0135317	0.0181225	0.0130062	0.0327229	-0.0242151	-0.0269523	0.00881386	-0.0354036	-0.00729301	0.0108903	-0.0113491	0.040244	0.0209605	0.0447059	-0.0121053
LH_DorsAttn_Post_3	0.0173725	0.016705	-0.0599532	-0.0052576	0.0099159	0.0137977	-0.0261565	0.00654033	0.0075776	-0.0617309	-0.00839008	-0.0341293	-0.0614716	-0.0312281	-0.0155067	-0.00642017	0.0318165	-0.00407033	-0.0379624	-0.0288675	-0.0361288	0.028047	0.0324588	-0.00751724	0.0257002	0.00118301	-0.0321238	-0.00855144	0.000741117	-0.00794362	0.00482285	-0.00294109	-0.0514229	0.0315785	-0.00266874	-0.0181414	0.039113	0.0126154	0.012425	-0.0219786	0.00137566	-0.0712458	0.00107526	-0.00252856	0.0291161	0.047904	0.0204192	0.041528	0.0225581
LH_DorsAttn_Post_4	-0.0328919	-0.0396121	-0.0599582	-0.0243525	-0.0239891	0.0229175	-0.0276786	-0.0486582	0.0494164	0.0672972	0.0104911	-0.0057935	-0.0267212	-0.00145395	-0.00307515	-0.00679483	0.0169851	0.0481446	0.0213595	-0.0119281	-0.00111934	0.00794267	-0.0296286	-0.0253614	0.0177557	0.00754409	0.0189115	-0.0250096	-0.0389604	-0.0288359	-0.0414188	0.00991866	-0.0210244	0.00733459	-0.0179562	-0.0911343	0.0276826	0.0298976	-0.0097196	0.00594084	0.0272752	0.0150592	-0.0165297	0.0427924	-0.0186998	0.0204845	0.00552646	-0.00336639	-0.0380664
LH_DorsAttn_Post_5	-0.0094178	-0.012241	-0.0865152	-0.0445006	-0.0364515	-0.021539	0.0278092	-0.04009	0.00345866	-0.0604082	-0.00885236	-0.0080879	-0.0711172	-0.00794079	-0.0478365	0.0128916	0.036537	0.0207345	0.0343429	-0.0278709	0.0409461	0.012678	0.0301803	-0.00113648	-0.00758877	0.0238509	0.0111567	0.0364335	0.00173033	-0.00719669	-0.001952	0.0016679	0.0180298	-0.00130678	-0.0163786	-0.0301808	0.0362065	0.00336794	-0.0188353	0.000275648	-0.00650217	-0.0415615	-0.0250029	0.00103956	0.00481051	0.0535426	0.0304152	0.0192819	0.0617862
LH_DorsAttn_Post_6	0.000808576	0.0118368	-0.0501209	-0.0209037	-0.00565168	0.0136826	-0.04182	0.00606389	-0.00586652	-0.0536949	0.00813358	0.0158479	-0.0652277	-0.0540696	-0.0109554	-0.0171707	0.0188217	0.0420648	0.00329732	0.00603383	-0.0428147	-0.00278633	0.0143184	0.0274286	0.00746998	0.033913	-0.0276736	0.0324141	0.0432275	-0.019242	-0.00584239	-0.00684317	-0.00154928	0.0359296	0.0204587	-0.0151176	0.00255207	0.0401015	-0.0203378	-0.0251589	0.00465229	-0.0624768	0.0208669	-0.0234374	0.0028346	0.0275947	0.0128376	0.0361964	-0.0273186
LH_DorsAttn_Post_7	0.00405853	0.0123181	-0.0649018	-0.0198184	0.00038229	0.00717621	0.0386679	-0.0188716	0.0354403	-0.0232126	-0.00117159	-0.0430481	-0.0173954	-0.0177503	-0.0226	0.0238441	0.0347248	0.02425	0.0300773	-0.0301392	-0.0133575	-0.00184109	0.0304576	0.0251178	0.0277472	0.0260072	0.0488444	0.0139306	0.00234821	0.0115613	5.18562e-05	-0.0217998	0.00212876	-0.00093385	-0.0248939	-0.0341406	0.0377437	0.00328005	-0.0213969	-0.0190687	0.0050201	-0.0211073	0.00863131	-0.00731629	0.0114427	0.0538607	0.0301734	0.0143886	0.0421084
LH_DorsAttn_Post_8	-0.0407395	-0.0179903	-0.0591732	-0.0228835	-0.0398757	0.0345868	0.000159133	-0.0220295	0.0231303	0.0371672	0.012786	0.0360658	-0.00066092	-0.00734467	-0.00395694	0.00932733	0.0399352	0.0285397	0.00609562	0.0226839	-0.010948	0.0014085	0.0250951	0.018485	0.0128264	0.0354669	-0.0362769	0.0463131	0.0300309	0.0156122	0.0218213	0.0270355	-0.0112646	0.000466153	0.0194116	-0.0710386	0.000965612	0.0430581	-0.0264621	-0.0222917	0.00580467	-0.0850695	0.00294543	-0.0112633	0.0236673	0.0391923	0.0081446	0.00737066	-0.0197343
LH_DorsAttn_Post_9	0.00126181	0.0301391	0.00279551	-0.00750091	0.018614	0.0131471	-0.0185225	0.0152937	0.0263425	-0.00955512	0.0100943	-0.0121243	-0.0650246	-0.0720907	-0.0471161	-0.00243859	0.0197063	-0.0158521	0.00828921	0.0120549	0.00631448	0.00217474	0.0467718	0.0266	0.0114064	0.0295216	-0.0257095	0.0472725	-0.0351328	-0.0127375	0.0150723	0.00709073	-0.00604078	0.0141782	0.00325464	-0.0392713	0.0301157	0.0227707	-0.00526008	-0.0223888	-0.0352757	-0.0550962	-0.0116873	-0.0211075	0.0124188	0.0471361	0.00688032	0.0463618	0.00976523
LH_DorsAttn_Post_10	0.0152844	0.0443105	0.00300143	-0.0154643	-0.0142486	-0.00327943	-0.00598994	-0.0244824	0.0288333	-0.0286763	0.0159073	0.0113622	-0.0566032	-0.0276732	-0.0259389	0.011133	0.0349432	0.0174269	0.0145105	-0.0341893	0.0280328	0.0271391	0.0455909	0.00627861	9.45101e-05	0.0386575	0.000744879	0.0282957	0.0198238	0.00815765	-0.00978524	-0.0369466	-0.0244824	0.0288412	0.012341	-0.00974936	0.00519437	-0.000981329	-0.0259428	-0.0187792	-0.0443961	-0.0505002	-0.00573239	-0.0214945	-0.0124924	0.0358377	0.0217971	0.021771	0.00221363
LH_DorsAttn_Post_11	-0.0363925	-0.0307444	-0.0656527	-0.0288479	-0.0281178	0.0255662	-0.00164999	-0.00422281	0.034115	0.0448157	0.00984548	0.00138727	0.0282069	0.0450882	0.0445241	0.0063226	0.0429198	0.062268	-0.012579	0.00715725	-0.0229787	-0.0102479	0.0294489	0.0115843	0.0178467	0.0320052	-0.0367009	0.0515661	0.00549774	0.0266928	0.00827674	0.0481571	-0.0107557	-0.0134952	0.0118543	-0.0631956	-0.0227694	0.0425334	-0.0399777	-0.0386613	0.0016186	-0.0480837	-0.000627629	0.0161358	0.0127423	0.040973	-0.00832741	0.0275587	-0.0261051
LH_DorsAttn_Post_12	-0.0392584	-0.0089771	-0.0634802	-0.0595066	-0.011288	0.0194266	-0.0179765	-0.0255003	0.0435898	0.0292167	0.0235419	-0.00287758	-0.0252727	0.00168516	-0.0211281	0.00226657	0.0553152	0.0552688	0.0324922	-0.0186909	-0.0328619	0.0120271	0.0377183	0.00927431	-0.0114827	0.0341118	-0.013601	0.0380348	-0.00433848	-0.0175203	-0.020364	0.00789587	-0.0329933	-0.000680284	-0.0183393	-0.0711889	0.0224996	0.00823642	-0.0191872	-0.034797	-0.0212627	-0.04208	0.0143393	0.00288762	0.0200667	0.0606141	0.0047088	0.054399	0.0422038
LH_DorsAttn_Post_13	0.0422688	-0.00761984	-0.043882	-0.00606852	-0.00335073	-0.0339302	0.0177641	0.00117163	0.0158338	-0.0645126	0.00351227	-0.0366301	-0.012606	0.00998895	0.00553012	-0.0120298	0.0369396	-0.00670632	0.0116323	-0.0409243	-0.0244531	-0.0197628	0.0447333	0.0373016	-0.0138224	0.0111368	0.014879	-0.00884676	0.031335	-0.0177869	0.0133798	0.00639225	0.00816849	0.00507356	-0.0146463	-0.0346988	0.0267385	0.00745094	0.000811095	-0.00660782	-0.00518413	-0.020541	-0.00938821	-0.00137999	0.0129311	0.0436923	0.0191273	0.0232374	0.0400426
LH_DorsAttn_Post_14	-0.00880765	-0.0115716	-0.0116348	-0.0221703	-0.0123035	0.0200193	0.00465077	-0.0215202	0.029003	0.00808877	0.0154444	-0.00792335	0.00512021	0.0308466	0.0119853	0.00589828	0.0353099	0.0184492	0.00949015	0.000457533	-0.0329166	-0.000317192	0.0412712	0.0330956	-0.00342676	0.0428079	-0.0197505	0.0443905	0.0447914	0.0139854	0.0165243	0.0361727	0.0104835	0.0177985	0.0113521	-0.041534	0.0301007	0.00474231	-0.0138037	-0.0406616	-0.0236098	-0.057183	0.0112083	-0.0248612	0.0124925	0.0774134	0.0030439	0.0280051	0.0391548
LH_DorsAttn_Post_15	0.0069413	-0.0206613	-0.0551023	-0.0440773	-0.00761453	0.000401098	0.0137147	0.0058972	0.00345368	-0.0424305	-0.00597777	-0.00342535	-0.024271	0.00736196	-0.0409148	-0.0110076	0.0423381	0.0217621	-0.0124872	-0.0147559	-0.0482964	-0.0334283	0.0255316	0.0254531	-0.00384898	0.0257564	-0.0149282	-0.013395	-0.0160744	-0.0185129	-0.0143867	-0.000922904	0.00292145	0.0386537	0.00967965	0.020373	0.0314884	0.0143983	-0.018281	-0.0161482	0.0117775	-0.0434287	0.00126279	0.0207021	0.0164022	-0.0162905	-0.000834091	-0.0177736	0.0206898
LH_DorsAttn_Post_16	-0.0175139	-0.0214385	-0.00770874	-0.0413369	-0.0199996	0.0205138	0.0109131	-0.00805788	0.00778848	-0.028753	-0.0104766	0.0114888	0.00387471	0.0039958	-0.0120198	-0.0066956	0.0400623	0.039838	-0.00678681	-0.0064191	-0.0327787	-0.0246557	0.0218769	0.0554742	0.00958364	0.0300543	-0.0267455	0.0516286	-0.00662627	0.0114266	0.0185085	0.0167096	0.00616268	-0.0305766	-0.00484641	-0.0885829	0.02952	0.0298586	-0.0161082	-0.0477361	-0.00368243	-0.0779924	0.00829974	0.0170349	0.0356231	0.0364029	0.00258209	0.00994757	0.0158334
LH_DorsAttn_Post_17	0.00280545	-0.0111587	0.00224145	-0.046529	-0.0253377	0.0318024	0.0250461	0.0203751	-0.00877393	-0.015219	-0.0176525	-0.00882456	0.0152926	0.02836	0.00849662	-0.0243792	0.0176313	0.00115252	-0.0242331	-0.00411537	-0.0658401	-0.040016	0.0449688	0.0224041	0.0240192	0.0106809	-0.0359648	0.021767	0.00871094	-0.00611097	-0.00380507	0.0332048	-0.0307601	-0.000970542	0.0304177	-0.0473084	-0.0111749	0.0518066	0.0123403	-0.0262693	0.0241277	-0.0105955	0.0173543	0.0360561	0.0575395	-0.00953599	-0.0260242	-0.00753927	0.0101441
LH_DorsAttn_FEF_1	0.00878499	-0.00988228	-0.0632021	-0.0348492	-0.0259929	-0.0186492	0.0321066	-0.0517573	-0.0280619	-0.0339364	-0.0170501	-0.0341591	-0.0127643	-0.000697075	-0.017311	0.0160077	-0.00468653	-0.0219679	-0.0181695	-0.014585	-0.0477369	-0.0114327	0.00784696	0.0233167	0.00698226	-0.0155216	0.0180603	0.0102315	-0.0419449	-0.0126199	-0.0320495	0.0187525	-0.0369393	0.0125744	-0.0204697	-0.0770066	-0.0293155	-0.0121257	-0.0431772	-0.0184704	-0.0448577	-0.0238323	0.00903798	-0.0136928	-0.0351697	0.0290182	0.0265273	-0.0149937	0.0108429
LH_DorsAttn_FEF_2	0.0346067	0.00210597	-0.044404	-0.00468715	-0.00973604	-0.0237684	0.0362326	0.0121976	0.00533294	-0.064527	-0.00275703	-0.0185239	0.00954708	-0.021178	-0.0304638	0.0290492	0.00603493	-0.0307027	-0.0160715	-0.0146168	-0.00959733	-0.00523658	0.0413869	0.00613642	-0.0140223	0.0578703	-0.0394891	0.00836403	-0.0327552	0.0343381	0.0145872	0.0426574	0.00425717	0.0130403	-0.000197762	-0.0496374	0.0575945	0.0332597	-0.0109831	-0.0217537	-0.0259884	0.0267822	0.0177945	0.00436237	0.0080998	0.0180691	0.0217607	0.0343094	-0.0119754
LH_DorsAttn_FEF_3	-0.0109314	-0.0428241	-0.04426	-0.0245167	-0.0069857	0.00930342	0.0306564	0.00441231	0.0199716	0.000347403	-0.0165117	-0.005081	-0.0119298	-0.0252143	0.00668013	0.0135805	0.0284041	0.0478892	-0.016141	-0.0171906	-0.0268377	0.00689807	0.0207905	0.0266429	-0.00580093	0.0114894	-0.0198598	0.00444921	-0.0418131	0.0139974	0.00313625	0.00817596	0.00132874	0.0264191	0.0204034	-0.0479381	0.0555497	0.00550024	-0.0254635	-0.00288079	-0.0348771	-0.0375501	0.0182538	-0.0108208	0.00602995	0.0361927	0.015693	0.0287941	0.0504841
LH_DorsAttn_FEF_4	0.0456107	-0.00991816	-0.0469294	0.018456	-0.0128102	0.000775898	0.00944774	0.0191224	0.0244058	-0.0323254	-0.0086314	0.0163802	-0.0565394	-0.0232599	-0.04186	-0.00721493	0.0311476	-0.0529782	0.000443996	-0.0329771	-0.034931	0.0449006	0.0205128	0.0101376	-0.00237223	0.0500977	-0.00874642	8.42528e-05	0.0032594	0.0416891	0.0389087	0.0240674	-0.00522461	0.056265	0.0248672	-0.0369062	0.0345342	-0.00793614	-0.0128182	-0.0482218	0.0115008	0.01422	-0.00353048	0.0131237	0.0234244	0.0201352	0.0149051	0.0117696	-0.0199902
LH_DorsAttn_PrCv_1	-0.00490233	0.0270941	-0.0731317	-0.0376491	-0.0114722	0.055435	0.0110378	0.044539	0.00521542	-0.0271951	0.0224157	0.0033186	-0.0801551	-0.000751549	0.00104457	-0.0261308	0.0143576	-0.0382109	0.00309468	0.0447117	-0.0301136	-0.000125486	-0.00752823	0.0520995	0.00248388	-0.0124255	-0.0271786	0.0102179	0.0492106	-0.00328577	0.0047338	0.00869661	-0.0210886	0.0186297	-0.00069512	-0.0345852	0.019672	0.0131371	0.0145635	0.00662036	-0.0110037	-0.0855156	-0.00271977	-0.0346271	-0.0103925	0.0425906	0.0223852	0.0272695	-0.0018741
LH_DorsAttn_PrCv_2	0.0360106	-0.0114161	-0.0525284	-0.0408579	-0.0399225	0.0289399	0.0199252	0.0381881	0.000683899	-0.0432578	-0.00100622	-0.0094305	-0.0415988	0.00511457	-0.00824256	0.00872271	0.00490938	0.00568955	0.053651	-0.0245446	-0.0528716	0.00178841	0.0374832	0.0246628	0.0216417	0.0303994	-0.027227	0.0248937	0.0249519	-0.00401619	0.0107262	0.00799401	-0.0606277	0.0120179	-0.0202156	-0.0701993	0.0214694	0.0322599	0.00462568	0.0034939	-0.0267442	-0.0180482	-0.00766041	-0.0168795	0.000565137	0.0246341	0.0108985	0.0159778	0.0328405
LH_SalVentAttn_ParOper_1	-0.0368098	-0.00725587	-0.0154755	-0.012832	-0.0314683	0.00772081	-0.00605399	0.0219337	-0.0130969	0.0109823	0.0113626	-0.0367653	-0.0620814	-0.0149201	-0.0159552	-0.0368909	-0.0138717	-0.0351008	-0.0197178	-0.0211637	-0.0336404	0.00522631	-0.0111421	0.0254323	0.000844981	0.00110305	-0.0370172	0.00220315	-0.0136999	0.0012511	-0.0411789	-0.0438911	-0.0443998	0.0397704	-0.00453314	-0.0440452	0.0520476	0.0316105	-0.00737891	0.00705937	-0.0190028	-0.0748199	-0.011237	-0.0260776	0.0207764	-0.0135902	-0.0161389	-0.00994729	0.00495994
LH_SalVentAttn_ParOper_2	0.0184227	-0.0041762	0.000118915	-0.031356	0.00392507	-0.0351967	-0.00439662	-0.0699637	-0.00263792	0.0190018	-0.0164705	-0.0087184	-0.0244878	-0.0108742	0.044512	-0.0221246	-0.0054668	-0.0562606	-0.0235615	-0.00950357	-0.0307336	0.0013749	0.00691671	0.0232677	-0.0166149	-0.0386226	-0.0313787	-0.0144384	0.00143597	-0.0256017	-0.0691935	-0.00150924	-0.0283185	0.0437538	0.00223999	-0.0109886	0.00402962	-0.015261	-0.0432874	-0.0518505	-0.0146436	-0.0681285	0.0199791	-0.0345288	0.0205809	-0.0289994	-0.0141978	-0.024895	-0.00223494
LH_SalVentAttn_ParOper_3	0.00872828	0.0123382	-0.0379128	-0.00870882	-0.0182097	0.0137781	-0.0356688	-0.000886244	0.00240028	-0.0196335	-0.00684057	0.00102216	-0.0190232	0.00214645	-0.0255933	-0.014352	0.0119377	0.0259627	0.0301882	-0.0146293	-0.0637359	0.00615772	0.0186223	0.0249136	-0.0157869	0.0296377	-0.0580753	0.0264565	-0.0120349	-0.0395994	-0.0281226	0.0192382	-0.0323414	0.0321158	0.00602784	-0.0500849	0.0319693	0.0511543	0.00969894	0.000943444	-0.020048	-0.0998972	-0.00745013	-0.0316614	-0.00137732	0.0308488	0.00762085	-0.00457813	-0.00140047
LH_SalVentAttn_ParOper_4	0.0206804	0.0325993	-0.0158467	-0.0194586	-0.00818493	-0.0173104	-0.0385942	-0.052175	-0.0241391	-0.0455245	-0.0101934	-0.00402505	-0.0597653	-0.0581783	0.0100708	-0.0395328	0.0252232	-0.0365815	-0.0208243	0.0136177	-0.0381941	-0.000839357	-0.00321768	0.000184757	0.00423478	0.0157547	-0.0297572	0.00154262	0.0129317	-0.0311935	-0.0310912	-0.0346258	-0.0189451	0.0858404	0.0199115	-0.00295311	0.00861791	-0.0064516	-0.0110515	-0.0149847	-0.0251108	-0.0965086	-0.000782973	-0.044997	-0.0111667	-0.0454097	0.00225811	-0.000632951	-0.00778674
LH_SalVentAttn_TempOcc_1	0.0330205	0.00523697	-0.0376222	-0.0064512	-0.0136561	-0.00993745	-0.0126698	-0.0360989	0.0136074	-0.0409187	-0.0163134	-0.0280106	-0.0758943	-0.0600286	-0.001281	-0.021845	0.00656358	-0.0373705	-0.008425	0.0059451	-0.0307825	0.0176967	0.0156753	0.0324755	-0.0109067	0.000734074	-0.00863305	-2.5196e-05	0.0624084	-0.0317499	-0.0485746	-0.0354394	-0.0138	-0.00393389	0.000521528	-0.0707152	-0.0276214	0.0104544	-0.0196465	0.034923	-0.0221839	-0.00808517	-0.00401499	-0.032858	-0.00920612	0.0293222	0.00945377	-0.00531107	-0.00110764
LH_SalVentAttn_FrOperIns_1	-0.0130617	-0.0176618	0.00146161	0.00379672	-0.02435	-0.0207055	-0.0100464	-0.0443471	0.0216761	0.0358414	0.00773345	-0.0498809	-0.0541977	0.00742045	0.0309963	0.0328675	0.0364651	0.000286135	-0.0303817	-0.0543288	0.0252686	0.0244846	0.00193092	0.00155338	-0.00977302	-0.0143461	0.000592715	-0.0331882	0.00156965	-0.0439896	0.00869687	0.0275867	-0.0268618	0.100426	-0.0603859	-0.018956	-0.0203675	0.0343432	0.00571867	-0.0079133	-0.013017	-0.0246127	-0.0141798	0.00220293	-0.0367142	-0.0313284	0.00472487	-0.00906408	-0.0286058
LH_SalVentAttn_FrOperIns_2	0.00247171	-0.0435288	0.00213627	0.00989591	-0.0218581	0.019488	-0.0112444	0.0345146	0.0172556	-0.0470143	-0.0132238	-0.0194386	-0.00661944	-0.0156721	-0.0211623	-0.0181211	0.0174363	-0.0477362	-0.0484022	-0.0101936	-0.0185874	0.00905719	-0.00910032	0.0330273	-0.00240298	-0.0228988	-0.0416671	0.0275932	-0.0262755	-0.0278646	-0.00626245	-0.00749428	-0.0467253	0.0487708	0.0163322	-0.00306035	0.0338573	0.0416268	0.0182073	0.0244868	-0.0160773	-0.0888811	-0.03972	-0.0409838	-0.0197682	-0.0583886	0.0108198	-0.00790039	0.000684314
LH_SalVentAttn_FrOperIns_3	-0.00281094	0.0287074	0.0261229	-0.00410889	-0.0404779	-0.00901872	0.0707063	-0.022595	-0.00715952	-0.0368696	-0.0303244	0.0175831	-0.0812255	0.00382771	-0.00840384	-0.0169615	-0.0140339	-0.0512058	-0.0141202	0.0223604	-0.0424966	0.0202062	0.00163727	0.0284126	-0.0132544	-0.050872	-0.0166342	-0.0199841	0.041188	0.0567088	-0.0146531	0.0301084	-0.0454778	0.0226694	-0.0445462	0.000483658	0.0115695	-0.0219443	-0.0105589	-0.00675829	-0.0176818	-0.0709901	0.007195	-0.0428416	0.0129401	-0.0299297	0.0137683	-0.0133944	0.00959733
LH_SalVentAttn_FrOperIns_4	-0.0266611	-0.00781507	0.00770673	0.0383788	-0.0396265	0.0268116	0.00833697	0.0112042	0.00116134	0.0251534	0.0149323	-0.0151052	0.00220089	0.00659703	-0.0183481	-0.0391042	-0.00400099	-0.0515482	-0.0731253	-0.0109509	-0.00831059	-0.0113942	-0.0261928	0.0032559	0.0155152	0.00159307	-0.0197869	-0.0267935	0.0346571	-0.0449212	-0.0233272	-0.027372	-0.00631475	0.0707075	-0.00985867	-0.0111762	0.0311803	0.0602024	0.00664496	-0.0164182	-0.0307733	-0.0605366	-0.0178355	-0.0143707	-0.0507357	-0.0553495	-0.0158812	-0.00944794	0.0108821
LH_SalVentAttn_FrOperIns_5	0.00292097	0.0223437	-0.00672495	-0.0403472	-0.0269162	0.0110167	0.0464759	-0.000231665	0.0253022	-0.0534047	-0.0161964	-0.00290712	-0.0707712	-0.0548042	-0.0373051	-0.0112067	0.0143065	-0.0747722	-0.038262	-0.0147264	-0.0283396	-0.00696804	0.00400834	0.0255938	-0.0385038	-0.0299738	-0.0501224	0.00195982	0.0122369	-0.0121871	-0.0360186	-0.00304537	-0.00905613	0.0348317	-0.0025861	-0.0129703	0.0362531	-0.0111068	0.0350313	-0.0396667	-0.0581412	-0.0912163	-0.0155363	-0.0466029	-0.00376653	-0.0678388	0.00342345	-0.0201232	0.0261366
LH_SalVentAttn_FrOperIns_6	-0.00127486	0.00245056	-0.00188121	-0.0138627	-0.0303719	0.0167746	-0.00327583	0.0243705	-0.0146437	-0.040397	0.0189837	0.013712	-0.0637117	-0.00662904	-0.0429638	0.00712922	0.0367651	0.0392105	-0.0278907	-0.0376638	0.0110872	0.0151705	-0.015295	0.0210366	-0.0419993	-0.016371	-0.010535	-0.00702115	-0.00116728	-0.0611924	-0.0196464	-0.00625442	-0.0315825	0.0275876	-0.021858	-0.0238885	0.0467483	0.000731506	0.0131841	-0.00127803	-0.0419464	-0.0853789	-0.01714	-0.0176162	-0.0241158	-0.0683568	3.88957e-05	-0.0150355	0.0178772
LH_SalVentAttn_FrOperIns_7	0.00937709	0.0282289	-0.0315975	0.0166776	-0.0214789	0.00770394	0.029573	0.0197474	-0.00788303	-0.0445914	-0.0177198	0.00282978	-0.0668102	-0.04701	-0.0491474	-0.00232772	0.0365181	-0.039902	0.0301231	-0.0287474	-0.0163239	-0.0260622	-0.0221313	-0.00384114	-0.00864531	0.00904402	-0.01955	-0.00401709	-0.0230814	0.00536589	-0.0413928	-0.00380234	-0.048572	0.0843786	0.0189085	0.012675	0.0476028	-0.0103838	0.010724	-0.0132437	-0.0193651	-0.0805514	-0.00237494	-0.0231374	0.00900958	-0.0545481	0.0200706	-0.0174207	0.0643024
LH_SalVentAttn_FrOperIns_8	-0.000797488	-0.0232523	0.00234722	-0.0308561	-0.0287103	0.029626	0.0126246	0.085621	0.0373868	-0.0225274	-0.00943005	-0.0354306	-0.047186	0.0378195	-0.00107717	-0.00811133	0.0345538	-0.0519472	-0.00806304	0.0111155	0.0179373	-0.0016385	0.0200538	0.0286978	-0.0316605	-0.0539347	-0.048425	-0.0122489	-0.006523	-0.0249574	-0.0564804	-0.00270955	-0.0793305	0.0296028	-0.0184025	-0.0730226	0.0304387	0.00486417	0.00583262	0.0296186	0.0017477	-0.0737897	0.0116695	0.0116498	-0.0114271	-0.0582571	0.0234665	-0.0306023	0.0331446
LH_SalVentAttn_FrOperIns_9	-0.000557468	-0.005612	-0.0329299	-0.0184177	-0.0172713	0.0526543	0.0374451	0.0793345	-0.0225689	-0.0239749	-0.00642624	0.0092589	-0.0672574	0.0177549	0.0189509	-0.0277869	0.021668	-0.0535572	-0.044546	-0.0145728	-0.0294489	-0.0011407	-0.00253988	0.0209015	-0.0377766	0.00116341	-0.0049981	0.0247292	0.0322351	-0.0460712	-0.0370166	-0.0169602	-0.0135252	0.0480629	-0.00403629	-0.0172975	-0.0122489	-0.00394902	-0.0333597	-0.0071985	-0.0288119	-0.0734544	0.00173203	-0.0241173	0.0012767	0.00546434	0.0276188	0.0352621	0.0102802
LH_SalVentAttn_PFCl_1	0.0178014	0.0157093	0.00249948	0.000630991	0.00404616	0.0181134	0.0430406	0.0338494	-0.0163499	-0.0145215	-0.0227775	-0.032679	-0.035713	-0.00253977	0.00190125	-0.0137135	0.010321	-0.0677761	-0.0259043	-0.028576	-0.0103641	0.0239439	-0.00291703	0.0307662	-0.0146509	0.0122557	-0.00991576	-0.00390511	0.0118155	0.0572634	-0.0415884	0.0399112	0.00759325	0.0407248	0.00362944	0.0201936	-0.0293115	-0.0187435	0.0166923	-0.046647	-0.00500339	-0.00695623	0.0157992	-0.0124927	0.0226168	-0.0405902	0.00289886	-0.0117686	0.00575018
LH_SalVentAttn_Med_1	0.038634	-0.00597678	0.0350735	0.00554678	-0.028064	0.0434795	0.0164223	0.0628691	0.00845218	-0.0441417	-0.039072	-0.064882	-0.00862965	-0.063378	-0.0266939	-0.0348564	-0.00787087	-0.0246359	-0.00280457	-0.0365662	-0.0108606	0.00148746	-0.0172286	0.0327024	-0.00788972	-0.00722836	-0.00025272	0.0207307	-0.00975664	-0.00425221	-0.0316145	0.0334172	-0.0781099	0.0520748	-0.00753916	-0.0551033	-0.00105465	0.0152447	-0.0115108	0.0367758	-0.0188181	-0.0580142	-0.00662052	-0.0565756	-0.031912	-0.0774925	0.0256846	-0.0170236	-0.00799685
LH_SalVentAttn_Med_2	0.0457908	-0.0368702	-0.0163659	-0.000136403	-0.0208181	0.047522	0.039077	0.0603369	0.0105244	-0.0309308	-0.0130069	-0.0336679	-0.0242352	-0.0173704	-0.0322224	-0.0141729	-0.0277398	-0.051891	0.0126964	-0.0524042	-0.050541	-0.0255321	-0.0290094	0.0194933	0.00391397	0.00695378	-0.0055261	-0.0170528	0.00576397	-0.0463001	-0.0218324	-0.0134744	-0.0415155	0.00548518	-0.010094	-0.0940899	0.0278331	0.0203705	-0.013097	0.00970422	-0.00866073	-0.0590123	-0.00258737	-0.00942603	-0.0175576	-0.0563857	0.0160976	-0.0156108	0.0355477
LH_SalVentAttn_Med_3	-0.0301314	-0.0197727	-0.0439079	-0.0109471	-0.0185077	0.00656704	-0.0177383	0.0474158	0.0251361	-0.0437265	-0.00796923	-0.0373232	-0.025441	0.0249422	-0.0289087	-0.0172425	-0.000128586	-0.0244744	-0.0446122	-0.0307427	-0.0623044	-0.0191759	0.0267662	0.0308843	-0.0360136	0.0188378	0.00531971	0.00435366	0.0130433	0.0104194	0.00871626	-0.0113716	0.0136316	0.0327725	0.00816579	-0.0120044	0.0203007	-0.0157404	-0.00530064	-0.0160131	-0.0230949	-0.0607561	0.0157502	-0.036062	0.0137518	-0.0439259	-0.00492588	-0.0304278	0.0124062
LH_SalVentAttn_Med_4	0.0262368	0.0259004	-0.00921354	0.0421368	-0.0165493	0.0356223	0.0575856	0.00093869	0.00948902	-0.0247411	-0.0114904	-0.0310606	-0.0319537	-0.0154085	-0.00478191	-0.0367445	-0.0276665	-0.0452288	0.0175867	-0.0331269	-0.0128581	0.0075622	0.0406931	0.0350546	0.0018609	-0.0134849	-0.0579284	0.00197074	-0.0161636	-0.00642889	-0.0652565	0.0103653	-0.0509113	-0.0516885	-0.0199946	-0.106403	0.0382067	-0.00466162	0.0100378	0.0243297	-0.0299733	0.00749197	0.00808127	-0.0409607	-0.0302762	-0.0744261	0.0226284	-0.0269374	0.0442376
LH_SalVentAttn_Med_5	0.000676829	-0.031119	-0.0179105	0.0407064	-0.00914507	0.0134484	0.0255443	0.0116926	0.00612957	0.0030689	0.00861004	0.00301682	-0.0268173	-0.00477768	-0.054993	-0.013723	0.0128021	-0.00169053	-0.040616	-0.0164704	-0.0577497	-0.0324975	-0.00830441	-0.0136572	-0.0121602	0.0190921	-0.012426	-0.00234437	-0.0201449	0.0118201	0.0581849	-0.00712991	0.0077609	-0.0372311	-0.0160673	-0.0578984	0.0173899	-0.0122117	0.0041318	0.0230846	0.00219016	-0.0833227	0.00157198	-0.0129905	0.0421285	-0.0348765	0.0360576	-0.0196761	0.0135279
LH_SalVentAttn_Med_6	0.0231881	-0.0148069	-0.0366234	0.0231091	0.000586247	0.0206367	0.0303347	-0.0152776	-0.00919327	-0.0313748	-0.0179003	0.00333671	-0.034227	0.00787882	0.00906636	-0.0300302	0.0128925	-0.00279536	-0.0536389	-0.0390435	-0.032909	-0.0451953	-0.0191856	-0.0153103	-0.0137099	-0.00482305	-0.00999648	-0.0228216	0.0212844	0.0321113	0.0168199	-0.0192995	-0.0127047	0.0071978	0.0182319	-0.0817218	-0.00411123	0.0506856	-0.0272878	-0.0120851	-0.0092829	-0.0494819	0.00910849	-0.0114353	0.0107848	-0.0537737	0.00436589	-0.0120303	0.0413083
LH_SalVentAttn_Med_7	0.00731466	-0.00421655	-0.0356726	-0.0122739	-0.0368547	0.0381165	0.0487162	0.00889882	0.00659706	-0.051853	-0.0228481	-0.0628658	-0.0657594	0.00935222	0.0100332	-0.0101873	0.022128	-0.0416305	-0.0312753	-0.0445926	-0.02719	0.0151531	0.0287332	0.0192442	-0.0398217	-0.0294435	-0.044992	-0.0101373	-0.0218547	-0.0112768	-0.0418937	0.0086732	-0.0394699	0.0579944	0.000653473	-0.0688292	-0.0204643	-0.0121372	-0.0390397	-0.0162827	-0.0305208	-0.00344366	-0.0102448	-0.0277167	0.00468885	-0.074127	0.0024349	0.000241089	0.0756907
LH_Limbic_OFC_1	0.0203127	-0.0330201	0.0402809	-0.021112	0.0260855	0.0266329	0.0228881	0.0466057	0.0111791	-0.00542235	0.0272134	0.0155873	0.0284428	-0.0612558	0.0432642	-0.0125194	-0.0139618	-0.0324213	-0.00540512	0.0253113	-0.0129852	-0.00965186	0.00260227	0.0278301	0.0111146	0.0100881	0.00169009	0.0363982	0.0568048	0.0262604	0.0123668	-0.0162962	-0.0165046	0.102842	0.00197159	-0.009076	-0.0448535	-0.0297431	0.0107484	-0.0461788	0.0185892	-0.0232627	-0.0223442	-0.0206201	-0.0212707	0.0144593	-0.0275737	0.0111896	-0.0196946
LH_Limbic_OFC_2	-0.0165515	0.00335935	-0.0280927	-0.0213206	0.0369295	-0.00944159	0.00523832	0.00903135	0.0197724	0.0204411	-0.0224388	-0.00087128	-0.0392882	-0.0147685	-0.010996	-0.0230594	-0.00876437	0.0332562	-0.0194319	0.0274849	-0.0134411	0.0118561	-0.0357082	-0.0343019	-0.00556603	-0.0487944	0.0356968	-0.0429597	0.060602	-0.0478954	0.0250556	0.0139854	0.0143254	0.043513	0.00245803	0.0293015	-0.00401825	-0.048817	-0.0178088	0.0040479	-0.0153976	0.0191633	-0.00362034	-0.00830805	0.0199343	-0.028112	0.0132905	0.0106594	0.0120896
LH_Limbic_OFC_3	0.0148308	0.0462656	0.01159	-0.00863508	-0.0145137	0.0261506	0.0254185	0.0138618	0.00921775	0.0274681	0.0136646	-0.010048	0.0107825	0.0227173	0.0164648	0.0122658	0.0439908	0.0585083	-0.00720359	0.042711	0.0382817	-0.016035	0.00503987	-0.0269644	-0.0821586	-0.0324786	0.0154009	0.00855227	0.031029	-0.00510324	-0.0235953	0.0366722	0.0312461	-0.00398325	0.0244965	0.0200257	-0.00863018	0.0171901	-0.0268089	0.0197521	-0.0247797	0.0178597	0.00668571	-0.0308915	-0.0184482	0.0340879	0.00860476	0.019128	-0.00422473
LH_Limbic_OFC_4	-0.0433048	-0.00941326	0.0405328	-0.00126637	0.00808296	-0.0151645	-0.0134266	0.0259425	0.0245747	0.0120521	0.0159659	0.00504172	-0.000485296	-0.0217424	0.024873	0.0182452	0.0204889	0.0432825	-0.0193791	0.0809933	-0.0455855	-0.0278102	0.00558448	0.0139377	-0.0113459	0.0118061	0.0231091	0.029178	0.024306	0.00648568	0.0130772	-0.00753698	-0.00165871	0.0405493	0.0130998	0.0399849	-0.0457998	-0.0369667	-0.0333251	0.0244631	0.0162521	-0.00899421	-0.0025622	0.0550903	-0.0402421	0.0187274	0.00610941	-0.00890044	-0.00563296
LH_Limbic_OFC_5	0.00978719	0.025413	0.0149955	-0.00935925	0.0176998	-0.0270938	-0.0244536	-0.0466032	0.0522771	0.025799	0.0152317	0.0346315	-2.84314e-05	0.020761	0.0275904	-4.40552e-05	-0.00486634	0.087741	0.0104824	0.0274875	-0.021822	-0.0199888	-0.0279577	-0.0408655	-0.0019381	-0.0157544	-0.00487386	-0.0330059	0.0462379	0.00192802	0.00739513	0.0104497	0.0204762	-0.0380583	0.0161184	0.0188373	-0.00294311	-0.0440535	-0.00953303	0.0323477	-0.0224782	-0.0266375	0.00659794	-0.0174682	-0.0222732	0.0594612	-0.0112034	-0.00456722	-0.0196757
LH_Limbic_TempPole_1	-0.0786415	-0.0554214	-0.0324011	-0.0657863	0.0271977	0.00720713	-0.0379168	-0.0668779	0.000998954	0.00632339	-0.000495011	-0.0426889	-0.0183474	0.00715738	0.000947233	-0.0145584	0.00258645	0.00544551	-0.0159685	-0.00572517	-0.0629923	0.0303699	-0.0202678	-0.031192	-0.00701237	-0.0113831	-0.0144593	-0.00238143	0.0308482	-0.00267844	0.0272007	0.0175295	0.0517323	0.030661	0.00378882	-0.0367413	0.000890953	0.0134666	0.0409376	0.00053704	-0.00751364	-0.00235809	0.0112349	-0.0304161	-0.0274781	0.000661262	0.0258974	-0.0104344	-0.00949616
LH_Limbic_TempPole_2	-0.0477739	0.0189948	-0.020814	-0.00900725	0.0136395	-0.0125458	-0.0146027	-0.0661119	-0.0194568	-0.0404905	-0.0349388	0.0492563	-0.0127367	0.0264518	-0.0116735	-0.00049419	0.0460836	0.0395587	0.00136584	-0.00501381	-0.0292681	-0.0380874	0.00883196	-0.0110828	0.0180086	-0.029605	-0.00345042	-0.00482129	-0.00923336	-0.00745794	0.000760395	-0.0166894	0.0203971	-0.0704381	0.0406353	0.00748786	0.0158663	0.0370599	0.037178	-0.00551137	0.00443618	-0.0144521	0.0199502	-0.0276968	-0.0212589	0.0230435	-0.0112419	-0.0265158	-0.0329504
LH_Limbic_TempPole_3	-0.0180642	-0.0253254	-0.022939	0.0185093	-0.0211987	0.00182347	0.00812824	0.00378792	-0.00546335	-0.00560573	-0.00483927	0.0149612	0.00908823	0.00549362	-0.00555896	0.0285048	0.0120638	0.0384668	0.0754418	0.0303678	-0.0173068	0.00210049	-0.0291144	0.00625429	-0.00301565	0.0300865	-0.0160928	0.018071	0.0523826	-0.00600544	0.0199811	0.00153076	0.0412257	-0.0314546	-0.0144104	-0.0403735	-0.0129069	-0.0388215	-0.0356724	0.0127574	0.00552004	0.0299064	0.0116758	0.0353862	-0.0568457	-0.0556534	0.0046271	-0.00115475	0.0218908
LH_Limbic_TempPole_4	-0.0445193	-0.0465444	-0.00102674	-0.000125466	0.00769369	-0.00272123	-0.0549346	-0.0904187	0.0160517	0.0096465	0.0285435	0.016162	0.0315832	-0.012607	-0.00606471	-0.0197728	0.0242568	0.00514078	0.028987	0.0183898	0.076885	0.00814947	-0.024933	-0.00776867	-0.0302256	-0.0489413	0.00185315	0.0282145	0.0149186	0.0414747	-0.017483	0.00360989	0.0164651	-0.00454111	0.0452992	-0.0043271	-0.00362103	-0.0166575	-0.0338329	0.02919	-0.0013593	0.00940242	0.00649842	0.0292104	0.00266597	-0.0502857	0.00914461	-0.0254761	-0.0368129
LH_Limbic_TempPole_5	0.0188769	-0.0267606	-0.0154108	-0.0294493	0.016487	-0.0034239	-0.0297668	-0.0361125	0.0157574	-0.0024839	-0.00943946	0.0114927	-0.02788	0.0424258	0.0602024	0.0351148	-0.00312099	0.0194727	0.0441117	0.0050836	-0.0795203	-0.0311184	0.0257726	0.0282716	-0.0541281	-0.0213182	0.0129163	0.00162334	0.0199152	-0.0476047	0.015976	-0.014993	-0.000288405	-0.00013791	0.0198903	-0.00245753	-0.0242852	-0.0142726	-0.0476379	0.0518225	0.00578917	-0.0204907	-1.49723e-05	0.0205899	-0.00706412	-0.0138425	0.0129294	0.00282106	-0.0468363
LH_Limbic_TempPole_6	-0.0585735	-0.0610167	-0.0309094	-0.0300042	0.0166754	-0.0158444	-0.0239606	-0.0761429	-0.000494466	0.0209084	0.00374497	-0.0193749	0.0484947	-0.00775167	0.0314722	-0.00735795	-0.0115455	0.054892	0.0195928	0.0281781	-0.0243871	0.0174616	-0.0498422	-0.018172	0.00812821	0.0112831	0.00945988	0.017339	-0.0368768	-0.00801774	-0.020853	-0.0268006	0.0164152	-0.0115999	0.0384425	-0.024295	-0.0518934	-0.0015611	-0.0309948	-0.016485	0.0131518	0.00413338	-0.00618588	0.018089	-0.0331705	0.0146199	-0.0041242	-0.00986157	-0.00755917
LH_Limbic_TempPole_7	-0.0682349	-0.0392391	0.00590651	-0.0392625	0.0106324	-0.00283179	0.00427397	-0.0391442	-0.0189684	0.0176516	-0.0221494	-0.0177085	0.0177606	0.0321581	0.00161082	-0.0196349	0.0552042	0.0452864	0.0212108	0.0354087	-0.0238578	0.0135118	-0.0128279	-0.0206836	0.0269131	0.00714082	-0.0174886	0.0322445	0.041009	-0.0544826	0.0331109	-0.00980478	0.0331657	0.0162707	0.0090297	-0.0200433	-0.01921	0.0178227	-0.0352019	-0.0560935	-0.0132157	0.0455425	0.0164754	0.0108105	-0.0614772	-0.0439679	0.019433	-0.0220558	-0.0147903
LH_Limbic_TempPole_8	-0.027292	-0.0407463	0.00548273	-0.011133	0.0336302	0.0105591	0.0156777	0.0675186	0.0120813	0.0545394	-0.0159816	0.00908159	0.00987678	0.0141442	0.00876084	0.00609154	0.00545299	0.034562	-0.0416653	-0.0375921	0.0290513	-0.047882	0.0333354	0.0213525	-0.0102055	0.0322295	0.0287781	-0.0135345	0.00164591	-0.0332024	0.0533398	-0.00308816	0.02446	0.0250227	-0.00134744	-0.0087136	0.00125814	-0.00935989	-0.0226098	-0.0248225	0.0329801	0.0516652	0.00415007	0.026603	-0.0336339	-0.0704012	0.013316	0.0168586	0.0117326
LH_Cont_Par_1	0.0312786	0.0161955	-0.0617311	0.00924256	-0.0101976	-0.0252435	0.0175934	-0.0266351	0.0270015	-0.0256001	0.000487935	0.0253608	-0.0416226	-0.026923	-0.0438286	0.0177207	0.0501394	0.0370977	-0.0138601	0.00171501	0.0549149	0.0102842	0.0511081	-0.0195377	-0.00738276	0.00727999	0.0488198	-0.0185942	0.0493141	0.0135941	0.042286	0.0107166	0.00310092	0.0265496	-0.0151474	0.0314968	-0.0130208	-0.00524585	-0.0226917	-0.00638291	0.00157563	0.0550661	0.0100012	0.031629	0.0146307	0.0499534	0.030858	0.0075001	-0.0199541
LH_Cont_Par_2	0.0408438	0.0167339	0.00168577	0.00517119	0.00615467	-0.0378481	-0.0604431	-0.038952	0.00391312	-0.0462356	0.00981311	0.0273484	-0.0231875	-0.0758381	0.0221209	-0.00848857	0.0348769	-0.0371308	-0.00833791	-0.00312353	-0.0265874	0.00422572	0.0254527	0.0115411	-0.00957682	-0.00747833	-0.0099797	-0.00702572	0.0433969	-0.0183464	-0.039547	-0.0330704	0.0321595	0.095687	0.026733	0.0411345	0.00505021	-0.0186459	0.0153211	0.0160732	-0.00810835	-0.0727494	-0.0038549	-0.0376797	0.0216217	0.00583292	0.00616435	0.0180972	0.0174111
LH_Cont_Par_3	0.0340997	0.0190829	0.0195414	-0.0361145	0.0185223	-0.0400989	-0.042954	-0.0547582	0.0124778	-0.0245912	0.023211	0.0319356	0.0134044	-0.0637498	0.0451669	0.024979	0.0168417	-0.0456155	-0.00253577	0.0179132	-0.00667321	0.0345973	0.0490111	-0.00640042	-0.00270196	-0.0288256	0.0128706	-0.0171688	0.0792911	-0.0221464	-0.0211646	-0.00919917	0.0256321	0.0590957	0.0133325	0.052607	-0.014369	-0.0230229	-0.0203703	-0.00626007	-0.0420652	-0.063068	0.00957025	-0.0591502	0.00314386	-0.0065153	-0.0163972	0.0186746	0.02583
LH_Cont_Par_4	0.0337729	0.0346222	0.00903857	0.0173339	0.00826906	-0.01472	-0.0267857	0.0148511	0.0385975	-0.0508266	-0.0106106	0.0257043	-0.000127399	-0.0561986	0.00372623	0.0121418	0.0199686	-0.00366668	0.0238499	0.0162336	0.0590744	0.0178686	0.0554799	0.00707748	-0.0301389	-0.0233734	0.0245795	-0.0132876	0.0800023	0.0270651	0.00937768	0.0330552	0.000342868	0.0345856	-0.0163259	0.0107219	0.00193835	-0.00825194	0.000983219	0.00499751	-0.0363772	0.0205949	0.00366357	0.00703841	-0.00286736	0.0339136	0.0148871	0.0159306	-0.028439
LH_Cont_Par_5	0.0032202	0.0226952	0.00332046	0.00318339	0.0189313	-0.0180101	-0.0260166	0.0289512	0.00647508	-0.00953989	0.00946664	0.0431997	-0.0348323	-0.0624337	-0.0450685	0.000314035	0.0311265	-0.0129298	0.0263688	0.0362603	0.0204888	0.0185982	0.0443126	0.0107077	-0.0215648	-0.0148052	5.51287e-05	-0.00386922	0.0943568	0.0106325	-0.0198106	0.0260582	-0.010018	0.0221832	-0.00652241	0.0333733	-0.0196884	-0.0363907	0.00631957	0.025259	-0.0385476	0.0216638	0.0181111	0.00813729	0.0097661	-0.00300978	-0.0110095	0.0219309	0.0128465
LH_Cont_Par_6	0.0306226	0.017074	-0.0491151	-0.0200348	0.00922981	0.0237623	-0.0273044	0.00641774	0.0226999	-0.00544457	0.0119755	0.0172236	-0.0348359	-0.0659397	-0.0219072	-0.0116589	0.0328285	0.00254371	0.0190135	-0.00398617	-0.0180526	0.017161	0.0245667	0.0255315	0.00990551	0.0237999	-0.0184155	0.0145155	0.0580762	0.00989747	0.0234037	0.02519	0.00222958	0.0381272	-0.0129035	-0.00453863	0.00964636	-0.00609375	-0.0173796	-0.0184719	-0.0102907	-0.0233444	0.0182625	0.00493886	0.000253949	0.0490219	-0.00288374	0.0489778	0.0305183
LH_Cont_Temp_1	0.020875	0.0157356	-0.00286698	0.0381031	-0.00019851	-0.00884213	-0.0283295	-0.030493	0.0212118	-0.0670596	0.0162868	0.0368298	0.0122634	-0.0257682	0.0453121	0.00570071	0.0522505	-0.0136547	-0.00303306	0.032973	0.00324808	0.0211221	0.0105174	-0.050226	-0.0166792	-0.0243111	0.0195762	-0.0125252	0.0921976	0.0185796	-0.0064645	0.0284458	0.0147579	0.0402546	0.0219217	0.0319651	-0.00822465	0.000676689	-0.0133399	-0.0119873	-0.0234812	0.0583907	-0.00167641	0.0172132	-0.0209504	0.0259137	-0.0123316	0.0300691	-0.0140079
LH_Cont_OFC_1	-0.00544091	0.00310723	-0.0430024	-0.020194	0.0306677	-0.0124257	-0.0432498	-0.0259118	0.0535823	-0.00234782	-0.00704057	0.0126446	-0.0394477	-0.0622246	-0.0504189	-0.00796804	0.0123015	-0.0400817	-0.0256564	-0.0355995	0.0226384	-0.00954294	-0.00832477	-0.0474938	-0.00369552	0.00425404	-0.00901975	-0.0256734	0.0915721	0.0259524	-0.0130983	0.0327779	-0.00192225	0.0138125	0.00960345	0.0466958	0.000965395	-0.0452974	-0.079767	-0.000546417	-0.0103185	0.0293626	0.016056	0.0339847	0.00583358	0.0446236	0.000860653	0.0199857	0.0382064
LH_Cont_PFCl_1	-0.00844009	0.024771	0.00981305	-0.0481287	-0.00832122	-0.0383823	0.00192128	-0.0378296	0.0231172	0.0183719	0.0103182	0.029072	0.0100664	-0.0424151	0.0488588	0.0188198	0.00260726	0.0125474	0.0182942	0.0663472	-0.00459118	0.018638	0.0085478	-0.0517469	-0.0028363	-0.0287121	0.0215677	-0.0246782	0.0994227	-0.00890781	0.00140891	0.012531	-0.0283722	-0.0141343	0.0148171	0.0496774	-0.0258732	-0.017487	-0.0326143	-0.0168154	-0.0237784	-0.0626891	0.013518	-0.0376591	-0.0098046	0.0385165	-0.00471902	0.00473555	0.00731166
LH_Cont_PFCl_2	0.0128488	0.00363757	-0.0116256	0.0103632	0.00625637	0.00621779	0.00668403	-0.012945	0.0237557	-0.0211599	0.0195654	0.01266	-0.0685913	-0.0180263	-0.028744	-0.032744	-0.022843	-0.0168977	0.0381855	0.0535661	0.0021583	-0.00507508	-0.00920538	-0.0119591	0.0156142	-0.00860247	0.0307481	-0.0234339	0.0830296	-0.0306494	-0.0343282	0.00785556	-0.0106968	-0.018151	-0.00858739	0.0281719	0.0239009	-0.00800971	0.011511	-0.00299393	-0.0200669	0.0141227	0.0114785	0.0288475	-0.00956801	0.0600434	0.0325921	-0.0139539	-0.00196954
LH_Cont_PFCl_3	0.00221578	0.0510334	0.0487402	-0.00658624	-0.00713648	0.0246269	0.0139387	0.0648129	0.0177767	-0.00216868	0.00554229	-0.00370579	-0.0470897	-0.0533822	-0.0132578	-0.0114462	0.00329894	-0.0302226	-0.0142528	0.01653	0.037878	0.0134953	0.0341265	-0.0439364	-0.00688197	-0.00965856	0.0194971	-0.0233275	0.103873	-0.0113206	0.0202034	0.0276332	-0.0276718	0.0653664	0.00150597	0.0369012	0.0280625	-0.0424801	0.0113583	-0.00786442	-0.0447352	-0.0191479	0.04186	-0.0299944	0.00868353	-0.00516033	0.000751439	-0.00614832	-0.00261896
LH_Cont_PFCl_4	0.00339005	0.0235929	0.0204346	0.0319317	-0.00592591	0.00292896	0.0351318	0.0022492	-0.0067057	0.033228	-0.024287	-0.0186489	-0.0459734	-0.0107797	0.00956184	0.0167235	-0.0155081	-0.0123113	-0.00141225	-0.0193025	0.00850587	0.00856304	0.00119816	0.0202601	-0.000818563	0.0318659	0.0275393	-0.0230116	0.0337351	0.0273715	0.0215108	0.0724554	0.00100279	0.082931	-0.0107368	0.0297981	-0.0138806	-0.00116381	0.0457071	-0.0148375	0.0241221	0.0587656	0.0406251	0.00437908	0.00280931	-0.019725	0.0133533	0.00821657	-0.0163925
LH_Cont_PFCl_5	0.00985694	0.00550495	-0.00413731	-0.00898424	0.00334173	0.0130014	-0.0162736	0.0314531	0.00774792	-0.030445	-0.00349602	-0.0256871	-0.0642214	-0.0363562	-0.0434695	-0.00365327	0.000690353	0.00286804	0.0008653	0.0361971	0.00475085	0.0166959	-0.000895262	-0.0485504	-0.0205727	-0.0268752	-0.0129076	-0.0227933	0.0797751	-0.00830656	-0.00294845	0.0124228	0.00532869	0.0614784	-0.0197566	0.0328338	0.0333374	-0.00998981	0.0051466	-0.0107692	-0.019178	-0.0407902	0.018579	-0.00839817	0.0235628	0.062054	0.0118129	0.0203044	0.0338056
LH_Cont_PFCl_6	0.00147195	0.0233194	0.0016634	-0.0117691	-0.0080276	-0.0200253	0.0412962	-0.00674438	0.00556276	-0.0332983	0.00028549	0.0265142	-0.0165333	-0.000147014	0.0636518	-0.0126605	0.0409864	0.00503701	-7.0225e-05	0.042033	-0.0300358	0.0298274	0.0134129	-0.0235387	-0.00537245	-0.00620409	0.0320625	-0.0177106	0.0823203	-0.00221002	-0.00893726	0.0310543	-0.031967	0.0080518	-0.00622906	-0.029715	0.00839114	-0.0197738	-0.0275681	-0.00334847	-0.0316644	-0.0578611	0.022856	-0.01169	-0.0109081	0.0572207	0.0103268	-0.0273857	-0.00694418
LH_Cont_PFCl_7	0.00919013	0.0248385	-0.0269716	-0.0328318	-0.0295875	0.00562316	0.0155531	-0.0117809	-0.0143211	-0.00510572	-0.00372227	0.0385852	-0.0551996	-0.0266981	-0.0367613	0.00530905	0.00828059	-0.0351743	0.00565681	0.0487049	-0.0281784	-0.00282085	0.0307789	-0.0281453	0.0191709	0.0112959	0.0162398	-0.00119925	0.0288063	-0.00794785	-0.0137932	0.00157176	-0.0180685	0.0303811	-0.0145399	0.00334783	0.00197231	-0.00488973	0.00963454	-0.00434223	-0.0442336	-0.00727176	0.0215681	-0.0121656	-0.00466802	0.0511249	0.0394997	0.026097	-0.044946
LH_Cont_PFCl_8	0.00312861	-0.00228425	-0.0372899	-0.00629661	0.0149855	-0.0294649	-0.0191787	0.00893859	-0.00869122	-0.0215418	-0.0107089	-0.00742262	-0.0405668	-0.0497711	-0.0127435	0.013213	-0.00594561	-0.049509	0.00218979	-0.000232108	-0.0217713	-0.0113171	-0.01161	0.00541369	-0.00849468	0.0212924	-0.00203639	-0.0350799	-0.030511	-0.00707891	0.00722511	-0.00349766	0.0145582	0.0262984	0.0233068	0.073139	0.04294	-0.00221694	-0.00993509	-0.0326423	0.00556422	-0.00766972	0.0040173	0.0163634	0.0145883	0.00641297	-0.00928811	0.0146279	0.0108204
LH_Cont_PFCv_1	-0.0232314	0.00567664	-0.00307158	0.0042325	-0.0158912	0.0287217	-0.00483625	-0.0170894	0.00326118	-0.0447232	0.00173397	0.0506131	0.00505464	-0.00818009	-0.00737377	-0.00376217	0.0320284	0.00743131	0.0134925	-0.00996551	0.0409836	0.00615916	0.00766142	0.0169992	0.0199018	-0.0209746	-0.00721918	-0.011731	0.0475045	0.0104664	-0.0015946	-0.00715799	-0.0394105	-0.0268679	-0.00713643	0.0379591	-0.0123763	0.00339135	0.0205177	0.00237049	-0.0164565	-0.0106169	0.000314691	-0.036907	0.0145075	-0.0394865	0.0180342	-0.0290632	-0.0395563
LH_Cont_pCun_1	-0.0226123	-0.0144765	-0.021833	0.00550473	-0.0199816	-0.0200322	0.0242752	0.0272068	0.00204552	-0.0280132	0.00375244	0.0227621	-0.0351683	-0.0515055	-0.0821885	-0.0248422	-0.0142725	-0.0600843	-0.00485773	-0.0378264	-0.0101639	-0.0371355	0.0170874	0.0125331	-0.0357122	-0.01149	0.0160032	0.0103562	0.00217646	0.0152196	0.00455333	-0.0138694	0.0158702	-0.0101454	-0.0133124	0.00693532	0.0217428	0.000882061	-0.00175114	-0.00704887	-0.0133389	0.00192769	-0.0204887	0.0100985	0.0213031	-0.0186028	-0.0286361	0.00198426	0.0369278
LH_Cont_pCun_2	0.0465124	-0.00392672	-0.0342373	0.0455916	0.0257899	-0.00464107	0.0199027	0.0282916	0.0093611	-0.0526688	-0.0111971	-0.00913884	-0.0470656	-0.0324918	-0.0193537	0.0174815	0.0413389	0.00059069	-0.0107129	-0.0401165	-0.0460211	-0.0366312	-0.01255	0.0126707	-0.019664	0.00307264	0.00858639	-0.0148418	-0.0140946	0.0180184	0.0251992	0.000148447	0.0252394	0.0157185	0.00467155	0.0546198	0.00153642	-0.00583759	0.00968702	-0.0161141	-0.00708884	0.000932642	0.0150583	-0.0126683	0.0242489	-0.0121486	0.0305266	0.023144	-0.0116133
LH_Cont_Cing_1	-0.012594	-0.0141116	-0.0033875	-0.00770092	-0.0252281	0.0107946	-0.00887077	0.00753814	0.0161762	-0.00647276	0.025165	-0.0260492	-0.0250076	-0.0123887	-0.0280506	0.00520726	-0.00206219	-0.0467417	-0.0108333	-0.00108251	0.00417662	-0.00655363	-0.024168	0.0172623	0.00223976	-0.030971	0.0224499	-0.0248698	0.0168651	0.0101695	0.0524984	-0.00777445	-0.0378441	0.0361005	-0.0166702	0.0171919	-0.0206639	-0.0552114	-0.0178539	0.0104924	0.0226436	-0.0434583	0.00507052	-0.00861552	-0.00956185	-0.00442018	0.0102029	0.0152136	-0.00218537
LH_Cont_Cing_2	-0.00627235	0.0268445	-0.0100851	0.0342864	0.0252466	0.0208646	0.0174007	0.0461818	0.0111467	-0.0261633	0.00181875	0.0179033	0.0120068	-0.0438358	-0.0448461	-0.0317934	-0.0204695	-0.0417896	-0.0032666	-0.0473397	0.034501	0.00590812	-0.00879359	0.0178299	-0.0452851	-0.0385813	0.00480636	-0.032656	0.0113109	-0.00644553	-0.0282839	-0.0118825	0.0353003	-0.0112443	-0.00355821	0.0369291	-0.0368172	-0.0432189	0.0259093	0.0499133	-0.0315547	-0.0069624	0.0201255	-0.0129202	-0.0400141	-0.0683225	-0.0252994	-0.0170307	-0.00504635
LH_Cont_PFCmp_1	0.0127786	0.0400511	0.0547516	-0.0297688	0.020837	-0.0205001	0.064415	0.00102425	-0.00285525	-0.036549	0.00198941	0.0206838	-0.000651888	-0.0354312	0.0200156	-0.0400929	0.0138441	-0.0281495	0.0188287	0.0339387	0.0531352	-0.00693429	0.00825037	-0.0407497	-0.0181495	-0.00357542	0.0329965	-0.0149634	0.055159	-0.0163322	-0.0117239	0.0245117	0.0159	0.0105967	0.0211737	0.0145202	0.0133168	-0.0251812	0.0151594	0.00792112	-0.0366288	0.0182784	0.0302184	-0.00884508	-0.0109296	-0.0210723	-0.00205645	0.0255927	-0.0526256
LH_Default_Temp_1	-0.0512126	-0.0164224	-0.00792047	-0.0251755	-0.0120452	-0.036875	-0.0240695	-0.0664144	0.0190654	-0.0190025	-0.00776298	-0.0273128	0.0311143	0.028176	0.0367435	-0.0142435	-0.0398612	0.0306154	0.0367387	0.0265872	0.0139179	0.00325062	-0.0205466	-0.0299795	-0.0038756	0.0035637	0.0183571	0.00329548	-0.00509455	-0.0393173	-0.00631658	-0.00753108	0.0404874	-0.00306201	0.0278035	-0.015821	-0.0515545	0.0312677	-0.035877	0.0163191	0.0144013	0.0512487	-0.0191996	0.0523729	-0.0156154	0.0299398	-0.0192431	-0.0146549	-0.00205379
LH_Default_Temp_2	0.0145735	-0.00575369	0.0118558	-0.0107977	0.0249737	-0.03175	-0.0364504	-0.0520116	-0.00734773	0.014208	0.0109189	-0.00409328	0.0384282	0.00447034	0.0441893	-0.000736876	-0.00288115	0.0379761	0.0209433	-0.00329848	0.0126595	0.0208746	-0.0152387	-0.0488837	0.0061254	-0.0185529	0.00476729	0.00172535	0.0417759	-0.00405819	-0.0206801	-0.00758209	0.0046783	-0.0335901	0.0442964	0.0561821	-0.0269007	-0.0323101	-0.0391066	0.0176609	-0.0171393	0.0439027	0.00101083	0.0250772	-0.035435	0.0154264	-0.0157582	0.00366085	-0.0176559
LH_Default_Temp_3	0.0172532	0.0245875	0.0277921	0.0188392	0.0264454	-0.00426904	-0.0560787	0.0306794	0.0287058	-0.0108682	0.0226611	0.0242106	0.00827938	-0.0535861	0.0217803	0.018251	0.0375633	-0.00724151	0.00764301	0.00648806	0.0481496	0.00987915	0.0212653	-0.0265359	-0.00365825	0.00112768	0.0473563	0.0178866	0.0113928	0.0430322	0.0242936	-0.00863802	0.05556	0.0248415	0.0313466	0.0815876	0.00542342	-0.00840373	-0.0086332	-0.0592006	-0.0250147	0.0581594	0.0202522	0.0162201	-0.012557	-0.0281728	-0.0114079	0.0123937	-0.0200308
LH_Default_Temp_4	-0.0210569	-0.0277289	-0.0238214	0.00499912	0.0177259	-0.0105252	-0.00512515	-0.0470048	-0.00962375	0.0372786	-0.0103122	-0.0108937	0.00975874	0.0201128	0.0491233	0.00759776	-0.00114384	0.0591499	0.00781213	-0.00247943	-0.0123982	0.0191795	-0.030717	-0.0245792	1.78088e-05	0.00109703	0.00991813	-0.0062465	-0.0206428	0.0200835	-0.0153969	-0.00411086	0.0159542	0.00393311	0.0416866	0.0234744	-0.0148266	0.0431952	-0.0545491	-0.00205675	0.00572626	0.0624257	-0.00111203	0.00894692	-0.047954	0.0133772	-0.0140765	-0.00120477	-0.00380407
LH_Default_Temp_5	-0.0344596	-0.053794	-0.0248324	-0.0170841	-0.00252852	-0.0122274	-0.00535982	-0.0413302	0.0381809	-0.0140534	0.00588541	-0.0411778	-0.0466528	0.0326181	0.0105178	0.028027	0.00795516	0.019713	0.00551704	0.0213061	-0.0275482	0.0183537	-6.74762e-05	0.0298393	-0.0428135	0.00385735	9.13497e-05	0.0245729	-0.0575466	-0.020475	-0.0413483	-0.0160027	-0.0280688	0.0435366	-0.0136681	-0.0249604	-0.015769	0.0630711	-0.0704935	-0.0018216	-0.0071577	0.00689901	-0.0321794	-0.000665213	-0.0223068	0.0167336	0.014799	0.00657186	0.00522102
LH_Default_Temp_6	0.00941588	0.0124452	0.0185896	-0.0187073	0.014479	-0.0519286	-0.0185843	-0.0352966	0.00171639	0.00843064	0.00168507	0.0162265	0.0294947	-0.0369312	0.0646998	0.0121967	0.00955752	-0.00338101	0.00420322	0.0539746	0.0363118	0.00491971	0.013361	-0.0232111	-0.0179602	-0.0242125	0.0179982	0.0123831	0.0326216	0.00704802	-0.00418888	-0.00674334	0.0135499	-0.0287707	0.0223851	0.00854124	-0.0206901	-0.0319555	-0.0242063	-0.000606739	-0.0263502	0.015776	0.00344605	0.00194115	-0.00971849	-0.00498299	-0.00198334	0.00234	-0.0374867
LH_Default_Temp_7	0.0237463	-0.0175371	0.0144072	-0.0100371	0.0342127	-0.0271985	-0.000895104	-0.0388204	0.0209971	-0.0267661	-0.0283348	0.0270973	0.0384362	0.021931	0.0481174	-0.0344206	0.00994906	0.00285755	0.0149056	0.0421999	-0.0373779	0.00808991	0.00437926	0.0475463	-0.0262997	-0.0148344	-0.00279521	0.00392961	-0.0146982	-0.0448484	-0.00848201	-0.00125537	-0.0131774	-0.0260551	0.0213927	0.00169335	-0.0120395	0.0421103	-0.0494519	-0.00422397	-0.0176164	-0.00989445	-0.0172708	-0.00341287	-0.012227	0.0421817	0.00457181	0.00935449	-0.0473263
LH_Default_Temp_8	-0.0153528	-0.0466279	-0.0207361	-0.0119455	-0.00400259	-0.00961523	-0.00180435	0.000175896	0.0182999	0.0367629	-0.0107749	-0.00105683	0.0196184	0.048781	0.00825745	0.0131077	0.021144	0.0446775	0.00473044	0.0345415	-0.0698193	0.000178369	0.00964842	0.0124446	-0.0703141	0.0122178	-0.0179281	0.0298016	-0.0239373	-0.000386102	-0.0379321	0.0229666	0.00338477	-0.0114736	0.00299705	-0.0849093	-0.0161856	0.0289116	-0.0487263	0.0128626	0.00781602	-0.013056	0.0226369	0.0255989	0.0145702	0.0366944	0.0221967	0.0132109	-0.0362554
LH_Default_Temp_9	-0.0139433	-0.0260653	-0.000151151	-0.0170791	-0.00461325	-0.0303836	-0.00328732	-0.0219306	0.0457546	0.00482482	7.34737e-05	-0.0187169	0.010611	0.0464598	0.0481254	-0.0209671	0.0400693	0.0475857	0.0207692	0.0345312	-0.0404548	0.0175347	0.00647509	0.0216877	-0.021801	-0.0152772	0.0144917	0.0231593	-0.00633368	0.017886	0.00283624	0.025555	-0.0278171	-0.00748007	0.0352057	-0.0646748	-0.0125617	-0.0132852	-0.0381458	0.0185414	0.00652231	-0.016118	0.00987919	0.00110754	0.00106376	0.0252413	0.0220088	0.0211677	-0.00394778
LH_Default_Temp_10	0.0327841	-0.00152459	0.00431989	-0.0177309	-0.00122889	-0.0577697	-0.0103991	-0.0633196	0.013069	0.00405197	0.00545511	-0.042399	-0.0190426	-0.0436069	0.0643508	-0.0242294	0.0265667	0.00547815	0.0175868	0.0458627	-0.03205	0.0242033	0.0106848	0.00161461	-0.0115231	-0.000219983	0.0242228	0.0168004	0.0659082	-0.00892847	-0.0260805	0.0250273	0.00300348	-0.0395703	0.00555439	-0.0192925	-0.00726649	-0.00597073	-0.0397372	0.00225214	-0.0198967	-0.0245703	0.0154344	0.0393816	0.00579146	0.0414533	0.01166	-0.00430344	-0.00617146
LH_Default_Par_1	0.0182442	-0.0217386	-0.0160904	-0.0328947	0.0100994	-0.0423963	-0.0248317	-0.0501723	0.0254034	0.0174327	-0.00692639	-0.0314358	-0.00117338	0.00626254	0.0812665	-0.022394	-0.0144584	0.0107063	0.0122032	-0.0102414	-0.0635376	0.00374304	0.00867049	-0.00139465	0.0144675	-0.0100361	-0.0150672	-0.0105576	-0.0120295	0.0193302	-0.0278067	0.0273	-0.0210004	-0.00518525	-0.0245603	-0.0942353	-0.0237762	-0.0127673	-0.0529401	0.0136254	-0.0186953	0.0145686	-0.0104538	-0.00261715	-0.0126393	0.00970146	0.0126951	-0.0144181	0.0215788
LH_Default_Par_2	-0.00553548	-0.0167467	-0.0321137	-0.00370278	0.0080567	-0.0320126	0.0106851	-0.0584273	0.00879737	0.0247513	-0.0059843	0.016801	-0.00542716	-0.00930981	0.0538964	-0.00604693	-0.00904965	0.0537422	0.0392592	0.0151811	0.0508551	0.00219733	-0.00488373	-0.0237511	-0.0105211	0.00980377	0.00992352	0.00553741	-0.0151056	-0.0551273	0.00631874	-0.0345618	0.0240155	-0.0264629	0.0161322	-0.0273312	-0.0155	0.00329355	-0.0460062	0.0201472	0.0316411	0.0246479	-0.0114792	0.0376216	-0.0200724	-0.0074938	-0.00683408	-0.0091329	-0.0358978
LH_Default_Par_3	0.0361142	0.0282017	-0.0426514	0.0244876	0.0233043	-0.0103732	0.0364699	-0.0363042	0.0180937	-0.0330513	-0.00655441	0.015416	-0.0389639	-0.0198252	0.0119593	0.0158823	0.0157136	0.053008	-0.0220163	-0.0268121	0.0476203	0.0139371	0.00805741	-0.0479314	-0.0128911	0.0103106	0.0133821	-0.0254244	-0.0560189	-0.0335587	0.0458812	-0.0359532	0.0342308	0.0277461	0.0328301	0.0641121	-0.00844611	0.022491	-0.0157102	0.00466376	0.0266563	0.0125576	0.00931708	0.0182968	-0.00977139	0.018631	0.0216363	-0.00398361	-0.0277467
LH_Default_Par_4	0.0207534	-0.00351911	0.00754225	0.00727761	0.0221752	-0.0142868	-0.0134812	-0.0186606	-0.00451709	0.0355009	0.0269682	0.0446313	0.0214688	0.00790575	0.0565386	0.0339039	0.00865108	0.0585741	0.0362233	0.0128493	0.0739429	-0.000689869	-0.000340337	-0.0265876	-0.00271799	-0.0357057	0.00834033	-0.00810031	0.00761637	-0.011988	0.0123386	-0.0178005	0.0306939	-0.0519954	0.0343643	0.0345952	-0.0327078	-0.0176405	0.00376581	0.0161361	0.0303087	0.0815687	0.00644743	0.0472763	-0.0261327	-0.0238473	-0.0311557	-0.00263249	-0.042607
LH_Default_Par_5	0.0284037	0.00664937	0.0140212	-0.0355712	0.027653	-0.0371934	-0.0355978	-0.073581	0.000711387	0.00324182	-0.00970899	0.0286691	0.0237405	0.00940531	0.0615761	0.0124164	0.000749335	-0.0198081	0.0278071	0.0265042	0.0351707	-0.00753318	-0.00730616	-0.0335725	-0.0174104	-0.0480715	-0.0187208	-0.0267531	0.0257705	-0.00975096	-0.00464852	0.0142931	0.0155732	-0.00462652	0.0270273	0.00482256	-0.0459091	-0.0272268	-0.00532124	0.017565	-0.0145898	0.0131401	0.0028892	0.00267575	0.00247207	-0.0259018	0.0083347	-0.0248857	-0.0352325
LH_Default_Par_6	0.0487749	0.013539	0.00499716	0.0443201	0.0291271	-0.0121976	-0.00719951	0.0172381	0.0122749	0.0240885	0.0223998	0.0443549	0.0152791	0.00293152	0.0362322	0.0371087	0.0143391	0.0342794	-0.0110066	-0.00300504	0.0714387	0.0186555	0.0155441	-0.0268827	-0.0229734	-0.0318171	0.0288384	-0.00886119	0.0543627	0.00826701	0.047702	0.00355848	0.0175448	-0.0164375	0.0354006	0.0704461	-0.0118181	-0.0278305	0.00479402	-0.00720702	0.0219223	0.0861306	0.0215837	0.0366363	-1.21797e-05	0.0350225	-0.0144735	0.0266394	-0.0381562
LH_Default_Par_7	0.0291907	0.0124073	0.0236585	0.00598588	0.0327619	-0.0205124	-0.0306029	-0.0156176	0.00610028	0.0212284	0.0368036	0.0316239	-0.00180199	-0.0516203	-0.00192199	0.0192652	-0.00295221	-0.00967699	0.0358141	0.00297438	0.0581169	0.0020779	0.02065	-0.0316467	-0.0358912	-0.0421331	0.0179253	-0.0194332	0.102943	-0.00908316	-0.00417997	0.0133307	0.012178	0.0170453	0.0246822	0.0644335	-0.0114424	-0.0431731	0.000565907	-0.0070732	-0.0401997	-0.00481946	0.0120317	-0.0189263	-0.0029577	0.00189886	-0.0359629	0.0165243	-0.0223777
LH_Default_PFC_1	-0.0113572	0.0165198	-0.0263882	-0.0234805	0.01342	-0.0273541	-0.00442901	-0.0745303	0.0057397	-0.0109502	-0.0056252	0.0167562	0.0236811	0.0245587	0.0496681	-0.0224428	-0.00749433	0.0228437	0.00939428	0.0735542	0.0356635	-0.0273772	-0.0321313	-0.0120388	0.0230089	-0.0215224	0.0131884	-0.000108984	0.0016165	-0.0276777	-0.042746	-0.0254979	0.00191156	-0.0726268	0.0269172	0.0210818	-0.0678038	-0.0287541	-0.0216848	-0.011395	-0.00426907	-0.0329856	-0.0168755	-0.0196507	-0.00128619	-0.0385229	0.0220151	-0.0359124	-0.039981
LH_Default_PFC_2	-0.028423	0.02134	-0.0286762	0.0198028	0.018512	-0.0091284	0.00356089	0.0110129	-0.00589669	-0.0531754	0.0111632	0.0293003	-0.0116008	0.0127577	0.0299003	-0.00256799	0.029746	0.000349434	-0.0274004	0.00715619	-0.02294	0.0142203	-0.0310377	-0.0481355	0.0227623	0.00632809	0.0117469	-0.0100255	0.10545	-0.0526511	0.0134627	-0.00860958	-0.00393742	-0.0351451	0.0321422	0.0417537	-0.0271399	-0.0284907	-0.0187586	-0.0267367	0.000611347	0.0403206	0.00385633	0.0191063	-0.00761898	0.0157204	-0.00774848	-0.00939181	-0.00681102
LH_Default_PFC_3	0.0214981	0.0228748	0.015206	0.0301787	-0.00263853	0.0039718	0.0395169	0.00144795	-0.0392511	0.0278182	0.0066611	0.00130835	0.0512278	0.0310701	0.0484074	-0.00668005	-0.00316859	0.0838725	-0.0095126	0.0301465	-0.0388343	-0.00811528	-0.0371032	-0.043024	0.016162	-0.0151147	0.00039703	0.00157595	-0.0371588	-0.0297143	0.00964762	-0.00257652	0.00411218	-0.0546254	0.0220496	0.0450829	-0.0114167	-0.00405588	0.0208337	0.00666813	0.032323	0.0416884	-0.0294698	0.0262466	-0.0418972	0.0405091	0.00219432	-0.0107138	-0.0432296
LH_Default_PFC_4	0.0196407	-0.00079131	0.0470606	0.0327032	-0.0266108	-0.0128676	0.0165045	0.0172482	-0.006662	0.0228619	-0.00418264	0.0412643	0.00218691	0.00557801	0.00484922	0.0315047	0.0238495	0.0582064	-0.0440023	-0.00284688	-0.0117595	-0.0128089	-0.0191549	-0.0600291	-0.00591113	-0.0257502	-0.0206644	-0.0403969	-0.0221434	0.0295389	0.0516778	-0.0159759	0.0154626	-0.0418128	0.0224833	0.0273514	0.00944095	-0.0504348	0.0291487	-0.000163008	0.0493303	0.0700647	-0.0295739	0.0208286	-0.0415439	-0.0247883	0.00778555	0.0114206	-0.00180252
LH_Default_PFC_5	0.0014845	0.0106492	0.0148444	-0.0388981	0.0111327	-0.0393621	-0.00644895	-0.0699093	-0.0176612	-0.0490151	-0.011835	0.0116536	0.00653543	0.00268117	0.05956	-0.0200304	-0.00183112	0.0138567	0.0115611	0.0565563	-0.030951	0.0171731	-0.0155889	-0.0209904	-0.000588132	-0.0433553	0.0142719	-0.0160069	0.0679664	-0.0304659	-0.02667	0.00566135	-0.0429657	0.0386876	0.0114625	-0.0100287	-0.0526375	-0.0403504	-0.0425917	0.0110978	-0.0345433	-0.00108006	-0.00604952	-0.0246263	-0.0151036	0.0188058	0.00420794	-0.0168462	-0.0370985
LH_Default_PFC_6	-0.00599087	0.0132264	0.0316213	-0.0015616	0.0146935	-0.0193876	0.0352958	-0.00165817	0.0129422	-0.013508	-0.0112368	0.000149405	-0.0503291	-0.0209428	0.0333152	0.0389447	-0.0375001	0.00169315	0.0151744	0.0277159	0.0367501	0.0185277	0.0268574	0.00635891	-0.00455765	0.000958152	0.00799542	-0.0337186	0.00451521	0.041082	0.0232308	0.0480432	-0.0252785	-0.0515255	-0.00114317	0.046098	-0.0016768	-0.00214542	0.0181784	-0.0228388	-0.0306734	0.0425635	0.00620265	0.00804938	-0.0122202	0.00743226	-0.0387769	0.00586659	-0.0348504
LH_Default_PFC_7	-0.00165515	0.0307761	0.00680819	-0.0183099	0.0021816	-0.045216	0.00167249	-0.0682972	-0.00571616	-0.042935	-0.0250138	0.04166	0.00868292	0.0189033	0.048033	-0.0206682	-0.0151304	0.00119515	0.00895993	0.0459814	0.0128509	-0.00727162	-0.0248594	-0.0475704	-0.014438	-0.0365954	0.020265	-0.0109943	0.0413162	-0.0177639	-0.0244228	0.0242012	-0.0183645	-0.0347088	0.0214233	-0.00517588	-0.0388499	-0.0305136	-0.0343331	-0.0068222	-0.0358681	-0.0235772	-0.00702753	-0.018168	-0.00441739	0.0322955	-0.00428063	-0.027528	-0.0303953
LH_Default_PFC_8	0.00744008	-0.0142865	0.00130566	0.0465488	0.00825899	-0.0175934	0.0432434	-0.0261774	-0.028484	0.0559236	-0.012836	-0.0317142	0.0332999	0.0360589	0.0240336	0.0161143	-0.00857887	0.0635953	0.0116342	0.0191264	-0.00150954	-0.0107972	-0.0409649	-0.0334814	0.0166921	-0.00359442	0.0264554	-0.0102611	0.0282496	0.045668	1.58134e-05	-0.0047007	0.0263149	0.0214859	0.0388635	0.0270543	-0.0192726	-0.0364278	-0.00834866	-0.0279455	0.0309997	0.0394379	-0.00935065	0.0130269	-0.0446867	-0.0358583	-0.0131262	0.00469815	0.000628882
LH_Default_PFC_9	9.96037e-05	-0.0111532	0.0291229	0.0701005	-0.0218838	0.0148718	0.017423	0.0398942	-0.0435502	0.00868242	-0.00501916	0.0342433	0.0502826	0.013387	0.0185844	-0.00622175	-0.02122	0.0403219	-0.0023328	-0.00718928	0.0014119	-0.00356219	-0.031173	-0.0319663	0.0265134	-0.00850795	0.00858623	-0.00737334	-0.027321	0.0304978	0.00188269	-0.0246446	0.0597666	-0.0166165	0.0448507	0.0771136	0.00427924	-0.0452707	0.0202166	-0.0062658	0.0260359	0.0364975	-0.000327061	-0.000221251	-0.0357055	-0.0624414	-0.000837833	0.00785006	0.0092027
LH_Default_PFC_10	-0.010838	0.0306172	-0.0030142	-0.00742467	-0.0202148	-0.0117065	0.0275256	-0.0202915	-0.0320564	-0.0533712	-0.0225339	0.0225006	0.00888005	0.00918231	0.0556106	-0.0353387	-0.0272195	-0.0091302	0.0194689	0.0416189	0.0116556	0.020876	0.0276501	-0.0103443	-0.0153652	-0.0188085	0.0122481	-0.00126041	0.0151735	-0.0143302	-0.0289563	0.0170115	-0.000368693	-0.0145132	0.0320728	-0.00396646	-0.0343467	-0.028398	-0.0443764	-0.01788	-0.0547664	-0.0304058	0.00171783	-0.0233477	0.00710455	-0.0142688	-0.00263777	-0.0179813	-0.0445191
LH_Default_PFC_11	-0.00111105	0.0431759	-0.0031821	0.0405584	-0.00870051	-0.0136119	0.00238281	0.0611302	0.0109182	0.048862	0.00785863	-0.0148237	0.00370206	-0.0190376	0.00150529	0.0307871	0.00271919	0.0745436	-0.0150473	-0.0141322	0.0122504	0.01543	0.0104005	-0.0608775	-0.0140411	0.0112992	0.0403961	-0.028286	0.00909173	0.0176907	0.0325621	0.0242035	-0.059536	-0.0323056	0.00427306	0.0549406	0.00326652	-0.0133336	0.0320797	-0.00376448	0.0032244	0.0512708	0.010629	0.00361809	-0.0396058	-0.0181165	-0.0226112	0.0013296	-0.0140875
LH_Default_PFC_12	-0.00977593	0.0488116	0.0421514	0.0505163	-0.00764086	-0.00203218	0.0154195	0.0142346	-0.0217155	-0.0354149	-0.00812414	-0.017781	0.0273809	-0.0241276	-0.025529	-0.0285212	-0.0152278	-0.0231982	-0.00356911	-0.0577825	0.00367421	-0.025537	-0.0214799	-0.0244197	0.0131469	-0.00981981	0.015112	-0.0289252	-0.0226617	0.0601796	0.0250189	0.042121	0.00765158	0.0375556	0.0350735	0.0391109	0.00387901	-0.0282489	0.0552619	0.0228278	0.0123405	0.021389	0.0129629	-0.0152773	-0.01536	-0.08498	0.0191499	-0.00329541	-0.0338509
LH_Default_PFC_13	0.00153774	0.0274496	0.0257715	0.00138077	0.0071394	-0.00381394	0.00718631	-0.00167938	-0.00766773	0.00761269	-0.0111937	0.0123289	0.0227911	0.00985244	0.0537778	-0.0230108	0.0168483	0.0778565	0.0053398	0.0218746	0.0170441	-0.0116233	-0.0271867	-0.0265271	0.0173043	-0.0198295	-0.00114722	-0.00589646	-0.00643572	0.00738424	0.0132361	-0.020979	0.0351604	-0.0450509	0.0512711	0.0292158	-0.0349355	-0.0128399	0.0296924	0.0237191	0.0186501	0.0482597	-0.0220982	0.0143887	-0.0410186	-0.0478055	-0.0165496	-0.0160412	-0.0470638
LH_Default_PFC_14	-0.0118173	0.00988598	0.00164943	-0.0193452	0.0138474	-0.00431288	0.0185674	0.020238	-0.0316963	0.0449228	0.00678248	-0.0215112	0.0222876	-0.0223887	0.0466205	0.0121719	-0.0520854	0.0489397	0.0170775	0.0362579	0.0117374	0.000684262	-0.00644552	-0.0122511	0.0183286	-0.00727715	0.0130764	-0.0356883	0.00509951	-0.028663	-0.00670676	-0.00609121	0.0416621	-0.0241806	0.0356126	0.0509797	-0.0417782	-0.00538705	-0.0113916	-0.00919255	0.0271651	0.0585337	-0.0325342	0.0252337	-0.0143852	-0.0146663	-0.0234113	-0.0276009	-0.0201482
LH_Default_PFC_15	0.000952893	0.0182989	0.029611	-0.0287927	0.0119503	0.000660287	0.0113056	-0.00418022	-0.0103587	0.0293098	0.0131031	-0.0104026	0.0053594	0.0189706	0.0347781	-0.00529005	-0.0366376	-0.00529973	-0.0306198	0.00534282	-0.00713121	0.00690616	-0.000119498	0.0329655	-0.00483124	0.0409527	0.0116597	-0.0196615	0.0180547	0.0431279	0.00192424	0.0246262	0.0408739	-0.0051075	0.0512828	0.0590039	-0.0252294	-0.0265433	0.025355	0.00511082	0.0458423	0.0510728	-0.00143426	0.0100312	-0.0323138	-0.0649499	-0.0271154	-0.0335314	-0.0325533
LH_Default_PFC_16	-0.0130206	0.00209101	-0.00907018	0.0404013	0.0173601	0.00589799	0.00639631	0.0184622	0.0136357	-0.0284863	-0.00108543	0.0179728	0.00300433	0.00960812	0.0318504	0.0264781	0.0190726	-0.00726197	0.0037223	-0.0342245	-0.0219367	-0.0229255	-0.00602416	-0.0198777	-0.0188866	0.0426679	0.00873602	-0.0307578	-0.0390169	0.0194746	0.0650336	0.027005	0.0614531	0.0267422	0.0195159	0.0716928	-0.0159368	-0.0135838	-0.0014849	-0.0163723	0.0341327	0.0644611	0.000131068	0.0474151	-0.0424331	0.0181715	-0.0155182	0.0175337	-0.0473424
LH_Default_PFC_17	0.0428799	0.0263467	0.000179466	-0.0209823	0.0124102	-0.0377931	-0.0257569	-0.0322836	-0.00297333	0.0186682	0.0302842	0.032252	-0.000680824	-0.0421796	0.0469605	0.0124984	-0.0059449	0.0268076	0.0150136	0.016375	0.0142754	0.0203628	0.0302276	-0.015723	-0.0150068	-0.0405255	0.00634024	-0.0226312	0.0404634	0.0182338	0.0425628	0.0356194	0.0298724	-0.0343466	0.0284631	0.0463158	-0.0362374	-0.0257563	-0.0121895	-0.0224161	-0.0129847	0.0107633	0.000158059	0.00909924	-0.0111249	0.011581	-0.00684019	0.037138	-0.0242385
LH_Default_PFC_18	-0.0168662	0.0241738	0.00131771	-0.043951	0.0322051	-0.0241098	0.0134497	-0.0635913	-0.00713682	-0.00771997	0.00755255	-0.0158889	0.0154988	0.00844411	0.0740222	-0.017569	-0.0120667	0.0442845	0.0382612	0.0319781	0.00498223	-0.00363259	-0.0116712	-0.025113	-0.0059615	-0.0190269	0.0218956	-0.00874859	-0.00817077	-0.0151463	-0.0227101	-0.0278538	0.0323058	-0.0849162	0.0243635	0.0176307	-0.0413799	-0.0167822	-0.012283	-0.00291334	-0.0084744	0.00516962	-0.0118171	0.0223983	-0.0218247	-0.0256279	-0.00333392	-0.00373338	-0.0361358
LH_Default_PFC_19	0.00906889	-0.00201985	-0.00379697	-0.0102829	0.0273053	-0.00917187	-0.0217803	0.00999267	-0.00392938	0.0479778	0.0213014	0.0192614	0.0383864	0.0172427	0.0436732	0.0406063	0.0423077	0.0249322	0.0219253	0.00116214	-0.0276627	0.0151611	0.0016923	-0.0113654	0.00469303	0.00981205	0.0316802	-0.0208414	0.047347	0.00804605	0.0336381	0.00297001	0.0712137	0.0293118	0.00898394	0.0894014	-0.024816	-0.0182804	0.00459367	0.00532912	0.0329117	0.0552435	0.00113629	0.032136	-0.0572519	0.0108459	-0.00833281	0.0114467	-0.0232279
LH_Default_PFC_20	0.0290305	0.0199358	0.0140873	-0.0379694	-0.0204075	-0.0363986	0.0086921	0.00581354	-0.00434799	-0.0353669	-0.00866375	0.0554447	-0.0420356	-0.0114972	0.0426667	-0.00620369	-0.0571541	0.00692781	0.0223715	-0.00690292	0.0308533	0.0133767	0.0471078	0.00222047	-0.0165445	0.0110296	0.0377217	-0.0257382	0.0356995	-0.0132521	-0.00423023	0.0215219	-0.0326827	-0.00741588	0.00311934	-0.0393141	-0.0217746	-0.0384981	-0.00876769	-0.0254751	-0.0384816	0.0347795	0.000318826	0.0177969	-0.00816957	0.0190807	0.0158254	0.0208276	-0.0414942
LH_Default_PFC_21	0.0283071	0.00615759	-0.0165222	0.00923451	-0.00131986	-0.0179318	-0.00815315	0.0173142	0.0253631	-0.0077925	0.0174547	0.0257408	0.0068625	-0.0208822	0.0586276	0.0190185	0.014865	-0.0231197	-0.00350551	0.0134396	0.059034	0.00103297	0.00567424	-0.0372944	-0.0139724	0.020175	0.0302846	-0.025159	0.0437627	0.00983805	0.0599995	0.0488709	0.00734594	0.0480714	0.00940405	0.0434924	-0.0417111	-0.016637	-0.0177887	-0.0239883	-0.0012927	0.079637	0.0077103	0.0389285	0.00140534	0.0254487	0.00866618	0.0728061	-0.0595553
LH_Default_PFC_22	0.0155515	0.00684449	0.00626177	0.0160647	0.006884	-0.00710092	0.00398816	0.0563011	0.0144133	0.00365986	0.012966	0.0116973	-0.0104411	-0.0131668	0.0333559	0.0480518	0.0112111	-0.045833	0.0117759	0.0315675	0.0266281	0.0277977	0.0235039	-0.0500356	-0.00433409	0.0122799	0.0409813	-0.0185907	0.0198215	0.0386279	0.0538269	0.0501039	0.0392171	0.0366153	0.0241311	0.0690118	-0.0370017	-0.0273908	-0.00864442	-0.0449913	0.0331243	0.0732827	-0.0150137	0.0322468	-0.028221	0.0418175	0.0107236	0.059839	-0.038162
LH_Default_PFC_23	-0.00302594	0.0217616	0.00534761	-0.0378525	0.00594255	-0.00814032	0.0244453	-0.0252681	0.00484647	-0.0243064	0.0134453	0.0241869	-0.0120098	-0.0164752	0.0547752	0.00579385	-0.00864204	0.0261457	0.0513228	0.0441148	-0.00155403	-0.0013285	-0.0173675	-0.0190886	-0.00842616	-0.000381888	0.0216904	-0.024294	0.0172867	0.0514532	0.00187331	0.0359644	0.0489592	-0.00926354	0.0309109	0.0380797	-0.0238365	-0.0203483	0.00221653	-0.0202497	-0.0157483	-0.000462821	-0.0156024	0.00266187	-0.0315146	-0.0258677	0.00490223	0.00456424	-0.0269172
LH_Default_PFC_24	0.0409223	0.00518777	0.0023968	-0.0157675	-0.00338721	0.0241214	0.050527	0.022714	-0.0358309	-0.0126433	-0.0159225	-0.0158029	-0.0567782	0.00117597	0.0169272	-0.0335884	-0.0336717	-0.0122753	0.00642748	0.0233522	0.0270268	-0.00970589	-0.0125447	0.0194557	-0.0366819	0.0368263	0.00322843	-0.00848434	-0.0244746	0.0359014	-0.0289174	0.00970533	0.00576061	0.000448926	-0.00415971	-0.0232275	-0.00668001	-0.0141435	-0.0312031	-0.0386856	-0.0383035	0.0149715	-0.00389622	-0.024012	0.0128492	-0.0447975	0.0277782	-0.0267078	0.00304153
LH_Default_pCunPCC_1	-0.0201091	0.0207855	0.0243416	0.0309817	0.0039657	0.011825	-0.0204662	0.0379879	-0.000590664	0.030726	-0.0117533	-0.00777967	0.0254282	0.0233271	0.0205885	0.00617696	0.0264059	0.0553998	0.00608972	0.0127808	0.026598	0.0278526	0.00686009	0.0111015	-0.0206065	0.0339893	0.0300686	-0.00779579	-0.019786	0.0220424	0.0547983	-0.00716066	0.00213487	-0.0219983	0.00880605	0.0263778	-0.000382583	0.0076913	0.00586219	-0.000473729	0.0401009	0.0577445	-0.00584985	0.0370484	0.00724806	0.0075078	-0.00191409	-0.00627886	-0.0542273
LH_Default_pCunPCC_2	0.000710643	0.018651	0.0253169	0.0340194	0.0229361	-0.00134156	0.0127047	-0.00434078	0.0156678	-0.0324635	-0.0136833	0.00135321	-0.0477492	0.00702345	-0.0371524	-0.0235821	0.0139332	0.0533338	-0.0249902	-0.0276973	0.0608623	0.00357184	0.0120786	-0.0306443	-0.0214814	0.015264	0.0124571	-0.0042639	-0.0108408	0.0286653	0.0197754	-0.00215256	0.0284976	0.0190321	0.0122412	0.0491196	0.00564072	0.000249026	0.00537286	0.0294759	0.0403757	0.0375736	-0.000804689	0.0276488	-0.00079017	-0.0212334	-0.00414396	-0.0028048	-0.074601
LH_Default_pCunPCC_3	-0.000446962	0.0182395	0.0500064	0.0126997	0.0138757	-0.00333663	-0.045082	0.0123022	0.001375	0.0544802	-0.000160807	0.0287014	0.0472005	0.0138906	0.0315595	0.0205449	0.02405	0.0571635	-0.0011723	-0.028208	0.0264794	0.0219288	-0.0179387	-0.0429647	-0.00449528	0.0217886	0.0321575	-0.0150414	-0.0180583	0.0305804	0.0329184	-0.0124879	0.0480211	-0.0447324	0.0124023	0.0214154	-0.00800637	-0.0180429	0.0279093	0.00877273	0.0477687	0.0613659	-0.00801834	0.0618979	-0.0444412	-0.0143218	-0.0310492	0.00289589	-0.0612519
LH_Default_pCunPCC_4	0.00305264	0.0308959	0.00807753	0.0268663	0.0382264	-0.00154052	0.0171005	-0.00084465	-4.05841e-05	0.000849491	0.00192781	0.0179111	-0.000606366	-0.0554784	-0.0560613	0.00619882	-0.0167075	-0.0281601	-0.0172407	-0.040055	0.0305838	-0.00860543	-0.0132217	-0.0070549	-0.0379014	-0.0424792	0.000973935	0.00716351	0.0284292	-0.00483232	-0.0238361	-0.0309294	0.00826189	-0.0375	-0.0338478	0.0242693	-0.0326608	0.00326176	0.00468221	0.000604276	0.0128923	0.0120861	-0.0141696	-0.0166838	-0.0335345	-0.0363698	-0.0474036	-0.00873553	-0.0347346
LH_Default_pCunPCC_5	-0.00732788	0.0327653	0.022031	0.0403625	0.0168676	-0.00584423	0.0460913	0.00619251	-0.0120827	-0.0157161	-0.0225516	0.0307663	-0.01729	-0.0466902	-0.0686512	-0.034506	0.00154965	0.0210405	-0.0224501	-0.0516757	0.0698952	-0.00437549	0.0065375	-0.00723873	-0.0243314	-0.0104595	0.0137232	-0.0154051	-0.00527771	0.0100874	-0.00639741	-0.0208235	0.0281762	0.0166393	-0.0284594	0.0103468	-0.0186439	-0.033104	0.0237223	0.0346872	0.00510445	0.0145847	-0.00589765	0.0246457	-0.0375396	-0.0487556	-0.0499772	-0.0230144	-0.0303817
LH_Default_pCunPCC_6	0.00180014	0.00910162	0.0250302	0.0180221	0.0493153	-0.0177584	-0.0127323	-0.0193656	-0.00290713	0.0537834	-0.00475608	0.0151706	0.0172265	0.0110888	-0.00228991	0.020958	0.00528135	0.0591607	0.0147085	-0.00686116	0.030801	0.0136198	-0.0330165	-0.0325443	-0.00606453	0.0130651	0.0196686	-0.0166991	-0.00544446	0.0270909	0.0354613	-0.00739981	0.0340482	-0.0151776	0.0154313	-0.00148012	-0.0173647	-0.0226807	0.0299195	0.0177203	0.0304701	0.0570839	-0.0238591	0.0456818	-0.0510603	-0.0394382	-0.0206176	0.0121684	-0.0365163
LH_Default_pCunPCC_7	0.0143593	0.0378739	0.0380225	0.0229091	0.0233738	-0.0209134	0.00676022	-0.0330098	-0.012091	0.0212856	0.00190158	0.0268772	0.00518084	0.0158538	0.010866	0.010445	1.38101e-06	0.0248623	0.0238175	0.0246882	0.0461456	0.00492846	-0.0292516	-0.0103697	-0.0155256	-0.0258556	0.0183638	-0.00763427	-0.0171864	0.0180971	-0.000405191	-0.00913737	0.0427779	-0.0538894	-0.0141006	0.027607	-0.0264956	0.00591974	0.0354976	0.033849	0.00762673	0.0515931	-0.0248536	0.0206208	-0.0543446	-0.0444718	-0.052964	-0.00667321	-0.0573355
LH_Default_pCunPCC_8	0.0361412	0.032807	0.00476155	0.0560794	0.0282339	0.000540123	0.00686553	0.0479322	0.0179268	0.00129948	0.00665624	0.0499638	-0.000981323	-0.0190648	-0.0388565	-0.0251805	0.0200582	0.0234798	-0.0214519	-0.00329872	0.068655	-0.0254742	-0.0313993	0.0122602	-0.0206973	0.00719792	0.0609957	-0.0575418	0.033226	0.0076009	0.0488293	0.000468831	0.0234653	-0.00311986	-0.00635413	0.0902298	-0.00140896	-0.0365047	0.012534	-0.00973933	0.0214973	0.0504344	0.0269549	0.0218617	-0.0447379	0.00841777	-0.0199996	-0.0143823	-0.00102076
LH_Default_pCunPCC_9	0.025549	-0.00881236	0.00870468	-0.00252675	-0.011323	-0.00984868	-0.0557115	0.0474649	0.00706998	-0.033281	-0.0176231	-0.00556428	-0.0102068	-0.0179415	-0.021037	-0.0115346	-0.027848	-0.0186036	-0.0090945	0.0162642	-0.0224845	-0.00566582	-0.0166694	-0.0068175	-0.0279762	-0.0495506	0.000215492	-0.0211326	0.0213713	0.0488267	-0.000840115	-0.0172218	-0.0289229	-0.106301	0.0213133	0.0405815	-0.00785452	-0.0391556	0.0316903	0.0627799	0.020272	-0.034432	0.0108867	0.0182174	-0.0506057	-0.0709953	-0.029622	-0.0541547	-0.0474301
LH_Default_pCunPCC_10	0.0128328	0.0321387	0.0247145	0.0565537	0.0329763	-0.014113	-0.00685747	-0.0157663	-0.0151708	0.0334719	0.00969646	0.0296195	0.0207198	-0.0319668	-0.0148511	-0.00342326	0.00171633	-0.00159084	0.0202097	-0.0131883	-0.0345534	-0.00017629	0.00882381	-0.0385498	-0.019027	-0.0205959	0.00033333	0.00229862	0.030765	0.042315	0.0401251	0.0153004	0.00122224	0.0118394	-0.0333319	0.0394443	-0.0261021	-0.0256975	0.0315765	0.0449844	0.0194668	0.0656727	-0.0103825	0.039985	-0.0256521	-0.0354515	-0.020103	0.0375612	-0.0455119
LH_Default_pCunPCC_11	0.0309754	0.0104477	0.00270947	0.0107221	0.0306896	-0.0290553	0.038767	-0.0492559	0.027701	-0.00574113	-0.0238127	-0.00476685	0.00187426	0.0151312	0.0202143	0.0206605	0.0115463	0.0362005	-0.00553003	-0.00932134	0.000861554	-0.0210112	-0.0465539	0.0115687	-0.0209619	-0.00659756	0.0121918	-0.00159391	0.0206953	0.0300074	0.0623764	-0.0089671	-0.00623615	0.0252525	0.00258864	-0.00196141	-0.0100088	-0.00318563	0.0241045	-0.0213118	0.0151985	0.0275811	-0.0143266	0.0165335	-0.0140632	-0.0746644	0.00449841	-0.00281455	-0.03369
RH_Vis_1	-0.00229482	0.0374618	-0.0373882	0.0113018	0.0250423	-0.000896758	-0.00425553	-0.00676217	0.0423988	-0.00303562	-0.0134474	0.00502709	0.0434629	0.0414486	-0.0425972	0.029792	-0.0127197	0.0288729	0.0265076	-0.0268766	-0.0557696	-0.0213076	-0.0340843	-0.000721539	0.0378764	0.0422322	0.00771579	0.0257134	-0.0865698	-0.00209531	0.0385469	-0.0328578	0.0488401	0.00150394	0.0271339	-0.0565706	-0.0101691	0.0211437	-0.0237488	-0.010417	0.00406608	-0.0136163	-0.0161638	0.0109902	-0.0177613	0.0423331	0.0151661	-0.0252733	-0.0418152
RH_Vis_2	0.000974681	-0.0605312	-0.0380511	0.0278888	0.0220395	-0.01889	0.0073928	-0.0199821	0.0444832	-0.00852803	-0.0242786	-0.0265818	-0.00526078	0.0497497	-0.0177604	0.0247414	-0.0191038	0.00664582	0.0203698	0.0383461	-0.0308453	-0.0145904	-0.00608868	-0.0163371	-0.0383132	0.0244107	-0.00604842	-0.00989106	-0.0251828	-0.00483991	0.0809038	0.0244365	-0.0289287	-0.0380454	0.0053467	-0.0160093	0.0160023	-0.00189577	0.0168688	0.0418423	-0.00393322	0.0052206	0.00386353	0.0219163	0.0326394	0.0361245	-0.012337	-0.012397	0.025652
RH_Vis_3	-0.0392138	-0.000255053	-0.0411191	0.00168108	0.0160406	0.00646776	-0.0230696	-0.00479634	0.0354035	-0.00507834	0.00695711	0.00960229	-0.00291038	0.00203042	-0.0406995	0.0375476	0.000278835	0.0677418	0.0362709	0.0241474	-0.0271856	-0.0116622	-0.0154827	0.00257161	0.0136104	0.027333	-0.0409678	-0.00266445	-0.124764	-0.00444208	0.0172518	0.0146652	0.0235947	-0.0502587	0.002982	-0.0599583	-0.00371616	-0.0263385	-0.0422041	0.0122316	-0.00252883	-0.0265077	0.0112239	-0.0174385	-0.0278003	0.0208406	0.00438078	-0.017783	0.0235686
RH_Vis_4	-0.0447428	-0.0261067	-0.0614835	-0.0542165	-0.0234203	-0.0368977	-0.0135729	-0.0167653	0.0140233	0.0137815	-0.00991884	-0.0162043	0.00844809	0.017257	-0.00485136	0.0173828	0.015469	0.0477341	0.0259954	0.00241022	-0.0532497	-0.0253178	-0.0296409	-0.0298305	0.0461383	0.00551961	-0.0197591	0.00491201	-0.0596375	0.0132475	-0.0125253	-0.00143224	0.0226558	-0.0334738	-0.0336346	-0.0363303	0.00592914	-0.00138075	-0.0158389	-0.0122108	-0.00214548	-0.0144115	-0.0201461	0.00737046	0.00403255	0.0380738	-0.00844316	-0.0372704	0.0607259
RH_Vis_5	-0.020781	-0.0160999	-0.0508765	0.00572831	-0.0304374	-0.0214796	-0.00456468	-0.0628929	0.0445253	0.00626987	-0.00841269	0.00853044	-0.0207854	-0.0043002	-0.0237004	0.031181	0.0266345	0.0405009	-0.0206719	0.024333	0.00151892	-0.0264259	-0.0132764	-0.0239027	0.0113072	0.0267872	0.0339114	-0.0117479	-0.0890626	-0.00714462	0.0228516	0.00489587	0.0432573	-0.0411514	-0.0182653	-0.0387637	0.0243733	-0.0285414	-0.00706527	-0.00231614	0.0241381	-0.0447154	-0.0299405	-0.0137583	0.0177691	0.0651035	0.0289533	-0.0119199	0.0499694
RH_Vis_6	-0.0487537	-0.0127467	-0.0308691	-0.0553025	-0.00919591	-0.0331148	-0.00178327	-0.0497579	0.0609597	0.0232315	-4.26801e-05	-0.0305648	-0.00578197	0.0108356	-0.00616342	0.00652898	0.00345553	0.043895	-0.0337771	0.0233562	-0.0267374	-0.0213949	-0.0105519	-0.0197445	0.0316857	0.0365041	0.00698969	-0.0107378	-0.0493806	0.0219251	-0.0132545	-0.0111375	0.0278736	-0.0349761	-0.0362711	-0.0525244	0.0287455	-0.00538591	-0.0305731	-0.0345778	-0.0432783	-0.0195844	-0.0358111	-0.0197414	0.0201819	0.0712972	-0.00316917	-0.011912	0.062151
RH_Vis_7	0.00189073	-0.0224161	0.0107831	0.0366064	-0.018364	-0.00998088	0.0224557	0.00619549	0.00553434	0.0132093	-0.0305069	-0.064911	0.0134179	0.00902788	-0.00221685	0.00565645	0.00994758	0.0352293	-0.0379144	0.0267086	-0.0428176	-0.00866009	-0.0515563	-0.00775022	-0.038026	0.01423	0.00349385	0.0125614	-0.0618918	0.0246129	0.00018127	0.0184134	-0.0284077	0.0141693	-0.00825593	-0.0151971	-0.00430595	-0.01056	0.0114947	-0.0198405	0.0615314	0.0169909	-0.01383	-0.00364471	0.0414944	0.0131124	0.0209041	-0.00862023	0.0388788
RH_Vis_8	-0.071041	-0.02475	-0.0182161	-0.0583625	-0.000578466	0.0117635	0.00680627	0.0450426	-0.012552	-0.0325911	0.0171997	-0.017669	0.0340233	0.034948	0.0187295	0.00271253	-0.013443	0.00658869	0.0173259	0.0211579	-0.0264557	-0.0104349	0.0168757	-0.0284182	-0.0507453	0.0219999	-0.0175953	-0.000725374	-0.0232343	-0.00569852	-0.022852	-0.0192971	-0.0152664	0.0207726	-0.0414545	0.051495	-0.00217982	0.0224694	-0.00038706	-0.0303507	-0.0252881	0.00826041	-0.0157984	-0.0258908	0.0023532	0.0261096	-0.020287	-0.0325388	0.0653226
RH_Vis_9	-0.00798478	-0.0225114	-0.0852763	-0.0278232	0.00562324	0.0169936	-0.0687892	-0.00790415	0.015401	-0.00337204	0.00532344	-0.0162555	-0.00229381	0.0140797	-0.0133171	0.00426294	0.0237882	0.0680565	0.0325498	-0.0414306	-0.0386704	0.00662914	0.00421458	0.00194115	0.0378452	0.0388573	-0.0320701	-0.00699625	-0.0468907	-0.00701708	0.0225468	0.00606641	0.0295585	-0.01678	-0.023871	-0.0585128	0.0229204	0.0182055	-0.0150212	-0.0476895	0.00249134	-0.04437	0.00374139	-0.0498606	-0.00458947	0.0698134	0.0262663	0.00144686	0.0427279
RH_Vis_10	-0.0220274	-0.0207288	-0.0569668	-0.0303418	-0.0235699	-0.0308703	-0.0300289	-0.0365944	-0.0156524	-0.0317255	0.0150994	-0.0351823	0.0120254	0.0124596	-0.00873524	0.00116398	0.00905403	0.0142217	0.0329271	-0.027387	-0.0672028	-0.00525013	-0.00739285	-0.0137075	-0.00849906	-0.034736	-0.0336322	0.00428406	-0.0716491	-0.00514431	-0.0228986	-0.0281978	0.0386889	-0.0672338	-0.0468276	-0.0486564	-0.0184502	0.00453301	-0.0254418	-0.0262833	-0.00713745	-0.00775692	-0.010386	0.00312238	-0.0135721	-0.00312315	-0.00823095	-0.0479787	0.0476299
RH_Vis_11	-0.0203364	0.000418866	-0.0134993	-0.0418772	-0.0168238	-0.0450214	0.00196682	-0.056498	0.0320955	0.0177622	-0.000287084	-0.000358522	0.0423002	-0.0105455	-0.0144743	-0.0273321	-0.000286044	0.0282975	-0.0277375	0.00456112	-0.00716023	-0.0225053	-0.00935774	0.0423502	0.0220905	0.0471959	-0.00789883	0.00431197	-0.0454874	-0.000867549	-0.0180782	-0.00307093	-0.0200731	-0.0452199	0.0216916	-0.0533783	0.0290782	-0.0133533	0.00981156	-0.00700326	-0.0208431	-0.0353652	-0.00822206	-0.00278145	0.0358636	0.0623378	-0.0109755	0.00252373	0.0250056
RH_Vis_12	-0.0252344	-0.0320086	-0.0401738	-0.0444665	-0.0185739	-0.00337678	0.0177817	-0.0579505	-0.000586297	0.0143146	-0.000710478	-0.00814931	0.00919138	0.0167069	-0.0277478	-0.0591868	0.00330447	0.0192571	-0.00689157	-0.00485253	-0.0210848	-0.00835628	-0.0130938	0.0300225	0.0404123	0.0362407	-0.0119858	0.00366425	-0.0516007	0.00654627	-0.0220793	-0.00798144	0.0230622	-0.07409	0.0388619	-0.0703311	0.00990221	-0.000202404	0.0223156	-0.00139914	-0.0352676	-0.0414329	-0.0116673	-0.00701172	0.0317832	0.0682899	-0.0136367	0.011314	0.0631689
RH_Vis_13	0.0148206	0.0323753	0.0290928	0.000203414	0.00556804	-0.00833022	-0.0131256	0.0284818	-0.0487457	-0.0498121	0.0139651	0.0136578	0.0593404	-0.00865991	0.00165982	0.000402626	0.00918582	-0.0329403	0.0503694	0.0289506	-0.0175293	0.0188938	-0.0098917	-0.00141418	-0.0352367	-0.0425556	-0.0192881	0.0171876	0.0667941	-0.00121556	-0.0293129	-0.0392626	-0.00932279	0.0479459	-0.0398396	0.0474839	-0.0267278	0.0182249	0.0209943	-0.000157351	0.00858463	0.0136845	0.00203019	0.00208915	-0.0301939	-0.0329124	-0.0179084	-0.0279521	0.00531975
RH_Vis_14	-0.0155081	-0.0112467	-0.0174304	0.00634252	-0.0493711	-0.000221639	0.0391741	0.0161678	0.0298822	-0.00661438	-0.00217221	-0.0125589	0.0193079	0.0017541	-0.0509635	-0.0332653	-0.00588433	0.029936	-0.0253602	-0.0032484	-0.0192592	-6.06967e-05	-0.00887462	0.0201498	-0.0212222	0.0293548	-0.00494197	-0.00175682	-0.0568248	-0.0179947	-0.0145031	-0.0375491	-0.0230755	-0.0643479	0.00295807	-0.0240126	0.00983048	0.006519	0.00374601	0.00545908	0.00387461	-0.0178249	-0.00808846	-0.0202795	0.0245648	0.0319812	-0.0152302	0.0092929	0.039569
RH_Vis_15	-0.0198845	0.0392453	0.00754102	-0.0237172	-0.0153489	-0.0270204	-0.00225566	-0.00954479	-0.0356905	-0.0388662	0.00721185	0.00908715	0.0432445	-0.00780843	-0.028187	-0.019063	-0.0117295	-0.0369362	-0.0309557	0.0153409	0.00920608	-0.00859815	0.00777541	-0.00277657	0.00130162	0.0474456	0.0075087	-0.0201544	-0.0326724	0.049999	-0.0278867	-0.0240975	-0.0716847	0.024899	-0.00572518	0.0647639	0.0336661	-0.00058902	-0.00451488	-0.0205894	0.0116177	-0.0149432	-0.00260835	-0.0247687	-0.0027382	0.0287552	-0.0373337	-0.00380917	0.0110293
RH_Vis_16	-0.00840502	-0.0319716	-0.0682547	-0.0433558	-0.00819711	0.0329811	-0.0184138	0.0140023	0.0391258	0.0362317	-0.00637803	-0.0248439	-0.0172356	-0.0267575	-0.0102116	-0.00301199	0.0114458	0.0483175	0.0118864	-0.017146	-0.0225744	0.00253598	0.035038	-0.00264181	0.0318817	0.00762726	0.0151513	-0.0154157	-0.111817	-0.0146948	-0.00646226	0.00714608	0.00552272	-0.0305068	-0.0119844	-0.106001	-0.00292749	0.0108248	-0.0431272	-0.00701769	0.0144142	-0.0351357	-0.0210931	0.0172834	0.00385736	0.0476515	0.00352426	0.00852063	0.0537133
RH_Vis_17	-0.0319008	-0.0232702	0.0126258	0.0424645	-0.023798	0.0132115	0.0248049	-0.00815728	-0.00196299	0.0239306	-0.022096	-0.032911	0.0135068	0.0331355	-0.000523764	-0.0318035	-0.0258151	0.0604377	-0.006311	0.0359231	0.00985305	-0.0176645	-0.0134341	0.0291916	-0.0376802	0.0164251	0.00908526	-0.0103889	-0.0426789	0.0310506	0.0369295	0.00686452	-0.0151899	-0.0301368	0.0414873	-0.063037	0.00944355	0.0123951	0.0345569	-0.0369488	0.037203	0.0311208	0.00541801	0.0179616	0.0531628	0.0342624	0.00811723	-0.00784081	-0.00662677
RH_Vis_18	0.00417619	0.0339722	0.0134553	-0.00895106	-0.0163248	-0.0250216	-0.040883	0.0139591	-0.0387093	-0.0357183	0.0138312	-0.0272786	0.0276752	0.0128264	-0.011335	0.022002	0.00433779	0.00289541	0.0311035	-0.0119109	-0.0590873	-0.0290272	-0.0224311	-0.00697923	0.00659462	-0.0238455	-0.0281376	0.0184928	-0.0427022	0.00342209	-0.0441534	-0.0319134	0.0302068	-0.0140987	-0.0518968	-0.0107016	0.0299912	0.00553178	-0.0271759	-0.0108698	-0.000561572	0.00176482	-0.0145198	0.0144734	-0.00124665	-0.0297469	-0.0197201	-0.0134822	0.022706
RH_Vis_19	-0.00654989	0.00358321	-0.0177386	-0.0483273	-0.0433596	-0.00585513	0.0217822	-0.0195724	-0.0596596	0.01311	-0.0214255	-0.00828995	0.0260518	-0.0145297	-0.0604973	-0.0659197	-0.0140125	-0.00701385	-0.0252212	0.0137509	0.0223414	-0.019399	0.018542	0.00415533	0.0589776	0.0438479	0.00827522	0.00965902	-0.0586691	0.0315562	-0.0362149	-0.0220513	-0.0297559	-0.0288876	0.0428736	0.000138323	0.0305435	-0.00278463	0.0238507	0.000971604	-0.0241101	-0.0670918	-0.00161937	-0.00889268	0.0198989	0.0388156	-0.0374671	-0.00295643	0.0212558
RH_Vis_20	-0.0441119	-0.0216704	-0.0260087	-0.0041774	-0.0477213	0.00825804	0.0598871	0.0196688	-0.0149123	0.0421135	-0.00348867	-0.0171499	0.000397804	0.0161402	-0.0542867	-0.0607526	-0.0159011	0.0203628	-0.02043	0.0100511	-0.0140125	-0.014624	0.0176887	0.0208143	0.0263008	0.0311292	-0.0110879	-0.00731585	-0.0662122	0.0173481	-0.0234032	-0.019625	-0.0225385	-0.0447523	0.0296872	-0.0686011	0.0143669	-0.0102208	-0.0147416	0.00611452	0.00544565	-0.00399451	-0.00214309	0.029195	0.038109	0.0396465	-0.0262744	-0.00945675	0.0312132
RH_Vis_21	0.0469337	0.0600247	0.042195	0.0209807	-0.0028618	-0.0406287	-0.0174279	-0.0478087	-0.0349071	-0.0349525	0.008041	0.00536915	0.0475396	0.0159031	-0.00345156	0.00547755	0.00226841	-0.0485072	0.0279641	-0.0114434	-0.0573133	-0.0274398	-0.0111199	-0.00657493	0.0341474	-0.00805054	-0.0119342	0.010602	-0.0196918	0.0230654	-0.0273808	-0.00811931	0.010739	-0.0149592	-0.00784	-0.0201267	0.0512368	0.0104045	-0.0253807	0.00108188	0.0090442	0.000548074	-0.0013653	0.0218951	0.000261068	-0.00514935	-0.0295019	-0.00567431	0.0353867
RH_Vis_22	-0.0381799	-0.0251642	-0.0778271	-0.0396564	-0.0315872	-0.0129954	-0.0373465	-0.0580781	0.0155965	-0.00566383	0.000893093	-0.0409762	-0.0352073	-0.00716248	-0.0386666	0.0201733	0.00826515	0.0184669	0.000670548	-0.013035	-0.0331147	-0.020836	-0.0154172	-0.0131345	0.00371898	0.0161916	-0.0260935	0.0145971	-0.0905604	-0.0096109	-0.0136033	-0.0413368	0.0549531	-0.049609	-0.024669	-0.0543658	0.012085	-0.00213979	0.00885292	0.000150456	-0.00772479	-0.0343026	-0.0252623	-0.0219248	0.00737653	0.0438933	-0.0207998	0.00984002	0.0546269
RH_Vis_23	-0.00595038	0.00535896	-0.0243066	-0.0190198	-0.0355288	-0.0276423	-0.0021977	-0.0149705	0.014331	0.054259	-0.0258051	-0.0155465	0.0288646	-9.74717e-05	0.0110136	-0.0282657	0.00539882	0.0249303	-0.0232666	-0.0262334	-0.0492994	-0.0365256	0.00600024	-0.0501207	0.0613064	0.0651901	0.0233511	-0.0156247	-0.0198186	0.0319638	-0.0305221	-0.0219929	0.0152788	-0.0211657	0.0179941	-0.0156126	0.0587755	-0.00108134	-0.0253964	-0.00180704	0.014771	-0.0555271	-0.00802118	-0.043306	0.013582	0.0627387	-0.0195749	0.0111204	0.034235
RH_Vis_24	0.0026668	-0.0374008	-0.061614	-0.0380667	-0.042008	0.00846595	0.0380317	-0.0310047	0.0133529	0.0410245	0.00380315	-0.00569153	-0.000238936	-0.000486114	-0.015967	-0.0584975	0.0175307	0.0556501	-0.0126251	0.00669986	-0.024942	-0.0352575	0.0283721	0.0191834	0.00261568	0.0233909	-0.0208959	-0.0258837	-0.0628857	0.0176356	-0.0231759	-0.00957615	0.00156121	-0.0225435	0.0482908	-0.102515	0.00512717	-0.0140538	0.018834	-0.0217717	-0.00931118	0.0283255	-0.00599918	0.00273031	0.0281137	0.0585444	-0.00173548	-0.0185835	0.0352163
RH_Vis_25	-0.0128675	-0.03239	-0.0365301	-0.0216633	-0.0237159	-0.00962038	0.00787731	-0.0183724	-0.02826	0.0653992	-0.0186497	-0.01454	0.0624518	-0.00349129	0.00307038	-0.0753877	0.00246907	0.0136339	-0.0207915	-0.0212045	-0.0260652	-0.0111757	0.0213913	-0.0150837	0.0519319	0.0425191	0.00353736	-0.00673139	-0.0487765	0.0410823	-0.0311066	-0.0124487	-0.0244303	-0.0682748	0.0306681	-0.0515172	0.0193534	-0.0131211	0.0127139	-0.00665511	-0.000249258	-0.0633554	-0.0227921	-0.0156682	0.0339502	0.0468118	-0.0184473	0.0016623	0.0433429
RH_Vis_26	-0.0374069	-0.0101659	-0.0326091	-0.030173	-0.0325578	-0.0254156	0.00221045	-0.0579473	0.0164235	0.046551	-0.0177354	-0.0258784	-0.00238466	-0.00875494	-0.00200004	0.0161294	0.0372771	0.0442967	0.00650498	-0.0229656	-0.0456017	-0.0256345	-0.0154511	-0.0354349	0.0394868	0.0476594	-0.00200877	-0.00495255	-0.0223526	0.0084752	-0.0346416	-0.0433171	0.0184327	-0.0434796	-0.0190995	-0.027892	0.0441463	-0.0261072	-0.0183302	-0.0163401	-0.0120651	-0.038824	-0.0245101	-0.0358695	0.0167407	0.0509594	0.0104236	0.00842759	0.0685976
RH_Vis_27	-0.0124705	-0.00748676	-0.0608336	-0.0212879	-0.0277746	-0.0305318	0.00586559	-0.0647875	0.0325354	-0.0304752	0.00664065	-0.0296183	-0.0696435	-0.013475	-0.0363036	0.033205	0.0262098	0.0502573	0.0332531	-0.0221293	0.00113682	-0.0170026	0.00361642	-0.0412673	-0.0499711	0.0522569	-0.00476435	0.0107556	-0.0694417	-0.0150722	-0.027246	-0.050072	0.0254261	-0.0530012	-0.0106509	-0.0471344	0.0108188	0.0048568	0.00433192	-0.0157046	-0.0199288	-0.0314454	-0.0384383	-0.0213583	0.0136491	0.0467085	0.0326651	-0.01566	0.0660404
RH_Vis_28	-0.0401437	-0.0320767	-0.0489286	-0.0278145	-0.0459319	-0.00159301	0.0203465	-0.0332164	0.00128	0.0714822	-0.0167606	0.000542009	-0.00957783	-0.0200612	-0.0505875	-0.0645319	0.010561	-0.0064321	-0.0130247	-0.0241395	-0.041789	-0.032483	-0.00401869	0.00558232	0.00652755	-0.00337197	0.0215866	-0.00746308	-0.0738086	0.0148689	-0.0233904	-0.0120681	0.0120924	-0.0542573	0.0201249	-0.0911019	0.00891479	-0.0255039	0.0248854	0.0128072	-0.0179285	-0.020636	-0.0273669	-0.026019	0.0155048	0.0163127	-0.00429083	-0.0235507	0.0554385
RH_Vis_29	-0.0308417	-0.0430762	-0.0435607	-0.0145726	-0.0403128	-0.0205093	-0.0167125	-0.0523834	0.0172598	0.0807249	-0.0168534	0.0127809	0.0465791	0.00768614	-0.011772	-0.0391528	0.0177616	0.0154499	-0.00752169	-0.0229182	-0.0221219	0.00529266	-0.0082928	-0.0283591	0.0495434	0.0313733	0.00215877	-0.00407341	-0.0131461	0.00269838	-0.045207	-0.0339005	0.00671593	-0.0491412	0.0183294	-0.0563727	0.0244261	-0.00989388	-0.00807952	-0.0163506	-0.0123954	-0.0288103	-0.0340225	-0.0191062	0.0220753	0.0595276	0.00911942	0.0128523	0.0716932
RH_Vis_30	-0.020657	-0.0371672	-0.0418614	-0.013805	-0.0401091	-0.0240561	-0.00255268	-0.0123057	0.0306243	0.0221268	-0.0200258	0.00638424	0.0264357	0.027213	-0.00790643	0.0251289	0.040451	0.0623415	0.0218343	-0.0264368	-0.00204919	-0.0100807	0.00286545	-0.0268849	0.0279338	0.0472493	-0.00126616	0.0163667	-0.0450334	0.00978123	-0.0204153	-0.026955	0.0307616	-0.0318709	-0.000764923	-0.066826	0.0201655	0.00453918	-0.0178509	-0.0334221	-0.0222014	-0.00271434	-0.029863	0.00918882	0.0222552	0.0468935	0.0276643	0.0176875	0.0641146
RH_SomMot_1	0.0248164	-0.00936241	-0.0311876	0.0195871	-0.0280438	0.0213685	-0.0150678	0.0678381	0.0349678	0.00669908	-0.020939	-0.0335098	-0.00885044	0.0235236	0.00777541	-0.000666628	0.00807168	0.00561498	-0.0200195	0.0245838	-0.0232428	0.000959027	-0.00242984	0.0305472	-0.0177589	-0.025208	-0.0121033	0.00173047	-0.0525151	0.00374693	0.0107732	-0.0156605	-0.0157428	0.0199371	-0.0361653	-0.06618	-0.0643323	-0.021333	-0.0345769	-0.0163023	-0.0414175	-0.0634458	-0.0145228	0.000484356	-0.025968	-0.0286427	0.0143894	0.0247515	0.0239503
RH_SomMot_2	-0.0187341	-0.0284729	-0.0124481	0.0183179	-0.0054897	-0.0111451	-0.0257142	0.0486325	0.0485768	0.0184441	0.0101551	-0.0174803	-0.00786818	0.0613806	0.0309111	-0.00799374	0.0362253	0.0459951	0.00866827	0.0523874	-0.0433336	-0.00265996	0.00965609	-0.00701162	-0.0301142	-0.019085	0.00600337	-0.00929933	0.0237549	0.026442	0.0196384	0.0227009	0.0760813	0.00223202	0.00716303	-0.0447819	-0.0320207	0.0268535	-0.0570772	-0.0112764	0.00677214	0.0115969	0.000611144	0.0288905	0.00326213	0.0264351	0.0360329	0.0138844	-0.0235019
RH_SomMot_3	-0.00854725	-0.0235303	-0.00111148	0.056854	-0.0206619	0.020817	-0.000696787	0.0500655	-0.0126836	4.21706e-05	-0.0269574	-0.0191546	0.0112659	0.0692822	-0.0138286	-0.0430664	-0.0374099	0.0100583	0.000112547	0.0560409	-0.00515734	-0.0132072	0.0147719	0.0293905	-0.0302663	-0.00863326	0.00805649	-0.00705826	0.056942	0.0131536	0.0269789	0.017617	0.00728963	-0.0232115	-0.00751717	-0.0728694	-0.0325335	0.00260791	-0.0492247	0.019527	-0.0100123	-0.00730512	0.00858975	0.00937102	-0.0195937	-0.0507655	0.00105786	0.0208682	0.00856373
RH_SomMot_4	-0.0176024	-0.000445941	0.00614254	0.0467112	-0.0218743	0.00633098	-0.0035923	0.0589031	0.0233273	-0.0103978	-0.0159297	-0.0300244	0.0194962	0.0227025	0.00911659	-0.0477302	-0.025674	-0.0114611	-0.0279038	-0.0135179	-0.0182256	0.00287642	0.00169719	-0.0177875	0.0210577	-0.0383438	0.0263977	0.0450457	0.0550561	-0.0569475	0.0314691	0.0260364	0.00553188	-0.048653	-0.019025	-0.0384785	-0.0163774	-0.0508803	0.00295742	0.042392	0.0330213	-0.0459515	-0.0103964	-0.0123344	0.0104644	-0.0228413	0.00386624	-0.0118037	-0.00509591
RH_SomMot_5	7.2032e-05	-0.0127699	-0.0253893	0.0255431	-0.00922514	0.0240484	-0.00207854	0.020735	0.0362894	-9.22182e-06	-0.0162204	-0.0489963	-0.0272677	0.0134595	0.00909611	-0.0279233	0.0344565	0.0250527	0.0207187	0.0670391	-0.0169514	-0.0280278	0.00297781	-0.015271	0.00864566	0.0199231	-0.0255211	0.002836	0.0210362	0.00652729	0.031007	0.0400741	-0.0211616	-0.0183402	-0.0348343	-0.0742557	-0.0164072	-0.0110984	-0.068927	-0.0203435	-0.0167621	-0.00735052	0.00824586	0.075409	-0.00596063	0.0296691	0.0215049	-0.0113427	0.00947553
RH_SomMot_6	-0.0240977	0.011114	-0.0244498	0.0377683	0.00844088	0.0101373	0.00963845	-0.00939112	-0.00485203	0.0295857	0.00255286	0.00742669	0.0254614	0.0703259	-0.0220291	-0.0568303	-0.056782	0.03681	-0.0381923	0.0143433	0.0313631	0.00163278	0.0213465	-0.0254422	0.00743968	-0.0217734	0.0105256	0.0184995	0.00875449	-0.0210779	0.0145767	0.0463933	-0.00104876	-0.0402117	-0.0177586	-0.030564	-0.0251288	0.00644419	-0.0600003	0.0282432	-0.000466673	0.00247431	0.0310174	0.00533585	-0.00264261	0.00309353	-0.00215353	-0.0313398	0.0449831
RH_SomMot_7	-0.0292398	-0.0266189	-0.019104	0.0262927	-0.0176204	0.00523535	-0.0130931	0.0432558	0.0237923	0.00300191	-0.00586282	-0.0273794	-0.0164885	0.0603859	0.0347971	-0.0190714	-0.0230639	0.0153698	-0.00506937	0.042333	-0.0132616	-0.0138499	-0.00290371	0.0186588	-0.0277248	-0.0106905	0.0248649	0.0142818	0.0513926	0.00368641	0.019143	0.0175958	0.0267015	-0.0494494	-0.0181058	-0.0598533	-0.0288972	0.032768	-0.0459311	-0.0279599	0.0261742	0.0161054	-0.00014077	0.0244355	-0.0128521	-0.0495296	-0.0022275	0.00246712	-0.0193795
RH_SomMot_8	0.0166921	-0.0235977	-0.0230887	0.00865124	-0.0324297	-0.0367595	0.00603601	0.0142239	0.0298347	0.00297684	-0.0233349	-0.0233141	-0.0407964	0.0438414	0.0180451	-0.0196984	0.0209505	0.0304251	0.0170239	0.0500751	-0.0309901	0.00741857	0.0369061	0.0317931	-0.0368131	-0.0365317	0.0143345	-0.0152939	0.0371608	-0.00019676	0.0346859	0.0304177	0.0477798	-0.0244891	0.0068691	-0.0536841	-0.0263972	0.0278438	-0.0567467	-0.00595163	-0.0107809	0.0201233	0.0213679	-0.0180645	0.0213494	-0.0141761	-0.00667639	0.0333876	-0.0241468
RH_SomMot_9	0.0175785	-0.0356677	0.0282621	0.0525601	-0.0146599	-0.0107151	-0.00379287	0.00958019	-0.00258043	0.034157	-0.00942898	-0.0306426	0.00708801	0.0298943	-0.0416443	-0.0512387	-0.0551121	0.0185408	0.031889	0.0454861	-0.0227605	-0.0138257	0.0408007	-0.019441	0.0324535	-0.0414172	-0.00255548	-0.0168746	0.0226389	-3.01542e-05	-0.0145812	0.0247194	-0.0238843	-0.000510021	0.00840188	-0.0617009	0.0023624	0.0288676	-0.00671265	0.000342991	0.0159926	0.0101402	0.0214121	0.0524377	-0.0304673	-0.0324538	-0.00691788	-0.0381809	-0.0534517
RH_SomMot_10	-0.0502642	-0.024056	0.0143388	0.030912	-0.0293922	-0.000240387	-0.0117649	0.0412528	0.0372567	0.0268008	0.0254822	-0.00612175	0.00332626	0.0337848	-0.00515198	-0.0530262	6.08805e-05	0.00901978	-0.00202025	0.0206157	-0.00228526	-0.0228537	-0.00575945	0.00926277	-0.000958905	-0.0370271	-0.00323388	-0.0130114	0.0280084	-0.00853725	-0.00665595	-0.00676688	-0.0450272	-0.0344576	-0.012502	-0.0332967	0.0119731	0.0120485	-0.000499718	-0.0255343	0.0234053	-0.0125154	0.0056516	0.032974	-0.0107393	-0.0395023	0.00416426	-0.0198476	0.0489935
RH_SomMot_11	-0.021795	-0.00601114	-0.0224302	0.0260326	-0.0280396	0.0356254	0.0322347	0.0576577	0.0258092	0.0324889	0.0121293	-0.027881	-0.0189917	0.063717	-0.0201575	-0.0285276	-0.0166447	0.00469299	0.00999471	0.0471963	-0.0171155	-0.00582773	0.0324797	0.036812	0.0288969	-0.0274863	-0.0408104	-0.00633431	-0.00916134	-0.00867593	-0.00697648	0.0266073	-0.00935251	0.026529	0.00713808	-0.0794915	-0.0186342	0.0493649	0.0362462	0.0130335	0.0133061	0.0220445	0.0119265	0.0580608	-0.0190699	-0.0159183	-0.00185241	-0.0364613	0.00437614
RH_SomMot_12	0.000859703	-0.0173006	-0.0322738	0.0185232	-0.0207522	0.0354626	0.039208	0.0942712	0.0114661	-0.0107218	0.00512031	-0.0218207	-0.0403306	0.0136918	-0.0114861	-0.0375832	0.0138758	-0.0162309	0.0479674	0.0411688	-0.0327432	0.00682496	0.0130753	0.0521033	-0.0492617	-0.0487524	-0.0143316	0.000467628	0.0385235	-0.0454337	-0.0203062	0.00259371	-0.0357137	0.00278714	-0.00509098	-0.100813	0.00316523	-0.00136517	-0.0112972	0.0523982	0.00456924	-0.0460285	-0.000432366	-0.009316	-0.00921118	0.00338659	0.0149063	-0.0296366	0.0216622
RH_SomMot_13	-0.0424189	0.00257522	-0.00770466	0.00841962	-0.027379	0.0272824	0.0121981	0.00762981	0.0156065	0.0701862	0.0021969	-0.0487923	0.0247817	0.0411094	0.0265381	-0.0171085	0.0170605	0.012421	-0.0148644	0.0264078	-0.0232168	0.0216458	0.000313171	0.0164936	-0.00218327	-0.0168362	-0.0156658	-0.0253813	0.0584245	0.0457986	-0.0112523	0.04527	-0.0359293	-0.00706512	0.00495768	-0.0533731	0.000146568	0.039649	-0.0252003	-0.0258755	0.0109401	-0.0142573	0.00209936	-0.0250915	-0.0283635	0.00311722	0.00830006	-0.0196902	0.0182707
RH_SomMot_14	-0.0161267	0.00388125	-0.0343478	0.0269931	-0.0283134	0.0362748	0.0385993	0.0899211	0.0414868	0.0215006	0.0271132	-0.0434867	-0.0293005	0.0451544	0.00520306	0.0163106	0.0242644	0.028061	0.0171037	0.0712012	-0.0214983	3.75399e-06	0.0138382	0.0338203	-0.0177921	-0.0120842	-0.0249216	0.00328207	0.0586305	0.00223008	0.0385786	0.0595535	-0.0440373	0.00454342	-0.0105829	-0.0832093	0.0244475	0.0538961	-0.0119829	0.0379162	0.0121157	0.0099812	-0.00235976	0.0177202	0.00151831	-0.00582934	-0.00645548	-0.0454949	0.0236518
RH_SomMot_15	-0.0189141	0.00846504	-0.047592	0.000237288	0.0120906	0.0418479	0.00699294	0.0299553	0.0417565	-0.0334176	-0.0075137	-0.00661557	-0.0128061	0.0389707	-0.0171555	0.0281668	0.00751951	-0.00302728	0.0322798	0.0291157	-0.0140419	0.0110058	0.00626769	0.0259751	-0.0288606	0.00660395	-0.0504456	-0.00987087	-0.00149546	-0.0450949	-0.000288643	0.0109423	-0.00968428	-0.00919848	-0.0359908	-0.0934091	0.00983696	0.0257772	-0.0239519	-0.0227718	0.010464	0.00469493	0.0203447	-0.00113883	0.000635012	0.0297435	0.0100065	0.00617055	0.0336754
RH_SomMot_16	0.0324602	-0.0339528	-0.0537534	-0.00442013	-0.0136996	0.0212981	0.0397288	0.100304	0.0371644	0.00883878	0.0177714	-0.0262149	-0.0182126	0.0598679	0.014217	-0.00359547	0.0332276	0.00232356	0.0151748	0.032705	0.00797316	-0.0163376	0.0236267	0.0519076	0.0257174	0.0136858	-0.0387439	0.0101127	0.0240866	-0.023824	0.0227659	-6.71668e-05	-0.0311647	-0.0148315	0.00085803	-0.107212	0.00262646	0.0384398	-0.0108134	0.0423283	0.0323299	0.0269534	0.0525498	0.0713441	0.019238	0.0360951	0.000161775	-0.0455578	-0.0129883
RH_SomMot_17	-0.0200188	-7.05075e-05	-0.0333323	-0.0302508	-0.0322572	0.0310081	-0.018151	0.0547655	0.0374495	0.0271057	0.0122257	0.00844994	0.0414312	0.0418713	0.0350726	0.00227561	0.0208126	0.056384	0.0371762	0.0419278	-0.0267152	0.00608994	0.0217701	0.0317372	-0.00207263	0.0406157	-0.0490623	0.00224847	0.00450378	-0.055706	-0.028027	0.00503425	-0.0312555	-0.00408797	-0.0324726	-0.0806554	0.0065243	0.0238294	-0.00636192	-0.0137134	0.0241748	-0.0466535	0.0250301	0.0160886	-0.00959918	0.0469091	0.0121652	-0.035403	0.047107
RH_SomMot_18	0.0251323	-0.0226469	-0.0285328	0.000453616	-0.0243561	0.0356236	0.0457875	0.0732674	0.0543162	-0.0170059	0.0203606	-0.0306997	-0.042164	0.0515989	-0.00759259	-0.0197887	0.00246146	0.00312823	0.0407351	-0.0158473	-0.0359897	0.00219583	0.0244078	0.065657	0.0398572	-0.0104249	-0.0452716	-3.08073e-05	-0.0474434	-0.0392391	-0.0294771	-0.042522	-0.0122642	0.0178464	-0.00321797	-0.103487	0.0179587	0.0245299	0.00207091	0.000927146	0.0178493	-5.9741e-05	0.0327996	0.0301277	0.0299372	0.0139694	-0.00764776	-0.0251993	-0.0179595
RH_SomMot_19	-0.037293	0.0138683	-0.066585	-0.0234827	-0.0301097	0.0355815	-0.0228193	0.0345816	0.0386493	0.0212468	-0.00707516	-0.0220971	0.0345105	0.0418188	0.0163315	0.00278487	0.01934	0.0589999	-0.0154963	0.0161677	-0.0295896	-0.0144202	0.0424388	0.00890945	-0.0112261	0.05554	-0.00166313	0.0106632	0.000478627	-0.0710845	0.00641873	0.0337128	-0.0138003	0.0434569	0.0121933	-0.0839851	-0.0168023	0.0207186	-0.0300046	-0.0416389	0.0354592	-0.0207097	0.0251136	0.00161806	-0.00660232	0.043482	0.0377796	-0.0156323	-0.0333498
RH_SomMot_20	-0.0117776	-0.0273042	-0.0448888	-0.0234363	-0.0249423	0.0156733	0.0380089	-0.00484176	0.0339409	0.0117787	-0.00619631	-0.00641775	-0.00546608	-0.0603817	0.00988504	-0.0100497	-0.0202784	-0.0460809	-0.0022631	-0.0176738	-0.0367528	-0.00343676	-0.0162105	0.0305862	-0.0250445	-0.0370011	0.00658672	0.00704885	0.0372667	0.00462506	0.00485143	-0.000661594	-0.0158129	0.00577345	0.0362688	-0.0394509	0.0281495	0.0263477	0.0327702	-0.0663896	0.0157396	-0.0408256	0.0367519	-0.0155049	0.00181403	0.00630615	0.0180041	-0.0384729	0.0528508
RH_SomMot_21	-0.0101684	-0.0465328	-0.0635004	-0.0247861	-0.0120251	0.0270633	-0.0112103	0.048647	0.00553769	0.00219819	0.0057183	-0.0122179	0.0130018	0.0298244	0.0262803	-0.0324826	-0.0169498	0.0403736	0.00440904	0.00468587	-0.0095076	-0.0263754	0.0600035	-0.0109473	-0.0520638	-0.0436972	-0.00620767	0.00564668	0.016079	-0.00673455	-0.0119524	0.0406035	-0.0117088	0.00291425	-0.0352111	-0.122012	-0.0496298	0.00871522	-0.00412916	-0.0651916	0.0092253	-0.00534013	0.0215178	0.0435336	0.0132962	0.0562077	0.0280613	-0.0243119	-0.00889859
RH_SomMot_22	0.00482574	-0.0333602	-0.0457736	-0.0264769	-0.0295557	0.0318631	0.0252964	0.00829439	0.0201946	-0.00864691	-0.00686673	-0.0110767	-0.00484531	0.0126802	-0.0106985	-0.0251186	-0.00354746	0.0235474	-0.0218708	0.00292819	-0.039577	-0.0160327	-0.00614731	0.00947205	-0.0421962	-0.0591328	-0.0204328	0.0197763	-0.0826528	-0.0532879	-0.0207748	-0.0268928	0.00744641	0.00994036	-0.0133188	-0.106065	-0.0144788	-0.00409685	-0.00376845	-0.0286867	0.0199794	-0.00990235	0.0163634	0.000132152	0.0119963	0.0545482	0.00755883	-0.0464405	0.02961
RH_SomMot_23	-0.0600347	-0.0267704	-0.0762565	-0.024601	-0.0326513	0.0490701	-0.0104877	0.0290748	0.0108084	0.0317647	-0.00504787	-0.0310407	0.0196038	0.0350554	0.0119482	-0.0126904	-0.00672743	0.0589428	-0.00657578	0.000152067	-0.0234617	-0.0126909	0.0399538	0.00873857	-0.0355647	0.0386756	-0.00302669	0.00678981	0.0485812	0.042407	0.00567128	0.065243	-0.0136139	-0.00746009	-0.00695034	-0.0936811	-0.0312101	0.027159	-0.0317854	-0.0780224	-0.00653407	-0.037801	0.00703456	-0.000818732	0.0263995	0.0484734	0.0286885	-0.00614919	-0.0233003
RH_SomMot_24	-0.0263792	-0.00456602	-0.00573849	0.00750323	0.0082138	0.0161374	0.0351993	0.0477674	0.0110893	0.0230762	-0.0162171	-0.0368815	0.0087072	0.0413276	-0.0110651	-0.0218995	0.000153789	-0.0121266	-0.00336869	-0.0128201	-0.0527409	0.00577513	0.0160925	0.0183956	-0.0120579	-0.0159491	-0.0500758	-0.0154097	0.0381862	-0.000284937	0.0249151	0.0309622	-0.0198237	0.0208855	0.033911	-0.0626292	-0.00165071	0.0478144	-0.00200232	-0.0508469	0.00705328	-0.0516852	0.0189617	-0.0321054	0.0545201	0.0503323	0.00590325	-0.0436922	0.0119595
RH_SomMot_25	0.000663393	-0.0356937	-0.0587022	-0.0053951	-0.030756	0.0335562	0.00705848	0.0171517	-0.00869017	0.0152659	-0.00344449	-0.0302486	0.0238853	0.0255731	0.0303172	-0.0139192	-0.011406	0.047958	-0.0178041	-0.0243152	-0.0338397	-0.0179373	0.0456245	-0.00549533	-0.00574109	0.00650516	0.0135708	-0.0129822	0.015027	0.00799385	0.011221	0.0539654	-0.0111665	0.00924588	-0.0284278	-0.1081	-0.0571952	0.00373622	-0.024542	-0.0928378	0.0112985	-0.000453742	0.00307619	0.018716	0.0523643	0.0299015	0.0303779	-0.0163989	-0.00411472
RH_SomMot_26	-0.0175714	-0.0376285	-0.0670356	-0.0213557	-0.0200741	0.022149	-0.0139179	-0.00839971	0.00224943	0.0182212	0.00726294	-0.018638	0.0377471	0.0245671	0.0156726	0.00858424	0.00198399	0.0279908	-0.00484411	-0.0223048	-0.0076739	-0.00947703	0.043728	-0.0225904	-0.0470235	0.0162703	-0.00509311	-0.0215739	0.0398772	-0.00120928	0.0539507	0.0687554	-0.0273142	0.00387864	-0.00376208	-0.111033	-0.0498608	0.0385811	-0.0121486	-0.067888	-0.0117705	0.00764081	-0.00146479	-0.0182616	0.0425289	0.0386819	0.0272957	-0.00242704	-0.0431063
RH_SomMot_27	-0.0315398	-0.0436186	-0.0570643	-0.0175278	-0.0274689	0.0284841	0.0086945	0.0500925	0.0415635	0.0372858	0.0117054	-0.00429994	0.0410279	0.0299023	0.0291354	-0.0287632	0.0257326	0.0530398	-1.47708e-05	-0.0385954	-0.0177792	-0.00943904	0.0425271	-0.050496	-0.0559791	0.0341535	-0.0315136	-0.0131608	0.0418752	-0.0259775	0.0168216	0.013059	-0.0165771	-0.00326569	0.0700214	-0.0889791	-0.0249629	0.0334886	-0.0485449	-0.054917	-0.0180039	-0.052683	-0.00943039	0.000926393	0.0374026	0.0358979	0.0232815	-0.0128854	-0.00649792
RH_SomMot_28	-0.0500002	-0.0399216	-0.0545698	-0.0238588	-0.0264863	0.0253787	0.029766	0.0470607	0.0243404	0.0377564	0.00806386	-0.0151491	0.020714	0.0232485	0.0295148	-0.0151775	0.0355162	0.0576131	0.00982595	-0.0121855	-0.0144751	-0.0140268	-0.00847032	-0.0370875	0.015248	0.025716	-0.0394218	0.00833425	0.0620189	0.0150823	0.0211933	0.0430966	0.00177927	-0.00974636	-0.00916558	-0.096184	-0.00705537	0.0542807	-0.00724517	-0.0442083	-0.0215494	-0.0153341	0.0237951	-0.00529922	0.0127714	0.0270995	0.0195426	0.033076	-0.0264515
RH_SomMot_29	-0.00825953	-0.0326416	-0.0326487	-0.00781123	-0.00990876	0.0142926	0.0107627	0.0117113	0.0080163	0.0128213	0.0182733	-0.0134965	0.0331655	0.0284139	0.0463517	-0.00702106	-0.0121482	0.0385192	-0.0209223	-0.0200718	-0.0406812	-0.00301882	0.0459776	0.00348929	-0.00608661	0.00848324	-0.0181275	0.00136031	0.0512177	-0.0179114	0.0107977	0.0139046	-0.0243061	0.0126026	0.00879238	-0.0866903	-0.0559045	0.0275764	-0.0162899	-0.0551482	-0.003601	-0.0220909	0.026771	0.0275331	0.0448998	0.020583	0.00886794	-0.0485983	-0.00594767
RH_SomMot_30	0.013764	-0.0320836	-0.0132745	0.000879854	0.0200967	0.0025503	-0.0218774	0.0313203	0.0408042	0.049804	0.0100899	0.00262409	0.0153472	0.046612	-0.00266753	0.0203547	-0.0112187	0.0279667	0.00791798	-0.00662504	-0.0466628	-0.0065808	0.0138539	-0.00121959	-0.0341345	0.0148149	-0.0204649	0.0275241	0.0239464	-0.0183493	-0.0488408	0.0049753	-0.0104107	0.0539479	0.0246231	-0.0210648	-0.0348065	0.0175456	-0.037794	-0.0621908	0.00957851	-0.0122825	0.0266814	0.0305808	0.0640947	0.0242709	0.0117423	-0.051172	0.00680719
RH_SomMot_31	-0.0214962	-0.0372872	-0.0434698	0.00143722	0.00713828	0.0401548	0.0293465	0.00108162	0.0297589	0.0456538	0.0156014	-0.0102084	0.00637268	0.0438836	0.0374052	-0.00688784	0.020574	0.0475369	-0.0223385	-0.0239023	-0.0380656	-0.0172719	0.0292888	0.0142843	0.032472	0.037145	-0.020242	-0.000165985	0.011141	0.0155251	0.0128923	0.043415	0.0110859	0.0220256	-0.00169204	-0.073338	0.0464899	0.00899537	-0.0076402	-0.0481544	-0.0258874	-0.0558085	-0.00246698	-0.0608387	0.00811654	0.0183407	0.0301035	0.0526756	-0.0417588
RH_SomMot_32	0.00734779	-0.0415641	-0.053703	-0.0141632	0.0172112	0.000680047	-0.0416908	0.0324059	0.00226741	0.00257076	-0.0114392	-0.0176486	-0.00375774	0.051363	0.00835147	-0.0132577	0.0119086	0.0322935	-0.0096221	0.0254775	-0.0302322	-0.024465	0.012292	-0.0170658	-0.0321526	0.0458419	0.00790982	0.0044183	0.0524657	-0.0201659	-0.0127474	0.000908405	-0.0627977	0.00081901	-0.0142623	-0.0607249	-0.0278178	0.0530694	-0.0217294	-0.0168994	0.0160405	-0.0158684	0.0153001	0.0619374	0.0730586	0.00212595	0.00817668	-0.0655673	0.051872
RH_SomMot_33	0.00612746	-0.0406949	-0.0458362	0.00144461	0.0575804	0.00913884	0.029305	0.0230786	0.0208262	-0.00254821	0.0284246	0.00575962	-0.00913297	0.022446	-0.0266289	-0.0161729	0.0243027	0.0391713	0.0143301	-0.00721842	0.00164263	0.00646589	0.0421883	0.00751321	-0.0728013	-0.0512417	-0.0261443	0.00925073	-0.0310278	-0.0505425	-0.0436837	-0.00502759	-0.0273656	0.0490335	-0.0260317	-0.0275215	-0.0231809	0.0309694	-0.0734441	-0.0549487	0.00843469	0.00381409	0.0215535	0.0230954	0.0539738	0.00537886	0.0208475	-0.03464	-0.00120547
RH_SomMot_34	-0.00200784	-0.0040799	-0.0265093	0.0109822	0.0140686	0.0306155	0.00606909	0.0619658	0.0146876	0.0155389	-0.0258619	-0.0121255	0.0143766	0.0492809	0.000916138	-0.0147061	-0.00609463	-4.50279e-05	-0.00972813	0.0199788	0.00210375	-0.015619	0.0500423	0.0291929	-0.0378736	-0.041678	-0.0355519	0.0128572	0.0172513	-0.0164732	-0.0178053	0.0310495	-0.0163731	0.0101264	0.00824684	-0.0216219	-0.0259443	0.0355024	-0.0282153	-0.0663469	-0.00259408	0.0137146	0.0495616	0.029504	0.0398563	-0.00687977	-0.00807844	-0.056493	0.0258329
RH_SomMot_35	-0.0280667	-0.0266919	-0.0316111	-0.0289566	0.0128046	0.0140505	0.00578177	0.0205978	0.0167177	-0.0242062	0.00884004	-0.0189008	0.00935627	0.022695	0.00125837	-0.022301	0.00892115	0.0250446	-0.0331805	-0.00125422	0.00133289	-0.0041517	0.0269835	-0.012689	-0.00455801	0.000639085	-0.0314449	-0.0127304	0.0312564	0.00408921	-0.00662568	0.030389	-0.0353247	0.000328169	0.0589595	-0.0671394	-0.0309533	0.0219904	-0.0269254	-0.0637592	0.0176024	-0.0464222	0.0157826	0.0488153	0.0499536	-0.00968554	0.00209326	-0.0504643	0.0143386
RH_SomMot_36	-0.0267943	-0.0521754	-0.032598	-0.0075036	-0.0449582	0.0704134	0.0118458	0.0368964	0.0157722	0.0106005	0.0176465	0.00226194	-0.0397335	0.0289727	-0.00117456	-0.00486916	0.0241203	-0.0555934	-0.00177674	-0.04829	-0.0347727	-0.0283033	0.0174543	0.0309959	0.00239752	0.0400979	-0.0142172	0.0164992	-0.0427636	0.00765451	-0.00853112	0.0018489	0.0258089	0.0318103	-0.0247632	-0.0920724	0.00340889	0.0166077	-0.0102309	-0.0490151	-0.0328814	-0.0836142	0.00481622	-0.054995	0.0583374	0.0292872	0.00223929	0.0260693	-0.00621195
RH_SomMot_37	0.0136703	-0.0500484	-0.0390329	-0.00429872	-0.0165564	0.0340401	0.0188944	0.0231898	0.00637885	-0.0153681	-0.0366983	-0.0187711	0.0266596	0.00682058	0.012121	-0.0174224	0.00655889	0.0290628	0.00342988	0.00898878	-0.045471	-0.0427591	0.0435927	-0.0263371	0.0170884	0.0287389	-0.0362538	0.00144951	0.0554576	0.00896491	-0.0363788	0.0306175	-0.0481808	0.00279417	0.0398786	-0.0745035	0.0114984	0.0438592	-0.0154839	-0.0210763	-0.012025	-0.0706189	0.0174887	-0.00112079	0.0665529	-0.00152894	-0.00400227	-0.0391205	-0.010497
RH_SomMot_38	-0.0148561	-0.035164	-0.0286398	-0.00682782	0.0361936	0.00493442	-0.0566663	-0.00868591	0.0199557	0.0370353	0.00564607	-0.0144376	0.0346987	0.0497929	-0.00272534	0.00553315	0.00952225	0.0328236	-0.00537706	-0.00200951	-0.0544069	-0.0249276	-0.00713875	0.00361321	0.0171468	0.0185466	0.00209697	0.00804643	-0.00913479	0.000248911	-0.0321697	0.0190005	-0.000129694	0.0357075	-0.00575969	-0.051633	-0.0471691	0.0275706	-0.0294076	-0.0464959	0.0095726	0.0197682	0.0269536	0.00628293	0.0808797	0.0221546	0.0102197	-0.0562808	0.0117047
RH_SomMot_39	-0.00729934	-0.0383621	-0.0315924	-0.0132301	0.0537293	0.0322368	-0.0339119	0.00793249	0.0162939	0.0326634	0.0313889	-0.00911187	0.0298389	0.0546368	0.0175409	0.0205103	-0.00037592	0.0241029	-0.028993	-0.0344059	-0.00889494	-0.00698157	0.0705768	0.0206302	0.00313722	0.0153316	-0.00954766	-0.0098745	0.0329119	-0.00297433	-0.0107991	0.0493283	-0.00818704	0.020008	0.0339965	-0.0837046	-0.0178337	0.0289206	-0.0536314	-0.0567044	0.0164941	0.0132972	0.0261605	0.0157452	0.0580994	0.0272455	-0.00176471	-0.0299538	0.000534751
RH_SomMot_40	-0.0118389	-0.0484823	-0.0203613	0.0119164	0.0174707	0.0190609	-0.0258383	-0.0103394	0.0178188	0.0221461	-0.00938205	-0.00957865	0.011107	0.0387135	-0.0127266	-0.0123197	0.0194694	0.00449893	0.0106135	-0.00105909	-0.03138	-0.0288608	-4.39697e-05	0.0219654	-0.0102955	0.0365107	0.00643595	0.00967424	0.0452862	0.030499	-0.0312271	0.0255778	-0.0279468	0.0204428	0.00542457	-0.0389972	-0.0240286	0.0361965	-0.0407382	-0.0437059	-0.00390205	0.0597491	0.0269165	0.0344633	0.0510308	0.0132724	-0.00111169	-0.0632581	0.0215067
RH_DorsAttn_Post_1	0.0252938	-0.0109554	-0.0742081	-0.0460213	0.0207021	0.0347269	-0.0143954	0.010422	0.0205995	0.00467712	0.00616711	0.0258145	-0.00108824	0.0276082	-0.0239735	0.00594679	0.0363794	0.0656618	0.0421317	-0.03112	-0.079171	0.0114373	0.0053598	-0.0134968	0.0335499	0.0272307	0.000999874	-0.00487549	0.0177915	-0.0369428	0.00160898	0.0248617	0.0124762	0.0322796	-0.0400229	-0.0109657	-0.00202208	0.00434943	-0.0363847	-0.057147	0.00506467	-0.0222994	0.00320814	-0.028155	-0.00271001	0.0434695	0.0126482	0.0223445	0.0106724
RH_DorsAttn_Post_2	-0.00794496	0.0101848	-0.0525106	-0.0340597	-0.00626526	0.0456316	-0.0334472	-0.026788	0.0093428	-0.0562794	0.0158009	0.0323196	-0.0720313	-0.0263796	-0.00467421	0.0124659	-0.000824517	-0.0362807	-0.0361895	0.00710712	-0.0468459	0.00374347	0.00423768	0.0375066	-0.0132316	-0.01778	-0.0305104	-0.0174713	0.0212721	-0.0271812	-0.041695	-0.0313086	0.056978	0.0235592	-0.0202801	0.0160606	0.0329223	0.0348911	0.0234075	0.000347259	0.00519529	-0.05939	-0.000228794	-0.0345766	0.0248791	0.0295258	0.00795935	0.00583714	0.014234
RH_DorsAttn_Post_3	0.0501863	-0.0263002	-0.0405302	-0.0121646	0.00728736	0.0303724	0.0123074	-0.00106308	0.0121913	0.0193191	0.00270415	-0.0188154	-0.00217763	0.0119922	0.0158698	0.0484032	0.027365	0.0653939	0.0101168	0.00723145	0.00162599	0.00812709	-0.0195514	-0.0214452	0.00553588	-0.013244	-0.00295816	-0.011001	-0.0257906	-0.0482825	-0.0327192	-0.019021	0.0410275	-0.0184975	-0.0159577	-0.0215016	-0.0405183	-0.00922827	-0.0288018	0.0179077	0.00797427	0.0194767	0.00689358	0.0257048	-0.0167071	-0.00283923	-0.0109789	-0.0172523	-0.046719
RH_DorsAttn_Post_4	0.0651859	-0.0063838	-0.00327355	0.0162938	-0.0373388	-0.0124294	0.0261336	-0.082879	0.0155565	0.00472138	0.0121273	-0.00188866	-0.0240182	-0.0108284	0.00462663	0.0567486	0.00929652	0.0167985	-0.0300096	-0.0299283	0.0666696	-0.0025617	0.0232227	-0.0120272	-0.0246389	0.00801655	-0.00277042	-0.00560874	-0.0225054	0.00612781	0.0580773	0.00410531	0.0190261	0.0495005	-0.00517017	0.0427359	-0.00992708	0.00631377	-0.00621288	0.0145108	0.0174577	0.0555567	0.00108295	0.022468	-0.011497	0.0389774	0.000509448	-0.0042938	-0.00890632
RH_DorsAttn_Post_5	0.0359376	0.02286	-0.0423704	0.00195776	-0.0043633	0.0107907	-0.00190034	-0.0421689	0.0164243	-0.0415093	0.0110523	0.0137238	-0.0543929	-0.0270906	-0.0461278	0.0280539	0.0351372	0.0415168	0.0232864	-0.021659	0.0348035	-0.0134257	0.03606	0.0150923	0.0162357	0.0475377	0.0189059	0.0416928	0.0191689	0.0130958	0.0173996	0.0230069	-0.00500462	-0.0213128	-0.0201165	-0.0296575	0.0106796	0.0244214	-0.00765151	-0.0311438	-0.00999512	-0.0210727	-0.00148424	-0.0132499	0.0132901	0.0405359	0.0297109	0.00274727	0.0350013
RH_DorsAttn_Post_6	3.88656e-05	-0.0116343	-0.0456739	-0.00978765	0.00154128	0.03813	-0.0407437	-0.000231292	0.0122162	-0.024444	-0.000825464	-0.0135294	-0.0328463	-0.00672148	-0.00121647	0.00391923	0.034043	0.0349361	0.0377354	0.00211391	-0.0518336	-0.00330373	0.024285	0.0213893	0.00514952	0.0397953	-0.0432498	0.0216341	0.0136595	-0.0239684	0.0160221	0.0286968	0.0194415	-0.000794629	-0.0154144	-0.0550733	0.00495274	0.0140893	0.0076061	-0.0219021	0.0165533	-0.0707888	0.0299188	-0.0352721	0.00531803	0.0756399	0.037059	0.0358703	0.010474
RH_DorsAttn_Post_7	-0.0217301	-0.00630686	-0.0541522	-0.00789225	-0.0322995	0.00436649	0.0143179	-0.0260833	0.00414241	-0.0505599	-0.0195052	0.0175039	0.0149082	-0.00782414	-0.0338473	0.00374341	0.0245528	-0.0495719	-0.0343216	-0.0234121	0.0216646	-0.0473378	0.027851	0.0263996	-0.0390092	-0.0236289	0.0217948	0.0121437	-0.0567851	-0.0143074	-0.0405622	-0.045381	-0.00389952	-0.0497248	-0.033364	-0.06724	0.0484488	0.00995863	-0.00618883	-0.0260401	-0.0161022	-0.0406168	-0.0383386	-8.63473e-05	0.032216	0.0301799	0.00239077	-0.0057145	0.0344428
RH_DorsAttn_Post_8	0.0125098	0.00328236	-0.00317701	-0.0100545	-0.00600615	0.0300942	-0.0305039	-0.0403127	0.0280164	-0.0403991	0.021577	0.013569	-0.0721375	-0.042341	-0.0105984	0.0172003	0.0309435	0.0254162	0.0348533	-0.00666345	-0.0255884	-0.00337278	0.0447168	0.0331104	0.00991235	0.0411428	-0.0126709	0.023926	-0.000803341	0.0107649	0.0181808	0.0249677	-0.00774995	0.0262039	-0.0233294	-0.0436173	0.00917861	0.0115459	0.00273331	-0.0354479	-0.0179196	-0.0304151	0.025376	-0.0453374	0.00857227	0.0697576	0.0348925	0.0450832	0.0277841
RH_DorsAttn_Post_9	-0.0124111	-0.00705579	-0.0562936	-0.0326574	-0.00749621	0.0374245	-0.0423489	0.0170894	0.00791489	0.0299681	0.0214325	0.0105784	-0.00865234	0.00514674	0.0164535	0.00470905	0.0323413	0.0519046	-0.00413601	0.0146442	-0.0424002	0.00394716	0.0374049	0.0394056	0.00170468	0.0502847	-0.0474597	0.0265286	-0.00576782	-0.00648494	0.0413649	0.0266345	-0.0381323	0.0145664	0.016159	-0.0558555	-0.00105195	0.0308095	-0.016795	-0.0388455	0.0107289	-0.0644707	0.00175329	-0.0137886	-0.00196848	0.0591077	0.0285007	0.0370261	0.0257582
RH_DorsAttn_Post_10	-0.000301085	-0.0121405	-0.0607058	-0.0290734	-0.0417022	-0.0279162	-0.0121526	-0.0375988	0.0333136	-0.00418596	0.0200411	0.00233798	-0.0517245	-0.00818873	-0.0200203	0.0405804	0.0278504	0.0338048	0.00801114	-0.0215842	0.0374648	-0.019318	0.0434665	0.0201594	-0.0228896	0.0341287	0.0189933	0.0417847	0.0593027	-0.00523699	-0.0282334	0.0138562	0.0194896	0.0299064	-0.0300107	0.0233118	0.0115086	0.00600713	-0.0254346	-0.0198366	-0.0197611	-0.0065927	0.00617705	-0.0280072	-0.000278595	0.0576355	0.0306903	0.00946498	0.0452666
RH_DorsAttn_Post_11	-0.0160988	0.000678602	-0.0296954	-0.0183058	0.0120372	0.0394261	-0.0411923	0.00129229	0.0248704	-0.0214613	-0.0038818	0.0224842	-0.0589995	-0.0196559	-0.00586701	0.0550461	0.0350358	-0.00475588	0.0119591	-0.00608365	0.0016094	0.0026796	0.0425216	0.0267677	-0.00456996	0.0113247	-0.0259544	0.0377107	0.0204231	-0.0196253	0.00805252	0.0166773	-0.00116347	0.0231608	-0.0288447	-0.00960077	0.0132221	0.0163899	-0.00229108	-0.0399274	-0.0142253	0.00144918	0.0169828	-0.0422109	0.0287816	0.0281754	0.0205106	0.0395205	0.0464678
RH_DorsAttn_Post_12	0.0335032	0.0100242	-0.0468644	-0.00720283	-0.024474	0.0147915	0.00510225	-0.0305817	0.0256832	-0.0483604	0.00184324	-0.00948233	-0.0439711	0.00663981	-0.0140562	0.0261604	0.0205555	-0.0311789	-0.0157062	-0.0340718	-0.0143126	-0.0181925	0.0264589	0.0305319	-0.0294113	0.0398119	-0.0136626	0.0285933	-0.0329297	-0.0299363	-0.0126025	0.00544133	0.0160356	-0.0297889	-0.0275106	-0.0440838	0.0316941	0.0141516	-0.0186384	-0.0329376	-0.0121818	-0.0411956	-0.0128424	-0.0271725	0.0374649	0.0567373	0.0292821	0.0202165	0.0580326
RH_DorsAttn_Post_13	-0.0246325	-0.0363283	-0.0418996	-0.0222672	-0.0523277	0.00238284	-0.000332506	-0.0134927	0.0385642	0.068382	0.000887334	0.0155564	0.0212752	0.0011874	0.0196321	-0.0151705	0.0344847	0.053844	0.0174762	-0.0110023	-0.00108495	0.0226342	0.032444	0.0162352	0.0101628	0.0180318	-0.0407139	0.00457748	0.0294117	-0.0374721	0.0333001	0.00743139	-0.0117812	-0.00710197	0.0146573	-0.098695	-0.0134301	0.0521063	0.0211227	-0.0662324	0.0121591	-0.00317756	0.0292909	-0.00515531	0.0121028	0.0330297	0.0317555	0.0337913	-0.0262037
RH_DorsAttn_Post_14	-0.00466992	-0.00531682	-0.0483575	-0.025483	-0.0198197	0.00271966	-0.0326504	-0.01575	0.0381125	0.0410701	0.00404934	0.0140074	-0.00759911	0.00234347	-0.0179116	0.0261317	0.0477232	0.0538604	0.0535835	-0.00933724	-0.000893776	0.00558601	0.0407491	0.0260687	0.0137472	0.03757	0.00201658	0.0289362	0.0410146	-0.0422652	-0.0110428	-0.00339911	-0.0237061	-0.004984	-0.0464309	-0.0153211	-0.0014957	0.0245463	-0.0143281	-0.0408373	-0.0311495	-0.0379717	-0.00603961	-0.0691085	0.00772381	0.0253059	0.00518322	0.0267629	0.0549472
RH_DorsAttn_Post_15	0.0312865	0.00410692	-0.0172976	0.0199839	0.0327974	0.0219245	-0.017446	-0.00401512	0.00557638	-0.0113086	0.000576731	-0.0193616	-0.050159	-0.0321928	-0.0462073	0.0188489	0.0239641	-0.0469082	-0.0271958	-0.0445197	-0.0405426	-0.0377629	0.00525881	0.0181188	-0.0170086	-0.00657021	0.0179041	0.0146292	-0.0433332	0.00251728	-0.0261843	-0.0146183	0.0177064	0.0107389	0.00118568	0.0111809	0.0238716	0.0126858	-0.00841211	0.00993078	-0.019035	0.0118131	0.00182342	-0.019954	0.0278466	0.0212064	0.0232238	0.0180726	0.0356209
RH_DorsAttn_Post_16	-0.0125986	-0.0280947	-0.042714	-0.0323606	-0.0466427	0.00330655	-0.0105402	-0.0259999	0.0108689	0.029834	-0.00393285	-0.0225903	0.00945389	-0.0105958	-0.00967744	-0.00387519	0.0606591	0.0455527	0.0392752	-0.0294007	-0.0195625	-0.00053591	0.033958	0.0177175	0.0130213	0.0416895	-0.00701751	0.0255108	-0.0610186	-0.0246732	-0.000756519	-0.033269	-0.0066586	-0.0438752	-0.038863	-0.047772	0.00599202	0.0462682	-0.0301628	-0.0565823	-0.0264327	-0.0340578	-0.0149377	-0.0421002	-0.000725362	0.0493531	0.0125652	0.0228422	0.0390873
RH_DorsAttn_Post_17	0.0218128	-0.0270292	-0.0449494	-0.0103054	-0.0157939	-0.0157754	-0.0085397	-0.00862182	0.0245347	0.0101285	-0.00720146	-0.00890303	-0.0600256	0.0207645	-0.0394954	-0.00407426	0.059483	-0.00748624	-0.0227892	-0.009901	-0.0629939	-0.0311871	0.00341751	-0.00799272	-0.0150964	0.0190482	-0.0244263	-0.00523657	-0.0508772	-0.00179076	-0.000793614	-0.0335154	0.013409	-0.00390512	0.0210148	-0.0304609	0.00259435	0.0386047	-0.0461314	0.0279903	-0.0307978	-0.0351321	0.00360665	-0.0267189	0.0423604	-0.00234919	0.0112826	-0.0271334	0.0618348
RH_DorsAttn_Post_18	0.0283278	-0.0322741	-0.0453257	-0.0248481	-0.00751328	0.0244571	-0.017229	0.0101003	0.00281615	-0.00344126	-0.0069694	-0.0299414	-0.0266498	-0.0171295	-0.013502	-0.0251052	0.0451496	-0.0173827	-0.00126154	-0.0263966	-0.0400016	-0.025348	0.0286871	0.0353454	-0.0117841	0.0219399	-0.0230915	-0.000394903	-0.0650677	-0.00998704	-0.0157735	-0.0064234	0.00243957	-0.0247952	-0.000476863	-0.0529549	0.025615	0.0146778	-0.0242594	-0.00200246	-0.0266877	-0.0143795	-0.0180378	-0.00823924	0.0292308	0.042246	0.015897	0.0225171	0.0422386
RH_DorsAttn_Post_19	-0.00793508	-0.0461224	-0.0156378	-0.038372	-0.0184796	0.0399814	0.0167979	0.00360686	0.00560064	0.0226203	-0.00964096	-0.0138895	0.0181821	-0.0147591	-0.00361509	-0.0163153	0.0525862	0.0565524	0.0170585	-0.0409095	-0.0259556	-0.0075505	0.0211245	0.0440796	0.0240022	0.0272776	-0.053632	0.00404874	0.0264109	0.0168907	0.0130744	0.0119282	-0.0174365	0.000132536	0.0393851	-0.068781	0.0137635	0.0363771	-0.0508943	-0.0443231	-0.0180365	-0.0638195	-0.0078222	-0.0306191	0.0361064	0.0369748	0.0088431	0.0460028	0.0164186
RH_DorsAttn_FEF_1	-0.0145042	-0.00333893	-0.0424199	-0.0265454	-0.0247168	0.0187669	0.0129774	-0.0529491	0.0221009	-0.0333312	-0.00904624	-0.0369639	0.0116165	-0.00775112	-0.016629	0.0237176	0.0202325	0.00680829	0.0303684	-0.0100671	0.0262338	0.0175502	0.0176468	0.0380653	-0.00239182	0.0277416	-0.00696873	0.00800352	-0.085832	-0.0451053	-0.0169412	0.0162873	-0.00827998	-0.0135852	-0.0399094	-0.0513083	-0.0187896	-0.0227854	-0.0399204	-0.0352256	-0.0347254	-0.00880771	0.0178558	-0.0365608	-0.0211767	0.00925169	0.031674	0.0382496	0.0189225
RH_DorsAttn_FEF_2	0.0112992	-0.0118766	-0.0242511	-0.0117398	-0.0171427	0.0506952	0.0265423	-0.0542467	0.0456429	-0.00171603	-0.00574299	-0.0176522	-0.0296403	-0.0263974	-0.0361098	0.00319779	-0.0145734	-0.0468907	0.00972295	-0.0371123	0.050771	-0.0166149	0.0315376	0.000258977	0.0138585	0.0355416	-0.0332063	0.00431664	-0.0229687	0.0155124	0.00693176	0.0270875	0.0428805	0.0485142	-0.0157394	-0.0359809	0.0566242	0.007821	-0.0156735	-0.025715	0.00363915	0.0585282	0.0125279	0.022132	0.0208387	0.0386694	0.0359633	0.0543168	-0.0167502
RH_DorsAttn_FEF_3	0.000663637	-0.0166914	-0.0392424	-0.0273688	0.000399141	0.0263185	0.0122292	-0.0383662	0.0449867	-0.0199301	-0.0188188	-0.00256759	-0.0249094	0.00296898	0.000620413	-0.0214392	0.00708978	-0.0341518	0.0190034	-0.0395364	-0.0164263	-0.00216222	0.0159166	0.0167469	-0.0160532	0.0370804	-0.0122286	0.0261108	-0.029629	-0.00418699	-0.030159	0.032462	0.0116531	0.0357764	-0.00850063	-0.0383745	0.0465822	0.0289202	-0.00445485	-0.0259674	-0.0246826	-0.00208828	0.00890784	-0.0176593	0.00899633	0.0443418	0.0255207	0.036945	-0.0266325
RH_DorsAttn_PrCv_1	0.0106122	0.00223116	-0.017195	-0.0045569	0.00752294	0.0425906	-0.0349919	-0.0124542	0.00799019	-0.0501324	-0.00236247	0.0206297	-0.0813767	-0.0225618	-0.0442008	0.00961119	0.00672943	-0.0111398	0.0340383	-0.00571142	-0.038205	0.0069658	0.0456311	0.0104647	-0.0182653	0.0157261	-0.0157007	0.0172044	0.0125531	-0.031673	-0.010145	0.00124941	0.016724	0.00483224	-0.0374972	-0.016564	0.0257228	0.0163085	0.0125501	0.01272	-0.0149098	-0.0308461	0.0126235	-0.0406252	0.00238516	0.0728591	0.0502834	0.0433733	0.0325453
RH_SalVentAttn_TempOccPar_1	0.0397941	-0.00910163	0.00297807	-0.0123621	-0.022687	0.0290229	-0.0171737	-0.0329971	0.000347343	-0.0583572	-0.0128066	-0.0253036	-0.021172	0.00405088	0.0110044	0.0154977	0.0380807	-0.0588421	-0.00720832	0.0201176	-0.0406392	0.00820394	0.0294349	0.0312711	-0.011679	-0.0403513	-0.0229643	-0.0248633	0.0447123	-0.026951	-0.0358104	-0.00145229	0.0287343	-0.0321377	0.000972899	-0.0947372	-0.00100755	0.0231242	0.0157996	-0.0161472	0.00656518	0.0030761	0.00286893	0.025035	-0.00741484	0.0395696	0.0105913	-0.0128062	0.0273147
RH_SalVentAttn_TempOccPar_2	0.0508443	-0.0136174	-0.001748	0.00674341	-0.0431213	-0.015323	-0.0271249	0.00369547	0.0245036	0.00124072	-0.0170998	-0.0372057	-0.0448385	0.0297326	0.0291449	-0.0121903	0.016305	0.0103681	0.00859994	0.0475625	-0.0402317	0.00357442	-0.00587585	-0.0197182	-0.0128154	-0.0353096	-0.00646236	-0.0228471	0.0316949	-0.00597777	0.0193085	0.0484034	0.0075731	-0.047531	-0.00775869	-0.0737183	-0.0223877	-0.00256319	-0.00109993	-0.0469551	-0.000830002	-0.0278239	0.00202822	0.0238246	0.00207363	0.00411435	0.0131759	-0.0167256	0.0224903
RH_SalVentAttn_TempOccPar_3	0.00460069	-0.0155557	-0.0679716	-0.00538073	0.0231337	-0.0369399	-0.0246936	-0.063551	0.00280684	-0.00254065	0.00423081	-0.0192549	-0.00155107	-0.00894131	0.0344193	-0.0346844	-0.00569383	-0.0104946	-0.025438	-0.00897878	-0.0258257	-0.00935898	0.0113216	0.0210803	-0.0215498	-0.0686645	-0.0294704	-0.0359574	0.0597196	0.0226495	0.0121586	-0.00339119	-0.0271284	-0.0106968	-0.0219979	-0.0543482	-0.0115313	-0.00113176	-0.0337604	0.00286668	-0.0238722	-0.0607424	-0.00472583	-0.0365419	0.0425934	-0.014419	-0.0133698	-0.0148326	0.0244555
RH_SalVentAttn_TempOccPar_4	0.00444267	0.0127659	-0.0158017	-0.00307311	-0.0291614	-0.0116781	-0.0287056	-0.0145939	0.0288828	-0.00244966	0.0102961	0.00166787	-0.0682846	-0.0198813	0.00509123	-0.0425812	-0.00735085	-0.0287656	-0.00593317	0.00193805	-0.0268763	-0.0129908	-0.00946481	0.0302575	-0.00816144	-0.0304966	-0.0309933	-0.0234201	-0.000459306	0.00650573	-0.0154108	-0.0203915	-0.0252205	0.0204163	-0.00025338	-0.0388218	0.0295947	0.0198099	-0.0251205	0.000400907	-0.00740791	-0.0752562	0.00199732	-0.00689052	0.0177439	-0.0524491	-0.024216	0.00530982	-0.00164003
RH_SalVentAttn_TempOccPar_5	-0.0255623	0.00177626	-0.0052302	-0.0171053	-0.0384642	0.0221616	-0.0154172	0.0252118	0.00630842	0.00880016	0.00248035	0.00455143	-0.0307317	-7.32144e-05	-0.0113643	-0.0251734	0.00186254	-0.000486463	0.0102303	0.0399569	-0.0253537	0.00119213	-0.0236114	0.0119817	-0.00984438	-0.0122794	-0.0542039	0.00725725	-0.00626249	-0.00364371	-0.00714581	0.000382235	-0.0242091	0.00846439	-0.0253445	-0.0362683	0.0221945	0.0151282	-0.00839223	0.0318747	-0.00411952	-0.0665651	-0.00340244	-0.0234169	-0.030297	-0.0475271	0.0095153	-0.012122	0.0113615
RH_SalVentAttn_TempOccPar_6	0.016105	0.0175593	-0.0143007	-0.0105032	-0.0178311	0.00465192	-0.0804091	-0.0461005	0.00349623	-0.00471009	-0.000307166	0.00113751	-0.0865866	-0.0588652	-0.0379526	-0.022174	-0.00153085	-0.0212098	0.00738074	-0.00746829	-0.0418132	0.00181227	-0.0106779	0.0170912	0.00588762	0.0201374	-0.057816	0.00672055	-0.0183034	-0.0186327	-0.0288167	-0.0248209	0.00331917	0.0619268	-0.00164399	-0.0061149	0.0276126	0.0141874	0.0134585	-0.0133418	-0.00654793	-0.0744653	0.00907606	-0.0543672	-9.8373e-05	-0.0200096	0.01213	0.0314593	0.0206193
RH_SalVentAttn_TempOccPar_7	0.029793	0.00473939	-0.0278899	-0.00645176	0.0150645	-0.0319858	-0.0385076	-0.0828141	-0.0147968	-0.0452395	-0.0085132	0.00204242	-0.0513053	-0.0607451	-0.024555	0.0149046	0.0178491	-0.0619644	-0.0368212	-0.014457	0.032935	-0.00793188	-0.0151888	-0.00311269	-0.0223557	-0.032727	-0.0370865	-0.0062352	0.00935872	-0.0455408	-0.0495221	-0.048564	0.0176327	0.0679676	-0.0213541	0.0255608	0.0159427	-0.0172508	0.00900117	0.0229689	0.00158926	-0.085155	0.0104459	-0.039668	0.00867122	-0.0457475	-0.0111991	-0.0107495	0.0240036
RH_SalVentAttn_PrC_1	-0.00233466	-0.0101356	-0.0442489	-0.0152045	-0.0584711	-0.00393915	0.0144974	0.0188457	0.0154774	-0.0509047	-0.0235137	-0.00971722	-0.06307	-0.00440187	-0.0374935	0.0420399	-0.0247962	-0.00335984	0.0436903	0.0248072	-0.0388258	0.0189213	0.0014971	0.0294091	-0.00633509	-0.0391077	-0.044153	0.0127547	-0.0348085	-0.054656	-0.0589161	-0.00574063	0.000712214	0.0214761	-0.0332766	-0.025321	0.0102088	-0.00221254	-0.00425507	0.00256536	-0.0141774	-0.0597619	-0.002571	-0.0371735	0.00656775	0.0153777	0.0298208	0.0141629	0.0317697
RH_SalVentAttn_FrOperIns_1	-0.0154969	-0.0393719	0.0174189	0.0428567	-0.0261791	-0.00698729	0.00433771	0.0110028	0.00623322	-0.0283948	-0.0275767	-0.00282906	0.00444003	0.021944	-0.0162891	-0.00575557	-0.0144749	0.00973594	-0.03627	0.0204974	-0.01572	-0.0214647	-0.0106693	0.0146918	-0.0158115	-0.0501806	0.000358129	-0.0184064	0.0474661	-0.0406138	0.001033	-0.0305359	-0.0189211	0.00220716	-0.0135809	-0.0383958	-0.0144409	0.0162116	0.00989879	-0.00130772	0.0168368	-0.076281	-0.00430728	0.00648318	-0.0262559	-0.0526185	-0.00311551	-0.00582529	0.00579266
RH_SalVentAttn_FrOperIns_2	-0.0107072	0.00369602	0.0168386	0.00238581	-0.0209979	0.0269255	-0.00837393	0.0294103	0.00582425	-0.029527	-6.54627e-05	0.000892514	-0.0503349	-0.0386839	-0.031195	-0.0202901	0.0279101	-0.0638912	-0.0272879	0.0154037	-0.0201379	0.0162561	-0.0239147	0.04193	0.0102662	-0.0527709	-0.0285149	-0.0036953	0.0123032	-0.0683762	-0.0120987	-0.0139962	0.0131838	-0.0232479	-0.0110421	-0.0347245	0.0299759	-0.00348854	-0.0318742	0.059141	-0.0265742	-0.0956716	0.0018266	-0.0428974	0.0205382	-0.0288663	0.00884935	-0.0224466	0.00475447
RH_SalVentAttn_FrOperIns_3	-0.0340703	0.0330152	0.0432431	0.00657194	-0.0174096	0.0393312	0.0065395	0.0217742	-0.00923493	-0.0157477	-0.0107724	-0.00662236	-0.00848101	-0.00231108	-0.0129282	-0.0223433	-0.0466387	-0.055166	-0.0523117	-0.00664393	-0.0505314	0.0328499	0.0104865	-0.0057771	-0.0318152	-0.0430115	-0.0315834	-0.00827333	0.0437143	-0.0264024	-0.0188221	-0.0371615	-0.0092877	-0.00977427	-0.0213451	-0.0423348	-0.0226538	0.00875343	-0.03019	0.0140218	0.0213665	-0.0844282	-0.0360242	-0.0274611	-0.018346	-0.0824075	0.00198289	0.0159399	0.0145623
RH_SalVentAttn_FrOperIns_4	0.00402074	-0.0368218	-0.0231013	0.0294703	-0.0209914	0.0271947	0.0200857	0.0530966	-0.0137018	0.00019336	-0.014408	0.00750503	-0.0274087	0.00957702	-0.0365587	-0.00485672	-0.00519318	0.0157712	-0.00759816	0.0299406	-0.0255952	0.00763306	0.0367228	0.0141508	-0.0554942	-0.0185535	-0.0223351	0.00156754	0.0309448	-0.0214082	0.0210314	0.0328948	-0.000825716	-0.037551	0.00668728	-0.0282968	-0.00922067	0.0468752	-0.0154861	0.00712412	-0.00480743	-0.0344914	-0.00455914	0.00498144	0.00574964	-0.0176771	0.022137	-0.0323665	0.0244509
RH_SalVentAttn_FrOperIns_5	-0.00213118	-0.000380288	0.0095557	-0.021308	-0.0117906	0.00957885	0.0432429	-0.0275693	0.00294326	-0.0407128	-0.0291082	0.00780918	-0.0647843	-0.0521894	-0.0402987	0.0113741	-0.0217553	-0.0382371	-0.03296	-0.00805259	-0.0296222	0.00223344	0.00222505	0.035672	-0.022226	-0.0456203	-0.0363389	0.00425802	-0.0102912	-0.0302416	-0.0548335	-0.0064347	-0.00738401	0.0235699	-0.0405465	-0.0216229	0.012248	0.0189563	0.0140304	0.00324358	-0.0374042	-0.0840843	1.226e-05	-0.0407165	0.0241178	-0.0378088	0.0118321	-0.0108177	0.00261191
RH_SalVentAttn_FrOperIns_6	0.0140137	0.0418663	0.0277354	-0.00192686	-0.0272049	0.00931663	0.0116078	0.0481849	0.00510566	-0.00433598	0.00242095	0.00584477	-0.0405642	-0.0368673	-0.0383602	0.0305811	0.0260209	-0.00713154	-0.0543917	-0.00121893	-0.0168279	-0.0123167	-0.0245734	0.00681327	0.00841211	-0.0294451	-0.0308467	-0.00148635	-0.00613625	-0.0307466	-0.0249406	0.00336811	-0.0382518	0.0122098	-0.0266697	-0.0791145	0.0224328	-0.00971292	0.0168486	-0.0234485	-0.0208735	-0.0753637	0.00609205	-0.0430122	0.0116556	-0.0588957	-0.0140775	-0.00588013	0.0233077
RH_SalVentAttn_FrOperIns_7	0.00199531	-0.00677605	-0.018933	0.0115749	-0.0140722	0.0284527	0.0235713	0.0697239	-0.00844839	-0.0260724	0.00297665	-0.0221041	-0.0585617	-0.0256931	-0.0172825	-0.014753	0.000376313	-0.0405954	-0.0107407	0.00281453	-0.0377813	-0.0110322	0.0129333	0.0362363	-0.0208859	-0.0326528	-0.0463261	-0.00531774	0.00322507	-0.0197635	-0.0518813	-0.00346044	-0.0243403	0.0403773	-0.030214	-0.0794676	0.00611028	-0.0192853	-0.00621532	0.031193	-7.12245e-05	-0.091605	0.0147223	-0.0324888	0.00818527	-0.0393894	0.0126881	-0.0182544	0.0264765
RH_SalVentAttn_FrOperIns_8	-0.00588634	0.00163733	-0.0255076	-0.0356311	-0.0212936	0.0375374	0.0091579	0.012262	-0.0154409	-0.0298296	0.0287306	0.0076074	-0.0585746	-0.028267	-0.02799	-0.00605573	0.030521	-0.054141	0.0151143	-0.0113491	-0.0155594	0.00263759	0.0392523	0.0237179	-0.039413	-0.0348924	-0.0422943	0.000334307	0.0190107	-0.0648165	-0.0460348	-0.0163523	-0.0139924	0.0187721	-0.0323679	-0.0179943	0.00272765	0.00295266	-0.00303924	0.0360003	-0.0413554	-0.0529369	0.0196044	-0.0442936	0.0305968	0.0439792	0.00741626	0.0368548	0.0302977
RH_SalVentAttn_PFCl_1	0.00894655	0.012721	0.00981848	0.0133465	0.00401257	0.00186486	0.00991077	0.0479613	0.00426105	-0.000334545	0.0103364	0.00393292	-0.0377287	-0.0365861	-0.0456663	-0.00970552	-0.00642236	-0.0795236	-0.0129112	-0.0158617	0.000918766	0.013368	0.0133414	0.0414033	-0.00536813	0.00861149	-0.0159917	-0.00279215	-0.00768107	0.0101391	-0.0238147	0.0219594	0.0635765	0.0857636	-0.0272806	0.0158303	0.00961936	-0.00819591	0.0227094	0.0484454	-0.015064	-0.0488475	0.023389	-0.0505558	0.0221895	-0.0330779	0.00443571	-0.0122697	-0.0143738
RH_SalVentAttn_Med_1	0.00570561	0.00992516	0.0254321	0.0374633	-0.0295174	0.0354769	0.0618419	0.0553232	-0.00657508	-0.0197432	-0.0212932	-0.0142853	-0.0557499	-0.033473	-0.0258503	-0.0289913	-0.00407159	-0.0811389	-0.00477271	-0.0396291	-0.0127743	-0.00600764	0.00807801	0.0332466	-0.0284243	-0.0132869	-0.0419403	0.0072695	-0.00101978	0.00269868	-0.0443675	0.00967431	-0.0538501	0.0262364	-0.0328341	-0.0716576	0.0299315	0.0024186	0.00714898	0.0337277	-0.029646	-0.0814953	0.0179643	-0.0436976	-0.0270525	-0.0633453	0.0183889	-0.0250602	-0.00236507
RH_SalVentAttn_Med_2	-0.0321242	-0.0559096	-0.0137687	-0.0133033	-0.0451549	0.0368314	0.0574998	0.0751008	0.0140175	-0.0103882	0.0119495	-0.00789414	-0.0141095	0.0072925	-0.0295468	-0.0123639	-0.0347565	-0.0493074	-0.0125722	-0.0233216	-0.0478111	-0.01599	0.00635832	0.0452047	0.0503369	-0.00683111	-0.0344033	-0.0297876	-0.0549478	-0.0100668	-0.0242958	-0.0148199	-0.0150742	-0.0570324	-0.00768682	-0.0930991	-0.00680168	0.00344336	-0.0181824	-0.00333116	-0.0260449	-0.080486	-0.00611397	-0.0546402	-0.0120506	-0.0336237	0.0146414	-0.0137467	0.0527091
RH_SalVentAttn_Med_3	-0.00826643	-0.00190372	-0.0205903	0.0195725	-0.0283349	-0.00279343	0.00270297	0.00156481	0.00149543	-0.0325536	-0.0137731	-0.0245524	-0.0583111	0.00386321	-0.0634632	-0.0155829	-0.00582857	-0.0584954	-0.05724	-0.042811	-0.0233017	-0.0287729	-0.0126649	0.0184453	-0.0110768	-0.0210951	-0.0240384	-0.0166341	0.00438463	-0.0194642	-0.014764	-0.0346908	0.0104833	0.0612009	0.0244954	-0.023493	0.0147701	-0.016829	-0.0176858	0.00739132	0.0299036	-0.051562	0.00259941	-0.0446898	0.0102472	-0.0168262	0.0165457	-0.0142398	0.041832
RH_SalVentAttn_Med_4	-0.0151274	-0.0040838	-0.0320072	0.0112129	-0.0261101	0.0383153	0.0444266	0.0153743	0.00305496	-0.017402	-0.00841928	-0.0251316	-0.0568367	-0.0493526	-0.0330375	-0.0196752	-0.0250788	-0.0650138	0.0226268	-5.3371e-05	0.00627516	-0.0325425	0.00777671	0.0282144	0.0100314	-0.0243603	-0.0297676	-0.0128344	-0.0402715	-0.0547417	-0.0588421	-0.00682049	-0.0200655	-0.00746745	-0.00318814	-0.110051	0.0323883	-0.0101841	0.00483621	-0.022958	-0.0172568	-0.0561222	-0.00443819	-0.0437054	0.0252107	-0.0414685	0.00827338	0.00408992	0.0376802
RH_SalVentAttn_Med_5	-0.000383762	-0.041023	-0.0248777	0.00517125	-0.0441556	0.000822445	0.047306	-0.0141127	0.024605	0.0099453	-0.00226809	0.013969	-0.0469216	0.0244353	-0.0183526	-0.0377598	-0.00396743	-0.0128132	-0.0267139	-0.0228617	-0.0451719	-0.00343338	0.0282868	0.0288652	0.00798406	-0.0215478	-0.0308338	-0.00260788	-0.0273231	0.0286679	-0.0184358	-0.0391803	-0.0368311	-0.000728035	-0.00520919	-0.0884903	0.0193319	0.00879448	-0.00472763	-0.0197295	0.0229892	-0.0601744	0.00643182	-0.0230735	0.0145348	-0.0292665	0.00574965	-0.0359794	0.0571006
RH_SalVentAttn_Med_6	0.0205911	-0.0406474	-0.0187418	-0.00286928	0.0141913	0.0251661	0.0211568	0.0445652	0.0259879	0.00850723	0.00581314	-0.0440218	-0.0237376	0.019136	-0.0643459	-0.0167793	-0.0620756	0.0227924	-0.0116036	-0.0186098	-0.0290879	-0.0386823	-0.00959916	-0.0038171	-0.024943	-0.00433514	-0.0137582	0.00756974	-0.041285	0.0193245	0.00762912	-0.0161763	-0.0286303	0.0364351	0.0121838	-0.0259892	0.0124837	0.0551446	-0.0223053	-0.00112942	0.0217718	-0.015636	-0.00838542	-0.0293965	0.00601088	0.0102732	-0.0146432	-0.0339536	0.0217018
RH_SalVentAttn_Med_7	-0.0127511	-0.00927229	-0.0316002	-0.00934399	-0.0165835	0.00610936	0.0294633	0.0790048	0.0262562	-0.0108871	-0.00579398	-0.0091672	-0.0410031	0.0288472	-0.0180913	-0.0286737	-0.0129996	-0.0325743	0.0124145	-0.0115905	-0.0492582	-0.0244776	-0.00855417	0.0483258	-0.0233795	-0.0316218	-0.0449259	-0.00498439	-0.0588805	-0.0498611	-0.0601629	-0.00888956	-0.00439198	0.00818419	-0.0407304	-0.0930956	0.0381337	-0.0169102	-0.0255464	-0.0200188	-0.026256	-0.0671101	-0.0174821	-0.0604796	-0.00287938	-0.0270758	-0.011852	-0.0157296	0.0580237
RH_SalVentAttn_Med_8	0.0394354	-0.000402598	-0.0247942	-0.00520503	-0.0462557	0.0116987	-0.00310967	-0.0542291	-0.00499375	-0.0426141	-0.0170922	-0.00595209	-0.0605879	0.000478225	-0.0325134	-0.0222017	-0.0221776	-0.08665	0.0229817	-0.0504993	-0.0152933	-0.0223867	-0.0323664	0.0272095	-0.0194226	0.0261393	-0.0279116	-0.0111247	-0.0478242	-0.0490869	-0.0584517	-0.0444553	0.0144819	0.0758776	-0.0110506	-0.0656679	0.0268911	-0.0177488	-0.00431626	0.0464376	-0.0321423	-0.0427382	0.00937112	-0.0248164	-0.000131529	0.00127289	0.00533429	0.0119106	0.0223096
RH_Limbic_OFC_1	-0.0053102	0.0185172	-0.000625572	0.020674	0.00555757	0.00653415	0.0341171	-0.0175107	-0.0226359	-0.0302267	-0.00775125	-0.018248	-0.0311018	-0.00808578	-0.00969313	0.00406155	-0.0179861	-0.0199466	0.0248514	0.0207082	0.0286277	-0.0265638	-0.0119074	-0.00144605	-0.00418564	-0.00578755	-0.0170028	0.00256062	-6.90116e-05	-0.0247896	0.0109282	-0.0112753	-0.02826	-0.00580427	-0.00680706	-0.0134476	0.00584731	-0.0413459	-0.0282973	0.0318481	-0.00572125	0.0396977	0.00897849	-0.0275676	-0.00253075	0.0484718	-0.00261709	-0.0276657	0.00174622
RH_Limbic_OFC_2	0.0337434	0.000701255	0.0376585	0.0332714	-0.0429594	0.0226835	0.0468774	0.0249042	-0.0705577	-0.0426928	-0.00452922	0.0280147	-0.00519082	0.00965785	-0.0308768	-0.00616615	-0.00318703	-0.00657222	0.0304987	-0.0306684	0.026942	-0.0224519	-0.019763	-0.043328	-0.0328431	-0.0446362	0.0144972	0.0252212	0.0292963	-0.050583	-0.00159908	-0.0260647	-0.000744363	0.000694112	-0.0583798	0.0387681	-0.0087711	-0.0191328	0.00498351	0.056171	-0.00159917	-0.0335258	0.0445789	-0.039693	0.0045098	0.0113137	-0.0106958	-0.00213533	0.0129362
RH_Limbic_OFC_3	0.0119971	0.050168	0.015147	-0.00555095	0.0329641	0.050081	-0.0215869	0.00106605	0.00238069	0.00474371	0.0206363	0.0111238	0.0141542	-0.0380064	0.0342332	0.00205507	0.0257086	-0.0122692	0.0353185	-0.00617975	0.017107	0.0227499	-0.0219851	0.0224154	-0.0111951	-0.0184841	0.000199368	0.00986983	0.0415078	-0.0255926	-0.0577618	-0.0179234	0.0201606	-0.00293254	-0.00122744	0.0374121	0.0290732	0.0293047	0.0157144	-0.0399918	-0.00234369	0.0360301	-0.00405591	-0.000979358	-0.0205537	-0.0017628	-0.0251532	-0.00550894	0.00562219
RH_Limbic_OFC_4	-0.0182907	-0.0574523	0.0148638	0.010235	0.0213607	-0.00153892	0.0334753	-0.0209344	0.0403277	-0.0390705	0.00219272	0.0516421	0.0197437	0.00410053	0.00237866	0.0287	-0.0152378	-0.042566	0.0180632	-0.0166535	0.0610318	0.0303083	0.0406776	0.0315908	-0.000261713	0.00537493	0.00657273	0.00175172	0.0218143	0.00270669	0.00777588	-0.0227791	-0.03326	0.0121692	-0.0113862	0.005105	-0.0059803	0.0253878	-0.0115079	0.0186257	-0.0294531	-0.0317046	-0.000848417	-0.00361688	0.0159158	-0.0270577	0.0164585	0.030835	0.0313128
RH_Limbic_OFC_5	-0.0379534	0.0207355	0.0138465	0.0206384	0.0309054	-0.0225299	0.0285734	0.0210898	0.0317595	0.0206531	0.0100596	-0.0273833	0.0221077	0.0367201	-0.00964164	-0.00422738	-0.0255511	0.0630971	-0.00658799	0.0442896	0.0178558	-0.00397616	-0.0193298	-0.018703	0.00458026	0.0081585	-0.00468763	0.00427402	-0.0386095	-0.0219444	0.0354267	0.0080021	-0.0314815	0.0457086	-0.0296333	-0.0075962	0.0426795	-0.0194977	-0.045977	0.0107031	-0.00743735	-0.00468159	-0.00388931	-0.000447714	-0.00359553	-0.00274693	-0.00962315	0.0395174	0.0144578
RH_Limbic_OFC_6	-0.00700784	0.00487303	0.0279788	-7.89518e-05	-0.0139662	0.0068481	-0.029518	-0.00241756	0.0177266	0.0321788	0.0383352	-0.00987245	0.0465473	0.0203077	0.0283476	-0.00196827	0.0037635	0.0380509	0.0121796	0.0342172	0.0531157	0.000531213	-0.0147538	0.0110378	0.0265482	-0.0112308	-0.00466875	0.0268794	0.0366167	-0.0300918	0.0274103	0.00185111	0.0246178	0.00258818	0.00899816	0.00541713	0.0281779	-0.0250432	0.0250457	0.0055709	0.0240308	0.0121448	-0.0117232	0.0108515	-0.000263908	0.0243526	-0.0117	-0.0226579	-0.0443462
RH_Limbic_TempPole_1	-0.0917832	-0.0134456	-0.0143018	0.00227621	0.0478334	-0.0218555	-0.00136967	0.0176645	-0.0279989	0.0217268	-0.00680786	-0.0229908	0.0346526	0.000315101	-0.0422498	0.0416287	0.00579442	0.0565058	0.0246696	0.0461336	0.00412267	0.0140575	-0.0158312	0.00510205	0.00954008	0.00954369	-0.0025621	0.00553152	0.0186288	0.00587244	-0.0300106	0.00922839	0.025301	-0.076164	-0.0286258	0.0124386	-0.0245965	-0.0119141	0.0112865	-0.032686	-0.000754162	0.0102794	-0.0149948	0.0110128	0.00319317	0.0259936	-0.0108849	-0.0272156	0.0611729
RH_Limbic_TempPole_2	-0.00983828	-0.0193633	-0.0345174	-0.0351177	0.0289582	-0.0109313	-0.0450248	-0.0493295	0.00252503	-0.0885759	0.000859393	-0.00519843	0.0419678	-0.0319591	0.0168951	0.000521026	-0.0160132	-0.0377183	0.0287986	0.0206001	0.0280411	0.00990308	0.00982557	0.0258598	-0.0263882	-0.0290406	-0.0195098	-0.00296827	0.0879381	-0.0200124	-0.0104384	-0.0397298	0.0187635	0.0243288	0.0014845	0.0148744	-0.0339892	-0.0174882	0.0217759	-0.0373746	-0.0135286	0.00280068	-0.000796135	0.0472355	0.00575607	-0.0156611	-0.0326675	-0.0262399	-0.0211782
RH_Limbic_TempPole_3	-0.0197374	-0.0448683	-0.0238726	0.00932184	0.0303712	-0.0303371	-0.0210648	-0.0851016	0.0152851	0.0107009	0.00570305	0.0192479	0.0200557	0.00353906	0.0631933	0.0149587	0.00433235	0.0640767	0.0322566	0.0238958	-0.0259005	-0.0151295	-0.047135	-0.00410371	-0.0178169	-0.0169337	0.017335	-0.0113631	0.0279645	-0.0168397	-0.00079498	-0.0481556	0.0464438	-0.05341	0.00876592	-0.0641778	-0.0431437	-0.0348764	-0.00289046	0.00278141	0.0365111	-0.0171493	-0.0197918	0.0506523	-0.0291102	-0.0160809	-0.00565554	-0.0245074	-0.00197812
RH_Limbic_TempPole_4	-0.0124725	-0.0794055	-0.0673908	0.00473082	0.0494926	0.00282785	0.00869793	-0.074356	0.0566044	0.0087091	-0.00794981	0.0244139	0.000128555	0.02027	-0.0538535	0.00093998	0.0139312	0.0348325	0.0097765	0.0339126	-0.0314387	0.0057194	0.020446	-0.0063973	-0.00776737	-0.0053184	0.0152485	-0.0154113	-0.0209581	-0.00401092	-0.0109204	0.00387048	0.0793733	-0.0447089	-0.00946511	-0.0236235	-0.0321015	0.0104603	-0.0567771	-0.0145884	-0.00658097	-0.00255603	-0.0107024	0.0459868	0.00896316	0.0298381	0.0138336	-0.00255295	-0.0556125
RH_Limbic_TempPole_5	-0.0440767	-0.00926009	-0.0143126	-0.0166744	0.0072612	-0.00465527	0.0156107	-0.0173132	0.0069725	-0.00641459	0.0094003	0.000162537	0.0606434	0.0347032	0.0293705	0.019437	-0.0285482	0.0356926	0.0159785	0.0278638	0.0120783	-0.00846478	-0.0763257	0.0226511	0.0279846	0.0145284	-0.0252592	-0.0222653	0.00824677	-0.0370813	-0.00643511	-0.00572369	0.0028255	-0.0530484	-0.0337788	-0.0304907	0.00143042	-0.00330638	-0.00356464	0.0092818	0.00871814	0.00569937	-0.0019815	0.0441608	-0.032744	-0.0120941	-0.0052442	-0.0195699	0.0374995
RH_Limbic_TempPole_6	0.040783	0.0128661	0.0181284	-0.0201702	0.00621315	0.00513332	-0.0399298	0.00251916	0.0406014	-0.0220472	-0.0135673	0.0444798	0.00408812	-0.00669857	-0.034922	-0.0167195	-0.0382212	0.0290308	0.00422875	0.0130976	-0.0322655	0.00337135	0.00181572	0.0104127	-0.0300153	0.0186105	-0.0419962	-0.00312918	0.0427757	0.0159683	0.00209872	-0.00194956	0.0358651	0.00667948	0.00935208	0.0405141	-0.0235028	0.0122661	-0.047427	0.00234469	0.0356574	0.00362946	-0.031704	0.0253038	-0.0246915	-0.0298679	0.006291	-0.0225792	0.00530717
RH_Limbic_TempPole_7	-0.0651428	-0.0231649	0.046225	0.00881776	0.0194614	0.0101692	0.00842729	0.0270798	-0.0316172	0.0339011	-0.00406684	-0.0261458	0.0205612	-0.00995283	0.0158835	0.0453481	-0.0224088	0.082458	-0.0398938	0.0361405	-0.0177284	0.0143205	-0.00736908	-0.039417	-0.0519407	0.0020356	0.0076287	0.0193005	-0.00295341	0.0196058	0.03276	0.0108191	-0.00250506	-0.072996	0.030904	0.0165702	-0.0460643	-0.0157292	-0.0576691	-0.0418147	0.00520461	0.0266282	-0.00437195	0.0118726	0.0224581	0.0790383	0.000283135	0.0119669	0.0324575
RH_Cont_Par_1	0.0224334	-0.0181473	0.0285324	0.0127573	0.0495596	-0.00127699	-0.0586139	0.00165413	-0.00224749	0.0251485	0.0447075	0.0371804	0.0365051	-0.0230009	0.0424767	0.0318052	0.0218159	-0.0365476	0.0187635	0.0150799	0.0891638	0.00140468	0.0104845	0.0023262	-0.0132934	-0.0144979	0.0302331	-0.00580684	0.0323394	-0.0202384	-0.0361402	-0.0137349	-0.00760501	0.0242838	-0.00311527	0.0363514	-0.000751585	-0.021268	0.010154	0.0363433	-0.029505	0.0278229	0.012669	-0.0106993	0.00764227	-0.0184539	-0.00262252	0.0168301	0.0111949
RH_Cont_Par_2	0.0271052	-0.00225024	0.0487577	-0.00903073	0.0221251	-0.0231596	-0.0800605	-0.0410127	-0.00658499	-0.0250611	0.0054313	0.032456	-0.0161073	-0.0515026	-0.0113568	0.0086095	0.0189042	-0.0623093	0.0076265	0.00219478	0.058003	0.000495837	0.0275221	0.00625057	-0.0124126	-0.0283313	0.000681404	0.00240724	0.0426131	-0.0400012	-0.030443	-0.0493946	0.0063881	0.0491169	-0.0187143	0.0307044	0.0125658	-0.00976288	0.00155606	0.00550814	-0.0396848	-0.0398912	0.0173922	-0.0398009	0.0106051	-0.00772649	-0.00739769	0.0185572	0.0250152
RH_Cont_Par_3	0.0242604	-0.00288379	-0.0210817	-0.0164259	-0.0297574	-0.0102499	-0.0224646	-0.048505	0.000950542	0.0039951	0.0264154	-0.000952409	-0.00174364	0.00921916	-0.0222523	0.0498238	0.0517995	0.0212014	-0.00845293	-0.00540055	0.0929014	0.0101923	0.0541423	0.0239552	0.00102813	-0.00534642	0.0413042	0.0236424	0.0418437	0.0157718	-0.00840857	0.0209197	0.0199402	0.0388719	-0.00199926	0.0386002	-0.00352044	0.025215	0.00205583	-0.0160054	-0.0174278	0.0559043	0.00774466	-0.00616006	0.025348	0.0462815	0.0285586	0.0196239	0.0120181
RH_Cont_Par_4	0.0165145	0.00413431	0.0113485	-0.021926	0.00447707	0.0091374	-0.0557881	0.0226947	0.00564497	-0.0226548	0.0382569	0.0349635	-0.0425902	-0.0321925	0.00802111	0.00123779	0.00884405	0.0003148	0.0257649	-0.017047	0.0238143	-0.00167195	0.0340978	0.0221992	-0.000544113	0.0181548	-0.0117607	0.0137269	-0.00758725	-0.0357234	0.00258476	-0.0171668	0.00550729	0.0459079	-0.0196458	0.0109656	-0.00284392	0.000631321	0.00663579	0.0182646	-0.00477498	-0.0453329	0.0293077	-0.0284308	0.0109004	0.0251673	-0.0046494	0.0215134	0.051482
RH_Cont_Par_5	0.0135595	-0.00590454	0.057265	0.00613582	0.0499514	-0.0191424	-0.0754826	-0.0116829	0.00867527	-0.0541705	0.00617758	0.0138171	-0.0123103	-0.0439489	-0.0235079	0.0157321	0.0302008	-0.0494833	-0.0122215	0.00666456	0.0358292	-0.00424187	0.0345681	0.0214271	-0.000208404	-0.00860607	0.0165833	0.0223261	0.0202199	0.00473231	-0.0283247	0.00260922	0.00512263	0.0449484	-0.0156984	0.016956	-0.00616764	-0.016995	0.0113938	0.0100186	-0.0347356	0.00512931	0.0233007	-0.0437271	0.0133603	0.0496573	0.029713	0.0328714	0.0209395
RH_Cont_Par_6	0.00466177	-0.00515143	0.0298013	0.0061556	0.0258341	0.024843	-0.0525175	-0.0106576	0.0206187	-0.0193602	0.0285949	0.0480273	-0.0425542	-0.0375899	-0.00262596	0.0491901	0.0470346	-0.00952498	0.00877285	0.013797	0.0713364	-0.0123504	0.0376855	0.0123464	-0.00492153	0.0148619	0.0159946	0.0280317	0.0620832	-0.016903	0.00975585	-0.0131177	0.0190783	0.0277953	0.000586199	0.042791	0.00938671	-0.00946026	0.0184118	0.0318563	-0.040838	-0.0100495	-0.000481873	-0.0421369	0.0183663	0.00953071	-0.0253929	0.0153664	0.0089223
RH_Cont_Temp_1	0.0438361	-0.00510352	0.0137707	0.00286158	0.0344714	0.00286253	-0.000102809	-0.0187884	0.0116642	0.030173	0.0149989	0.0242426	0.0133025	-0.010714	0.0265521	0.0330938	0.00670469	-0.0291417	-0.00611985	0.0417492	0.0767267	-0.00267423	0.0281196	0.00457255	0.00748737	-0.0378476	0.0260522	0.025339	0.000329177	-0.0157193	0.00789491	0.0085794	0.0234792	-0.000755806	0.0344411	0.043208	-0.0270218	-0.0683769	-0.0156955	0.0359219	-0.0158578	0.0460544	0.0073413	0.0025956	0.0341215	-0.0158527	-0.00713047	0.0421289	-0.0587436
RH_Cont_Temp_2	0.0220207	-0.0173416	-0.0279687	-0.0089766	0.0210789	0.0264525	-0.0177904	0.00803405	-0.0062581	-0.00591933	0.012126	0.0325387	0.0237552	-0.0215959	0.0439331	0.0286564	0.00731928	-0.0118519	0.0131952	0.0303829	0.0530061	0.0115855	0.0314853	0.00256994	-0.0176134	-0.02855	0.040143	0.0168965	0.0831077	-0.0352474	-0.025628	-2.59621e-06	0.0218087	0.0420608	-0.0224972	0.0340774	0.00350411	0.0149961	0.0225187	-0.0222277	-0.0271047	0.00531312	0.0061192	-0.0305273	0.00999604	0.0228637	0.00163427	0.00613857	-0.0298775
RH_Cont_PFCv_1	-0.00797725	-0.0166881	0.0287646	-0.0198534	-0.031938	0.00570426	0.0111923	-0.0185751	-0.0102014	-0.0569182	-0.00818414	0.0183525	-0.00894508	0.0111369	0.0346315	-0.00131566	-0.0135225	0.00247685	0.0209791	0.0246475	0.0345769	-0.00317562	0.0100145	0.0272067	0.0183532	-0.00993321	0.00508956	-0.0394597	0.0534489	0.0187064	-0.0202013	0.0123713	-0.016665	-0.0722263	-0.0760078	-0.0280484	-0.00234481	0.0203735	0.0353798	0.0970463	-0.0492721	-0.0100072	0.0115616	-0.0213227	0.02179	-0.0581624	0.00945809	-0.0112452	-0.0468048
RH_Cont_PFCl_1	0.002735	0.000230543	0.0086839	0.014723	0.00644179	0.00270191	-0.0289086	0.0376281	0.0338711	-0.00236495	-0.0144577	-0.0042728	0.0729164	-0.0532722	0.0128695	0.0290952	0.00896973	-0.0192562	-0.00123835	-0.0301786	0.0303407	-0.00530165	0.0343618	0.0149191	0.00578699	-0.0055717	-0.00862211	-0.000918123	0.0525214	-0.0177703	-0.0494845	-0.000412015	0.0179712	0.036958	-0.029556	0.0229576	0.0194701	-0.0145011	-0.0056035	0.0231001	-0.0344458	0.0296481	0.0102999	-0.0338585	0.0535458	0.0350901	-0.0185365	0.0129833	0.0152867
RH_Cont_PFCl_2	-0.0039483	-0.0209191	0.0323647	-0.00635374	0.0108964	-0.00627971	-0.0347286	-0.0633918	0.00110794	-0.00708708	-0.000613995	0.0234341	0.0161193	-0.0092255	0.0576916	0.0268429	0.0128444	-0.0109674	0.01715	0.0508119	0.0612246	-0.00152429	0.00243884	-0.0189945	0.00191434	-0.0299776	0.00252946	0.0042327	0.0524217	-0.0451564	-0.0141799	0.00810931	-0.0250077	-0.00825026	-0.0197078	0.0214718	-0.0242115	0.0136742	-0.0341123	0.00744631	-0.041152	0.0215478	0.0378144	-0.0384621	0.0362369	0.0339019	-0.0138649	0.0054293	-0.0237662
RH_Cont_PFCl_3	0.0204568	-0.0116695	0.0309728	0.00890923	-0.00477652	-0.0217237	0.0136302	-0.0492554	-0.00471229	-0.0289718	0.0166036	0.0358257	-0.0149647	-0.0127336	0.0257083	0.0493684	-0.00218826	-0.01131	-0.0336721	0.00927347	0.0743782	0.00413691	0.00186688	0.0194882	-0.00461107	-0.00425314	0.00222834	-0.00712837	0.0144195	0.000532433	0.0255176	0.0492237	0.00595255	-0.0017435	-0.0166335	0.00960262	-0.0218422	0.0286971	0.0314922	-0.00782231	-0.0120405	0.0467743	0.0255781	-0.0287623	0.0201259	0.00109771	-0.00432547	0.0107225	-0.0601129
RH_Cont_PFCl_4	-0.0110384	-0.0156269	-0.0242924	0.00830052	0.0124915	0.0188769	-0.0529435	-0.00516964	-0.00740959	-0.0479953	0.0142418	0.0142081	-0.0721679	-0.0216228	-0.0187328	0.0252173	-0.0487506	-0.0274863	0.0208212	0.0856174	-0.0328756	-0.0130319	-0.0104846	-0.0222268	0.00188387	-0.00387417	0.0158639	-0.00625726	0.0331972	-0.0492594	-0.0180998	-0.0275016	0.0178413	0.0692791	-0.0438346	0.0098562	-0.00697683	0.0195426	0.0141865	0.0293138	-0.00117387	-0.0408316	0.00943478	-0.0272497	-0.000935716	0.0500794	0.0177043	-0.0272863	0.0139951
RH_Cont_PFCl_5	0.0106737	0.0209559	0.0219846	0.0127938	0.00489079	0.0239179	-0.03071	0.0330573	0.00598748	-0.0278574	0.0295122	0.0301573	-0.0324316	-0.0135945	-0.0135873	0.0371533	-0.00673372	-0.0523864	-0.0170985	0.0426302	0.0149351	-0.0118021	-0.0430145	-0.00134809	-0.0188616	-0.0169221	-0.00985139	0.0020172	0.0680329	-0.0217535	-0.000629287	0.0356221	0.00198452	0.07388	-0.0220653	0.0226918	0.0256745	0.00301578	0.018095	0.0304259	-0.0345174	-0.0159412	0.0215961	-0.0293619	0.0162251	0.0318956	0.0112265	0.0103403	-0.00302548
RH_Cont_PFCl_6	-0.027685	0.00566062	0.0168691	0.00204472	0.00556353	-0.00653121	0.0250049	-0.0579073	-0.0132304	-0.0257702	0.00215391	0.0309657	-0.0255502	0.0422793	0.0389087	0.0109958	0.0148861	0.0118905	-0.00828685	0.0401049	0.0406336	0.0363516	-0.0215722	-0.0322334	0.000334072	0.0121373	0.0314938	0.00964989	0.0496419	-0.0441546	-0.0207202	0.0101578	0.0177853	-0.0119457	-0.0364218	0.00378054	0.00849331	-0.00697291	0.00707757	0.0408999	-0.00878592	-0.00825113	4.98754e-05	-0.00229916	0.0110173	0.080751	0.0275645	-0.0263792	-0.0281108
[truncated: 54 more rows]
[truncated: 1,531 more columns]

## Sheet: camcan
	CC420402	CC320893	CC320461	CC310361	CC420197	CC122620	CC520055	CC610469	CC420182	CC120061	CC120264	CC520127	CC510395	CC320218	CC320417	CC520552	CC610210	CC320686	CC310008	CC420324	CC322186	CC620496	CC621184	CC620444	CC420157	CC610671	CC220372	CC720358	CC110033	CC420286	CC520980	CC420412	CC420100	CC310203	CC512003	CC320776	CC321506	CC610146	CC321069	CC220115	CC222258	CC222652	CC221040	CC320500	CC722891	CC520517	CC711244	CC420435	CC320478
[truncated: 400 more rows]
[truncated: 596 more columns]

[truncated: 2 more sheets: aomic_piop2, aomic_piop1]
